# Supplementary material for: Qualitative lysine crotonylation and 2-hydroxyisobutyrylation analysis in the ovarian tissue proteome of piglets
Source: Front Cell Dev Biol. 2023 May 15;11:1176212. doi: 10.3389/fcell.2023.1176212 (PMC10225730; doi:10.3389/fcell.2023.1176212)
Supplement: Supplementary file 1 [file Table3.XLSX]

## Sheet: Annotation_Combine
Protein accession	Position	Amino acid	Protein description	Gene name	Localization probability	PEP	Score	Modified sequence	Charge	Mass error [ppm]	MS/MS Count	Subcellular localization	Biological Process	Cellular Component	Molecular Function	KEGG KO No.	KEGG Gene	KEGG pathway	IPR ID	Domain description	KOG category	KOG NO.	KOG description
A0A287BK04	197	K	Uncharacterized protein	TMED7	1	0.0333642	114.78	SFFSDK(1)R	2	-0.30466	1	mitochondria	GO:0006810 transport; GO:0051179 localization; GO:0051234 establishment of localization;	GO:0031224 intrinsic component of membrane; GO:0016020 membrane; GO:0016021 integral component of membrane; GO:0044425 membrane part;					IPR009038;	GOLD domain;	U	KOG1693	emp24/gp25L/p24 family of membrane trafficking proteins
A0A287BK04	69	K	Uncharacterized protein	TMED7	1	4.64906e-05	107.35	LEDPDGNVLYK(1)EMK	2	-0.047073	1	mitochondria	GO:0006810 transport; GO:0051179 localization; GO:0051234 establishment of localization;	GO:0031224 intrinsic component of membrane; GO:0016020 membrane; GO:0016021 integral component of membrane; GO:0044425 membrane part;					IPR009038;	GOLD domain;	U	KOG1693	emp24/gp25L/p24 family of membrane trafficking proteins
F1S2E2	252	K	Annexin	ANXA11	1	5.97605e-10	171.32	DLK(1)SELSGNFEK	2	-0.11685	1	cytoplasm	GO:0006810 transport; GO:0042221 response to chemical; GO:1902578 single-organism localization; GO:0016192 vesicle-mediated transport; GO:0051592 response to calcium ion; GO:0044699 single-organism process; GO:0010035 response to inorganic substance; GO:0050896 response to stimulus; GO:0051179 localization; GO:0006897 endocytosis; GO:0010038 response to metal ion; GO:0044765 single-organism trans…	GO:0016020 membrane; GO:0044421 extracellular region part; GO:0031410 cytoplasmic vesicle; GO:0031982 vesicle; GO:0005737 cytoplasm; GO:0044424 intracellular part; GO:0005623 cell; GO:0044422 organelle part; GO:0043228 non-membrane-bounded organelle; GO:0031974 membrane-enclosed lumen; GO:0070062 extracellular exosome; GO:0005856 cytoskeleton; GO:0005654 nucleoplasm; GO:0070013 intracellular orga…	GO:0003723 RNA binding; GO:0005544 calcium-dependent phospholipid binding; GO:0044877 macromolecular complex binding; GO:0043167 ion binding; GO:0005515 protein binding; GO:0048306 calcium-dependent protein binding; GO:0003823 antigen binding; GO:1901363 heterocyclic compound binding; GO:0097159 organic cyclic compound binding; GO:0005488 binding; GO:0023023 MHC protein complex binding; GO:000554…	K17095					U	KOG0819	Annexin
F1S2E2	245	K	Annexin	ANXA11	1	0.0188495	66.19	TAYGK(1)DLIK	2	0.35591	1	cytoplasm	GO:0006810 transport; GO:0042221 response to chemical; GO:1902578 single-organism localization; GO:0016192 vesicle-mediated transport; GO:0051592 response to calcium ion; GO:0044699 single-organism process; GO:0010035 response to inorganic substance; GO:0050896 response to stimulus; GO:0051179 localization; GO:0006897 endocytosis; GO:0010038 response to metal ion; GO:0044765 single-organism trans…	GO:0016020 membrane; GO:0044421 extracellular region part; GO:0031410 cytoplasmic vesicle; GO:0031982 vesicle; GO:0005737 cytoplasm; GO:0044424 intracellular part; GO:0005623 cell; GO:0044422 organelle part; GO:0043228 non-membrane-bounded organelle; GO:0031974 membrane-enclosed lumen; GO:0070062 extracellular exosome; GO:0005856 cytoskeleton; GO:0005654 nucleoplasm; GO:0070013 intracellular orga…	GO:0003723 RNA binding; GO:0005544 calcium-dependent phospholipid binding; GO:0044877 macromolecular complex binding; GO:0043167 ion binding; GO:0005515 protein binding; GO:0048306 calcium-dependent protein binding; GO:0003823 antigen binding; GO:1901363 heterocyclic compound binding; GO:0097159 organic cyclic compound binding; GO:0005488 binding; GO:0023023 MHC protein complex binding; GO:000554…	K17095					U	KOG0819	Annexin
F1S2E2	279	K	Annexin	ANXA11	1	4.55387e-08	137.8	TPILFDAYEIK(1)EAIK	2	-1.6672	2	cytoplasm	GO:0006810 transport; GO:0042221 response to chemical; GO:1902578 single-organism localization; GO:0016192 vesicle-mediated transport; GO:0051592 response to calcium ion; GO:0044699 single-organism process; GO:0010035 response to inorganic substance; GO:0050896 response to stimulus; GO:0051179 localization; GO:0006897 endocytosis; GO:0010038 response to metal ion; GO:0044765 single-organism trans…	GO:0016020 membrane; GO:0044421 extracellular region part; GO:0031410 cytoplasmic vesicle; GO:0031982 vesicle; GO:0005737 cytoplasm; GO:0044424 intracellular part; GO:0005623 cell; GO:0044422 organelle part; GO:0043228 non-membrane-bounded organelle; GO:0031974 membrane-enclosed lumen; GO:0070062 extracellular exosome; GO:0005856 cytoskeleton; GO:0005654 nucleoplasm; GO:0070013 intracellular orga…	GO:0003723 RNA binding; GO:0005544 calcium-dependent phospholipid binding; GO:0044877 macromolecular complex binding; GO:0043167 ion binding; GO:0005515 protein binding; GO:0048306 calcium-dependent protein binding; GO:0003823 antigen binding; GO:1901363 heterocyclic compound binding; GO:0097159 organic cyclic compound binding; GO:0005488 binding; GO:0023023 MHC protein complex binding; GO:000554…	K17095					U	KOG0819	Annexin
A0A287BQP1	453	K	Uncharacterized protein	RBM25	1	0.00605373	82.008	EK(1)EAAYQER	2	1.6609	1	nucleus			GO:0097159 organic cyclic compound binding; GO:1901363 heterocyclic compound binding; GO:1901265 nucleoside phosphate binding; GO:0005488 binding; GO:0003676 nucleic acid binding; GO:0000166 nucleotide binding; GO:0036094 small molecule binding;	K12822	RBM25; RNA-binding protein 25	ssc03040 Spliceosome - Sus scrofa (pig);	IPR034268; IPR000504; IPR012677;	RBM25, RNA recognition motif; RNA recognition motif domain; Nucleotide-binding alpha-beta plait domain;	A	KOG2253	U1 snRNP complex, subunit SNU71 and related PWI-motif proteins
A0A287BQP1	273	K	Uncharacterized protein	RBM25	1	8.09721e-09	155.66	EDINAIEMEEDK(1)R	2	0.036866	1	nucleus			GO:0097159 organic cyclic compound binding; GO:1901363 heterocyclic compound binding; GO:1901265 nucleoside phosphate binding; GO:0005488 binding; GO:0003676 nucleic acid binding; GO:0000166 nucleotide binding; GO:0036094 small molecule binding;	K12822	RBM25; RNA-binding protein 25	ssc03040 Spliceosome - Sus scrofa (pig);	IPR034268; IPR000504; IPR012677;	RBM25, RNA recognition motif; RNA recognition motif domain; Nucleotide-binding alpha-beta plait domain;	A	KOG2253	U1 snRNP complex, subunit SNU71 and related PWI-motif proteins
A0A287A4T2	294	K	Uncharacterized protein	ETFA	1	0.0445624	53.028	DSK(1)TIVAINK	2	-3.1663	1	mitochondria			GO:0097159 organic cyclic compound binding; GO:1901363 heterocyclic compound binding; GO:0009055 electron carrier activity; GO:1901265 nucleoside phosphate binding; GO:0050660 flavin adenine dinucleotide binding; GO:0005488 binding; GO:0043167 ion binding; GO:0043168 anion binding; GO:0000166 nucleotide binding; GO:0048037 cofactor binding; GO:0036094 small molecule binding; GO:0050662 coenzyme b…	K03522			IPR014731; IPR014729; IPR033947; IPR014730; IPR029035;	Electron transfer flavoprotein, alpha subunit, C-terminal; Rossmann-like alpha/beta/alpha sandwich fold; Electron transfer flavoprotein, alpha subunit, N-terminal; Electron transfer flavoprotein, alpha/beta-subunit, N-terminal; DHS-like NAD/FAD-binding domain;	C	KOG3954	Electron transfer flavoprotein, alpha subunit
F1RK02	542	K	Lymphocyte cytosolic protein 1	LCP1	1	0.0385585	53.769	STSISSFK(1)DPK	2	-0.025734	1	cytoplasm	GO:0044700 single organism signaling; GO:0044085 cellular component biogenesis; GO:0045321 leukocyte activation; GO:0051674 localization of cell; GO:0044699 single-organism process; GO:1902115 regulation of organelle assembly; GO:0042110 T cell activation; GO:0051130 positive regulation of cellular component organization; GO:0007165 signal transduction; GO:0030036 actin cytoskeleton organization;…	GO:0016020 membrane; GO:0005615 extracellular space; GO:0044421 extracellular region part; GO:0030054 cell junction; GO:0071944 cell periphery; GO:0031982 vesicle; GO:0005737 cytoplasm; GO:0032991 macromolecular complex; GO:0099512 supramolecular fiber; GO:0044424 intracellular part; GO:0099080 supramolecular complex; GO:0098858 actin-based cell projection; GO:0005623 cell; GO:0032432 actin filam…	GO:0051015 actin filament binding; GO:0042802 identical protein binding; GO:0008092 cytoskeletal protein binding; GO:0005488 binding; GO:0043167 ion binding; GO:0044877 macromolecular complex binding; GO:0003779 actin binding; GO:0043169 cation binding; GO:0046872 metal ion binding; GO:0005515 protein binding; GO:0005509 calcium ion binding; GO:0051020 GTPase binding; GO:0019899 enzyme binding; G…	K17276			IPR001715; IPR011992; IPR002048;	Calponin homology domain; EF-hand domain pair; EF-hand domain;	Z	KOG0046	Ca2+-binding actin-bundling protein (fimbrin/plastin), EF-Hand protein superfamily
F1RK02	579	K	Lymphocyte cytosolic protein 1	LCP1	1	3.68842e-20	212.59	TENLNDEEK(1)LNNAK	2	-0.2077	1	cytoplasm	GO:0044700 single organism signaling; GO:0044085 cellular component biogenesis; GO:0045321 leukocyte activation; GO:0051674 localization of cell; GO:0044699 single-organism process; GO:1902115 regulation of organelle assembly; GO:0042110 T cell activation; GO:0051130 positive regulation of cellular component organization; GO:0007165 signal transduction; GO:0030036 actin cytoskeleton organization;…	GO:0016020 membrane; GO:0005615 extracellular space; GO:0044421 extracellular region part; GO:0030054 cell junction; GO:0071944 cell periphery; GO:0031982 vesicle; GO:0005737 cytoplasm; GO:0032991 macromolecular complex; GO:0099512 supramolecular fiber; GO:0044424 intracellular part; GO:0099080 supramolecular complex; GO:0098858 actin-based cell projection; GO:0005623 cell; GO:0032432 actin filam…	GO:0051015 actin filament binding; GO:0042802 identical protein binding; GO:0008092 cytoskeletal protein binding; GO:0005488 binding; GO:0043167 ion binding; GO:0044877 macromolecular complex binding; GO:0003779 actin binding; GO:0043169 cation binding; GO:0046872 metal ion binding; GO:0005515 protein binding; GO:0005509 calcium ion binding; GO:0051020 GTPase binding; GO:0019899 enzyme binding; G…	K17276			IPR001715; IPR011992; IPR002048;	Calponin homology domain; EF-hand domain pair; EF-hand domain;	Z	KOG0046	Ca2+-binding actin-bundling protein (fimbrin/plastin), EF-Hand protein superfamily
F1RK02	584	K	Lymphocyte cytosolic protein 1	LCP1	1	0.00289392	77.279	LNNAK(1)YAISMAR	2	1.4843	1	cytoplasm	GO:0044700 single organism signaling; GO:0044085 cellular component biogenesis; GO:0045321 leukocyte activation; GO:0051674 localization of cell; GO:0044699 single-organism process; GO:1902115 regulation of organelle assembly; GO:0042110 T cell activation; GO:0051130 positive regulation of cellular component organization; GO:0007165 signal transduction; GO:0030036 actin cytoskeleton organization;…	GO:0016020 membrane; GO:0005615 extracellular space; GO:0044421 extracellular region part; GO:0030054 cell junction; GO:0071944 cell periphery; GO:0031982 vesicle; GO:0005737 cytoplasm; GO:0032991 macromolecular complex; GO:0099512 supramolecular fiber; GO:0044424 intracellular part; GO:0099080 supramolecular complex; GO:0098858 actin-based cell projection; GO:0005623 cell; GO:0032432 actin filam…	GO:0051015 actin filament binding; GO:0042802 identical protein binding; GO:0008092 cytoskeletal protein binding; GO:0005488 binding; GO:0043167 ion binding; GO:0044877 macromolecular complex binding; GO:0003779 actin binding; GO:0043169 cation binding; GO:0046872 metal ion binding; GO:0005515 protein binding; GO:0005509 calcium ion binding; GO:0051020 GTPase binding; GO:0019899 enzyme binding; G…	K17276			IPR001715; IPR011992; IPR002048;	Calponin homology domain; EF-hand domain pair; EF-hand domain;	Z	KOG0046	Ca2+-binding actin-bundling protein (fimbrin/plastin), EF-Hand protein superfamily
P60662	81	K	Myosin light polypeptide 6	MYL6	1	1.8657e-11	158.93	NK(1)DQGTYEDYVEGLR	2	-0.37256	1	cytoplasm	GO:0030048 actin filament-based movement; GO:0030049 muscle filament sliding; GO:0070252 actin-mediated cell contraction; GO:0003012 muscle system process; GO:0003008 system process; GO:0006936 muscle contraction; GO:0033275 actin-myosin filament sliding; GO:0030029 actin filament-based process; GO:0044763 single-organism cellular process; GO:0006928 movement of cell or subcellular component; GO:…	GO:0043229 intracellular organelle; GO:0043232 intracellular non-membrane-bounded organelle; GO:0044430 cytoskeletal part; GO:0044446 intracellular organelle part; GO:0032991 macromolecular complex; GO:0044424 intracellular part; GO:0005623 cell; GO:0015629 actin cytoskeleton; GO:0044422 organelle part; GO:0043228 non-membrane-bounded organelle; GO:0043226 organelle; GO:0005856 cytoskeleton; GO:0…	GO:0003774 motor activity; GO:0043167 ion binding; GO:0016817 hydrolase activity, acting on acid anhydrides; GO:0016787 hydrolase activity; GO:0017111 nucleoside-triphosphatase activity; GO:0008307 structural constituent of muscle; GO:0016887 ATPase activity; GO:0016462 pyrophosphatase activity; GO:0003824 catalytic activity; GO:0005488 binding; GO:0042623 ATPase activity, coupled; GO:0043169 cat…	K12751	MYL6; myosin light chain 6	ssc04270 Vascular smooth muscle contraction - Sus scrofa (pig); ssc04921 Oxytocin signaling pathway - Sus scrofa (pig); ssc04530 Tight junction - Sus scrofa (pig);	IPR011992; IPR002048;	EF-hand domain pair; EF-hand domain;	Z	KOG0030	Myosin essential light chain, EF-Hand protein superfamily
P60662	50	K	Myosin light polypeptide 6	MYL6	1	4.56315e-05	90.385	ALGQNPTNAEVLK(1)VLGNPK	2	0.90751	2	cytoplasm	GO:0030048 actin filament-based movement; GO:0030049 muscle filament sliding; GO:0070252 actin-mediated cell contraction; GO:0003012 muscle system process; GO:0003008 system process; GO:0006936 muscle contraction; GO:0033275 actin-myosin filament sliding; GO:0030029 actin filament-based process; GO:0044763 single-organism cellular process; GO:0006928 movement of cell or subcellular component; GO:…	GO:0043229 intracellular organelle; GO:0043232 intracellular non-membrane-bounded organelle; GO:0044430 cytoskeletal part; GO:0044446 intracellular organelle part; GO:0032991 macromolecular complex; GO:0044424 intracellular part; GO:0005623 cell; GO:0015629 actin cytoskeleton; GO:0044422 organelle part; GO:0043228 non-membrane-bounded organelle; GO:0043226 organelle; GO:0005856 cytoskeleton; GO:0…	GO:0003774 motor activity; GO:0043167 ion binding; GO:0016817 hydrolase activity, acting on acid anhydrides; GO:0016787 hydrolase activity; GO:0017111 nucleoside-triphosphatase activity; GO:0008307 structural constituent of muscle; GO:0016887 ATPase activity; GO:0016462 pyrophosphatase activity; GO:0003824 catalytic activity; GO:0005488 binding; GO:0042623 ATPase activity, coupled; GO:0043169 cat…	K12751	MYL6; myosin light chain 6	ssc04270 Vascular smooth muscle contraction - Sus scrofa (pig); ssc04921 Oxytocin signaling pathway - Sus scrofa (pig); ssc04530 Tight junction - Sus scrofa (pig);	IPR011992; IPR002048;	EF-hand domain pair; EF-hand domain;	Z	KOG0030	Myosin essential light chain, EF-Hand protein superfamily
P60662	56	K	Myosin light polypeptide 6	MYL6	1	0.00027897	98.368	VLGNPK(1)SDEMNVK	2	2.4882	1	cytoplasm	GO:0030048 actin filament-based movement; GO:0030049 muscle filament sliding; GO:0070252 actin-mediated cell contraction; GO:0003012 muscle system process; GO:0003008 system process; GO:0006936 muscle contraction; GO:0033275 actin-myosin filament sliding; GO:0030029 actin filament-based process; GO:0044763 single-organism cellular process; GO:0006928 movement of cell or subcellular component; GO:…	GO:0043229 intracellular organelle; GO:0043232 intracellular non-membrane-bounded organelle; GO:0044430 cytoskeletal part; GO:0044446 intracellular organelle part; GO:0032991 macromolecular complex; GO:0044424 intracellular part; GO:0005623 cell; GO:0015629 actin cytoskeleton; GO:0044422 organelle part; GO:0043228 non-membrane-bounded organelle; GO:0043226 organelle; GO:0005856 cytoskeleton; GO:0…	GO:0003774 motor activity; GO:0043167 ion binding; GO:0016817 hydrolase activity, acting on acid anhydrides; GO:0016787 hydrolase activity; GO:0017111 nucleoside-triphosphatase activity; GO:0008307 structural constituent of muscle; GO:0016887 ATPase activity; GO:0016462 pyrophosphatase activity; GO:0003824 catalytic activity; GO:0005488 binding; GO:0042623 ATPase activity, coupled; GO:0043169 cat…	K12751	MYL6; myosin light chain 6	ssc04270 Vascular smooth muscle contraction - Sus scrofa (pig); ssc04921 Oxytocin signaling pathway - Sus scrofa (pig); ssc04530 Tight junction - Sus scrofa (pig);	IPR011992; IPR002048;	EF-hand domain pair; EF-hand domain;	Z	KOG0030	Myosin essential light chain, EF-Hand protein superfamily
P60662	79	K	Myosin light polypeptide 6	MYL6	1	0.00069461	70.802	VLDFEHFLPMLQTVAK(1)NK	3	-1.6286	1	cytoplasm	GO:0030048 actin filament-based movement; GO:0030049 muscle filament sliding; GO:0070252 actin-mediated cell contraction; GO:0003012 muscle system process; GO:0003008 system process; GO:0006936 muscle contraction; GO:0033275 actin-myosin filament sliding; GO:0030029 actin filament-based process; GO:0044763 single-organism cellular process; GO:0006928 movement of cell or subcellular component; GO:…	GO:0043229 intracellular organelle; GO:0043232 intracellular non-membrane-bounded organelle; GO:0044430 cytoskeletal part; GO:0044446 intracellular organelle part; GO:0032991 macromolecular complex; GO:0044424 intracellular part; GO:0005623 cell; GO:0015629 actin cytoskeleton; GO:0044422 organelle part; GO:0043228 non-membrane-bounded organelle; GO:0043226 organelle; GO:0005856 cytoskeleton; GO:0…	GO:0003774 motor activity; GO:0043167 ion binding; GO:0016817 hydrolase activity, acting on acid anhydrides; GO:0016787 hydrolase activity; GO:0017111 nucleoside-triphosphatase activity; GO:0008307 structural constituent of muscle; GO:0016887 ATPase activity; GO:0016462 pyrophosphatase activity; GO:0003824 catalytic activity; GO:0005488 binding; GO:0042623 ATPase activity, coupled; GO:0043169 cat…	K12751	MYL6; myosin light chain 6	ssc04270 Vascular smooth muscle contraction - Sus scrofa (pig); ssc04921 Oxytocin signaling pathway - Sus scrofa (pig); ssc04530 Tight junction - Sus scrofa (pig);	IPR011992; IPR002048;	EF-hand domain pair; EF-hand domain;	Z	KOG0030	Myosin essential light chain, EF-Hand protein superfamily
F1SCH0	571	K	Ankyrin repeat and SOCS box containing 2	ASB2	1	0.0362046	75.972	K(1)AIGNTV	2	-0.15906	1	cytoplasm	GO:0014706 striated muscle tissue development; GO:0050794 regulation of cellular process; GO:0044700 single organism signaling; GO:0044707 single-multicellular organism process; GO:0051603 proteolysis involved in cellular protein catabolic process; GO:0044257 cellular protein catabolic process; GO:0048869 cellular developmental process; GO:0044267 cellular protein metabolic process; GO:0045445 my…	GO:1902494 catalytic complex; GO:0044464 cell part; GO:0005622 intracellular; GO:0031461 cullin-RING ubiquitin ligase complex; GO:0032991 macromolecular complex; GO:0044424 intracellular part; GO:1990234 transferase complex; GO:0005623 cell; GO:0031466 Cul5-RING ubiquitin ligase complex; GO:0000151 ubiquitin ligase complex;	GO:0061630 ubiquitin protein ligase activity; GO:0005515 protein binding; GO:0061659 ubiquitin-like protein ligase activity; GO:0019787 ubiquitin-like protein transferase activity; GO:0003824 catalytic activity; GO:0016740 transferase activity; GO:0005488 binding; GO:0004842 ubiquitin-protein transferase activity;				IPR020683;	Ankyrin repeat-containing domain;	R	KOG0504	FOG: Ankyrin repeat
A0A287AZH1	146	K	Uncharacterized protein	NAP1L4	1	7.97023e-05	98.227	VVIAEK(1)EAAAAEEPNPK	2	1.1884	1	nucleus	GO:0044085 cellular component biogenesis; GO:0016043 cellular component organization; GO:0034728 nucleosome organization; GO:0034622 cellular macromolecular complex assembly; GO:0006333 chromatin assembly or disassembly; GO:0043933 macromolecular complex subunit organization; GO:0065004 protein-DNA complex assembly; GO:0006323 DNA packaging; GO:0006334 nucleosome assembly; GO:0051276 chromosome o…	GO:0043226 organelle; GO:0043231 intracellular membrane-bounded organelle; GO:0043229 intracellular organelle; GO:0005634 nucleus; GO:0044464 cell part; GO:0005622 intracellular; GO:0044424 intracellular part; GO:0043227 membrane-bounded organelle; GO:0005623 cell;		K11282					BD	KOG1507	Nucleosome assembly protein NAP-1
A0A287AZH1	140	K	Uncharacterized protein	NAP1L4	1	0.0308912	62.463	DK(1)VVIAEK	2	1.6536	1	nucleus	GO:0044085 cellular component biogenesis; GO:0016043 cellular component organization; GO:0034728 nucleosome organization; GO:0034622 cellular macromolecular complex assembly; GO:0006333 chromatin assembly or disassembly; GO:0043933 macromolecular complex subunit organization; GO:0065004 protein-DNA complex assembly; GO:0006323 DNA packaging; GO:0006334 nucleosome assembly; GO:0051276 chromosome o…	GO:0043226 organelle; GO:0043231 intracellular membrane-bounded organelle; GO:0043229 intracellular organelle; GO:0005634 nucleus; GO:0044464 cell part; GO:0005622 intracellular; GO:0044424 intracellular part; GO:0043227 membrane-bounded organelle; GO:0005623 cell;		K11282					BD	KOG1507	Nucleosome assembly protein NAP-1
A0A287BG53	321	K	DEAD-box helicase 3, Y-linked	DDX3Y	1	4.28088e-05	130.41	VVWVEESDK(1)R	2	1.6979	1	nucleus			GO:0005524 ATP binding; GO:1901265 nucleoside phosphate binding; GO:0001882 nucleoside binding; GO:0043167 ion binding; GO:0000166 nucleotide binding; GO:0097159 organic cyclic compound binding; GO:1901363 heterocyclic compound binding; GO:0032549 ribonucleoside binding; GO:0097367 carbohydrate derivative binding; GO:0032553 ribonucleotide binding; GO:0005488 binding; GO:0003676 nucleic acid bind…				IPR011545; IPR014014; IPR014001; IPR027417; IPR001650;	DEAD/DEAH box helicase domain; RNA helicase, DEAD-box type, Q motif; Helicase superfamily 1/2, ATP-binding domain; P-loop containing nucleoside triphosphate hydrolase; Helicase, C-terminal;	A	KOG0335	ATP-dependent RNA helicase
P11493	25	K	Serine/threonine-protein phosphatase 2A catalytic subunit beta isoform (Fragment)	PPP2CB	1	1.41114e-08	150.14	EILTK(1)ESNVQEVR	2	0.6407	1	extracellular	GO:0044267 cellular protein metabolic process; GO:0044238 primary metabolic process; GO:0006470 protein dephosphorylation; GO:0016311 dephosphorylation; GO:0044237 cellular metabolic process; GO:0006796 phosphate-containing compound metabolic process; GO:0071704 organic substance metabolic process; GO:0008152 metabolic process; GO:0006793 phosphorus metabolic process; GO:0044260 cellular macromol…	GO:0043229 intracellular organelle; GO:0000922 spindle pole; GO:0043232 intracellular non-membrane-bounded organelle; GO:0044430 cytoskeletal part; GO:0005737 cytoplasm; GO:0044446 intracellular organelle part; GO:0044424 intracellular part; GO:0005623 cell; GO:0005819 spindle; GO:0044422 organelle part; GO:0044427 chromosomal part; GO:0043228 non-membrane-bounded organelle; GO:0098687 chromosoma…	GO:0042578 phosphoric ester hydrolase activity; GO:0003824 catalytic activity; GO:0016791 phosphatase activity; GO:0005488 binding; GO:0016788 hydrolase activity, acting on ester bonds; GO:0043167 ion binding; GO:0043169 cation binding; GO:0046872 metal ion binding; GO:0016787 hydrolase activity; GO:0004721 phosphoprotein phosphatase activity;				IPR029052; IPR004843; IPR006186;	Metallo-dependent phosphatase-like; Calcineurin-like phosphoesterase domain, ApaH type; Serine/threonine-specific protein phosphatase/bis(5-nucleosyl)-tetraphosphatase;	T	KOG0371	Serine/threonine protein phosphatase 2A, catalytic subunit
A0A287AF78	188	K	Uncharacterized protein	---	1	0.000410933	103.91	LK(1)EELIDAIR	2	-0.25875	1	nucleus				K05746	ENAH; enabled	ssc04810 Regulation of actin cytoskeleton - Sus scrofa (pig); ssc04360 Axon guidance - Sus scrofa (pig);	IPR014885;	VASP tetramerisation;	T	KOG4590	Signal transduction protein Enabled, contains WH1 domain
A0A287ARA0	6	K	Uncharacterized protein	---	1	1.63177e-05	128.68	PDPAK(1)SAPAPK	2	3.2518	1	nucleus		GO:0043229 intracellular organelle; GO:0043232 intracellular non-membrane-bounded organelle; GO:0044446 intracellular organelle part; GO:0032991 macromolecular complex; GO:0044424 intracellular part; GO:0005623 cell; GO:0044422 organelle part; GO:0044427 chromosomal part; GO:0043228 non-membrane-bounded organelle; GO:0000786 nucleosome; GO:0043226 organelle; GO:0000785 chromatin; GO:0044464 cell …	GO:0097159 organic cyclic compound binding; GO:1901363 heterocyclic compound binding; GO:0003677 DNA binding; GO:0046982 protein heterodimerization activity; GO:0005488 binding; GO:0046983 protein dimerization activity; GO:0003676 nucleic acid binding; GO:0005515 protein binding;				IPR009072; IPR007125;	Histone-fold; Histone H2A/H2B/H3;	B	KOG1744	Histone H2B
P61958	33	K	Small ubiquitin-related modifier 2	SUMO2	1	0.000177521	99.161	VAGQDGSVVQFK(1)IK	2	0.76843	1	cytoplasm	GO:0032270 positive regulation of cellular protein metabolic process; GO:0032436 positive regulation of proteasomal ubiquitin-dependent protein catabolic process; GO:0031331 positive regulation of cellular catabolic process; GO:0009891 positive regulation of biosynthetic process; GO:0044237 cellular metabolic process; GO:1903364 positive regulation of cellular protein catabolic process; GO:200114…	GO:0043229 intracellular organelle; GO:0044446 intracellular organelle part; GO:0031981 nuclear lumen; GO:0044424 intracellular part; GO:0005623 cell; GO:0016604 nuclear body; GO:0044422 organelle part; GO:0031974 membrane-enclosed lumen; GO:0043226 organelle; GO:0043231 intracellular membrane-bounded organelle; GO:0005654 nucleoplasm; GO:0016605 PML body; GO:0005634 nucleus; GO:0070013 intracell…	GO:0097159 organic cyclic compound binding; GO:1901363 heterocyclic compound binding; GO:0003723 RNA binding; GO:0019787 ubiquitin-like protein transferase activity; GO:0031625 ubiquitin protein ligase binding; GO:0003824 catalytic activity; GO:0005488 binding; GO:0003676 nucleic acid binding; GO:0031386 protein tag; GO:0005515 protein binding; GO:0044389 ubiquitin-like protein ligase binding; GO…	K12160	SUMO; small ubiquitin-related modifier	ssc03013 RNA transport - Sus scrofa (pig); ssc05418 Fluid shear stress and atherosclerosis - Sus scrofa (pig);	IPR029071; IPR000626; IPR033950; IPR022617;	Ubiquitin-related domain; Ubiquitin domain; Sumo domain; Rad60/SUMO-like domain;	O	KOG1769	Ubiquitin-like proteins
A0A287AN98	192	K	Chromodomain helicase DNA binding protein 4	CHD4	1	0.00969166	80.165	PLIAAK(1)NPK	2	0.066537	1	nucleus	GO:0050794 regulation of cellular process; GO:0010468 regulation of gene expression; GO:0006355 regulation of transcription, DNA-templated; GO:0031326 regulation of cellular biosynthetic process; GO:0080090 regulation of primary metabolic process; GO:0060255 regulation of macromolecule metabolic process; GO:0019219 regulation of nucleobase-containing compound metabolic process; GO:0010556 regulat…	GO:0043226 organelle; GO:0043231 intracellular membrane-bounded organelle; GO:0043229 intracellular organelle; GO:0005634 nucleus; GO:0044464 cell part; GO:0005622 intracellular; GO:0044424 intracellular part; GO:0043227 membrane-bounded organelle; GO:0005623 cell;	GO:1901265 nucleoside phosphate binding; GO:0008026 ATP-dependent helicase activity; GO:0016817 hydrolase activity, acting on acid anhydrides; GO:0005515 protein binding; GO:0016787 hydrolase activity; GO:0016887 ATPase activity; GO:1901363 heterocyclic compound binding; GO:0097159 organic cyclic compound binding; GO:0016462 pyrophosphatase activity; GO:0003824 catalytic activity; GO:0032553 ribo…				IPR009463; IPR001965; IPR027417; IPR009462; IPR012958; IPR000953; IPR000330; IPR023780; IPR013083; IPR016197; IPR014001; IPR001650; IPR011011; IPR012957; IPR019787;	Domain of unknown function DUF1087; Zinc finger, PHD-type; P-loop containing nucleoside triphosphate hydrolase; Domain of unknown function DUF1086; CHD, N-terminal; Chromo/chromo shadow domain; SNF2-related, N-terminal domain; Chromo domain; Zinc finger, RING/FYVE/PHD-type; Chromo domain-like; Helicase superfamily 1/2, ATP-binding domain; Helicase, C-terminal; Zinc finger, FYVE/PHD-type; CHD, C-t…	R	KOG0383	Predicted helicase
F1S300	439	K	Translocated promoter region, nuclear basket protein	TPR	1	3.35859e-12	159.52	ELENANDLLSATK(1)R	2	-0.23115	1	nucleus	GO:0044700 single organism signaling; GO:0050658 RNA transport; GO:1903533 regulation of protein targeting; GO:0010608 posttranscriptional regulation of gene expression; GO:0051169 nuclear transport; GO:0010564 regulation of cell cycle process; GO:0044237 cellular metabolic process; GO:0071345 cellular response to cytokine stimulus; GO:1902100 negative regulation of metaphase/anaphase transition …	GO:0016020 membrane; GO:0031090 organelle membrane; GO:0019898 extrinsic component of membrane; GO:0005737 cytoplasm; GO:0032991 macromolecular complex; GO:0044424 intracellular part; GO:0005623 cell; GO:0044422 organelle part; GO:0044427 chromosomal part; GO:0043228 non-membrane-bounded organelle; GO:0031974 membrane-enclosed lumen; GO:0005856 cytoskeleton; GO:0072686 mitotic spindle; GO:1902494…	GO:0070840 dynein complex binding; GO:0003723 RNA binding; GO:0031072 heat shock protein binding; GO:0005487 nucleocytoplasmic transporter activity; GO:0046983 protein dimerization activity; GO:0019901 protein kinase binding; GO:0044877 macromolecular complex binding; GO:0015631 tubulin binding; GO:0051019 mitogen-activated protein kinase binding; GO:0005515 protein binding; GO:0003682 chromatin …	K09291	TPR; nucleoprotein TPR	ssc03013 RNA transport - Sus scrofa (pig); ssc05216 Thyroid cancer - Sus scrofa (pig); ssc05200 Pathways in cancer - Sus scrofa (pig);	IPR015866; IPR012929;	Serine-tRNA synthetase, type1, N-terminal; Nucleoprotein TPR/MLP1;	S	KOG4674	Uncharacterized conserved coiled-coil protein
F1S300	1053	K	Translocated promoter region, nuclear basket protein	TPR	1	0.00014181	100.11	AMVTSLEESLNK(1)EK	2	1.1493	1	nucleus	GO:0044700 single organism signaling; GO:0050658 RNA transport; GO:1903533 regulation of protein targeting; GO:0010608 posttranscriptional regulation of gene expression; GO:0051169 nuclear transport; GO:0010564 regulation of cell cycle process; GO:0044237 cellular metabolic process; GO:0071345 cellular response to cytokine stimulus; GO:1902100 negative regulation of metaphase/anaphase transition …	GO:0016020 membrane; GO:0031090 organelle membrane; GO:0019898 extrinsic component of membrane; GO:0005737 cytoplasm; GO:0032991 macromolecular complex; GO:0044424 intracellular part; GO:0005623 cell; GO:0044422 organelle part; GO:0044427 chromosomal part; GO:0043228 non-membrane-bounded organelle; GO:0031974 membrane-enclosed lumen; GO:0005856 cytoskeleton; GO:0072686 mitotic spindle; GO:1902494…	GO:0070840 dynein complex binding; GO:0003723 RNA binding; GO:0031072 heat shock protein binding; GO:0005487 nucleocytoplasmic transporter activity; GO:0046983 protein dimerization activity; GO:0019901 protein kinase binding; GO:0044877 macromolecular complex binding; GO:0015631 tubulin binding; GO:0051019 mitogen-activated protein kinase binding; GO:0005515 protein binding; GO:0003682 chromatin …	K09291	TPR; nucleoprotein TPR	ssc03013 RNA transport - Sus scrofa (pig); ssc05216 Thyroid cancer - Sus scrofa (pig); ssc05200 Pathways in cancer - Sus scrofa (pig);	IPR015866; IPR012929;	Serine-tRNA synthetase, type1, N-terminal; Nucleoprotein TPR/MLP1;	S	KOG4674	Uncharacterized conserved coiled-coil protein
F1S300	410	K	Translocated promoter region, nuclear basket protein	TPR	1	7.76906e-06	90.718	AIQDHLLEVEESK(1)GQMEK	3	0.52654	1	nucleus	GO:0044700 single organism signaling; GO:0050658 RNA transport; GO:1903533 regulation of protein targeting; GO:0010608 posttranscriptional regulation of gene expression; GO:0051169 nuclear transport; GO:0010564 regulation of cell cycle process; GO:0044237 cellular metabolic process; GO:0071345 cellular response to cytokine stimulus; GO:1902100 negative regulation of metaphase/anaphase transition …	GO:0016020 membrane; GO:0031090 organelle membrane; GO:0019898 extrinsic component of membrane; GO:0005737 cytoplasm; GO:0032991 macromolecular complex; GO:0044424 intracellular part; GO:0005623 cell; GO:0044422 organelle part; GO:0044427 chromosomal part; GO:0043228 non-membrane-bounded organelle; GO:0031974 membrane-enclosed lumen; GO:0005856 cytoskeleton; GO:0072686 mitotic spindle; GO:1902494…	GO:0070840 dynein complex binding; GO:0003723 RNA binding; GO:0031072 heat shock protein binding; GO:0005487 nucleocytoplasmic transporter activity; GO:0046983 protein dimerization activity; GO:0019901 protein kinase binding; GO:0044877 macromolecular complex binding; GO:0015631 tubulin binding; GO:0051019 mitogen-activated protein kinase binding; GO:0005515 protein binding; GO:0003682 chromatin …	K09291	TPR; nucleoprotein TPR	ssc03013 RNA transport - Sus scrofa (pig); ssc05216 Thyroid cancer - Sus scrofa (pig); ssc05200 Pathways in cancer - Sus scrofa (pig);	IPR015866; IPR012929;	Serine-tRNA synthetase, type1, N-terminal; Nucleoprotein TPR/MLP1;	S	KOG4674	Uncharacterized conserved coiled-coil protein
A0A287ARZ4	31	K	Bridging integrator 2	BIN2	1	0.0343163	68.485	VLQK(1)LGK	2	-1.2422	1	nucleus		GO:0044424 intracellular part; GO:0005623 cell; GO:0044464 cell part; GO:0005622 intracellular; GO:0005737 cytoplasm;	GO:0005515 protein binding; GO:0005488 binding;				IPR027267; IPR004148;	Arfaptin homology (AH) domain/BAR domain; BAR domain;	U	KOG3771	Amphiphysin
F1SJK6	146	K	Very-long-chain (3R)-3-hydroxyacyl-CoA dehydratase	HACD3	1	2.45469e-05	113.4	LESQGSPETLTSLK(1)K	2	0.21846	1	cytoplasm	GO:0044700 single organism signaling; GO:0065008 regulation of biological quality; GO:0016053 organic acid biosynthetic process; GO:0044699 single-organism process; GO:0009058 biosynthetic process; GO:0044255 cellular lipid metabolic process; GO:0044237 cellular metabolic process; GO:0006796 phosphate-containing compound metabolic process; GO:0031098 stress-activated protein kinase signaling casc…	GO:0016020 membrane; GO:0042175 nuclear outer membrane-endoplasmic reticulum membrane network; GO:0005783 endoplasmic reticulum; GO:0031090 organelle membrane; GO:0030054 cell junction; GO:0005737 cytoplasm; GO:0031224 intrinsic component of membrane; GO:0044424 intracellular part; GO:0005623 cell; GO:0044422 organelle part; GO:0031965 nuclear membrane; GO:0005925 focal adhesion; GO:0044425 membr…	GO:0018812 3-hydroxyacyl-CoA dehydratase activity; GO:0003824 catalytic activity; GO:0005488 binding; GO:0102344 3-hydroxy-behenoyl-CoA dehydratase activity; GO:0016829 lyase activity; GO:0005515 protein binding; GO:0016836 hydro-lyase activity; GO:0102345 3-hydroxy-lignoceroyl-CoA dehydratase activity; GO:0019899 enzyme binding; GO:0016835 carbon-oxygen lyase activity;	K10703	PHS1; very-long-chain (3R)-3-hydroxyacyl-CoA dehydratase [EC:4.2.1.134]	ssc00062 Fatty acid elongation - Sus scrofa (pig); ssc01212 Fatty acid metabolism - Sus scrofa (pig); ssc01040 Biosynthesis of unsaturated fatty acids - Sus scrofa (pig); ssc01100 Metabolic pathways - Sus scrofa (pig);	IPR007052; IPR008978;	CS domain; HSP20-like chaperone;	R	KOG3187	Protein tyrosine phosphatase-like protein PTPLA (contains Pro instead of catalytic Arg)
I3LVS7	104	K	Uncharacterized protein	RHOA	1	0.0129628	42.716	WTPEVK(1)HFCPNVPIILVGNK	3	-0.15908	1	cytoplasm	GO:0044085 cellular component biogenesis; GO:0044700 single organism signaling; GO:0002694 regulation of leukocyte activation; GO:0021700 developmental maturation; GO:0010941 regulation of cell death; GO:0090130 tissue migration; GO:0022414 reproductive process; GO:0045980 negative regulation of nucleotide metabolic process; GO:0043523 regulation of neuron apoptotic process; GO:0030038 contractil…	GO:0030425 dendrite; GO:0016020 membrane; GO:0044421 extracellular region part; GO:0019898 extrinsic component of membrane; GO:0032587 ruffle membrane; GO:0099568 cytoplasmic region; GO:0005737 cytoplasm; GO:0005623 cell; GO:0009898 cytoplasmic side of plasma membrane; GO:0032155 cell division site part; GO:0044422 organelle part; GO:0043197 dendritic spine; GO:0043228 non-membrane-bounded organe…	GO:1901265 nucleoside phosphate binding; GO:0016817 hydrolase activity, acting on acid anhydrides; GO:0005515 protein binding; GO:0016787 hydrolase activity; GO:0097159 organic cyclic compound binding; GO:1901363 heterocyclic compound binding; GO:0008092 cytoskeletal protein binding; GO:0016462 pyrophosphatase activity; GO:0019003 GDP binding; GO:0003824 catalytic activity; GO:0032553 ribonucleot…	K04513	RHOA; Ras homolog gene family, member A	ssc04510 Focal adhesion - Sus scrofa (pig); ssc05205 Proteoglycans in cancer - Sus scrofa (pig); ssc05210 Colorectal cancer - Sus scrofa (pig); ssc04024 cAMP signaling pathway - Sus scrofa (pig); ssc04722 Neurotrophin signaling pathway - Sus scrofa (pig); ssc05206 MicroRNAs in cancer - Sus scrofa (pig); ssc05203 Viral carcinogenesis - Sus scrofa (pig); ssc04350 TGF-beta signaling pathway - Sus sc…	IPR005225; IPR027417;	Small GTP-binding protein domain; P-loop containing nucleoside triphosphate hydrolase;	R	KOG0393	Ras-related small GTPase, Rho type
I3LVS7	118	K	Uncharacterized protein	RHOA	1	4.34153e-08	137.95	HFCPNVPIILVGNK(1)K	2	0.1419	4	cytoplasm	GO:0044085 cellular component biogenesis; GO:0044700 single organism signaling; GO:0002694 regulation of leukocyte activation; GO:0021700 developmental maturation; GO:0010941 regulation of cell death; GO:0090130 tissue migration; GO:0022414 reproductive process; GO:0045980 negative regulation of nucleotide metabolic process; GO:0043523 regulation of neuron apoptotic process; GO:0030038 contractil…	GO:0030425 dendrite; GO:0016020 membrane; GO:0044421 extracellular region part; GO:0019898 extrinsic component of membrane; GO:0032587 ruffle membrane; GO:0099568 cytoplasmic region; GO:0005737 cytoplasm; GO:0005623 cell; GO:0009898 cytoplasmic side of plasma membrane; GO:0032155 cell division site part; GO:0044422 organelle part; GO:0043197 dendritic spine; GO:0043228 non-membrane-bounded organe…	GO:1901265 nucleoside phosphate binding; GO:0016817 hydrolase activity, acting on acid anhydrides; GO:0005515 protein binding; GO:0016787 hydrolase activity; GO:0097159 organic cyclic compound binding; GO:1901363 heterocyclic compound binding; GO:0008092 cytoskeletal protein binding; GO:0016462 pyrophosphatase activity; GO:0019003 GDP binding; GO:0003824 catalytic activity; GO:0032553 ribonucleot…	K04513	RHOA; Ras homolog gene family, member A	ssc04510 Focal adhesion - Sus scrofa (pig); ssc05205 Proteoglycans in cancer - Sus scrofa (pig); ssc05210 Colorectal cancer - Sus scrofa (pig); ssc04024 cAMP signaling pathway - Sus scrofa (pig); ssc04722 Neurotrophin signaling pathway - Sus scrofa (pig); ssc05206 MicroRNAs in cancer - Sus scrofa (pig); ssc05203 Viral carcinogenesis - Sus scrofa (pig); ssc04350 TGF-beta signaling pathway - Sus sc…	IPR005225; IPR027417;	Small GTP-binding protein domain; P-loop containing nucleoside triphosphate hydrolase;	R	KOG0393	Ras-related small GTPase, Rho type
A0A287AB42	375	K	Shootin 1	SHTN1	1	0.00473967	70.197	AAQPETAEEVTDLK(1)R	2	0.31127	1	nucleus
A0A286ZIC1	238	K	Gelsolin	GSN	1	1.32161e-20	181.51	PTLPEGTEDTVK(1)EDAANR	2	0.064402	2	nucleus			GO:0003779 actin binding; GO:0005515 protein binding; GO:0008092 cytoskeletal protein binding; GO:0005488 binding;				IPR029006; IPR007123;	ADF-H/Gelsolin-like domain; Gelsolin-like domain;	Z	KOG0443	Actin regulatory proteins (gelsolin/villin family)
A0A286ZIC1	295	K	Gelsolin	GSN	1	0.0286042	73.039	IFVWK(1)GK	2	-0.36349	1	nucleus			GO:0003779 actin binding; GO:0005515 protein binding; GO:0008092 cytoskeletal protein binding; GO:0005488 binding;				IPR029006; IPR007123;	ADF-H/Gelsolin-like domain; Gelsolin-like domain;	Z	KOG0443	Actin regulatory proteins (gelsolin/villin family)
A0A286ZIC1	396	K	Gelsolin	GSN	1	0.000562931	48.655	VPFDAATLHTSTAMAAQHGMDDDGTGQK(1)QIWR	4	-0.21035	1	nucleus			GO:0003779 actin binding; GO:0005515 protein binding; GO:0008092 cytoskeletal protein binding; GO:0005488 binding;				IPR029006; IPR007123;	ADF-H/Gelsolin-like domain; Gelsolin-like domain;	Z	KOG0443	Actin regulatory proteins (gelsolin/villin family)
K7GPK2	131	K	DnaJ heat shock protein family (Hsp40) member A2	DNAJA2	1	0.0322123	52.527	VSLEDLYNGK(1)TTK	2	1.2778	1	cytoplasm	GO:0006457 protein folding; GO:0050896 response to stimulus; GO:0006950 response to stress; GO:0009987 cellular process; GO:0009408 response to heat; GO:0009628 response to abiotic stimulus; GO:0009266 response to temperature stimulus;		GO:0005524 ATP binding; GO:0031072 heat shock protein binding; GO:1901265 nucleoside phosphate binding; GO:0001882 nucleoside binding; GO:0043167 ion binding; GO:0005515 protein binding; GO:0000166 nucleotide binding; GO:0097159 organic cyclic compound binding; GO:1901363 heterocyclic compound binding; GO:0032549 ribonucleoside binding; GO:0097367 carbohydrate derivative binding; GO:0032553 ribon…				IPR008971; IPR002939; IPR001623; IPR001305;	HSP40/DnaJ peptide-binding; Chaperone DnaJ, C-terminal; DnaJ domain; Heat shock protein DnaJ, cysteine-rich domain;	O	KOG0712	Molecular chaperone (DnaJ superfamily)
A0A286ZRE1	280	K	Tropomyosin alpha-1 chain	TPM1	1	5.34784e-05	116.74	ALMAAEDK(1)YSQK	2	0.70667	1	cytoplasm									Z	KOG1003	Actin filament-coating protein tropomyosin
A0A286ZRE1	284	K	Tropomyosin alpha-1 chain	TPM1	0.999984	5.78945e-09	171.08	YSQK(1)EDKYEEEIK	2	-0.1271	3	cytoplasm									Z	KOG1003	Actin filament-coating protein tropomyosin
A1XQU9	8	K	40S ribosomal protein S20	RPS20	1	7.87189e-05	97.797	DTGK(1)TPVEPEVAIHR	2	0.492	2	cytoplasm	GO:0006518 peptide metabolic process; GO:0043043 peptide biosynthetic process; GO:0044267 cellular protein metabolic process; GO:0006807 nitrogen compound metabolic process; GO:0009058 biosynthetic process; GO:0043603 cellular amide metabolic process; GO:0044238 primary metabolic process; GO:1901566 organonitrogen compound biosynthetic process; GO:1901576 organic substance biosynthetic process; G…	GO:0005840 ribosome; GO:0043229 intracellular organelle; GO:0043232 intracellular non-membrane-bounded organelle; GO:0015935 small ribosomal subunit; GO:0044446 intracellular organelle part; GO:0005737 cytoplasm; GO:0032991 macromolecular complex; GO:0044424 intracellular part; GO:0005829 cytosol; GO:0005623 cell; GO:0044422 organelle part; GO:0043228 non-membrane-bounded organelle; GO:0043226 or…	GO:0097159 organic cyclic compound binding; GO:1901363 heterocyclic compound binding; GO:0003723 RNA binding; GO:0005488 binding; GO:0003676 nucleic acid binding; GO:0005198 structural molecule activity; GO:0003735 structural constituent of ribosome;	K02969	RP-S20e; small subunit ribosomal protein S20e	ssc03010 Ribosome - Sus scrofa (pig);	IPR027486;	Ribosomal protein S10 domain;	J	KOG0900	40S ribosomal protein S20
A1XQU9	4	K	40S ribosomal protein S20	RPS20	1	0.0111754	77.058	AFK(1)DTGK	2	0.70297	1	cytoplasm	GO:0006518 peptide metabolic process; GO:0043043 peptide biosynthetic process; GO:0044267 cellular protein metabolic process; GO:0006807 nitrogen compound metabolic process; GO:0009058 biosynthetic process; GO:0043603 cellular amide metabolic process; GO:0044238 primary metabolic process; GO:1901566 organonitrogen compound biosynthetic process; GO:1901576 organic substance biosynthetic process; G…	GO:0005840 ribosome; GO:0043229 intracellular organelle; GO:0043232 intracellular non-membrane-bounded organelle; GO:0015935 small ribosomal subunit; GO:0044446 intracellular organelle part; GO:0005737 cytoplasm; GO:0032991 macromolecular complex; GO:0044424 intracellular part; GO:0005829 cytosol; GO:0005623 cell; GO:0044422 organelle part; GO:0043228 non-membrane-bounded organelle; GO:0043226 or…	GO:0097159 organic cyclic compound binding; GO:1901363 heterocyclic compound binding; GO:0003723 RNA binding; GO:0005488 binding; GO:0003676 nucleic acid binding; GO:0005198 structural molecule activity; GO:0003735 structural constituent of ribosome;	K02969	RP-S20e; small subunit ribosomal protein S20e	ssc03010 Ribosome - Sus scrofa (pig);	IPR027486;	Ribosomal protein S10 domain;	J	KOG0900	40S ribosomal protein S20
A1XQU9	75	K	40S ribosomal protein S20	RPS20	1	0.0445775	49.149	TPCGEGSK(1)TWDR	2	-0.24238	1	cytoplasm	GO:0006518 peptide metabolic process; GO:0043043 peptide biosynthetic process; GO:0044267 cellular protein metabolic process; GO:0006807 nitrogen compound metabolic process; GO:0009058 biosynthetic process; GO:0043603 cellular amide metabolic process; GO:0044238 primary metabolic process; GO:1901566 organonitrogen compound biosynthetic process; GO:1901576 organic substance biosynthetic process; G…	GO:0005840 ribosome; GO:0043229 intracellular organelle; GO:0043232 intracellular non-membrane-bounded organelle; GO:0015935 small ribosomal subunit; GO:0044446 intracellular organelle part; GO:0005737 cytoplasm; GO:0032991 macromolecular complex; GO:0044424 intracellular part; GO:0005829 cytosol; GO:0005623 cell; GO:0044422 organelle part; GO:0043228 non-membrane-bounded organelle; GO:0043226 or…	GO:0097159 organic cyclic compound binding; GO:1901363 heterocyclic compound binding; GO:0003723 RNA binding; GO:0005488 binding; GO:0003676 nucleic acid binding; GO:0005198 structural molecule activity; GO:0003735 structural constituent of ribosome;	K02969	RP-S20e; small subunit ribosomal protein S20e	ssc03010 Ribosome - Sus scrofa (pig);	IPR027486;	Ribosomal protein S10 domain;	J	KOG0900	40S ribosomal protein S20
A0A287BRG3	554	K	Splicing factor proline and glutamine rich	SFPQ	1	1.1949e-11	179.67	MEELHNQEMQK(1)R	2	-1.1405	1	nucleus			GO:0097159 organic cyclic compound binding; GO:1901363 heterocyclic compound binding; GO:1901265 nucleoside phosphate binding; GO:0005488 binding; GO:0003676 nucleic acid binding; GO:0000166 nucleotide binding; GO:0036094 small molecule binding;				IPR012975; IPR000504; IPR012677;	NOPS; RNA recognition motif domain; Nucleotide-binding alpha-beta plait domain;	A	KOG0115	RNA-binding protein p54nrb (RRM superfamily)
A0A287BRG3	314	K	Splicing factor proline and glutamine rich	SFPQ	1	0.00441245	64.565	LFAK(1)YGEPGEVFINK	2	1.3901	1	nucleus			GO:0097159 organic cyclic compound binding; GO:1901363 heterocyclic compound binding; GO:1901265 nucleoside phosphate binding; GO:0005488 binding; GO:0003676 nucleic acid binding; GO:0000166 nucleotide binding; GO:0036094 small molecule binding;				IPR012975; IPR000504; IPR012677;	NOPS; RNA recognition motif domain; Nucleotide-binding alpha-beta plait domain;	A	KOG0115	RNA-binding protein p54nrb (RRM superfamily)
A0A287BRG3	511	K	Splicing factor proline and glutamine rich	SFPQ	0.958389	1.14988e-14	143.47	DAK(0.958)DK(0.042)LESEMEDAYHEHQANLLR	4	-0.098199	1	nucleus			GO:0097159 organic cyclic compound binding; GO:1901363 heterocyclic compound binding; GO:1901265 nucleoside phosphate binding; GO:0005488 binding; GO:0003676 nucleic acid binding; GO:0000166 nucleotide binding; GO:0036094 small molecule binding;				IPR012975; IPR000504; IPR012677;	NOPS; RNA recognition motif domain; Nucleotide-binding alpha-beta plait domain;	A	KOG0115	RNA-binding protein p54nrb (RRM superfamily)
A0A287BRG3	327	K	Splicing factor proline and glutamine rich	SFPQ	1	0.019612	71.692	GK(1)GFGFIK	2	0.028376	1	nucleus			GO:0097159 organic cyclic compound binding; GO:1901363 heterocyclic compound binding; GO:1901265 nucleoside phosphate binding; GO:0005488 binding; GO:0003676 nucleic acid binding; GO:0000166 nucleotide binding; GO:0036094 small molecule binding;				IPR012975; IPR000504; IPR012677;	NOPS; RNA recognition motif domain; Nucleotide-binding alpha-beta plait domain;	A	KOG0115	RNA-binding protein p54nrb (RRM superfamily)
A0A287BRG3	467	K	Splicing factor proline and glutamine rich	SFPQ	1	0.000449834	144.12	NPMYQK(1)ER	2	-0.7109	1	nucleus			GO:0097159 organic cyclic compound binding; GO:1901363 heterocyclic compound binding; GO:1901265 nucleoside phosphate binding; GO:0005488 binding; GO:0003676 nucleic acid binding; GO:0000166 nucleotide binding; GO:0036094 small molecule binding;				IPR012975; IPR000504; IPR012677;	NOPS; RNA recognition motif domain; Nucleotide-binding alpha-beta plait domain;	A	KOG0115	RNA-binding protein p54nrb (RRM superfamily)
A0A287BRG3	461	K	Splicing factor proline and glutamine rich	SFPQ	1	0.000286069	109.88	LAQK(1)NPMYQK	2	1.9463	1	nucleus			GO:0097159 organic cyclic compound binding; GO:1901363 heterocyclic compound binding; GO:1901265 nucleoside phosphate binding; GO:0005488 binding; GO:0003676 nucleic acid binding; GO:0000166 nucleotide binding; GO:0036094 small molecule binding;				IPR012975; IPR000504; IPR012677;	NOPS; RNA recognition motif domain; Nucleotide-binding alpha-beta plait domain;	A	KOG0115	RNA-binding protein p54nrb (RRM superfamily)
A0A287BRG3	325	K	Splicing factor proline and glutamine rich	SFPQ	1	0.00306358	77.185	YGEPGEVFINK(1)GK	2	-2.2734	1	nucleus			GO:0097159 organic cyclic compound binding; GO:1901363 heterocyclic compound binding; GO:1901265 nucleoside phosphate binding; GO:0005488 binding; GO:0003676 nucleic acid binding; GO:0000166 nucleotide binding; GO:0036094 small molecule binding;				IPR012975; IPR000504; IPR012677;	NOPS; RNA recognition motif domain; Nucleotide-binding alpha-beta plait domain;	A	KOG0115	RNA-binding protein p54nrb (RRM superfamily)
A0A287BRG3	513	K	Splicing factor proline and glutamine rich	SFPQ	1	3.80908e-05	88.176	DK(1)LESEMEDAYHEHQANLLR	4	-0.10301	1	nucleus			GO:0097159 organic cyclic compound binding; GO:1901363 heterocyclic compound binding; GO:1901265 nucleoside phosphate binding; GO:0005488 binding; GO:0003676 nucleic acid binding; GO:0000166 nucleotide binding; GO:0036094 small molecule binding;				IPR012975; IPR000504; IPR012677;	NOPS; RNA recognition motif domain; Nucleotide-binding alpha-beta plait domain;	A	KOG0115	RNA-binding protein p54nrb (RRM superfamily)
A0A287BEA5	42	K	DEAD-box helicase 17	DDX17	1	0.027538	66.056	K(1)WDLSELPK	2	0.15441	1	nucleus			GO:0005524 ATP binding; GO:1901265 nucleoside phosphate binding; GO:0001882 nucleoside binding; GO:0043167 ion binding; GO:0000166 nucleotide binding; GO:0097159 organic cyclic compound binding; GO:1901363 heterocyclic compound binding; GO:0032549 ribonucleoside binding; GO:0097367 carbohydrate derivative binding; GO:0032553 ribonucleotide binding; GO:0005488 binding; GO:0003676 nucleic acid bind…				IPR011545; IPR014014; IPR027417; IPR014001; IPR001650;	DEAD/DEAH box helicase domain; RNA helicase, DEAD-box type, Q motif; P-loop containing nucleoside triphosphate hydrolase; Helicase superfamily 1/2, ATP-binding domain; Helicase, C-terminal;	A	KOG0331	ATP-dependent RNA helicase
A0A287BEA5	349	K	DEAD-box helicase 17	DDX17	1	0.00137713	109.44	TIIFVETK(1)R	2	0.19695	1	nucleus			GO:0005524 ATP binding; GO:1901265 nucleoside phosphate binding; GO:0001882 nucleoside binding; GO:0043167 ion binding; GO:0000166 nucleotide binding; GO:0097159 organic cyclic compound binding; GO:1901363 heterocyclic compound binding; GO:0032549 ribonucleoside binding; GO:0097367 carbohydrate derivative binding; GO:0032553 ribonucleotide binding; GO:0005488 binding; GO:0003676 nucleic acid bind…				IPR011545; IPR014014; IPR027417; IPR014001; IPR001650;	DEAD/DEAH box helicase domain; RNA helicase, DEAD-box type, Q motif; P-loop containing nucleoside triphosphate hydrolase; Helicase superfamily 1/2, ATP-binding domain; Helicase, C-terminal;	A	KOG0331	ATP-dependent RNA helicase
Q29243	607	K	Dystroglycan	DAG1	1	0.000250744	88.561	FVGDPAPVVNDIHK(1)K	3	-0.47355	1	plasma membrane	GO:0021700 developmental maturation; GO:0065008 regulation of biological quality; GO:0048732 gland development; GO:0010717 regulation of epithelial to mesenchymal transition; GO:0051896 regulation of protein kinase B signaling; GO:0007272 ensheathment of neurons; GO:0034453 microtubule anchoring; GO:0030323 respiratory tube development; GO:0014037 Schwann cell differentiation; GO:0032989 cellular…	GO:0016020 membrane; GO:0044421 extracellular region part; GO:0098857 membrane microdomain; GO:0005737 cytoplasm; GO:0032991 macromolecular complex; GO:0098858 actin-based cell projection; GO:0005623 cell; GO:0044422 organelle part; GO:0043228 non-membrane-bounded organelle; GO:0005604 basement membrane; GO:0070062 extracellular exosome; GO:0005654 nucleoplasm; GO:0098590 plasma membrane region; …	GO:0043167 ion binding; GO:0015631 tubulin binding; GO:0005515 protein binding; GO:0008307 structural constituent of muscle; GO:0008092 cytoskeletal protein binding; GO:0005488 binding; GO:0017166 vinculin binding; GO:0042169 SH2 domain binding; GO:0042805 actinin binding; GO:0003779 actin binding; GO:0046872 metal ion binding; GO:0043169 cation binding; GO:0019904 protein domain specific binding…	K06265	DAG1; dystroglycan 1	ssc05414 Dilated cardiomyopathy (DCM) - Sus scrofa (pig); ssc05412 Arrhythmogenic right ventricular cardiomyopathy (ARVC) - Sus scrofa (pig); ssc04512 ECM-receptor interaction - Sus scrofa (pig); ssc05416 Viral myocarditis - Sus scrofa (pig); ssc05410 Hypertrophic cardiomyopathy (HCM) - Sus scrofa (pig);	IPR006644; IPR015919; IPR013783; IPR030398; IPR027468;	Dystroglycan-type cadherin-like; Cadherin-like; Immunoglobulin-like fold; DG-type SEA domain; Alpha-dystroglycan domain 2;	W	KOG3781	Dystroglycan
A0A287A1W5	189	K	Glyoxylate and hydroxypyruvate reductase	GRHPR	1	3.28905e-05	128.86	GLCSK(1)DFYQR	2	-0.281	1	mitochondria	GO:0044699 single-organism process; GO:0008152 metabolic process; GO:0055114 oxidation-reduction process; GO:0044710 single-organism metabolic process;		GO:0097159 organic cyclic compound binding; GO:1901363 heterocyclic compound binding; GO:0016614 oxidoreductase activity, acting on CH-OH group of donors; GO:0016616 oxidoreductase activity, acting on the CH-OH group of donors, NAD or NADP as acceptor; GO:1901265 nucleoside phosphate binding; GO:0051287 NAD binding; GO:0003824 catalytic activity; GO:0005488 binding; GO:0000166 nucleotide binding;…				IPR006139; IPR006140; IPR016040;	D-isomer specific 2-hydroxyacid dehydrogenase, catalytic domain; D-isomer specific 2-hydroxyacid dehydrogenase, NAD-binding domain; NAD(P)-binding domain;	C	KOG0069	Glyoxylate/hydroxypyruvate reductase (D-isomer-specific 2-hydroxy acid dehydrogenase superfamily)
F1SDX6	414	K	Transglutaminase 2	TGM2	1	0.0128455	54.871	RDDGSVYK(1)SINR	3	0.43068	1	cytoplasm	GO:0010941 regulation of cell death; GO:0065008 regulation of biological quality; GO:0072503 cellular divalent inorganic cation homeostasis; GO:0048732 gland development; GO:0035148 tube formation; GO:0044699 single-organism process; GO:0044237 cellular metabolic process; GO:0006909 phagocytosis; GO:0051234 establishment of localization; GO:0060662 salivary gland cavitation; GO:0008152 metabolic …	GO:0016020 membrane; GO:0044421 extracellular region part; GO:0005783 endoplasmic reticulum; GO:0030054 cell junction; GO:0071944 cell periphery; GO:0031982 vesicle; GO:0005737 cytoplasm; GO:0031224 intrinsic component of membrane; GO:0044424 intracellular part; GO:0005623 cell; GO:0070062 extracellular exosome; GO:0005925 focal adhesion; GO:0044464 cell part; GO:0044425 membrane part; GO:0005622…	GO:0016746 transferase activity, transferring acyl groups; GO:0003824 catalytic activity; GO:0016740 transferase activity; GO:0003810 protein-glutamine gamma-glutamyltransferase activity; GO:0016755 transferase activity, transferring amino-acyl groups;	K05625	TGM2; transglutaminase 2 [EC:2.3.2.13]	ssc05016 Huntington disease - Sus scrofa (pig);	IPR008958; IPR013783; IPR002931; IPR014756; IPR001102;	Transglutaminase, C-terminal; Immunoglobulin-like fold; Transglutaminase-like; Immunoglobulin E-set; Transglutaminase, N-terminal;
F1SDX6	458	K	Transglutaminase 2	TGM2	1	0.000155616	111.86	EAFTK(1)ANHLNK	3	0.24106	2	cytoplasm	GO:0010941 regulation of cell death; GO:0065008 regulation of biological quality; GO:0072503 cellular divalent inorganic cation homeostasis; GO:0048732 gland development; GO:0035148 tube formation; GO:0044699 single-organism process; GO:0044237 cellular metabolic process; GO:0006909 phagocytosis; GO:0051234 establishment of localization; GO:0060662 salivary gland cavitation; GO:0008152 metabolic …	GO:0016020 membrane; GO:0044421 extracellular region part; GO:0005783 endoplasmic reticulum; GO:0030054 cell junction; GO:0071944 cell periphery; GO:0031982 vesicle; GO:0005737 cytoplasm; GO:0031224 intrinsic component of membrane; GO:0044424 intracellular part; GO:0005623 cell; GO:0070062 extracellular exosome; GO:0005925 focal adhesion; GO:0044464 cell part; GO:0044425 membrane part; GO:0005622…	GO:0016746 transferase activity, transferring acyl groups; GO:0003824 catalytic activity; GO:0016740 transferase activity; GO:0003810 protein-glutamine gamma-glutamyltransferase activity; GO:0016755 transferase activity, transferring amino-acyl groups;	K05625	TGM2; transglutaminase 2 [EC:2.3.2.13]	ssc05016 Huntington disease - Sus scrofa (pig);	IPR008958; IPR013783; IPR002931; IPR014756; IPR001102;	Transglutaminase, C-terminal; Immunoglobulin-like fold; Transglutaminase-like; Immunoglobulin E-set; Transglutaminase, N-terminal;
F1SDX6	550	K	Transglutaminase 2	TGM2	1	0.036103	42.044	ILYEK(1)YCDCLTESNLIK	2	0.81004	1	cytoplasm	GO:0010941 regulation of cell death; GO:0065008 regulation of biological quality; GO:0072503 cellular divalent inorganic cation homeostasis; GO:0048732 gland development; GO:0035148 tube formation; GO:0044699 single-organism process; GO:0044237 cellular metabolic process; GO:0006909 phagocytosis; GO:0051234 establishment of localization; GO:0060662 salivary gland cavitation; GO:0008152 metabolic …	GO:0016020 membrane; GO:0044421 extracellular region part; GO:0005783 endoplasmic reticulum; GO:0030054 cell junction; GO:0071944 cell periphery; GO:0031982 vesicle; GO:0005737 cytoplasm; GO:0031224 intrinsic component of membrane; GO:0044424 intracellular part; GO:0005623 cell; GO:0070062 extracellular exosome; GO:0005925 focal adhesion; GO:0044464 cell part; GO:0044425 membrane part; GO:0005622…	GO:0016746 transferase activity, transferring acyl groups; GO:0003824 catalytic activity; GO:0016740 transferase activity; GO:0003810 protein-glutamine gamma-glutamyltransferase activity; GO:0016755 transferase activity, transferring amino-acyl groups;	K05625	TGM2; transglutaminase 2 [EC:2.3.2.13]	ssc05016 Huntington disease - Sus scrofa (pig);	IPR008958; IPR013783; IPR002931; IPR014756; IPR001102;	Transglutaminase, C-terminal; Immunoglobulin-like fold; Transglutaminase-like; Immunoglobulin E-set; Transglutaminase, N-terminal;
F1SDX6	380	K	Transglutaminase 2	TGM2	1	0.00126112	96.113	AIK(1)EGDLSTK	2	0.031525	1	cytoplasm	GO:0010941 regulation of cell death; GO:0065008 regulation of biological quality; GO:0072503 cellular divalent inorganic cation homeostasis; GO:0048732 gland development; GO:0035148 tube formation; GO:0044699 single-organism process; GO:0044237 cellular metabolic process; GO:0006909 phagocytosis; GO:0051234 establishment of localization; GO:0060662 salivary gland cavitation; GO:0008152 metabolic …	GO:0016020 membrane; GO:0044421 extracellular region part; GO:0005783 endoplasmic reticulum; GO:0030054 cell junction; GO:0071944 cell periphery; GO:0031982 vesicle; GO:0005737 cytoplasm; GO:0031224 intrinsic component of membrane; GO:0044424 intracellular part; GO:0005623 cell; GO:0070062 extracellular exosome; GO:0005925 focal adhesion; GO:0044464 cell part; GO:0044425 membrane part; GO:0005622…	GO:0016746 transferase activity, transferring acyl groups; GO:0003824 catalytic activity; GO:0016740 transferase activity; GO:0003810 protein-glutamine gamma-glutamyltransferase activity; GO:0016755 transferase activity, transferring amino-acyl groups;	K05625	TGM2; transglutaminase 2 [EC:2.3.2.13]	ssc05016 Huntington disease - Sus scrofa (pig);	IPR008958; IPR013783; IPR002931; IPR014756; IPR001102;	Transglutaminase, C-terminal; Immunoglobulin-like fold; Transglutaminase-like; Immunoglobulin E-set; Transglutaminase, N-terminal;
F1SDX6	649	K	Transglutaminase 2	TGM2	1	0.00169132	71.685	TVEIPDPVGAGEEVK(1)VR	2	0.12829	2	cytoplasm	GO:0010941 regulation of cell death; GO:0065008 regulation of biological quality; GO:0072503 cellular divalent inorganic cation homeostasis; GO:0048732 gland development; GO:0035148 tube formation; GO:0044699 single-organism process; GO:0044237 cellular metabolic process; GO:0006909 phagocytosis; GO:0051234 establishment of localization; GO:0060662 salivary gland cavitation; GO:0008152 metabolic …	GO:0016020 membrane; GO:0044421 extracellular region part; GO:0005783 endoplasmic reticulum; GO:0030054 cell junction; GO:0071944 cell periphery; GO:0031982 vesicle; GO:0005737 cytoplasm; GO:0031224 intrinsic component of membrane; GO:0044424 intracellular part; GO:0005623 cell; GO:0070062 extracellular exosome; GO:0005925 focal adhesion; GO:0044464 cell part; GO:0044425 membrane part; GO:0005622…	GO:0016746 transferase activity, transferring acyl groups; GO:0003824 catalytic activity; GO:0016740 transferase activity; GO:0003810 protein-glutamine gamma-glutamyltransferase activity; GO:0016755 transferase activity, transferring amino-acyl groups;	K05625	TGM2; transglutaminase 2 [EC:2.3.2.13]	ssc05016 Huntington disease - Sus scrofa (pig);	IPR008958; IPR013783; IPR002931; IPR014756; IPR001102;	Transglutaminase, C-terminal; Immunoglobulin-like fold; Transglutaminase-like; Immunoglobulin E-set; Transglutaminase, N-terminal;
F1S2G3	28	K	Tubulin-specific chaperone A	TBCA	1	0.00673198	89.698	VMYEK(1)EAK	2	1.3529	1	cytoplasm	GO:0044085 cellular component biogenesis; GO:0016043 cellular component organization; GO:0034622 cellular macromolecular complex assembly; GO:0071822 protein complex subunit organization; GO:0007021 tubulin complex assembly; GO:0043933 macromolecular complex subunit organization; GO:0006457 protein folding; GO:0022607 cellular component assembly; GO:0065003 macromolecular complex assembly; GO:007…	GO:0043229 intracellular organelle; GO:0044421 extracellular region part; GO:0043232 intracellular non-membrane-bounded organelle; GO:0044446 intracellular organelle part; GO:0031982 vesicle; GO:0031981 nuclear lumen; GO:0044424 intracellular part; GO:0005730 nucleolus; GO:0005623 cell; GO:0005576 extracellular region; GO:0044422 organelle part; GO:0043228 non-membrane-bounded organelle; GO:00058…	GO:0097159 organic cyclic compound binding; GO:1901363 heterocyclic compound binding; GO:0003723 RNA binding; GO:0008092 cytoskeletal protein binding; GO:0005488 binding; GO:0003676 nucleic acid binding; GO:0015631 tubulin binding; GO:0005515 protein binding; GO:0048487 beta-tubulin binding;	K17292					O	KOG3470	Beta-tubulin folding cofactor A
F1S2G3	95	K	Tubulin-specific chaperone A	TBCA	1	1.6003e-05	120.87	DLEEAEEYK(1)EAR	2	-0.18605	1	cytoplasm	GO:0044085 cellular component biogenesis; GO:0016043 cellular component organization; GO:0034622 cellular macromolecular complex assembly; GO:0071822 protein complex subunit organization; GO:0007021 tubulin complex assembly; GO:0043933 macromolecular complex subunit organization; GO:0006457 protein folding; GO:0022607 cellular component assembly; GO:0065003 macromolecular complex assembly; GO:007…	GO:0043229 intracellular organelle; GO:0044421 extracellular region part; GO:0043232 intracellular non-membrane-bounded organelle; GO:0044446 intracellular organelle part; GO:0031982 vesicle; GO:0031981 nuclear lumen; GO:0044424 intracellular part; GO:0005730 nucleolus; GO:0005623 cell; GO:0005576 extracellular region; GO:0044422 organelle part; GO:0043228 non-membrane-bounded organelle; GO:00058…	GO:0097159 organic cyclic compound binding; GO:1901363 heterocyclic compound binding; GO:0003723 RNA binding; GO:0008092 cytoskeletal protein binding; GO:0005488 binding; GO:0003676 nucleic acid binding; GO:0015631 tubulin binding; GO:0005515 protein binding; GO:0048487 beta-tubulin binding;	K17292					O	KOG3470	Beta-tubulin folding cofactor A
F1S2G3	23	K	Tubulin-specific chaperone A	TBCA	1	0.00411555	123.98	EK(1)VMYEK	2	0.017109	1	cytoplasm	GO:0044085 cellular component biogenesis; GO:0016043 cellular component organization; GO:0034622 cellular macromolecular complex assembly; GO:0071822 protein complex subunit organization; GO:0007021 tubulin complex assembly; GO:0043933 macromolecular complex subunit organization; GO:0006457 protein folding; GO:0022607 cellular component assembly; GO:0065003 macromolecular complex assembly; GO:007…	GO:0043229 intracellular organelle; GO:0044421 extracellular region part; GO:0043232 intracellular non-membrane-bounded organelle; GO:0044446 intracellular organelle part; GO:0031982 vesicle; GO:0031981 nuclear lumen; GO:0044424 intracellular part; GO:0005730 nucleolus; GO:0005623 cell; GO:0005576 extracellular region; GO:0044422 organelle part; GO:0043228 non-membrane-bounded organelle; GO:00058…	GO:0097159 organic cyclic compound binding; GO:1901363 heterocyclic compound binding; GO:0003723 RNA binding; GO:0008092 cytoskeletal protein binding; GO:0005488 binding; GO:0003676 nucleic acid binding; GO:0015631 tubulin binding; GO:0005515 protein binding; GO:0048487 beta-tubulin binding;	K17292					O	KOG3470	Beta-tubulin folding cofactor A
F1S2G3	41	K	Tubulin-specific chaperone A	TBCA	1	0.000887845	90.759	MK(1)AEDGENYAIK	2	-0.54778	1	cytoplasm	GO:0044085 cellular component biogenesis; GO:0016043 cellular component organization; GO:0034622 cellular macromolecular complex assembly; GO:0071822 protein complex subunit organization; GO:0007021 tubulin complex assembly; GO:0043933 macromolecular complex subunit organization; GO:0006457 protein folding; GO:0022607 cellular component assembly; GO:0065003 macromolecular complex assembly; GO:007…	GO:0043229 intracellular organelle; GO:0044421 extracellular region part; GO:0043232 intracellular non-membrane-bounded organelle; GO:0044446 intracellular organelle part; GO:0031982 vesicle; GO:0031981 nuclear lumen; GO:0044424 intracellular part; GO:0005730 nucleolus; GO:0005623 cell; GO:0005576 extracellular region; GO:0044422 organelle part; GO:0043228 non-membrane-bounded organelle; GO:00058…	GO:0097159 organic cyclic compound binding; GO:1901363 heterocyclic compound binding; GO:0003723 RNA binding; GO:0008092 cytoskeletal protein binding; GO:0005488 binding; GO:0003676 nucleic acid binding; GO:0015631 tubulin binding; GO:0005515 protein binding; GO:0048487 beta-tubulin binding;	K17292					O	KOG3470	Beta-tubulin folding cofactor A
F1RLH7	47	K	Uncharacterized protein	COX6B	1	1.99864e-09	120.63	AMTAK(1)GGDVSVCEWYR	2	1.4348	1	extracellular	GO:0098655 cation transmembrane transport; GO:0034220 ion transmembrane transport; GO:0098660 inorganic ion transmembrane transport; GO:0044699 single-organism process; GO:0006818 hydrogen transport; GO:0015992 proton transport; GO:0051234 establishment of localization; GO:0006810 transport; GO:0055085 transmembrane transport; GO:1902578 single-organism localization; GO:0006812 cation transport; …	GO:0043226 organelle; GO:0043231 intracellular membrane-bounded organelle; GO:0043229 intracellular organelle; GO:0044464 cell part; GO:0005622 intracellular; GO:0005737 cytoplasm; GO:0044424 intracellular part; GO:0043227 membrane-bounded organelle; GO:0005623 cell; GO:0005739 mitochondrion; GO:0044444 cytoplasmic part;	GO:0015075 ion transmembrane transporter activity; GO:0022892 substrate-specific transporter activity; GO:0015077 monovalent inorganic cation transmembrane transporter activity; GO:0016676 oxidoreductase activity, acting on a heme group of donors, oxygen as acceptor; GO:0016675 oxidoreductase activity, acting on a heme group of donors; GO:0015078 hydrogen ion transmembrane transporter activity; G…						C	KOG3057	Cytochrome c oxidase, subunit VIb/COX12
A0A287AY54	18	K	60S acidic ribosomal protein P0	RPLP0	1	5.56513e-06	132.32	AVVLMGK(1)NTMMR	2	-0.71042	1	mitochondria	GO:0044085 cellular component biogenesis; GO:0042254 ribosome biogenesis; GO:0022613 ribonucleoprotein complex biogenesis; GO:0071840 cellular component organization or biogenesis;	GO:0005623 cell; GO:0005622 intracellular; GO:0044464 cell part;							J	KOG0815	60S acidic ribosomal protein P0
A0A286ZVF0	125	K	Uncharacterized protein	---	1	0.0216952	84.653	NSNPALNDNLEK(1)GLLK	2	0.36066	1	cytoplasm							IPR010987; IPR012336;	Glutathione S-transferase, C-terminal-like; Thioredoxin-like fold;	P	KOG1422	Intracellular Cl- channel CLIC, contains GST domain
F1RG31	196	K	Hydroxyacylglutathione hydrolase	HAGH	1	6.22835e-05	96.208	HVEPANTAIQEK(1)LAWAK	3	-1.0146	1	cytoplasm	GO:0006089 lactate metabolic process; GO:0051596 methylglyoxal catabolic process; GO:1901615 organic hydroxy compound metabolic process; GO:0042182 ketone catabolic process; GO:0044712 single-organism catabolic process; GO:0044281 small molecule metabolic process; GO:0044763 single-organism cellular process; GO:0006081 cellular aldehyde metabolic process; GO:0044699 single-organism process; GO:00…		GO:0016787 hydrolase activity; GO:0004416 hydroxyacylglutathione hydrolase activity; GO:0016790 thiolester hydrolase activity; GO:0003824 catalytic activity; GO:0016788 hydrolase activity, acting on ester bonds;				IPR001279; IPR032282;	Metallo-beta-lactamase; Hydroxyacylglutathione hydrolase, C-terminal domain;	R	KOG0813	Glyoxylase
I3LBL7	6	K	Uncharacterized protein	LOC100510917	1	0.0113596	94.539	PK(1)LYYFR	2	-0.2223	2	cytoplasm	GO:0008152 metabolic process;		GO:0004364 glutathione transferase activity; GO:0016765 transferase activity, transferring alkyl or aryl (other than methyl) groups; GO:0005515 protein binding; GO:0003824 catalytic activity; GO:0016740 transferase activity; GO:0005488 binding;	K00799	GST; glutathione S-transferase [EC:2.5.1.18]	ssc00982 Drug metabolism - cytochrome P450 - Sus scrofa (pig); ssc01524 Platinum drug resistance - Sus scrofa (pig); ssc05418 Fluid shear stress and atherosclerosis - Sus scrofa (pig); ssc00480 Glutathione metabolism - Sus scrofa (pig); ssc00980 Metabolism of xenobiotics by cytochrome P450 - Sus scrofa (pig); ssc05225 Hepatocellular carcinoma - Sus scrofa (pig); ssc05200 Pathways in cancer - Sus …	IPR004046; IPR010987; IPR012336; IPR004045;	Glutathione S-transferase, C-terminal; Glutathione S-transferase, C-terminal-like; Thioredoxin-like fold; Glutathione S-transferase, N-terminal;	O	KOG1695	Glutathione S-transferase
I3LBL7	141	K	Uncharacterized protein	LOC100510917	1	5.70374e-07	132.97	ILK(1)DQGEDFLVGNK	2	0.72201	1	cytoplasm	GO:0008152 metabolic process;		GO:0004364 glutathione transferase activity; GO:0016765 transferase activity, transferring alkyl or aryl (other than methyl) groups; GO:0005515 protein binding; GO:0003824 catalytic activity; GO:0016740 transferase activity; GO:0005488 binding;	K00799	GST; glutathione S-transferase [EC:2.5.1.18]	ssc00982 Drug metabolism - cytochrome P450 - Sus scrofa (pig); ssc01524 Platinum drug resistance - Sus scrofa (pig); ssc05418 Fluid shear stress and atherosclerosis - Sus scrofa (pig); ssc00480 Glutathione metabolism - Sus scrofa (pig); ssc00980 Metabolism of xenobiotics by cytochrome P450 - Sus scrofa (pig); ssc05225 Hepatocellular carcinoma - Sus scrofa (pig); ssc05200 Pathways in cancer - Sus …	IPR004046; IPR010987; IPR012336; IPR004045;	Glutathione S-transferase, C-terminal; Glutathione S-transferase, C-terminal-like; Thioredoxin-like fold; Glutathione S-transferase, N-terminal;	O	KOG1695	Glutathione S-transferase
I3LBL7	196	K	Uncharacterized protein	LOC100510917	1	0.00282823	99.013	K(1)FLQPGSQR	2	0.060257	2	cytoplasm	GO:0008152 metabolic process;		GO:0004364 glutathione transferase activity; GO:0016765 transferase activity, transferring alkyl or aryl (other than methyl) groups; GO:0005515 protein binding; GO:0003824 catalytic activity; GO:0016740 transferase activity; GO:0005488 binding;	K00799	GST; glutathione S-transferase [EC:2.5.1.18]	ssc00982 Drug metabolism - cytochrome P450 - Sus scrofa (pig); ssc01524 Platinum drug resistance - Sus scrofa (pig); ssc05418 Fluid shear stress and atherosclerosis - Sus scrofa (pig); ssc00480 Glutathione metabolism - Sus scrofa (pig); ssc00980 Metabolism of xenobiotics by cytochrome P450 - Sus scrofa (pig); ssc05225 Hepatocellular carcinoma - Sus scrofa (pig); ssc05200 Pathways in cancer - Sus …	IPR004046; IPR010987; IPR012336; IPR004045;	Glutathione S-transferase, C-terminal; Glutathione S-transferase, C-terminal-like; Thioredoxin-like fold; Glutathione S-transferase, N-terminal;	O	KOG1695	Glutathione S-transferase
I3LBL7	195	K	Uncharacterized protein	LOC100510917	1	0.000739608	118.03	ISNIPTIK(1)K	2	0.024612	2	cytoplasm	GO:0008152 metabolic process;		GO:0004364 glutathione transferase activity; GO:0016765 transferase activity, transferring alkyl or aryl (other than methyl) groups; GO:0005515 protein binding; GO:0003824 catalytic activity; GO:0016740 transferase activity; GO:0005488 binding;	K00799	GST; glutathione S-transferase [EC:2.5.1.18]	ssc00982 Drug metabolism - cytochrome P450 - Sus scrofa (pig); ssc01524 Platinum drug resistance - Sus scrofa (pig); ssc05418 Fluid shear stress and atherosclerosis - Sus scrofa (pig); ssc00480 Glutathione metabolism - Sus scrofa (pig); ssc00980 Metabolism of xenobiotics by cytochrome P450 - Sus scrofa (pig); ssc05225 Hepatocellular carcinoma - Sus scrofa (pig); ssc05200 Pathways in cancer - Sus …	IPR004046; IPR010987; IPR012336; IPR004045;	Glutathione S-transferase, C-terminal; Glutathione S-transferase, C-terminal-like; Thioredoxin-like fold; Glutathione S-transferase, N-terminal;	O	KOG1695	Glutathione S-transferase
A0A287B9X9	291	K	Uncharacterized protein	---	1	2.05199e-07	174.86	LAVDK(1)ASWQR	2	0.82215	1	mitochondria			GO:0005515 protein binding; GO:0005488 binding;	K06856	IGH; immunoglobulin heavy chain	ssc05146 Amoebiasis - Sus scrofa (pig); ssc04672 Intestinal immune network for IgA production - Sus scrofa (pig); ssc04151 PI3K-Akt signaling pathway - Sus scrofa (pig); ssc05330 Allograft rejection - Sus scrofa (pig); ssc05320 Autoimmune thyroid disease - Sus scrofa (pig); ssc04666 Fc gamma R-mediated phagocytosis - Sus scrofa (pig); ssc05169 Epstein-Barr virus infection - Sus scrofa (pig); ssc0…	IPR007110; IPR013783; IPR003597;	Immunoglobulin-like domain; Immunoglobulin-like fold; Immunoglobulin C1-set;
A0A287B9X9	192	K	Uncharacterized protein	---	1	0.00913411	100.19	GK(1)EFECK	2	0.19549	1	mitochondria			GO:0005515 protein binding; GO:0005488 binding;	K06856	IGH; immunoglobulin heavy chain	ssc05146 Amoebiasis - Sus scrofa (pig); ssc04672 Intestinal immune network for IgA production - Sus scrofa (pig); ssc04151 PI3K-Akt signaling pathway - Sus scrofa (pig); ssc05330 Allograft rejection - Sus scrofa (pig); ssc05320 Autoimmune thyroid disease - Sus scrofa (pig); ssc04666 Fc gamma R-mediated phagocytosis - Sus scrofa (pig); ssc05169 Epstein-Barr virus infection - Sus scrofa (pig); ssc0…	IPR007110; IPR013783; IPR003597;	Immunoglobulin-like domain; Immunoglobulin-like fold; Immunoglobulin C1-set;
P80310	49	K	Protein S100-A12	S100A12	1	0.0314745	58.172	NTK(1)DQGTIDK	2	3.7527	1	cytoplasm	GO:0050794 regulation of cellular process; GO:0071466 cellular response to xenobiotic stimulus; GO:0023051 regulation of signaling; GO:1902533 positive regulation of intracellular signal transduction; GO:0098542 defense response to other organism; GO:0043207 response to external biotic stimulus; GO:0050896 response to stimulus; GO:0044237 cellular metabolic process; GO:0051707 response to other o…	GO:0043229 intracellular organelle; GO:0016020 membrane; GO:0043232 intracellular non-membrane-bounded organelle; GO:0071944 cell periphery; GO:0005737 cytoplasm; GO:0044424 intracellular part; GO:0005623 cell; GO:0005576 extracellular region; GO:0005886 plasma membrane; GO:0043228 non-membrane-bounded organelle; GO:0043226 organelle; GO:0005856 cytoskeleton; GO:0043231 intracellular membrane-bou…	GO:0050786 RAGE receptor binding; GO:0046914 transition metal ion binding; GO:0005102 receptor binding; GO:0005488 binding; GO:0043167 ion binding; GO:0046872 metal ion binding; GO:0043169 cation binding; GO:0005515 protein binding; GO:0005509 calcium ion binding; GO:0008270 zinc ion binding;				IPR011992; IPR002048; IPR013787;	EF-hand domain pair; EF-hand domain; S100/CaBP-9k-type, calcium binding, subdomain;
F1S8L9	21	K	Heterogeneous nuclear ribonucleoprotein U	HNRNPU	1	0.000198109	153.34	VSELKEELK(1)K	2	-0.36543	3	nucleus	GO:0055001 muscle cell development; GO:0072359 circulatory system development; GO:0014706 striated muscle tissue development; GO:0044707 single-multicellular organism process; GO:0055006 cardiac cell development; GO:0048738 cardiac muscle tissue development; GO:0060255 regulation of macromolecule metabolic process; GO:0048869 cellular developmental process; GO:0044699 single-organism process; GO:…	GO:0043226 organelle; GO:0043231 intracellular membrane-bounded organelle; GO:0043229 intracellular organelle; GO:0005634 nucleus; GO:0044464 cell part; GO:0005622 intracellular; GO:0044424 intracellular part; GO:0043227 membrane-bounded organelle; GO:0005623 cell;	GO:0097159 organic cyclic compound binding; GO:0000975 regulatory region DNA binding; GO:1901363 heterocyclic compound binding; GO:0003677 DNA binding; GO:0001067 regulatory region nucleic acid binding; GO:0044212 transcription regulatory region DNA binding; GO:0005488 binding; GO:0003676 nucleic acid binding; GO:0005515 protein binding; GO:0001047 core promoter binding;				IPR003034; IPR027417; IPR001870; IPR013320; IPR003877;	SAP domain; P-loop containing nucleoside triphosphate hydrolase; B30.2/SPRY domain; Concanavalin A-like lectin/glucanase domain; SPRY domain;	A	KOG2242	Scaffold/matrix specific factor hnRNP-U/SAF-A, contains SPRY domain
F1S8L9	524	K	Heterogeneous nuclear ribonucleoprotein U	HNRNPU	1	0.0206938	77.282	MMVAGFK(1)K	2	0.11889	2	nucleus	GO:0055001 muscle cell development; GO:0072359 circulatory system development; GO:0014706 striated muscle tissue development; GO:0044707 single-multicellular organism process; GO:0055006 cardiac cell development; GO:0048738 cardiac muscle tissue development; GO:0060255 regulation of macromolecule metabolic process; GO:0048869 cellular developmental process; GO:0044699 single-organism process; GO:…	GO:0043226 organelle; GO:0043231 intracellular membrane-bounded organelle; GO:0043229 intracellular organelle; GO:0005634 nucleus; GO:0044464 cell part; GO:0005622 intracellular; GO:0044424 intracellular part; GO:0043227 membrane-bounded organelle; GO:0005623 cell;	GO:0097159 organic cyclic compound binding; GO:0000975 regulatory region DNA binding; GO:1901363 heterocyclic compound binding; GO:0003677 DNA binding; GO:0001067 regulatory region nucleic acid binding; GO:0044212 transcription regulatory region DNA binding; GO:0005488 binding; GO:0003676 nucleic acid binding; GO:0005515 protein binding; GO:0001047 core promoter binding;				IPR003034; IPR027417; IPR001870; IPR013320; IPR003877;	SAP domain; P-loop containing nucleoside triphosphate hydrolase; B30.2/SPRY domain; Concanavalin A-like lectin/glucanase domain; SPRY domain;	A	KOG2242	Scaffold/matrix specific factor hnRNP-U/SAF-A, contains SPRY domain
F1S8L9	181	K	Heterogeneous nuclear ribonucleoprotein U	HNRNPU	1	0.0138866	72.325	GAAK(1)EAAGK	2	-0.74992	1	nucleus	GO:0055001 muscle cell development; GO:0072359 circulatory system development; GO:0014706 striated muscle tissue development; GO:0044707 single-multicellular organism process; GO:0055006 cardiac cell development; GO:0048738 cardiac muscle tissue development; GO:0060255 regulation of macromolecule metabolic process; GO:0048869 cellular developmental process; GO:0044699 single-organism process; GO:…	GO:0043226 organelle; GO:0043231 intracellular membrane-bounded organelle; GO:0043229 intracellular organelle; GO:0005634 nucleus; GO:0044464 cell part; GO:0005622 intracellular; GO:0044424 intracellular part; GO:0043227 membrane-bounded organelle; GO:0005623 cell;	GO:0097159 organic cyclic compound binding; GO:0000975 regulatory region DNA binding; GO:1901363 heterocyclic compound binding; GO:0003677 DNA binding; GO:0001067 regulatory region nucleic acid binding; GO:0044212 transcription regulatory region DNA binding; GO:0005488 binding; GO:0003676 nucleic acid binding; GO:0005515 protein binding; GO:0001047 core promoter binding;				IPR003034; IPR027417; IPR001870; IPR013320; IPR003877;	SAP domain; P-loop containing nucleoside triphosphate hydrolase; B30.2/SPRY domain; Concanavalin A-like lectin/glucanase domain; SPRY domain;	A	KOG2242	Scaffold/matrix specific factor hnRNP-U/SAF-A, contains SPRY domain
F1S8L9	546	K	Heterogeneous nuclear ribonucleoprotein U	HNRNPU	1	0.000185695	98.943	APQCLGK(1)FIEIAAR	2	-0.31876	2	nucleus	GO:0055001 muscle cell development; GO:0072359 circulatory system development; GO:0014706 striated muscle tissue development; GO:0044707 single-multicellular organism process; GO:0055006 cardiac cell development; GO:0048738 cardiac muscle tissue development; GO:0060255 regulation of macromolecule metabolic process; GO:0048869 cellular developmental process; GO:0044699 single-organism process; GO:…	GO:0043226 organelle; GO:0043231 intracellular membrane-bounded organelle; GO:0043229 intracellular organelle; GO:0005634 nucleus; GO:0044464 cell part; GO:0005622 intracellular; GO:0044424 intracellular part; GO:0043227 membrane-bounded organelle; GO:0005623 cell;	GO:0097159 organic cyclic compound binding; GO:0000975 regulatory region DNA binding; GO:1901363 heterocyclic compound binding; GO:0003677 DNA binding; GO:0001067 regulatory region nucleic acid binding; GO:0044212 transcription regulatory region DNA binding; GO:0005488 binding; GO:0003676 nucleic acid binding; GO:0005515 protein binding; GO:0001047 core promoter binding;				IPR003034; IPR027417; IPR001870; IPR013320; IPR003877;	SAP domain; P-loop containing nucleoside triphosphate hydrolase; B30.2/SPRY domain; Concanavalin A-like lectin/glucanase domain; SPRY domain;	A	KOG2242	Scaffold/matrix specific factor hnRNP-U/SAF-A, contains SPRY domain
F1S8L9	607	K	Heterogeneous nuclear ribonucleoprotein U	HNRNPU	1	1.03586e-07	131.61	AEVEGK(1)DLPEHAVLK	2	-0.2321	2	nucleus	GO:0055001 muscle cell development; GO:0072359 circulatory system development; GO:0014706 striated muscle tissue development; GO:0044707 single-multicellular organism process; GO:0055006 cardiac cell development; GO:0048738 cardiac muscle tissue development; GO:0060255 regulation of macromolecule metabolic process; GO:0048869 cellular developmental process; GO:0044699 single-organism process; GO:…	GO:0043226 organelle; GO:0043231 intracellular membrane-bounded organelle; GO:0043229 intracellular organelle; GO:0005634 nucleus; GO:0044464 cell part; GO:0005622 intracellular; GO:0044424 intracellular part; GO:0043227 membrane-bounded organelle; GO:0005623 cell;	GO:0097159 organic cyclic compound binding; GO:0000975 regulatory region DNA binding; GO:1901363 heterocyclic compound binding; GO:0003677 DNA binding; GO:0001067 regulatory region nucleic acid binding; GO:0044212 transcription regulatory region DNA binding; GO:0005488 binding; GO:0003676 nucleic acid binding; GO:0005515 protein binding; GO:0001047 core promoter binding;				IPR003034; IPR027417; IPR001870; IPR013320; IPR003877;	SAP domain; P-loop containing nucleoside triphosphate hydrolase; B30.2/SPRY domain; Concanavalin A-like lectin/glucanase domain; SPRY domain;	A	KOG2242	Scaffold/matrix specific factor hnRNP-U/SAF-A, contains SPRY domain
F1S8L9	17	K	Heterogeneous nuclear ribonucleoprotein U	HNRNPU	1	0.000549956	121.73	VSELK(1)EELK	2	1.0941	2	nucleus	GO:0055001 muscle cell development; GO:0072359 circulatory system development; GO:0014706 striated muscle tissue development; GO:0044707 single-multicellular organism process; GO:0055006 cardiac cell development; GO:0048738 cardiac muscle tissue development; GO:0060255 regulation of macromolecule metabolic process; GO:0048869 cellular developmental process; GO:0044699 single-organism process; GO:…	GO:0043226 organelle; GO:0043231 intracellular membrane-bounded organelle; GO:0043229 intracellular organelle; GO:0005634 nucleus; GO:0044464 cell part; GO:0005622 intracellular; GO:0044424 intracellular part; GO:0043227 membrane-bounded organelle; GO:0005623 cell;	GO:0097159 organic cyclic compound binding; GO:0000975 regulatory region DNA binding; GO:1901363 heterocyclic compound binding; GO:0003677 DNA binding; GO:0001067 regulatory region nucleic acid binding; GO:0044212 transcription regulatory region DNA binding; GO:0005488 binding; GO:0003676 nucleic acid binding; GO:0005515 protein binding; GO:0001047 core promoter binding;				IPR003034; IPR027417; IPR001870; IPR013320; IPR003877;	SAP domain; P-loop containing nucleoside triphosphate hydrolase; B30.2/SPRY domain; Concanavalin A-like lectin/glucanase domain; SPRY domain;	A	KOG2242	Scaffold/matrix specific factor hnRNP-U/SAF-A, contains SPRY domain
F1S8L9	645	K	Heterogeneous nuclear ribonucleoprotein U	HNRNPU	1	8.27593e-05	117.09	EEAQK(1)LLEQYK	2	0.24714	2	nucleus	GO:0055001 muscle cell development; GO:0072359 circulatory system development; GO:0014706 striated muscle tissue development; GO:0044707 single-multicellular organism process; GO:0055006 cardiac cell development; GO:0048738 cardiac muscle tissue development; GO:0060255 regulation of macromolecule metabolic process; GO:0048869 cellular developmental process; GO:0044699 single-organism process; GO:…	GO:0043226 organelle; GO:0043231 intracellular membrane-bounded organelle; GO:0043229 intracellular organelle; GO:0005634 nucleus; GO:0044464 cell part; GO:0005622 intracellular; GO:0044424 intracellular part; GO:0043227 membrane-bounded organelle; GO:0005623 cell;	GO:0097159 organic cyclic compound binding; GO:0000975 regulatory region DNA binding; GO:1901363 heterocyclic compound binding; GO:0003677 DNA binding; GO:0001067 regulatory region nucleic acid binding; GO:0044212 transcription regulatory region DNA binding; GO:0005488 binding; GO:0003676 nucleic acid binding; GO:0005515 protein binding; GO:0001047 core promoter binding;				IPR003034; IPR027417; IPR001870; IPR013320; IPR003877;	SAP domain; P-loop containing nucleoside triphosphate hydrolase; B30.2/SPRY domain; Concanavalin A-like lectin/glucanase domain; SPRY domain;	A	KOG2242	Scaffold/matrix specific factor hnRNP-U/SAF-A, contains SPRY domain
F1S8L9	505	K	Heterogeneous nuclear ribonucleoprotein U	HNRNPU	1	0.00281933	58.107	HAAENPGK(1)YNILGTNTIMDK	3	0.60286	1	nucleus	GO:0055001 muscle cell development; GO:0072359 circulatory system development; GO:0014706 striated muscle tissue development; GO:0044707 single-multicellular organism process; GO:0055006 cardiac cell development; GO:0048738 cardiac muscle tissue development; GO:0060255 regulation of macromolecule metabolic process; GO:0048869 cellular developmental process; GO:0044699 single-organism process; GO:…	GO:0043226 organelle; GO:0043231 intracellular membrane-bounded organelle; GO:0043229 intracellular organelle; GO:0005634 nucleus; GO:0044464 cell part; GO:0005622 intracellular; GO:0044424 intracellular part; GO:0043227 membrane-bounded organelle; GO:0005623 cell;	GO:0097159 organic cyclic compound binding; GO:0000975 regulatory region DNA binding; GO:1901363 heterocyclic compound binding; GO:0003677 DNA binding; GO:0001067 regulatory region nucleic acid binding; GO:0044212 transcription regulatory region DNA binding; GO:0005488 binding; GO:0003676 nucleic acid binding; GO:0005515 protein binding; GO:0001047 core promoter binding;				IPR003034; IPR027417; IPR001870; IPR013320; IPR003877;	SAP domain; P-loop containing nucleoside triphosphate hydrolase; B30.2/SPRY domain; Concanavalin A-like lectin/glucanase domain; SPRY domain;	A	KOG2242	Scaffold/matrix specific factor hnRNP-U/SAF-A, contains SPRY domain
F1S8L9	532	K	Heterogeneous nuclear ribonucleoprotein U	HNRNPU	1	6.97518e-07	131.35	QMADTGK(1)LNTLLQR	2	0.045569	1	nucleus	GO:0055001 muscle cell development; GO:0072359 circulatory system development; GO:0014706 striated muscle tissue development; GO:0044707 single-multicellular organism process; GO:0055006 cardiac cell development; GO:0048738 cardiac muscle tissue development; GO:0060255 regulation of macromolecule metabolic process; GO:0048869 cellular developmental process; GO:0044699 single-organism process; GO:…	GO:0043226 organelle; GO:0043231 intracellular membrane-bounded organelle; GO:0043229 intracellular organelle; GO:0005634 nucleus; GO:0044464 cell part; GO:0005622 intracellular; GO:0044424 intracellular part; GO:0043227 membrane-bounded organelle; GO:0005623 cell;	GO:0097159 organic cyclic compound binding; GO:0000975 regulatory region DNA binding; GO:1901363 heterocyclic compound binding; GO:0003677 DNA binding; GO:0001067 regulatory region nucleic acid binding; GO:0044212 transcription regulatory region DNA binding; GO:0005488 binding; GO:0003676 nucleic acid binding; GO:0005515 protein binding; GO:0001047 core promoter binding;				IPR003034; IPR027417; IPR001870; IPR013320; IPR003877;	SAP domain; P-loop containing nucleoside triphosphate hydrolase; B30.2/SPRY domain; Concanavalin A-like lectin/glucanase domain; SPRY domain;	A	KOG2242	Scaffold/matrix specific factor hnRNP-U/SAF-A, contains SPRY domain
F1S8L9	590	K	Heterogeneous nuclear ribonucleoprotein U	HNRNPU	1	0.000460522	93.623	AVVVCPK(1)DEDYK	2	0.73755	1	nucleus	GO:0055001 muscle cell development; GO:0072359 circulatory system development; GO:0014706 striated muscle tissue development; GO:0044707 single-multicellular organism process; GO:0055006 cardiac cell development; GO:0048738 cardiac muscle tissue development; GO:0060255 regulation of macromolecule metabolic process; GO:0048869 cellular developmental process; GO:0044699 single-organism process; GO:…	GO:0043226 organelle; GO:0043231 intracellular membrane-bounded organelle; GO:0043229 intracellular organelle; GO:0005634 nucleus; GO:0044464 cell part; GO:0005622 intracellular; GO:0044424 intracellular part; GO:0043227 membrane-bounded organelle; GO:0005623 cell;	GO:0097159 organic cyclic compound binding; GO:0000975 regulatory region DNA binding; GO:1901363 heterocyclic compound binding; GO:0003677 DNA binding; GO:0001067 regulatory region nucleic acid binding; GO:0044212 transcription regulatory region DNA binding; GO:0005488 binding; GO:0003676 nucleic acid binding; GO:0005515 protein binding; GO:0001047 core promoter binding;				IPR003034; IPR027417; IPR001870; IPR013320; IPR003877;	SAP domain; P-loop containing nucleoside triphosphate hydrolase; B30.2/SPRY domain; Concanavalin A-like lectin/glucanase domain; SPRY domain;	A	KOG2242	Scaffold/matrix specific factor hnRNP-U/SAF-A, contains SPRY domain
F1S8L9	497	K	Heterogeneous nuclear ribonucleoprotein U	HNRNPU	1	7.45301e-13	172.1	TTWVTK(1)HAAENPGK	3	-0.76613	2	nucleus	GO:0055001 muscle cell development; GO:0072359 circulatory system development; GO:0014706 striated muscle tissue development; GO:0044707 single-multicellular organism process; GO:0055006 cardiac cell development; GO:0048738 cardiac muscle tissue development; GO:0060255 regulation of macromolecule metabolic process; GO:0048869 cellular developmental process; GO:0044699 single-organism process; GO:…	GO:0043226 organelle; GO:0043231 intracellular membrane-bounded organelle; GO:0043229 intracellular organelle; GO:0005634 nucleus; GO:0044464 cell part; GO:0005622 intracellular; GO:0044424 intracellular part; GO:0043227 membrane-bounded organelle; GO:0005623 cell;	GO:0097159 organic cyclic compound binding; GO:0000975 regulatory region DNA binding; GO:1901363 heterocyclic compound binding; GO:0003677 DNA binding; GO:0001067 regulatory region nucleic acid binding; GO:0044212 transcription regulatory region DNA binding; GO:0005488 binding; GO:0003676 nucleic acid binding; GO:0005515 protein binding; GO:0001047 core promoter binding;				IPR003034; IPR027417; IPR001870; IPR013320; IPR003877;	SAP domain; P-loop containing nucleoside triphosphate hydrolase; B30.2/SPRY domain; Concanavalin A-like lectin/glucanase domain; SPRY domain;	A	KOG2242	Scaffold/matrix specific factor hnRNP-U/SAF-A, contains SPRY domain
F1S8L9	655	K	Heterogeneous nuclear ribonucleoprotein U	HNRNPU	0.999828	0.0114303	58.511	LLEQYKEESK(1)K	3	1.0769	1	nucleus	GO:0055001 muscle cell development; GO:0072359 circulatory system development; GO:0014706 striated muscle tissue development; GO:0044707 single-multicellular organism process; GO:0055006 cardiac cell development; GO:0048738 cardiac muscle tissue development; GO:0060255 regulation of macromolecule metabolic process; GO:0048869 cellular developmental process; GO:0044699 single-organism process; GO:…	GO:0043226 organelle; GO:0043231 intracellular membrane-bounded organelle; GO:0043229 intracellular organelle; GO:0005634 nucleus; GO:0044464 cell part; GO:0005622 intracellular; GO:0044424 intracellular part; GO:0043227 membrane-bounded organelle; GO:0005623 cell;	GO:0097159 organic cyclic compound binding; GO:0000975 regulatory region DNA binding; GO:1901363 heterocyclic compound binding; GO:0003677 DNA binding; GO:0001067 regulatory region nucleic acid binding; GO:0044212 transcription regulatory region DNA binding; GO:0005488 binding; GO:0003676 nucleic acid binding; GO:0005515 protein binding; GO:0001047 core promoter binding;				IPR003034; IPR027417; IPR001870; IPR013320; IPR003877;	SAP domain; P-loop containing nucleoside triphosphate hydrolase; B30.2/SPRY domain; Concanavalin A-like lectin/glucanase domain; SPRY domain;	A	KOG2242	Scaffold/matrix specific factor hnRNP-U/SAF-A, contains SPRY domain
F1S8L9	9	K	Heterogeneous nuclear ribonucleoprotein U	HNRNPU	1	0.00170451	91.087	SSSPVNVK(1)K	2	-0.43227	2	nucleus	GO:0055001 muscle cell development; GO:0072359 circulatory system development; GO:0014706 striated muscle tissue development; GO:0044707 single-multicellular organism process; GO:0055006 cardiac cell development; GO:0048738 cardiac muscle tissue development; GO:0060255 regulation of macromolecule metabolic process; GO:0048869 cellular developmental process; GO:0044699 single-organism process; GO:…	GO:0043226 organelle; GO:0043231 intracellular membrane-bounded organelle; GO:0043229 intracellular organelle; GO:0005634 nucleus; GO:0044464 cell part; GO:0005622 intracellular; GO:0044424 intracellular part; GO:0043227 membrane-bounded organelle; GO:0005623 cell;	GO:0097159 organic cyclic compound binding; GO:0000975 regulatory region DNA binding; GO:1901363 heterocyclic compound binding; GO:0003677 DNA binding; GO:0001067 regulatory region nucleic acid binding; GO:0044212 transcription regulatory region DNA binding; GO:0005488 binding; GO:0003676 nucleic acid binding; GO:0005515 protein binding; GO:0001047 core promoter binding;				IPR003034; IPR027417; IPR001870; IPR013320; IPR003877;	SAP domain; P-loop containing nucleoside triphosphate hydrolase; B30.2/SPRY domain; Concanavalin A-like lectin/glucanase domain; SPRY domain;	A	KOG2242	Scaffold/matrix specific factor hnRNP-U/SAF-A, contains SPRY domain
F1S8L9	651	K	Heterogeneous nuclear ribonucleoprotein U	HNRNPU	1	0.000117048	117.52	LLEQYK(1)EESK	2	0.038328	2	nucleus	GO:0055001 muscle cell development; GO:0072359 circulatory system development; GO:0014706 striated muscle tissue development; GO:0044707 single-multicellular organism process; GO:0055006 cardiac cell development; GO:0048738 cardiac muscle tissue development; GO:0060255 regulation of macromolecule metabolic process; GO:0048869 cellular developmental process; GO:0044699 single-organism process; GO:…	GO:0043226 organelle; GO:0043231 intracellular membrane-bounded organelle; GO:0043229 intracellular organelle; GO:0005634 nucleus; GO:0044464 cell part; GO:0005622 intracellular; GO:0044424 intracellular part; GO:0043227 membrane-bounded organelle; GO:0005623 cell;	GO:0097159 organic cyclic compound binding; GO:0000975 regulatory region DNA binding; GO:1901363 heterocyclic compound binding; GO:0003677 DNA binding; GO:0001067 regulatory region nucleic acid binding; GO:0044212 transcription regulatory region DNA binding; GO:0005488 binding; GO:0003676 nucleic acid binding; GO:0005515 protein binding; GO:0001047 core promoter binding;				IPR003034; IPR027417; IPR001870; IPR013320; IPR003877;	SAP domain; P-loop containing nucleoside triphosphate hydrolase; B30.2/SPRY domain; Concanavalin A-like lectin/glucanase domain; SPRY domain;	A	KOG2242	Scaffold/matrix specific factor hnRNP-U/SAF-A, contains SPRY domain
F1S8L9	417	K	Heterogeneous nuclear ribonucleoprotein U	HNRNPU	1	0.00369694	90.142	ISK(1)EVLAER	2	-0.13694	1	nucleus	GO:0055001 muscle cell development; GO:0072359 circulatory system development; GO:0014706 striated muscle tissue development; GO:0044707 single-multicellular organism process; GO:0055006 cardiac cell development; GO:0048738 cardiac muscle tissue development; GO:0060255 regulation of macromolecule metabolic process; GO:0048869 cellular developmental process; GO:0044699 single-organism process; GO:…	GO:0043226 organelle; GO:0043231 intracellular membrane-bounded organelle; GO:0043229 intracellular organelle; GO:0005634 nucleus; GO:0044464 cell part; GO:0005622 intracellular; GO:0044424 intracellular part; GO:0043227 membrane-bounded organelle; GO:0005623 cell;	GO:0097159 organic cyclic compound binding; GO:0000975 regulatory region DNA binding; GO:1901363 heterocyclic compound binding; GO:0003677 DNA binding; GO:0001067 regulatory region nucleic acid binding; GO:0044212 transcription regulatory region DNA binding; GO:0005488 binding; GO:0003676 nucleic acid binding; GO:0005515 protein binding; GO:0001047 core promoter binding;				IPR003034; IPR027417; IPR001870; IPR013320; IPR003877;	SAP domain; P-loop containing nucleoside triphosphate hydrolase; B30.2/SPRY domain; Concanavalin A-like lectin/glucanase domain; SPRY domain;	A	KOG2242	Scaffold/matrix specific factor hnRNP-U/SAF-A, contains SPRY domain
F1S8L9	12	K	Heterogeneous nuclear ribonucleoprotein U	HNRNPU	1	0.0121745	87.181	LK(1)VSELK	2	-0.2645	1	nucleus	GO:0055001 muscle cell development; GO:0072359 circulatory system development; GO:0014706 striated muscle tissue development; GO:0044707 single-multicellular organism process; GO:0055006 cardiac cell development; GO:0048738 cardiac muscle tissue development; GO:0060255 regulation of macromolecule metabolic process; GO:0048869 cellular developmental process; GO:0044699 single-organism process; GO:…	GO:0043226 organelle; GO:0043231 intracellular membrane-bounded organelle; GO:0043229 intracellular organelle; GO:0005634 nucleus; GO:0044464 cell part; GO:0005622 intracellular; GO:0044424 intracellular part; GO:0043227 membrane-bounded organelle; GO:0005623 cell;	GO:0097159 organic cyclic compound binding; GO:0000975 regulatory region DNA binding; GO:1901363 heterocyclic compound binding; GO:0003677 DNA binding; GO:0001067 regulatory region nucleic acid binding; GO:0044212 transcription regulatory region DNA binding; GO:0005488 binding; GO:0003676 nucleic acid binding; GO:0005515 protein binding; GO:0001047 core promoter binding;				IPR003034; IPR027417; IPR001870; IPR013320; IPR003877;	SAP domain; P-loop containing nucleoside triphosphate hydrolase; B30.2/SPRY domain; Concanavalin A-like lectin/glucanase domain; SPRY domain;	A	KOG2242	Scaffold/matrix specific factor hnRNP-U/SAF-A, contains SPRY domain
F1S8L9	31	K	Heterogeneous nuclear ribonucleoprotein U	HNRNPU	1	4.57862e-05	158.76	GLK(1)AELMER	2	-0.30914	1	nucleus	GO:0055001 muscle cell development; GO:0072359 circulatory system development; GO:0014706 striated muscle tissue development; GO:0044707 single-multicellular organism process; GO:0055006 cardiac cell development; GO:0048738 cardiac muscle tissue development; GO:0060255 regulation of macromolecule metabolic process; GO:0048869 cellular developmental process; GO:0044699 single-organism process; GO:…	GO:0043226 organelle; GO:0043231 intracellular membrane-bounded organelle; GO:0043229 intracellular organelle; GO:0005634 nucleus; GO:0044464 cell part; GO:0005622 intracellular; GO:0044424 intracellular part; GO:0043227 membrane-bounded organelle; GO:0005623 cell;	GO:0097159 organic cyclic compound binding; GO:0000975 regulatory region DNA binding; GO:1901363 heterocyclic compound binding; GO:0003677 DNA binding; GO:0001067 regulatory region nucleic acid binding; GO:0044212 transcription regulatory region DNA binding; GO:0005488 binding; GO:0003676 nucleic acid binding; GO:0005515 protein binding; GO:0001047 core promoter binding;				IPR003034; IPR027417; IPR001870; IPR013320; IPR003877;	SAP domain; P-loop containing nucleoside triphosphate hydrolase; B30.2/SPRY domain; Concanavalin A-like lectin/glucanase domain; SPRY domain;	A	KOG2242	Scaffold/matrix specific factor hnRNP-U/SAF-A, contains SPRY domain
A0A287ANN7	17	K	Eukaryotic translation elongation factor 1 delta	EEF1D	1	0.00859781	83.168	FK(1)YDDAER	2	-0.26489	1	cytoplasm	GO:0006518 peptide metabolic process; GO:0006414 translational elongation; GO:0043043 peptide biosynthetic process; GO:0044267 cellular protein metabolic process; GO:0006807 nitrogen compound metabolic process; GO:0009058 biosynthetic process; GO:0043603 cellular amide metabolic process; GO:0044238 primary metabolic process; GO:1901566 organonitrogen compound biosynthetic process; GO:1901576 orga…	GO:0044464 cell part; GO:0005622 intracellular; GO:0005737 cytoplasm; GO:0032991 macromolecular complex; GO:0044424 intracellular part; GO:0043234 protein complex; GO:0005623 cell; GO:0044444 cytoplasmic part; GO:0005853 eukaryotic translation elongation factor 1 complex;	GO:0097159 organic cyclic compound binding; GO:1901363 heterocyclic compound binding; GO:0003723 RNA binding; GO:0008135 translation factor activity, RNA binding; GO:0003746 translation elongation factor activity; GO:0005488 binding; GO:0003676 nucleic acid binding;				IPR014717; IPR014038; IPR018940;	Translation elongation factor EF1B/ribosomal protein S6; Translation elongation factor EF1B, beta/delta subunit, guanine nucleotide exchange domain; Elongation factor 1 beta central acidic region, eukaryote;	K	KOG1668	Elongation factor 1 beta/delta chain
A0A287ANN7	15	K	Eukaryotic translation elongation factor 1 delta	EEF1D	1	0.0278799	73.616	VWFDK(1)FK	2	0.48238	1	cytoplasm	GO:0006518 peptide metabolic process; GO:0006414 translational elongation; GO:0043043 peptide biosynthetic process; GO:0044267 cellular protein metabolic process; GO:0006807 nitrogen compound metabolic process; GO:0009058 biosynthetic process; GO:0043603 cellular amide metabolic process; GO:0044238 primary metabolic process; GO:1901566 organonitrogen compound biosynthetic process; GO:1901576 orga…	GO:0044464 cell part; GO:0005622 intracellular; GO:0005737 cytoplasm; GO:0032991 macromolecular complex; GO:0044424 intracellular part; GO:0043234 protein complex; GO:0005623 cell; GO:0044444 cytoplasmic part; GO:0005853 eukaryotic translation elongation factor 1 complex;	GO:0097159 organic cyclic compound binding; GO:1901363 heterocyclic compound binding; GO:0003723 RNA binding; GO:0008135 translation factor activity, RNA binding; GO:0003746 translation elongation factor activity; GO:0005488 binding; GO:0003676 nucleic acid binding;				IPR014717; IPR014038; IPR018940;	Translation elongation factor EF1B/ribosomal protein S6; Translation elongation factor EF1B, beta/delta subunit, guanine nucleotide exchange domain; Elongation factor 1 beta central acidic region, eukaryote;	K	KOG1668	Elongation factor 1 beta/delta chain
A0A287AWJ1	35	K	Calsequestrin	CASQ2	1	0.0427086	53.756	VVSLTEK(1)NFK	2	-0.22139	1	endoplasmic reticulum			GO:0043169 cation binding; GO:0046872 metal ion binding; GO:0005509 calcium ion binding; GO:0005488 binding; GO:0043167 ion binding;				IPR012336;	Thioredoxin-like fold;
F1SHL9	261	K	Pyruvate kinase	PKM	1	0.0209816	79.116	VLGEK(1)GK	2	-0.24276	1	cytoplasm	GO:0006757 ATP generation from ADP; GO:0009116 nucleoside metabolic process; GO:0042278 purine nucleoside metabolic process; GO:0006165 nucleoside diphosphate phosphorylation; GO:0046031 ADP metabolic process; GO:0019362 pyridine nucleotide metabolic process; GO:0006096 glycolytic process; GO:0009167 purine ribonucleoside monophosphate metabolic process; GO:0009117 nucleotide metabolic process; G…	GO:0043229 intracellular organelle; GO:0005929 cilium; GO:0044421 extracellular region part; GO:0042995 cell projection; GO:0005737 cytoplasm; GO:0031982 vesicle; GO:0044424 intracellular part; GO:0005829 cytosol; GO:0005623 cell; GO:0005576 extracellular region; GO:0005739 mitochondrion; GO:0031012 extracellular matrix; GO:0043226 organelle; GO:0043231 intracellular membrane-bounded organelle; G…	GO:0000287 magnesium ion binding; GO:0003723 RNA binding; GO:0004743 pyruvate kinase activity; GO:0016773 phosphotransferase activity, alcohol group as acceptor; GO:0044877 macromolecular complex binding; GO:0043167 ion binding; GO:0030955 potassium ion binding; GO:0005515 protein binding; GO:0003823 antigen binding; GO:1901363 heterocyclic compound binding; GO:0097159 organic cyclic compound bin…	K00873	PK; pyruvate kinase [EC:2.7.1.40]	ssc00620 Pyruvate metabolism - Sus scrofa (pig); ssc05230 Central carbon metabolism in cancer - Sus scrofa (pig); ssc00230 Purine metabolism - Sus scrofa (pig); ssc04922 Glucagon signaling pathway - Sus scrofa (pig); ssc04930 Type II diabetes mellitus - Sus scrofa (pig); ssc05165 Human papillomavirus infection - Sus scrofa (pig); ssc00010 Glycolysis / Gluconeogenesis - Sus scrofa (pig); ssc05203 …	IPR015794; IPR011037; IPR015813; IPR015806; IPR015795; IPR015793;	Pyruvate kinase, alpha/beta; Pyruvate kinase-like, insert domain; Pyruvate/Phosphoenolpyruvate kinase-like domain; Pyruvate kinase, beta-barrel insert domain; Pyruvate kinase, C-terminal; Pyruvate kinase, barrel;	G	KOG2323	Pyruvate kinase
F1SHL9	206	K	Pyruvate kinase	PKM	1	7.72048e-09	123.59	GPDFLVTEVENGGFLGSK(1)K	3	0.25089	1	cytoplasm	GO:0006757 ATP generation from ADP; GO:0009116 nucleoside metabolic process; GO:0042278 purine nucleoside metabolic process; GO:0006165 nucleoside diphosphate phosphorylation; GO:0046031 ADP metabolic process; GO:0019362 pyridine nucleotide metabolic process; GO:0006096 glycolytic process; GO:0009167 purine ribonucleoside monophosphate metabolic process; GO:0009117 nucleotide metabolic process; G…	GO:0043229 intracellular organelle; GO:0005929 cilium; GO:0044421 extracellular region part; GO:0042995 cell projection; GO:0005737 cytoplasm; GO:0031982 vesicle; GO:0044424 intracellular part; GO:0005829 cytosol; GO:0005623 cell; GO:0005576 extracellular region; GO:0005739 mitochondrion; GO:0031012 extracellular matrix; GO:0043226 organelle; GO:0043231 intracellular membrane-bounded organelle; G…	GO:0000287 magnesium ion binding; GO:0003723 RNA binding; GO:0004743 pyruvate kinase activity; GO:0016773 phosphotransferase activity, alcohol group as acceptor; GO:0044877 macromolecular complex binding; GO:0043167 ion binding; GO:0030955 potassium ion binding; GO:0005515 protein binding; GO:0003823 antigen binding; GO:1901363 heterocyclic compound binding; GO:0097159 organic cyclic compound bin…	K00873	PK; pyruvate kinase [EC:2.7.1.40]	ssc00620 Pyruvate metabolism - Sus scrofa (pig); ssc05230 Central carbon metabolism in cancer - Sus scrofa (pig); ssc00230 Purine metabolism - Sus scrofa (pig); ssc04922 Glucagon signaling pathway - Sus scrofa (pig); ssc04930 Type II diabetes mellitus - Sus scrofa (pig); ssc05165 Human papillomavirus infection - Sus scrofa (pig); ssc00010 Glycolysis / Gluconeogenesis - Sus scrofa (pig); ssc05203 …	IPR015794; IPR011037; IPR015813; IPR015806; IPR015795; IPR015793;	Pyruvate kinase, alpha/beta; Pyruvate kinase-like, insert domain; Pyruvate/Phosphoenolpyruvate kinase-like domain; Pyruvate kinase, beta-barrel insert domain; Pyruvate kinase, C-terminal; Pyruvate kinase, barrel;	G	KOG2323	Pyruvate kinase
F1SHL9	266	K	Pyruvate kinase	PKM	1	0.0130262	90.308	NIK(1)IISK	2	-1.3075	1	cytoplasm	GO:0006757 ATP generation from ADP; GO:0009116 nucleoside metabolic process; GO:0042278 purine nucleoside metabolic process; GO:0006165 nucleoside diphosphate phosphorylation; GO:0046031 ADP metabolic process; GO:0019362 pyridine nucleotide metabolic process; GO:0006096 glycolytic process; GO:0009167 purine ribonucleoside monophosphate metabolic process; GO:0009117 nucleotide metabolic process; G…	GO:0043229 intracellular organelle; GO:0005929 cilium; GO:0044421 extracellular region part; GO:0042995 cell projection; GO:0005737 cytoplasm; GO:0031982 vesicle; GO:0044424 intracellular part; GO:0005829 cytosol; GO:0005623 cell; GO:0005576 extracellular region; GO:0005739 mitochondrion; GO:0031012 extracellular matrix; GO:0043226 organelle; GO:0043231 intracellular membrane-bounded organelle; G…	GO:0000287 magnesium ion binding; GO:0003723 RNA binding; GO:0004743 pyruvate kinase activity; GO:0016773 phosphotransferase activity, alcohol group as acceptor; GO:0044877 macromolecular complex binding; GO:0043167 ion binding; GO:0030955 potassium ion binding; GO:0005515 protein binding; GO:0003823 antigen binding; GO:1901363 heterocyclic compound binding; GO:0097159 organic cyclic compound bin…	K00873	PK; pyruvate kinase [EC:2.7.1.40]	ssc00620 Pyruvate metabolism - Sus scrofa (pig); ssc05230 Central carbon metabolism in cancer - Sus scrofa (pig); ssc00230 Purine metabolism - Sus scrofa (pig); ssc04922 Glucagon signaling pathway - Sus scrofa (pig); ssc04930 Type II diabetes mellitus - Sus scrofa (pig); ssc05165 Human papillomavirus infection - Sus scrofa (pig); ssc00010 Glycolysis / Gluconeogenesis - Sus scrofa (pig); ssc05203 …	IPR015794; IPR011037; IPR015813; IPR015806; IPR015795; IPR015793;	Pyruvate kinase, alpha/beta; Pyruvate kinase-like, insert domain; Pyruvate/Phosphoenolpyruvate kinase-like domain; Pyruvate kinase, beta-barrel insert domain; Pyruvate kinase, C-terminal; Pyruvate kinase, barrel;	G	KOG2323	Pyruvate kinase
F1SHL9	305	K	Pyruvate kinase	PKM	1	1.97966e-06	117	GDLGIEIPAEK(1)VFLAQK	3	-0.36743	2	cytoplasm	GO:0006757 ATP generation from ADP; GO:0009116 nucleoside metabolic process; GO:0042278 purine nucleoside metabolic process; GO:0006165 nucleoside diphosphate phosphorylation; GO:0046031 ADP metabolic process; GO:0019362 pyridine nucleotide metabolic process; GO:0006096 glycolytic process; GO:0009167 purine ribonucleoside monophosphate metabolic process; GO:0009117 nucleotide metabolic process; G…	GO:0043229 intracellular organelle; GO:0005929 cilium; GO:0044421 extracellular region part; GO:0042995 cell projection; GO:0005737 cytoplasm; GO:0031982 vesicle; GO:0044424 intracellular part; GO:0005829 cytosol; GO:0005623 cell; GO:0005576 extracellular region; GO:0005739 mitochondrion; GO:0031012 extracellular matrix; GO:0043226 organelle; GO:0043231 intracellular membrane-bounded organelle; G…	GO:0000287 magnesium ion binding; GO:0003723 RNA binding; GO:0004743 pyruvate kinase activity; GO:0016773 phosphotransferase activity, alcohol group as acceptor; GO:0044877 macromolecular complex binding; GO:0043167 ion binding; GO:0030955 potassium ion binding; GO:0005515 protein binding; GO:0003823 antigen binding; GO:1901363 heterocyclic compound binding; GO:0097159 organic cyclic compound bin…	K00873	PK; pyruvate kinase [EC:2.7.1.40]	ssc00620 Pyruvate metabolism - Sus scrofa (pig); ssc05230 Central carbon metabolism in cancer - Sus scrofa (pig); ssc00230 Purine metabolism - Sus scrofa (pig); ssc04922 Glucagon signaling pathway - Sus scrofa (pig); ssc04930 Type II diabetes mellitus - Sus scrofa (pig); ssc05165 Human papillomavirus infection - Sus scrofa (pig); ssc00010 Glycolysis / Gluconeogenesis - Sus scrofa (pig); ssc05203 …	IPR015794; IPR011037; IPR015813; IPR015806; IPR015795; IPR015793;	Pyruvate kinase, alpha/beta; Pyruvate kinase-like, insert domain; Pyruvate/Phosphoenolpyruvate kinase-like domain; Pyruvate kinase, beta-barrel insert domain; Pyruvate kinase, C-terminal; Pyruvate kinase, barrel;	G	KOG2323	Pyruvate kinase
F1SHL9	115	K	Pyruvate kinase	PKM	1	1.47655e-19	202.32	PVAVALDTK(1)GPEIR	3	-1.0058	2	cytoplasm	GO:0006757 ATP generation from ADP; GO:0009116 nucleoside metabolic process; GO:0042278 purine nucleoside metabolic process; GO:0006165 nucleoside diphosphate phosphorylation; GO:0046031 ADP metabolic process; GO:0019362 pyridine nucleotide metabolic process; GO:0006096 glycolytic process; GO:0009167 purine ribonucleoside monophosphate metabolic process; GO:0009117 nucleotide metabolic process; G…	GO:0043229 intracellular organelle; GO:0005929 cilium; GO:0044421 extracellular region part; GO:0042995 cell projection; GO:0005737 cytoplasm; GO:0031982 vesicle; GO:0044424 intracellular part; GO:0005829 cytosol; GO:0005623 cell; GO:0005576 extracellular region; GO:0005739 mitochondrion; GO:0031012 extracellular matrix; GO:0043226 organelle; GO:0043231 intracellular membrane-bounded organelle; G…	GO:0000287 magnesium ion binding; GO:0003723 RNA binding; GO:0004743 pyruvate kinase activity; GO:0016773 phosphotransferase activity, alcohol group as acceptor; GO:0044877 macromolecular complex binding; GO:0043167 ion binding; GO:0030955 potassium ion binding; GO:0005515 protein binding; GO:0003823 antigen binding; GO:1901363 heterocyclic compound binding; GO:0097159 organic cyclic compound bin…	K00873	PK; pyruvate kinase [EC:2.7.1.40]	ssc00620 Pyruvate metabolism - Sus scrofa (pig); ssc05230 Central carbon metabolism in cancer - Sus scrofa (pig); ssc00230 Purine metabolism - Sus scrofa (pig); ssc04922 Glucagon signaling pathway - Sus scrofa (pig); ssc04930 Type II diabetes mellitus - Sus scrofa (pig); ssc05165 Human papillomavirus infection - Sus scrofa (pig); ssc00010 Glycolysis / Gluconeogenesis - Sus scrofa (pig); ssc05203 …	IPR015794; IPR011037; IPR015813; IPR015806; IPR015795; IPR015793;	Pyruvate kinase, alpha/beta; Pyruvate kinase-like, insert domain; Pyruvate/Phosphoenolpyruvate kinase-like domain; Pyruvate kinase, beta-barrel insert domain; Pyruvate kinase, C-terminal; Pyruvate kinase, barrel;	G	KOG2323	Pyruvate kinase
F1SHL9	135	K	Pyruvate kinase	PKM	1	0.00244371	93.839	GSGTAEVELK(1)K	2	-1.1535	1	cytoplasm	GO:0006757 ATP generation from ADP; GO:0009116 nucleoside metabolic process; GO:0042278 purine nucleoside metabolic process; GO:0006165 nucleoside diphosphate phosphorylation; GO:0046031 ADP metabolic process; GO:0019362 pyridine nucleotide metabolic process; GO:0006096 glycolytic process; GO:0009167 purine ribonucleoside monophosphate metabolic process; GO:0009117 nucleotide metabolic process; G…	GO:0043229 intracellular organelle; GO:0005929 cilium; GO:0044421 extracellular region part; GO:0042995 cell projection; GO:0005737 cytoplasm; GO:0031982 vesicle; GO:0044424 intracellular part; GO:0005829 cytosol; GO:0005623 cell; GO:0005576 extracellular region; GO:0005739 mitochondrion; GO:0031012 extracellular matrix; GO:0043226 organelle; GO:0043231 intracellular membrane-bounded organelle; G…	GO:0000287 magnesium ion binding; GO:0003723 RNA binding; GO:0004743 pyruvate kinase activity; GO:0016773 phosphotransferase activity, alcohol group as acceptor; GO:0044877 macromolecular complex binding; GO:0043167 ion binding; GO:0030955 potassium ion binding; GO:0005515 protein binding; GO:0003823 antigen binding; GO:1901363 heterocyclic compound binding; GO:0097159 organic cyclic compound bin…	K00873	PK; pyruvate kinase [EC:2.7.1.40]	ssc00620 Pyruvate metabolism - Sus scrofa (pig); ssc05230 Central carbon metabolism in cancer - Sus scrofa (pig); ssc00230 Purine metabolism - Sus scrofa (pig); ssc04922 Glucagon signaling pathway - Sus scrofa (pig); ssc04930 Type II diabetes mellitus - Sus scrofa (pig); ssc05165 Human papillomavirus infection - Sus scrofa (pig); ssc00010 Glycolysis / Gluconeogenesis - Sus scrofa (pig); ssc05203 …	IPR015794; IPR011037; IPR015813; IPR015806; IPR015795; IPR015793;	Pyruvate kinase, alpha/beta; Pyruvate kinase-like, insert domain; Pyruvate/Phosphoenolpyruvate kinase-like domain; Pyruvate kinase, beta-barrel insert domain; Pyruvate kinase, C-terminal; Pyruvate kinase, barrel;	G	KOG2323	Pyruvate kinase
F1SHL9	166	K	Pyruvate kinase	PKM	1	0.0180609	62.088	NICK(1)VVDVGSK	2	3.0848	1	cytoplasm	GO:0006757 ATP generation from ADP; GO:0009116 nucleoside metabolic process; GO:0042278 purine nucleoside metabolic process; GO:0006165 nucleoside diphosphate phosphorylation; GO:0046031 ADP metabolic process; GO:0019362 pyridine nucleotide metabolic process; GO:0006096 glycolytic process; GO:0009167 purine ribonucleoside monophosphate metabolic process; GO:0009117 nucleotide metabolic process; G…	GO:0043229 intracellular organelle; GO:0005929 cilium; GO:0044421 extracellular region part; GO:0042995 cell projection; GO:0005737 cytoplasm; GO:0031982 vesicle; GO:0044424 intracellular part; GO:0005829 cytosol; GO:0005623 cell; GO:0005576 extracellular region; GO:0005739 mitochondrion; GO:0031012 extracellular matrix; GO:0043226 organelle; GO:0043231 intracellular membrane-bounded organelle; G…	GO:0000287 magnesium ion binding; GO:0003723 RNA binding; GO:0004743 pyruvate kinase activity; GO:0016773 phosphotransferase activity, alcohol group as acceptor; GO:0044877 macromolecular complex binding; GO:0043167 ion binding; GO:0030955 potassium ion binding; GO:0005515 protein binding; GO:0003823 antigen binding; GO:1901363 heterocyclic compound binding; GO:0097159 organic cyclic compound bin…	K00873	PK; pyruvate kinase [EC:2.7.1.40]	ssc00620 Pyruvate metabolism - Sus scrofa (pig); ssc05230 Central carbon metabolism in cancer - Sus scrofa (pig); ssc00230 Purine metabolism - Sus scrofa (pig); ssc04922 Glucagon signaling pathway - Sus scrofa (pig); ssc04930 Type II diabetes mellitus - Sus scrofa (pig); ssc05165 Human papillomavirus infection - Sus scrofa (pig); ssc00010 Glycolysis / Gluconeogenesis - Sus scrofa (pig); ssc05203 …	IPR015794; IPR011037; IPR015813; IPR015806; IPR015795; IPR015793;	Pyruvate kinase, alpha/beta; Pyruvate kinase-like, insert domain; Pyruvate/Phosphoenolpyruvate kinase-like domain; Pyruvate kinase, beta-barrel insert domain; Pyruvate kinase, C-terminal; Pyruvate kinase, barrel;	G	KOG2323	Pyruvate kinase
F1SHL9	498	K	Pyruvate kinase	PKM	1	9.77205e-06	133.75	VNLAMNVGK(1)AR	2	0.018629	1	cytoplasm	GO:0006757 ATP generation from ADP; GO:0009116 nucleoside metabolic process; GO:0042278 purine nucleoside metabolic process; GO:0006165 nucleoside diphosphate phosphorylation; GO:0046031 ADP metabolic process; GO:0019362 pyridine nucleotide metabolic process; GO:0006096 glycolytic process; GO:0009167 purine ribonucleoside monophosphate metabolic process; GO:0009117 nucleotide metabolic process; G…	GO:0043229 intracellular organelle; GO:0005929 cilium; GO:0044421 extracellular region part; GO:0042995 cell projection; GO:0005737 cytoplasm; GO:0031982 vesicle; GO:0044424 intracellular part; GO:0005829 cytosol; GO:0005623 cell; GO:0005576 extracellular region; GO:0005739 mitochondrion; GO:0031012 extracellular matrix; GO:0043226 organelle; GO:0043231 intracellular membrane-bounded organelle; G…	GO:0000287 magnesium ion binding; GO:0003723 RNA binding; GO:0004743 pyruvate kinase activity; GO:0016773 phosphotransferase activity, alcohol group as acceptor; GO:0044877 macromolecular complex binding; GO:0043167 ion binding; GO:0030955 potassium ion binding; GO:0005515 protein binding; GO:0003823 antigen binding; GO:1901363 heterocyclic compound binding; GO:0097159 organic cyclic compound bin…	K00873	PK; pyruvate kinase [EC:2.7.1.40]	ssc00620 Pyruvate metabolism - Sus scrofa (pig); ssc05230 Central carbon metabolism in cancer - Sus scrofa (pig); ssc00230 Purine metabolism - Sus scrofa (pig); ssc04922 Glucagon signaling pathway - Sus scrofa (pig); ssc04930 Type II diabetes mellitus - Sus scrofa (pig); ssc05165 Human papillomavirus infection - Sus scrofa (pig); ssc00010 Glycolysis / Gluconeogenesis - Sus scrofa (pig); ssc05203 …	IPR015794; IPR011037; IPR015813; IPR015806; IPR015795; IPR015793;	Pyruvate kinase, alpha/beta; Pyruvate kinase-like, insert domain; Pyruvate/Phosphoenolpyruvate kinase-like domain; Pyruvate kinase, beta-barrel insert domain; Pyruvate kinase, C-terminal; Pyruvate kinase, barrel;	G	KOG2323	Pyruvate kinase
F1SHL9	89	K	Pyruvate kinase	PKM	1	4.40751e-05	92.474	LNFSHGTHEYHAETIK(1)NVR	3	-1.0264	2	cytoplasm	GO:0006757 ATP generation from ADP; GO:0009116 nucleoside metabolic process; GO:0042278 purine nucleoside metabolic process; GO:0006165 nucleoside diphosphate phosphorylation; GO:0046031 ADP metabolic process; GO:0019362 pyridine nucleotide metabolic process; GO:0006096 glycolytic process; GO:0009167 purine ribonucleoside monophosphate metabolic process; GO:0009117 nucleotide metabolic process; G…	GO:0043229 intracellular organelle; GO:0005929 cilium; GO:0044421 extracellular region part; GO:0042995 cell projection; GO:0005737 cytoplasm; GO:0031982 vesicle; GO:0044424 intracellular part; GO:0005829 cytosol; GO:0005623 cell; GO:0005576 extracellular region; GO:0005739 mitochondrion; GO:0031012 extracellular matrix; GO:0043226 organelle; GO:0043231 intracellular membrane-bounded organelle; G…	GO:0000287 magnesium ion binding; GO:0003723 RNA binding; GO:0004743 pyruvate kinase activity; GO:0016773 phosphotransferase activity, alcohol group as acceptor; GO:0044877 macromolecular complex binding; GO:0043167 ion binding; GO:0030955 potassium ion binding; GO:0005515 protein binding; GO:0003823 antigen binding; GO:1901363 heterocyclic compound binding; GO:0097159 organic cyclic compound bin…	K00873	PK; pyruvate kinase [EC:2.7.1.40]	ssc00620 Pyruvate metabolism - Sus scrofa (pig); ssc05230 Central carbon metabolism in cancer - Sus scrofa (pig); ssc00230 Purine metabolism - Sus scrofa (pig); ssc04922 Glucagon signaling pathway - Sus scrofa (pig); ssc04930 Type II diabetes mellitus - Sus scrofa (pig); ssc05165 Human papillomavirus infection - Sus scrofa (pig); ssc00010 Glycolysis / Gluconeogenesis - Sus scrofa (pig); ssc05203 …	IPR015794; IPR011037; IPR015813; IPR015806; IPR015795; IPR015793;	Pyruvate kinase, alpha/beta; Pyruvate kinase-like, insert domain; Pyruvate/Phosphoenolpyruvate kinase-like domain; Pyruvate kinase, beta-barrel insert domain; Pyruvate kinase, C-terminal; Pyruvate kinase, barrel;	G	KOG2323	Pyruvate kinase
F1SHL9	224	K	Pyruvate kinase	PKM	1	5.40847e-05	72.316	GVNLPGAAVDLPAVSEK(1)DIQDLK	3	0.056558	1	cytoplasm	GO:0006757 ATP generation from ADP; GO:0009116 nucleoside metabolic process; GO:0042278 purine nucleoside metabolic process; GO:0006165 nucleoside diphosphate phosphorylation; GO:0046031 ADP metabolic process; GO:0019362 pyridine nucleotide metabolic process; GO:0006096 glycolytic process; GO:0009167 purine ribonucleoside monophosphate metabolic process; GO:0009117 nucleotide metabolic process; G…	GO:0043229 intracellular organelle; GO:0005929 cilium; GO:0044421 extracellular region part; GO:0042995 cell projection; GO:0005737 cytoplasm; GO:0031982 vesicle; GO:0044424 intracellular part; GO:0005829 cytosol; GO:0005623 cell; GO:0005576 extracellular region; GO:0005739 mitochondrion; GO:0031012 extracellular matrix; GO:0043226 organelle; GO:0043231 intracellular membrane-bounded organelle; G…	GO:0000287 magnesium ion binding; GO:0003723 RNA binding; GO:0004743 pyruvate kinase activity; GO:0016773 phosphotransferase activity, alcohol group as acceptor; GO:0044877 macromolecular complex binding; GO:0043167 ion binding; GO:0030955 potassium ion binding; GO:0005515 protein binding; GO:0003823 antigen binding; GO:1901363 heterocyclic compound binding; GO:0097159 organic cyclic compound bin…	K00873	PK; pyruvate kinase [EC:2.7.1.40]	ssc00620 Pyruvate metabolism - Sus scrofa (pig); ssc05230 Central carbon metabolism in cancer - Sus scrofa (pig); ssc00230 Purine metabolism - Sus scrofa (pig); ssc04922 Glucagon signaling pathway - Sus scrofa (pig); ssc04930 Type II diabetes mellitus - Sus scrofa (pig); ssc05165 Human papillomavirus infection - Sus scrofa (pig); ssc00010 Glycolysis / Gluconeogenesis - Sus scrofa (pig); ssc05203 …	IPR015794; IPR011037; IPR015813; IPR015806; IPR015795; IPR015793;	Pyruvate kinase, alpha/beta; Pyruvate kinase-like, insert domain; Pyruvate/Phosphoenolpyruvate kinase-like domain; Pyruvate kinase, beta-barrel insert domain; Pyruvate kinase, C-terminal; Pyruvate kinase, barrel;	G	KOG2323	Pyruvate kinase
F1SHL9	62	K	Pyruvate kinase	PKM	1	2.9471e-05	130.41	SVETLK(1)EMIK	2	-0.25552	2	cytoplasm	GO:0006757 ATP generation from ADP; GO:0009116 nucleoside metabolic process; GO:0042278 purine nucleoside metabolic process; GO:0006165 nucleoside diphosphate phosphorylation; GO:0046031 ADP metabolic process; GO:0019362 pyridine nucleotide metabolic process; GO:0006096 glycolytic process; GO:0009167 purine ribonucleoside monophosphate metabolic process; GO:0009117 nucleotide metabolic process; G…	GO:0043229 intracellular organelle; GO:0005929 cilium; GO:0044421 extracellular region part; GO:0042995 cell projection; GO:0005737 cytoplasm; GO:0031982 vesicle; GO:0044424 intracellular part; GO:0005829 cytosol; GO:0005623 cell; GO:0005576 extracellular region; GO:0005739 mitochondrion; GO:0031012 extracellular matrix; GO:0043226 organelle; GO:0043231 intracellular membrane-bounded organelle; G…	GO:0000287 magnesium ion binding; GO:0003723 RNA binding; GO:0004743 pyruvate kinase activity; GO:0016773 phosphotransferase activity, alcohol group as acceptor; GO:0044877 macromolecular complex binding; GO:0043167 ion binding; GO:0030955 potassium ion binding; GO:0005515 protein binding; GO:0003823 antigen binding; GO:1901363 heterocyclic compound binding; GO:0097159 organic cyclic compound bin…	K00873	PK; pyruvate kinase [EC:2.7.1.40]	ssc00620 Pyruvate metabolism - Sus scrofa (pig); ssc05230 Central carbon metabolism in cancer - Sus scrofa (pig); ssc00230 Purine metabolism - Sus scrofa (pig); ssc04922 Glucagon signaling pathway - Sus scrofa (pig); ssc04930 Type II diabetes mellitus - Sus scrofa (pig); ssc05165 Human papillomavirus infection - Sus scrofa (pig); ssc00010 Glycolysis / Gluconeogenesis - Sus scrofa (pig); ssc05203 …	IPR015794; IPR011037; IPR015813; IPR015806; IPR015795; IPR015793;	Pyruvate kinase, alpha/beta; Pyruvate kinase-like, insert domain; Pyruvate/Phosphoenolpyruvate kinase-like domain; Pyruvate kinase, beta-barrel insert domain; Pyruvate kinase, C-terminal; Pyruvate kinase, barrel;	G	KOG2323	Pyruvate kinase
F1SHL9	270	K	Pyruvate kinase	PKM	1	0.00100793	88.803	IISK(1)IENHEGVR	2	-0.49057	1	cytoplasm	GO:0006757 ATP generation from ADP; GO:0009116 nucleoside metabolic process; GO:0042278 purine nucleoside metabolic process; GO:0006165 nucleoside diphosphate phosphorylation; GO:0046031 ADP metabolic process; GO:0019362 pyridine nucleotide metabolic process; GO:0006096 glycolytic process; GO:0009167 purine ribonucleoside monophosphate metabolic process; GO:0009117 nucleotide metabolic process; G…	GO:0043229 intracellular organelle; GO:0005929 cilium; GO:0044421 extracellular region part; GO:0042995 cell projection; GO:0005737 cytoplasm; GO:0031982 vesicle; GO:0044424 intracellular part; GO:0005829 cytosol; GO:0005623 cell; GO:0005576 extracellular region; GO:0005739 mitochondrion; GO:0031012 extracellular matrix; GO:0043226 organelle; GO:0043231 intracellular membrane-bounded organelle; G…	GO:0000287 magnesium ion binding; GO:0003723 RNA binding; GO:0004743 pyruvate kinase activity; GO:0016773 phosphotransferase activity, alcohol group as acceptor; GO:0044877 macromolecular complex binding; GO:0043167 ion binding; GO:0030955 potassium ion binding; GO:0005515 protein binding; GO:0003823 antigen binding; GO:1901363 heterocyclic compound binding; GO:0097159 organic cyclic compound bin…	K00873	PK; pyruvate kinase [EC:2.7.1.40]	ssc00620 Pyruvate metabolism - Sus scrofa (pig); ssc05230 Central carbon metabolism in cancer - Sus scrofa (pig); ssc00230 Purine metabolism - Sus scrofa (pig); ssc04922 Glucagon signaling pathway - Sus scrofa (pig); ssc04930 Type II diabetes mellitus - Sus scrofa (pig); ssc05165 Human papillomavirus infection - Sus scrofa (pig); ssc00010 Glycolysis / Gluconeogenesis - Sus scrofa (pig); ssc05203 …	IPR015794; IPR011037; IPR015813; IPR015806; IPR015795; IPR015793;	Pyruvate kinase, alpha/beta; Pyruvate kinase-like, insert domain; Pyruvate/Phosphoenolpyruvate kinase-like domain; Pyruvate kinase, beta-barrel insert domain; Pyruvate kinase, C-terminal; Pyruvate kinase, barrel;	G	KOG2323	Pyruvate kinase
F1SHL9	247	K	Pyruvate kinase	PKM	1	0.00107996	113.44	K(1)AADVHEVR	3	0.30755	2	cytoplasm	GO:0006757 ATP generation from ADP; GO:0009116 nucleoside metabolic process; GO:0042278 purine nucleoside metabolic process; GO:0006165 nucleoside diphosphate phosphorylation; GO:0046031 ADP metabolic process; GO:0019362 pyridine nucleotide metabolic process; GO:0006096 glycolytic process; GO:0009167 purine ribonucleoside monophosphate metabolic process; GO:0009117 nucleotide metabolic process; G…	GO:0043229 intracellular organelle; GO:0005929 cilium; GO:0044421 extracellular region part; GO:0042995 cell projection; GO:0005737 cytoplasm; GO:0031982 vesicle; GO:0044424 intracellular part; GO:0005829 cytosol; GO:0005623 cell; GO:0005576 extracellular region; GO:0005739 mitochondrion; GO:0031012 extracellular matrix; GO:0043226 organelle; GO:0043231 intracellular membrane-bounded organelle; G…	GO:0000287 magnesium ion binding; GO:0003723 RNA binding; GO:0004743 pyruvate kinase activity; GO:0016773 phosphotransferase activity, alcohol group as acceptor; GO:0044877 macromolecular complex binding; GO:0043167 ion binding; GO:0030955 potassium ion binding; GO:0005515 protein binding; GO:0003823 antigen binding; GO:1901363 heterocyclic compound binding; GO:0097159 organic cyclic compound bin…	K00873	PK; pyruvate kinase [EC:2.7.1.40]	ssc00620 Pyruvate metabolism - Sus scrofa (pig); ssc05230 Central carbon metabolism in cancer - Sus scrofa (pig); ssc00230 Purine metabolism - Sus scrofa (pig); ssc04922 Glucagon signaling pathway - Sus scrofa (pig); ssc04930 Type II diabetes mellitus - Sus scrofa (pig); ssc05165 Human papillomavirus infection - Sus scrofa (pig); ssc00010 Glycolysis / Gluconeogenesis - Sus scrofa (pig); ssc05203 …	IPR015794; IPR011037; IPR015813; IPR015806; IPR015795; IPR015793;	Pyruvate kinase, alpha/beta; Pyruvate kinase-like, insert domain; Pyruvate/Phosphoenolpyruvate kinase-like domain; Pyruvate kinase, beta-barrel insert domain; Pyruvate kinase, C-terminal; Pyruvate kinase, barrel;	G	KOG2323	Pyruvate kinase
A0A286ZVL5	3	K	Uncharacterized protein	STT3A	1	0.00730225	107.32	TK(1)LGFLR	2	-0.42196	1	plasma membrane	GO:0006486 protein glycosylation; GO:0043413 macromolecule glycosylation; GO:0009101 glycoprotein biosynthetic process; GO:0044763 single-organism cellular process; GO:0044267 cellular protein metabolic process; GO:0009100 glycoprotein metabolic process; GO:0044699 single-organism process; GO:0009058 biosynthetic process; GO:0044238 primary metabolic process; GO:0044237 cellular metabolic process…	GO:0016020 membrane;	GO:0016757 transferase activity, transferring glycosyl groups; GO:0016758 transferase activity, transferring hexosyl groups; GO:0003824 catalytic activity; GO:0016740 transferase activity; GO:0004576 oligosaccharyl transferase activity;						O	KOG2292	Oligosaccharyltransferase, STT3 subunit
A0A287B013	128	K	Ras-related protein Rab-1B	RAB1B	1	0.0176843	92.47	SDLTTK(1)K	2	0.17729	1	cytoplasm	GO:0050794 regulation of cellular process; GO:0044700 single organism signaling; GO:0051716 cellular response to stimulus; GO:0007165 signal transduction; GO:0050789 regulation of biological process; GO:0007154 cell communication; GO:0035556 intracellular signal transduction; GO:0044699 single-organism process; GO:0007264 small GTPase mediated signal transduction; GO:0023052 signaling; GO:0050896…		GO:1901265 nucleoside phosphate binding; GO:0001882 nucleoside binding; GO:0043167 ion binding; GO:0000166 nucleotide binding; GO:0097159 organic cyclic compound binding; GO:1901363 heterocyclic compound binding; GO:0032549 ribonucleoside binding; GO:0097367 carbohydrate derivative binding; GO:0032553 ribonucleotide binding; GO:0005488 binding; GO:0032550 purine ribonucleoside binding; GO:0043168…				IPR005225; IPR027417;	Small GTP-binding protein domain; P-loop containing nucleoside triphosphate hydrolase;	TU	KOG0084	GTPase Rab1/YPT1, small G protein superfamily, and related GTP-binding proteins
A0A287B013	116	K	Ras-related protein Rab-1B	RAB1B	1	0.00167559	79.875	YASENVNK(1)LLVGNK	2	-0.29123	1	cytoplasm	GO:0050794 regulation of cellular process; GO:0044700 single organism signaling; GO:0051716 cellular response to stimulus; GO:0007165 signal transduction; GO:0050789 regulation of biological process; GO:0007154 cell communication; GO:0035556 intracellular signal transduction; GO:0044699 single-organism process; GO:0007264 small GTPase mediated signal transduction; GO:0023052 signaling; GO:0050896…		GO:1901265 nucleoside phosphate binding; GO:0001882 nucleoside binding; GO:0043167 ion binding; GO:0000166 nucleotide binding; GO:0097159 organic cyclic compound binding; GO:1901363 heterocyclic compound binding; GO:0032549 ribonucleoside binding; GO:0097367 carbohydrate derivative binding; GO:0032553 ribonucleotide binding; GO:0005488 binding; GO:0032550 purine ribonucleoside binding; GO:0043168…				IPR005225; IPR027417;	Small GTP-binding protein domain; P-loop containing nucleoside triphosphate hydrolase;	TU	KOG0084	GTPase Rab1/YPT1, small G protein superfamily, and related GTP-binding proteins
F1SMV6	124	K	Nucleolin	NCL	1	0.0345799	66.568	ALVATSGK(1)K	2	4.2118	1	nucleus			GO:0097159 organic cyclic compound binding; GO:1901363 heterocyclic compound binding; GO:0003723 RNA binding; GO:1901265 nucleoside phosphate binding; GO:0005488 binding; GO:0003676 nucleic acid binding; GO:0000166 nucleotide binding; GO:0036094 small molecule binding;	K11294			IPR034230; IPR034235; IPR000504; IPR012677; IPR034233; IPR003954; IPR034234;	Nucleolin, RNA recognition motif 1; Nucleolin, RNA recognition motif 4; RNA recognition motif domain; Nucleotide-binding alpha-beta plait domain; Nucleolin, RNA recognition motif 2; RNA recognition motif domain, eukaryote; Nucleolin, RNA recognition motif 3;	AJ	KOG0123	Polyadenylate-binding protein (RRM superfamily)
F1SMV6	70	K	Nucleolin	NCL	1	0.00498954	101.54	VMVSPTK(1)K	2	-1.5625	1	nucleus			GO:0097159 organic cyclic compound binding; GO:1901363 heterocyclic compound binding; GO:0003723 RNA binding; GO:1901265 nucleoside phosphate binding; GO:0005488 binding; GO:0003676 nucleic acid binding; GO:0000166 nucleotide binding; GO:0036094 small molecule binding;	K11294			IPR034230; IPR034235; IPR000504; IPR012677; IPR034233; IPR003954; IPR034234;	Nucleolin, RNA recognition motif 1; Nucleolin, RNA recognition motif 4; RNA recognition motif domain; Nucleotide-binding alpha-beta plait domain; Nucleolin, RNA recognition motif 2; RNA recognition motif domain, eukaryote; Nucleolin, RNA recognition motif 3;	AJ	KOG0123	Polyadenylate-binding protein (RRM superfamily)
F1SMV6	480	K	Nucleolin	NCL	1	5.92857e-15	162.29	SISLYYTGEK(1)GQNQDFR	2	1.1943	1	nucleus			GO:0097159 organic cyclic compound binding; GO:1901363 heterocyclic compound binding; GO:0003723 RNA binding; GO:1901265 nucleoside phosphate binding; GO:0005488 binding; GO:0003676 nucleic acid binding; GO:0000166 nucleotide binding; GO:0036094 small molecule binding;	K11294			IPR034230; IPR034235; IPR000504; IPR012677; IPR034233; IPR003954; IPR034234;	Nucleolin, RNA recognition motif 1; Nucleolin, RNA recognition motif 4; RNA recognition motif domain; Nucleotide-binding alpha-beta plait domain; Nucleolin, RNA recognition motif 2; RNA recognition motif domain, eukaryote; Nucleolin, RNA recognition motif 3;	AJ	KOG0123	Polyadenylate-binding protein (RRM superfamily)
F1SMV6	457	K	Nucleolin	NCL	1	7.26635e-06	129.87	TEADAEK(1)TLEEK	2	-0.30269	1	nucleus			GO:0097159 organic cyclic compound binding; GO:1901363 heterocyclic compound binding; GO:0003723 RNA binding; GO:1901265 nucleoside phosphate binding; GO:0005488 binding; GO:0003676 nucleic acid binding; GO:0000166 nucleotide binding; GO:0036094 small molecule binding;	K11294			IPR034230; IPR034235; IPR000504; IPR012677; IPR034233; IPR003954; IPR034234;	Nucleolin, RNA recognition motif 1; Nucleolin, RNA recognition motif 4; RNA recognition motif domain; Nucleotide-binding alpha-beta plait domain; Nucleolin, RNA recognition motif 2; RNA recognition motif domain, eukaryote; Nucleolin, RNA recognition motif 3;	AJ	KOG0123	Polyadenylate-binding protein (RRM superfamily)
F1SMV6	87	K	Nucleolin	NCL	1	0.0124352	83.206	AVVTPGK(1)K	2	0.41025	1	nucleus			GO:0097159 organic cyclic compound binding; GO:1901363 heterocyclic compound binding; GO:0003723 RNA binding; GO:1901265 nucleoside phosphate binding; GO:0005488 binding; GO:0003676 nucleic acid binding; GO:0000166 nucleotide binding; GO:0036094 small molecule binding;	K11294			IPR034230; IPR034235; IPR000504; IPR012677; IPR034233; IPR003954; IPR034234;	Nucleolin, RNA recognition motif 1; Nucleolin, RNA recognition motif 4; RNA recognition motif domain; Nucleotide-binding alpha-beta plait domain; Nucleolin, RNA recognition motif 2; RNA recognition motif domain, eukaryote; Nucleolin, RNA recognition motif 3;	AJ	KOG0123	Polyadenylate-binding protein (RRM superfamily)
F1SMV6	637	K	Nucleolin	NCL	1	0.000206329	90.348	GFGFVDFNSEEDAK(1)AAK	2	0.58734	1	nucleus			GO:0097159 organic cyclic compound binding; GO:1901363 heterocyclic compound binding; GO:0003723 RNA binding; GO:1901265 nucleoside phosphate binding; GO:0005488 binding; GO:0003676 nucleic acid binding; GO:0000166 nucleotide binding; GO:0036094 small molecule binding;	K11294			IPR034230; IPR034235; IPR000504; IPR012677; IPR034233; IPR003954; IPR034234;	Nucleolin, RNA recognition motif 1; Nucleolin, RNA recognition motif 4; RNA recognition motif domain; Nucleotide-binding alpha-beta plait domain; Nucleolin, RNA recognition motif 2; RNA recognition motif domain, eukaryote; Nucleolin, RNA recognition motif 3;	AJ	KOG0123	Polyadenylate-binding protein (RRM superfamily)
F1SMV6	640	K	Nucleolin	NCL	1	1.60589e-07	135.5	AAK(1)EAMEDGEIDGNK	2	-0.61881	1	nucleus			GO:0097159 organic cyclic compound binding; GO:1901363 heterocyclic compound binding; GO:0003723 RNA binding; GO:1901265 nucleoside phosphate binding; GO:0005488 binding; GO:0003676 nucleic acid binding; GO:0000166 nucleotide binding; GO:0036094 small molecule binding;	K11294			IPR034230; IPR034235; IPR000504; IPR012677; IPR034233; IPR003954; IPR034234;	Nucleolin, RNA recognition motif 1; Nucleolin, RNA recognition motif 4; RNA recognition motif domain; Nucleotide-binding alpha-beta plait domain; Nucleolin, RNA recognition motif 2; RNA recognition motif domain, eukaryote; Nucleolin, RNA recognition motif 3;	AJ	KOG0123	Polyadenylate-binding protein (RRM superfamily)
F1SMV6	437	K	Nucleolin	NCL	1	0.0282469	73.324	LVSK(1)DGK	2	1.0009	1	nucleus			GO:0097159 organic cyclic compound binding; GO:1901363 heterocyclic compound binding; GO:0003723 RNA binding; GO:1901265 nucleoside phosphate binding; GO:0005488 binding; GO:0003676 nucleic acid binding; GO:0000166 nucleotide binding; GO:0036094 small molecule binding;	K11294			IPR034230; IPR034235; IPR000504; IPR012677; IPR034233; IPR003954; IPR034234;	Nucleolin, RNA recognition motif 1; Nucleolin, RNA recognition motif 4; RNA recognition motif domain; Nucleotide-binding alpha-beta plait domain; Nucleolin, RNA recognition motif 2; RNA recognition motif domain, eukaryote; Nucleolin, RNA recognition motif 3;	AJ	KOG0123	Polyadenylate-binding protein (RRM superfamily)
F1SMV6	95	K	Nucleolin	NCL	1	0.0162942	80.438	AAATPAK(1)K	2	-0.49774	1	nucleus			GO:0097159 organic cyclic compound binding; GO:1901363 heterocyclic compound binding; GO:0003723 RNA binding; GO:1901265 nucleoside phosphate binding; GO:0005488 binding; GO:0003676 nucleic acid binding; GO:0000166 nucleotide binding; GO:0036094 small molecule binding;	K11294			IPR034230; IPR034235; IPR000504; IPR012677; IPR034233; IPR003954; IPR034234;	Nucleolin, RNA recognition motif 1; Nucleolin, RNA recognition motif 4; RNA recognition motif domain; Nucleotide-binding alpha-beta plait domain; Nucleolin, RNA recognition motif 2; RNA recognition motif domain, eukaryote; Nucleolin, RNA recognition motif 3;	AJ	KOG0123	Polyadenylate-binding protein (RRM superfamily)
F1SMV6	390	K	Nucleolin	NCL	0.993619	0.00443997	77.185	VFGNEIK(0.994)LEK(0.006)PK	3	0.40718	1	nucleus			GO:0097159 organic cyclic compound binding; GO:1901363 heterocyclic compound binding; GO:0003723 RNA binding; GO:1901265 nucleoside phosphate binding; GO:0005488 binding; GO:0003676 nucleic acid binding; GO:0000166 nucleotide binding; GO:0036094 small molecule binding;	K11294			IPR034230; IPR034235; IPR000504; IPR012677; IPR034233; IPR003954; IPR034234;	Nucleolin, RNA recognition motif 1; Nucleolin, RNA recognition motif 4; RNA recognition motif domain; Nucleotide-binding alpha-beta plait domain; Nucleolin, RNA recognition motif 2; RNA recognition motif domain, eukaryote; Nucleolin, RNA recognition motif 3;	AJ	KOG0123	Polyadenylate-binding protein (RRM superfamily)
F1SMV6	558	K	Nucleolin	NCL	1	4.13686e-05	166.09	EALNSCNK(1)R	2	0.031918	1	nucleus			GO:0097159 organic cyclic compound binding; GO:1901363 heterocyclic compound binding; GO:0003723 RNA binding; GO:1901265 nucleoside phosphate binding; GO:0005488 binding; GO:0003676 nucleic acid binding; GO:0000166 nucleotide binding; GO:0036094 small molecule binding;	K11294			IPR034230; IPR034235; IPR000504; IPR012677; IPR034233; IPR003954; IPR034234;	Nucleolin, RNA recognition motif 1; Nucleolin, RNA recognition motif 4; RNA recognition motif domain; Nucleotide-binding alpha-beta plait domain; Nucleolin, RNA recognition motif 2; RNA recognition motif domain, eukaryote; Nucleolin, RNA recognition motif 3;	AJ	KOG0123	Polyadenylate-binding protein (RRM superfamily)
F1SMV6	442	K	Nucleolin	NCL	1	0.00805756	75.819	SK(1)GIAYIEFK	2	0.12409	1	nucleus			GO:0097159 organic cyclic compound binding; GO:1901363 heterocyclic compound binding; GO:0003723 RNA binding; GO:1901265 nucleoside phosphate binding; GO:0005488 binding; GO:0003676 nucleic acid binding; GO:0000166 nucleotide binding; GO:0036094 small molecule binding;	K11294			IPR034230; IPR034235; IPR000504; IPR012677; IPR034233; IPR003954; IPR034234;	Nucleolin, RNA recognition motif 1; Nucleolin, RNA recognition motif 4; RNA recognition motif domain; Nucleotide-binding alpha-beta plait domain; Nucleolin, RNA recognition motif 2; RNA recognition motif domain, eukaryote; Nucleolin, RNA recognition motif 3;	AJ	KOG0123	Polyadenylate-binding protein (RRM superfamily)
F1SMV6	361	K	Nucleolin	NCL	1	0.000731159	86.548	K(1)FGYVDFESAEDLEK	2	0.60909	1	nucleus			GO:0097159 organic cyclic compound binding; GO:1901363 heterocyclic compound binding; GO:0003723 RNA binding; GO:1901265 nucleoside phosphate binding; GO:0005488 binding; GO:0003676 nucleic acid binding; GO:0000166 nucleotide binding; GO:0036094 small molecule binding;	K11294			IPR034230; IPR034235; IPR000504; IPR012677; IPR034233; IPR003954; IPR034234;	Nucleolin, RNA recognition motif 1; Nucleolin, RNA recognition motif 4; RNA recognition motif domain; Nucleotide-binding alpha-beta plait domain; Nucleolin, RNA recognition motif 2; RNA recognition motif domain, eukaryote; Nucleolin, RNA recognition motif 3;	AJ	KOG0123	Polyadenylate-binding protein (RRM superfamily)
F1SMV6	109	K	Nucleolin	NCL	1	0.0115928	85.212	AVATPGK(1)K	2	1.602	1	nucleus			GO:0097159 organic cyclic compound binding; GO:1901363 heterocyclic compound binding; GO:0003723 RNA binding; GO:1901265 nucleoside phosphate binding; GO:0005488 binding; GO:0003676 nucleic acid binding; GO:0000166 nucleotide binding; GO:0036094 small molecule binding;	K11294			IPR034230; IPR034235; IPR000504; IPR012677; IPR034233; IPR003954; IPR034234;	Nucleolin, RNA recognition motif 1; Nucleolin, RNA recognition motif 4; RNA recognition motif domain; Nucleotide-binding alpha-beta plait domain; Nucleolin, RNA recognition motif 2; RNA recognition motif domain, eukaryote; Nucleolin, RNA recognition motif 3;	AJ	KOG0123	Polyadenylate-binding protein (RRM superfamily)
F1SMV6	337	K	Nucleolin	NCL	1	3.4538e-05	104.95	SASELK(1)TGISDVFAK	2	-1.6127	1	nucleus			GO:0097159 organic cyclic compound binding; GO:1901363 heterocyclic compound binding; GO:0003723 RNA binding; GO:1901265 nucleoside phosphate binding; GO:0005488 binding; GO:0003676 nucleic acid binding; GO:0000166 nucleotide binding; GO:0036094 small molecule binding;	K11294			IPR034230; IPR034235; IPR000504; IPR012677; IPR034233; IPR003954; IPR034234;	Nucleolin, RNA recognition motif 1; Nucleolin, RNA recognition motif 4; RNA recognition motif domain; Nucleotide-binding alpha-beta plait domain; Nucleolin, RNA recognition motif 2; RNA recognition motif domain, eukaryote; Nucleolin, RNA recognition motif 3;	AJ	KOG0123	Polyadenylate-binding protein (RRM superfamily)
F1SMV6	411	K	Nucleolin	NCL	1	0.000521232	101.65	TLLAK(1)NLPYK	2	0.19441	2	nucleus			GO:0097159 organic cyclic compound binding; GO:1901363 heterocyclic compound binding; GO:0003723 RNA binding; GO:1901265 nucleoside phosphate binding; GO:0005488 binding; GO:0003676 nucleic acid binding; GO:0000166 nucleotide binding; GO:0036094 small molecule binding;	K11294			IPR034230; IPR034235; IPR000504; IPR012677; IPR034233; IPR003954; IPR034234;	Nucleolin, RNA recognition motif 1; Nucleolin, RNA recognition motif 4; RNA recognition motif domain; Nucleotide-binding alpha-beta plait domain; Nucleolin, RNA recognition motif 2; RNA recognition motif domain, eukaryote; Nucleolin, RNA recognition motif 3;	AJ	KOG0123	Polyadenylate-binding protein (RRM superfamily)
F1SMV6	132	K	Nucleolin	NCL	1	0.0419209	54.066	GAAAPAK(1)GAK	2	0.64882	1	nucleus			GO:0097159 organic cyclic compound binding; GO:1901363 heterocyclic compound binding; GO:0003723 RNA binding; GO:1901265 nucleoside phosphate binding; GO:0005488 binding; GO:0003676 nucleic acid binding; GO:0000166 nucleotide binding; GO:0036094 small molecule binding;	K11294			IPR034230; IPR034235; IPR000504; IPR012677; IPR034233; IPR003954; IPR034234;	Nucleolin, RNA recognition motif 1; Nucleolin, RNA recognition motif 4; RNA recognition motif domain; Nucleotide-binding alpha-beta plait domain; Nucleolin, RNA recognition motif 2; RNA recognition motif domain, eukaryote; Nucleolin, RNA recognition motif 3;	AJ	KOG0123	Polyadenylate-binding protein (RRM superfamily)
F1SMV6	462	K	Nucleolin	NCL	1	2.22765e-10	161.48	TLEEK(1)QGTEIDGR	2	-0.245	1	nucleus			GO:0097159 organic cyclic compound binding; GO:1901363 heterocyclic compound binding; GO:0003723 RNA binding; GO:1901265 nucleoside phosphate binding; GO:0005488 binding; GO:0003676 nucleic acid binding; GO:0000166 nucleotide binding; GO:0036094 small molecule binding;	K11294			IPR034230; IPR034235; IPR000504; IPR012677; IPR034233; IPR003954; IPR034234;	Nucleolin, RNA recognition motif 1; Nucleolin, RNA recognition motif 4; RNA recognition motif domain; Nucleotide-binding alpha-beta plait domain; Nucleolin, RNA recognition motif 2; RNA recognition motif domain, eukaryote; Nucleolin, RNA recognition motif 3;	AJ	KOG0123	Polyadenylate-binding protein (RRM superfamily)
F1SMV6	62	K	Nucleolin	NCL	1	0.0445941	62.546	ATPTPAK(1)K	2	0.52985	1	nucleus			GO:0097159 organic cyclic compound binding; GO:1901363 heterocyclic compound binding; GO:0003723 RNA binding; GO:1901265 nucleoside phosphate binding; GO:0005488 binding; GO:0003676 nucleic acid binding; GO:0000166 nucleotide binding; GO:0036094 small molecule binding;	K11294			IPR034230; IPR034235; IPR000504; IPR012677; IPR034233; IPR003954; IPR034234;	Nucleolin, RNA recognition motif 1; Nucleolin, RNA recognition motif 4; RNA recognition motif domain; Nucleotide-binding alpha-beta plait domain; Nucleolin, RNA recognition motif 2; RNA recognition motif domain, eukaryote; Nucleolin, RNA recognition motif 3;	AJ	KOG0123	Polyadenylate-binding protein (RRM superfamily)
A0A286ZP65	3	K	Uncharacterized protein	---	1	9.11865e-05	135.43	MDK(1)SELVQK	2	-0.40686	2	plasma membrane							IPR023410;	14-3-3 domain;	O	KOG0841	Multifunctional chaperone (14-3-3 family)
A0A286ZP65	9	K	Uncharacterized protein	---	1	0.00447713	97.798	SELVQK(1)AK	2	0.14447	1	plasma membrane							IPR023410;	14-3-3 domain;	O	KOG0841	Multifunctional chaperone (14-3-3 family)
F1S8C1	181	K	Heat shock protein family A (Hsp70) member 12B	HSPA12B	1	0.00593289	74.611	FFK(1)EQALQELR	2	-0.94392	2	cytoplasm,nucleus									O	KOG0101	Molecular chaperones HSP70/HSC70, HSP70 superfamily
F2Z5C1	309	K	Annexin	ANXA5	1	0.00487598	91.867	GDTSGDYK(1)K	2	-0.42799	1	cytoskeleton	GO:0050818 regulation of coagulation; GO:0050789 regulation of biological process; GO:0042221 response to chemical; GO:0051241 negative regulation of multicellular organismal process; GO:0010033 response to organic substance; GO:0048519 negative regulation of biological process; GO:0050896 response to stimulus; GO:0050819 negative regulation of coagulation; GO:0051239 regulation of multicellular …	GO:0016020 membrane; GO:0005615 extracellular space; GO:0044421 extracellular region part; GO:0009897 external side of plasma membrane; GO:0030054 cell junction; GO:0071944 cell periphery; GO:0031982 vesicle; GO:0070161 anchoring junction; GO:0072563 endothelial microparticle; GO:0005623 cell; GO:0005576 extracellular region; GO:0005886 plasma membrane; GO:0043226 organelle; GO:0070062 extracellu…	GO:0005544 calcium-dependent phospholipid binding; GO:0005488 binding; GO:0005543 phospholipid binding; GO:0043167 ion binding; GO:0008289 lipid binding; GO:0043169 cation binding; GO:0046872 metal ion binding; GO:0043168 anion binding; GO:0005509 calcium ion binding;	K16646					U	KOG0819	Annexin
F2Z5C1	70	K	Annexin	ANXA5	1	8.14206e-07	136.3	DLLDDLK(1)SELTGK	2	-0.35908	1	cytoskeleton	GO:0050818 regulation of coagulation; GO:0050789 regulation of biological process; GO:0042221 response to chemical; GO:0051241 negative regulation of multicellular organismal process; GO:0010033 response to organic substance; GO:0048519 negative regulation of biological process; GO:0050896 response to stimulus; GO:0050819 negative regulation of coagulation; GO:0051239 regulation of multicellular …	GO:0016020 membrane; GO:0005615 extracellular space; GO:0044421 extracellular region part; GO:0009897 external side of plasma membrane; GO:0030054 cell junction; GO:0071944 cell periphery; GO:0031982 vesicle; GO:0070161 anchoring junction; GO:0072563 endothelial microparticle; GO:0005623 cell; GO:0005576 extracellular region; GO:0005886 plasma membrane; GO:0043226 organelle; GO:0070062 extracellu…	GO:0005544 calcium-dependent phospholipid binding; GO:0005488 binding; GO:0005543 phospholipid binding; GO:0043167 ion binding; GO:0008289 lipid binding; GO:0043169 cation binding; GO:0046872 metal ion binding; GO:0043168 anion binding; GO:0005509 calcium ion binding;	K16646					U	KOG0819	Annexin
F2Z5C1	97	K	Annexin	ANXA5	1	0.00445334	68.515	LYDAYELK(1)HALK	3	0.22598	1	cytoskeleton	GO:0050818 regulation of coagulation; GO:0050789 regulation of biological process; GO:0042221 response to chemical; GO:0051241 negative regulation of multicellular organismal process; GO:0010033 response to organic substance; GO:0048519 negative regulation of biological process; GO:0050896 response to stimulus; GO:0050819 negative regulation of coagulation; GO:0051239 regulation of multicellular …	GO:0016020 membrane; GO:0005615 extracellular space; GO:0044421 extracellular region part; GO:0009897 external side of plasma membrane; GO:0030054 cell junction; GO:0071944 cell periphery; GO:0031982 vesicle; GO:0070161 anchoring junction; GO:0072563 endothelial microparticle; GO:0005623 cell; GO:0005576 extracellular region; GO:0005886 plasma membrane; GO:0043226 organelle; GO:0070062 extracellu…	GO:0005544 calcium-dependent phospholipid binding; GO:0005488 binding; GO:0005543 phospholipid binding; GO:0043167 ion binding; GO:0008289 lipid binding; GO:0043169 cation binding; GO:0046872 metal ion binding; GO:0043168 anion binding; GO:0005509 calcium ion binding;	K16646					U	KOG0819	Annexin
F2Z5C1	108	K	Annexin	ANXA5	1	3.31865e-15	169.37	GAGTDEK(1)ILTEIIASR	2	0.027113	2	cytoskeleton	GO:0050818 regulation of coagulation; GO:0050789 regulation of biological process; GO:0042221 response to chemical; GO:0051241 negative regulation of multicellular organismal process; GO:0010033 response to organic substance; GO:0048519 negative regulation of biological process; GO:0050896 response to stimulus; GO:0050819 negative regulation of coagulation; GO:0051239 regulation of multicellular …	GO:0016020 membrane; GO:0005615 extracellular space; GO:0044421 extracellular region part; GO:0009897 external side of plasma membrane; GO:0030054 cell junction; GO:0071944 cell periphery; GO:0031982 vesicle; GO:0070161 anchoring junction; GO:0072563 endothelial microparticle; GO:0005623 cell; GO:0005576 extracellular region; GO:0005886 plasma membrane; GO:0043226 organelle; GO:0070062 extracellu…	GO:0005544 calcium-dependent phospholipid binding; GO:0005488 binding; GO:0005543 phospholipid binding; GO:0043167 ion binding; GO:0008289 lipid binding; GO:0043169 cation binding; GO:0046872 metal ion binding; GO:0043168 anion binding; GO:0005509 calcium ion binding;	K16646					U	KOG0819	Annexin
F2Z5C1	58	K	Annexin	ANXA5	1	1.05083e-12	182.37	QEIAVAFK(1)TLFGR	2	0.9643	1	cytoskeleton	GO:0050818 regulation of coagulation; GO:0050789 regulation of biological process; GO:0042221 response to chemical; GO:0051241 negative regulation of multicellular organismal process; GO:0010033 response to organic substance; GO:0048519 negative regulation of biological process; GO:0050896 response to stimulus; GO:0050819 negative regulation of coagulation; GO:0051239 regulation of multicellular …	GO:0016020 membrane; GO:0005615 extracellular space; GO:0044421 extracellular region part; GO:0009897 external side of plasma membrane; GO:0030054 cell junction; GO:0071944 cell periphery; GO:0031982 vesicle; GO:0070161 anchoring junction; GO:0072563 endothelial microparticle; GO:0005623 cell; GO:0005576 extracellular region; GO:0005886 plasma membrane; GO:0043226 organelle; GO:0070062 extracellu…	GO:0005544 calcium-dependent phospholipid binding; GO:0005488 binding; GO:0005543 phospholipid binding; GO:0043167 ion binding; GO:0008289 lipid binding; GO:0043169 cation binding; GO:0046872 metal ion binding; GO:0043168 anion binding; GO:0005509 calcium ion binding;	K16646					U	KOG0819	Annexin
F2Z5C1	79	K	Annexin	ANXA5	1	0.00104444	97.734	FEK(1)LIVALMK	2	-0.78972	1	cytoskeleton	GO:0050818 regulation of coagulation; GO:0050789 regulation of biological process; GO:0042221 response to chemical; GO:0051241 negative regulation of multicellular organismal process; GO:0010033 response to organic substance; GO:0048519 negative regulation of biological process; GO:0050896 response to stimulus; GO:0050819 negative regulation of coagulation; GO:0051239 regulation of multicellular …	GO:0016020 membrane; GO:0005615 extracellular space; GO:0044421 extracellular region part; GO:0009897 external side of plasma membrane; GO:0030054 cell junction; GO:0071944 cell periphery; GO:0031982 vesicle; GO:0070161 anchoring junction; GO:0072563 endothelial microparticle; GO:0005623 cell; GO:0005576 extracellular region; GO:0005886 plasma membrane; GO:0043226 organelle; GO:0070062 extracellu…	GO:0005544 calcium-dependent phospholipid binding; GO:0005488 binding; GO:0005543 phospholipid binding; GO:0043167 ion binding; GO:0008289 lipid binding; GO:0043169 cation binding; GO:0046872 metal ion binding; GO:0043168 anion binding; GO:0005509 calcium ion binding;	K16646					U	KOG0819	Annexin
F2Z5C1	101	K	Annexin	ANXA5	1	1.03293e-09	190.66	HALK(1)GAGTDEK	2	0.35625	1	cytoskeleton	GO:0050818 regulation of coagulation; GO:0050789 regulation of biological process; GO:0042221 response to chemical; GO:0051241 negative regulation of multicellular organismal process; GO:0010033 response to organic substance; GO:0048519 negative regulation of biological process; GO:0050896 response to stimulus; GO:0050819 negative regulation of coagulation; GO:0051239 regulation of multicellular …	GO:0016020 membrane; GO:0005615 extracellular space; GO:0044421 extracellular region part; GO:0009897 external side of plasma membrane; GO:0030054 cell junction; GO:0071944 cell periphery; GO:0031982 vesicle; GO:0070161 anchoring junction; GO:0072563 endothelial microparticle; GO:0005623 cell; GO:0005576 extracellular region; GO:0005886 plasma membrane; GO:0043226 organelle; GO:0070062 extracellu…	GO:0005544 calcium-dependent phospholipid binding; GO:0005488 binding; GO:0005543 phospholipid binding; GO:0043167 ion binding; GO:0008289 lipid binding; GO:0043169 cation binding; GO:0046872 metal ion binding; GO:0043168 anion binding; GO:0005509 calcium ion binding;	K16646					U	KOG0819	Annexin
F2Z5C1	76	K	Annexin	ANXA5	1	0.000899925	110.38	SELTGK(1)FEK	2	-0.14602	2	cytoskeleton	GO:0050818 regulation of coagulation; GO:0050789 regulation of biological process; GO:0042221 response to chemical; GO:0051241 negative regulation of multicellular organismal process; GO:0010033 response to organic substance; GO:0048519 negative regulation of biological process; GO:0050896 response to stimulus; GO:0050819 negative regulation of coagulation; GO:0051239 regulation of multicellular …	GO:0016020 membrane; GO:0005615 extracellular space; GO:0044421 extracellular region part; GO:0009897 external side of plasma membrane; GO:0030054 cell junction; GO:0071944 cell periphery; GO:0031982 vesicle; GO:0070161 anchoring junction; GO:0072563 endothelial microparticle; GO:0005623 cell; GO:0005576 extracellular region; GO:0005886 plasma membrane; GO:0043226 organelle; GO:0070062 extracellu…	GO:0005544 calcium-dependent phospholipid binding; GO:0005488 binding; GO:0005543 phospholipid binding; GO:0043167 ion binding; GO:0008289 lipid binding; GO:0043169 cation binding; GO:0046872 metal ion binding; GO:0043168 anion binding; GO:0005509 calcium ion binding;	K16646					U	KOG0819	Annexin
F2Z5C1	29	K	Annexin	ANXA5	1	1.65737e-17	174.68	AMK(1)GLGTDEESILTLLTSR	3	-0.29735	2	cytoskeleton	GO:0050818 regulation of coagulation; GO:0050789 regulation of biological process; GO:0042221 response to chemical; GO:0051241 negative regulation of multicellular organismal process; GO:0010033 response to organic substance; GO:0048519 negative regulation of biological process; GO:0050896 response to stimulus; GO:0050819 negative regulation of coagulation; GO:0051239 regulation of multicellular …	GO:0016020 membrane; GO:0005615 extracellular space; GO:0044421 extracellular region part; GO:0009897 external side of plasma membrane; GO:0030054 cell junction; GO:0071944 cell periphery; GO:0031982 vesicle; GO:0070161 anchoring junction; GO:0072563 endothelial microparticle; GO:0005623 cell; GO:0005576 extracellular region; GO:0005886 plasma membrane; GO:0043226 organelle; GO:0070062 extracellu…	GO:0005544 calcium-dependent phospholipid binding; GO:0005488 binding; GO:0005543 phospholipid binding; GO:0043167 ion binding; GO:0008289 lipid binding; GO:0043169 cation binding; GO:0046872 metal ion binding; GO:0043168 anion binding; GO:0005509 calcium ion binding;	K16646					U	KOG0819	Annexin
F2Z5C1	301	K	Annexin	ANXA5	0.999613	0.000250747	79.467	NFATSLYSMIK(1)GDTSGDYKK	3	1.2294	1	cytoskeleton	GO:0050818 regulation of coagulation; GO:0050789 regulation of biological process; GO:0042221 response to chemical; GO:0051241 negative regulation of multicellular organismal process; GO:0010033 response to organic substance; GO:0048519 negative regulation of biological process; GO:0050896 response to stimulus; GO:0050819 negative regulation of coagulation; GO:0051239 regulation of multicellular …	GO:0016020 membrane; GO:0005615 extracellular space; GO:0044421 extracellular region part; GO:0009897 external side of plasma membrane; GO:0030054 cell junction; GO:0071944 cell periphery; GO:0031982 vesicle; GO:0070161 anchoring junction; GO:0072563 endothelial microparticle; GO:0005623 cell; GO:0005576 extracellular region; GO:0005886 plasma membrane; GO:0043226 organelle; GO:0070062 extracellu…	GO:0005544 calcium-dependent phospholipid binding; GO:0005488 binding; GO:0005543 phospholipid binding; GO:0043167 ion binding; GO:0008289 lipid binding; GO:0043169 cation binding; GO:0046872 metal ion binding; GO:0043168 anion binding; GO:0005509 calcium ion binding;	K16646					U	KOG0819	Annexin
F1SMC0	327	K	Adenylyl cyclase-associated protein	CAP1	1	0.0051166	74.987	KEPALLELEGK(1)K	2	0.045481	1	cytoplasm	GO:0032502 developmental process; GO:0016477 cell migration; GO:0016043 cellular component organization; GO:0051674 localization of cell; GO:0016192 vesicle-mediated transport; GO:0048869 cellular developmental process; GO:0044763 single-organism cellular process; GO:0032989 cellular component morphogenesis; GO:0044699 single-organism process; GO:0048870 cell motility; GO:0006897 endocytosis; GO:…	GO:0005615 extracellular space; GO:0044421 extracellular region part; GO:0005938 cell cortex; GO:0071944 cell periphery; GO:0030054 cell junction; GO:0099568 cytoplasmic region; GO:0005737 cytoplasm; GO:0031982 vesicle; GO:0030863 cortical cytoskeleton; GO:0030864 cortical actin cytoskeleton; GO:0044424 intracellular part; GO:0005623 cell; GO:0044422 organelle part; GO:0043228 non-membrane-bounde…	GO:0003779 actin binding; GO:0005515 protein binding; GO:0008092 cytoskeletal protein binding; GO:0005488 binding;	K17261			IPR006599; IPR013992; IPR016098; IPR013912; IPR017901;	CARP motif; Adenylate cyclase-associated CAP, N-terminal; Cyclase-associated protein CAP/septum formation inhibitor MinC, C-terminal; Adenylate cyclase-associated CAP, C-terminal; C-CAP/cofactor C-like domain;	ZT	KOG2675	Adenylate cyclase-associated protein (CAP/Srv2p)
F1SMC0	63	K	Adenylyl cyclase-associated protein	CAP1	1	6.57733e-05	118.31	ISK(1)EIGGDVQK	2	0.42178	1	cytoplasm	GO:0032502 developmental process; GO:0016477 cell migration; GO:0016043 cellular component organization; GO:0051674 localization of cell; GO:0016192 vesicle-mediated transport; GO:0048869 cellular developmental process; GO:0044763 single-organism cellular process; GO:0032989 cellular component morphogenesis; GO:0044699 single-organism process; GO:0048870 cell motility; GO:0006897 endocytosis; GO:…	GO:0005615 extracellular space; GO:0044421 extracellular region part; GO:0005938 cell cortex; GO:0071944 cell periphery; GO:0030054 cell junction; GO:0099568 cytoplasmic region; GO:0005737 cytoplasm; GO:0031982 vesicle; GO:0030863 cortical cytoskeleton; GO:0030864 cortical actin cytoskeleton; GO:0044424 intracellular part; GO:0005623 cell; GO:0044422 organelle part; GO:0043228 non-membrane-bounde…	GO:0003779 actin binding; GO:0005515 protein binding; GO:0008092 cytoskeletal protein binding; GO:0005488 binding;	K17261			IPR006599; IPR013992; IPR016098; IPR013912; IPR017901;	CARP motif; Adenylate cyclase-associated CAP, N-terminal; Cyclase-associated protein CAP/septum formation inhibitor MinC, C-terminal; Adenylate cyclase-associated CAP, C-terminal; C-CAP/cofactor C-like domain;	ZT	KOG2675	Adenylate cyclase-associated protein (CAP/Srv2p)
F1SMC0	376	K	Adenylyl cyclase-associated protein	CAP1	1	1.43261e-06	147.91	INSITVDNCK(1)K	2	0.31887	1	cytoplasm	GO:0032502 developmental process; GO:0016477 cell migration; GO:0016043 cellular component organization; GO:0051674 localization of cell; GO:0016192 vesicle-mediated transport; GO:0048869 cellular developmental process; GO:0044763 single-organism cellular process; GO:0032989 cellular component morphogenesis; GO:0044699 single-organism process; GO:0048870 cell motility; GO:0006897 endocytosis; GO:…	GO:0005615 extracellular space; GO:0044421 extracellular region part; GO:0005938 cell cortex; GO:0071944 cell periphery; GO:0030054 cell junction; GO:0099568 cytoplasmic region; GO:0005737 cytoplasm; GO:0031982 vesicle; GO:0030863 cortical cytoskeleton; GO:0030864 cortical actin cytoskeleton; GO:0044424 intracellular part; GO:0005623 cell; GO:0044422 organelle part; GO:0043228 non-membrane-bounde…	GO:0003779 actin binding; GO:0005515 protein binding; GO:0008092 cytoskeletal protein binding; GO:0005488 binding;	K17261			IPR006599; IPR013992; IPR016098; IPR013912; IPR017901;	CARP motif; Adenylate cyclase-associated CAP, N-terminal; Cyclase-associated protein CAP/septum formation inhibitor MinC, C-terminal; Adenylate cyclase-associated CAP, C-terminal; C-CAP/cofactor C-like domain;	ZT	KOG2675	Adenylate cyclase-associated protein (CAP/Srv2p)
F1SMC0	71	K	Adenylyl cyclase-associated protein	CAP1	1	4.41362e-05	96.143	EIGGDVQK(1)HAEMVHTGLK	4	0.053087	1	cytoplasm	GO:0032502 developmental process; GO:0016477 cell migration; GO:0016043 cellular component organization; GO:0051674 localization of cell; GO:0016192 vesicle-mediated transport; GO:0048869 cellular developmental process; GO:0044763 single-organism cellular process; GO:0032989 cellular component morphogenesis; GO:0044699 single-organism process; GO:0048870 cell motility; GO:0006897 endocytosis; GO:…	GO:0005615 extracellular space; GO:0044421 extracellular region part; GO:0005938 cell cortex; GO:0071944 cell periphery; GO:0030054 cell junction; GO:0099568 cytoplasmic region; GO:0005737 cytoplasm; GO:0031982 vesicle; GO:0030863 cortical cytoskeleton; GO:0030864 cortical actin cytoskeleton; GO:0044424 intracellular part; GO:0005623 cell; GO:0044422 organelle part; GO:0043228 non-membrane-bounde…	GO:0003779 actin binding; GO:0005515 protein binding; GO:0008092 cytoskeletal protein binding; GO:0005488 binding;	K17261			IPR006599; IPR013992; IPR016098; IPR013912; IPR017901;	CARP motif; Adenylate cyclase-associated CAP, N-terminal; Cyclase-associated protein CAP/septum formation inhibitor MinC, C-terminal; Adenylate cyclase-associated CAP, C-terminal; C-CAP/cofactor C-like domain;	ZT	KOG2675	Adenylate cyclase-associated protein (CAP/Srv2p)
F1SMC0	422	K	Adenylyl cyclase-associated protein	CAP1	1	0.000212864	66.536	TDGCHIYLSK(1)NSLDCEIVSAK	3	0.92904	1	cytoplasm	GO:0032502 developmental process; GO:0016477 cell migration; GO:0016043 cellular component organization; GO:0051674 localization of cell; GO:0016192 vesicle-mediated transport; GO:0048869 cellular developmental process; GO:0044763 single-organism cellular process; GO:0032989 cellular component morphogenesis; GO:0044699 single-organism process; GO:0048870 cell motility; GO:0006897 endocytosis; GO:…	GO:0005615 extracellular space; GO:0044421 extracellular region part; GO:0005938 cell cortex; GO:0071944 cell periphery; GO:0030054 cell junction; GO:0099568 cytoplasmic region; GO:0005737 cytoplasm; GO:0031982 vesicle; GO:0030863 cortical cytoskeleton; GO:0030864 cortical actin cytoskeleton; GO:0044424 intracellular part; GO:0005623 cell; GO:0044422 organelle part; GO:0043228 non-membrane-bounde…	GO:0003779 actin binding; GO:0005515 protein binding; GO:0008092 cytoskeletal protein binding; GO:0005488 binding;	K17261			IPR006599; IPR013992; IPR016098; IPR013912; IPR017901;	CARP motif; Adenylate cyclase-associated CAP, N-terminal; Cyclase-associated protein CAP/septum formation inhibitor MinC, C-terminal; Adenylate cyclase-associated CAP, C-terminal; C-CAP/cofactor C-like domain;	ZT	KOG2675	Adenylate cyclase-associated protein (CAP/Srv2p)
F1SJ93	228	K	Uncharacterized protein	RCN2	1	0.0011661	72.883	RDPTASEDPEWILVEK(1)DR	3	-0.61257	1	extracellular		GO:0043229 intracellular organelle; GO:0005783 endoplasmic reticulum; GO:0043232 intracellular non-membrane-bounded organelle; GO:0044446 intracellular organelle part; GO:0005737 cytoplasm; GO:0031981 nuclear lumen; GO:0012505 endomembrane system; GO:0044424 intracellular part; GO:0005730 nucleolus; GO:0005623 cell; GO:0044422 organelle part; GO:0043228 non-membrane-bounded organelle; GO:0031974 …	GO:0043169 cation binding; GO:0046872 metal ion binding; GO:0005509 calcium ion binding; GO:0005488 binding; GO:0043167 ion binding;				IPR002048; IPR011992;	EF-hand domain; EF-hand domain pair;	TU	KOG4223	Reticulocalbin, calumenin, DNA supercoiling factor, and related Ca2+-binding proteins of the CREC family (EF-Hand protein superfamily)
F1SJ93	64	K	Uncharacterized protein	RCN2	1	0.000183441	144.09	LAPEEQQK(1)R	2	-0.38423	1	extracellular		GO:0043229 intracellular organelle; GO:0005783 endoplasmic reticulum; GO:0043232 intracellular non-membrane-bounded organelle; GO:0044446 intracellular organelle part; GO:0005737 cytoplasm; GO:0031981 nuclear lumen; GO:0012505 endomembrane system; GO:0044424 intracellular part; GO:0005730 nucleolus; GO:0005623 cell; GO:0044422 organelle part; GO:0043228 non-membrane-bounded organelle; GO:0031974 …	GO:0043169 cation binding; GO:0046872 metal ion binding; GO:0005509 calcium ion binding; GO:0005488 binding; GO:0043167 ion binding;				IPR002048; IPR011992;	EF-hand domain; EF-hand domain pair;	TU	KOG4223	Reticulocalbin, calumenin, DNA supercoiling factor, and related Ca2+-binding proteins of the CREC family (EF-Hand protein superfamily)
F1S0A3	397	K	Uncharacterized protein	SNX1	0.978771	0.0425292	45.992	LLWANK(0.021)PDK(0.979)LQQAK	3	-0.16343	1	cytoplasm	GO:0016043 cellular component organization; GO:0046907 intracellular transport; GO:0016192 vesicle-mediated transport; GO:0016050 vesicle organization; GO:0048193 Golgi vesicle transport; GO:0071702 organic substance transport; GO:0006897 endocytosis; GO:0015031 protein transport; GO:0051234 establishment of localization; GO:0051641 cellular localization; GO:0016197 endosomal transport; GO:000681…	GO:0010008 endosome membrane; GO:0043229 intracellular organelle; GO:0097708 intracellular vesicle; GO:0016020 membrane; GO:0030904 retromer complex; GO:0098588 bounding membrane of organelle; GO:0019898 extrinsic component of membrane; GO:0031410 cytoplasmic vesicle; GO:0031090 organelle membrane; GO:0098796 membrane protein complex; GO:0005737 cytoplasm; GO:0044446 intracellular organelle part;…	GO:0008289 lipid binding; GO:0043168 anion binding; GO:0005488 binding; GO:0035091 phosphatidylinositol binding; GO:0005543 phospholipid binding; GO:0043167 ion binding;	K17917	SNX1_2; sorting nexin-1/2	ssc04144 Endocytosis - Sus scrofa (pig);	IPR005329; IPR015404; IPR001683;	Sorting nexin, N-terminal; Sorting nexin Vps5-like, C-terminal; Phox homologous domain;	U	KOG2273	Membrane coat complex Retromer, subunit VPS5/SNX1, Sorting nexins, and related PX domain-containing proteins
F1S0A3	242	K	Uncharacterized protein	SNX1	1	0.00762091	72.62	MFNK(1)ATDAVSK	2	-0.51406	1	cytoplasm	GO:0016043 cellular component organization; GO:0046907 intracellular transport; GO:0016192 vesicle-mediated transport; GO:0016050 vesicle organization; GO:0048193 Golgi vesicle transport; GO:0071702 organic substance transport; GO:0006897 endocytosis; GO:0015031 protein transport; GO:0051234 establishment of localization; GO:0051641 cellular localization; GO:0016197 endosomal transport; GO:000681…	GO:0010008 endosome membrane; GO:0043229 intracellular organelle; GO:0097708 intracellular vesicle; GO:0016020 membrane; GO:0030904 retromer complex; GO:0098588 bounding membrane of organelle; GO:0019898 extrinsic component of membrane; GO:0031410 cytoplasmic vesicle; GO:0031090 organelle membrane; GO:0098796 membrane protein complex; GO:0005737 cytoplasm; GO:0044446 intracellular organelle part;…	GO:0008289 lipid binding; GO:0043168 anion binding; GO:0005488 binding; GO:0035091 phosphatidylinositol binding; GO:0005543 phospholipid binding; GO:0043167 ion binding;	K17917	SNX1_2; sorting nexin-1/2	ssc04144 Endocytosis - Sus scrofa (pig);	IPR005329; IPR015404; IPR001683;	Sorting nexin, N-terminal; Sorting nexin Vps5-like, C-terminal; Phox homologous domain;	U	KOG2273	Membrane coat complex Retromer, subunit VPS5/SNX1, Sorting nexins, and related PX domain-containing proteins
I3LNE5	118	K	Uncharacterized protein	---	1	2.78251e-05	113.22	VNYDTTESK(1)LR	2	-0.61879	1	nucleus	GO:0033120 positive regulation of RNA splicing; GO:0050794 regulation of cellular process; GO:0050685 positive regulation of mRNA processing; GO:0006725 cellular aromatic compound metabolic process; GO:0060255 regulation of macromolecule metabolic process; GO:0019219 regulation of nucleobase-containing compound metabolic process; GO:0044237 cellular metabolic process; GO:0071704 organic substance…	GO:0005685 U1 snRNP; GO:0043229 intracellular organelle; GO:0044446 intracellular organelle part; GO:0005684 U2-type spliceosomal complex; GO:0031981 nuclear lumen; GO:0032991 macromolecular complex; GO:0044424 intracellular part; GO:0005681 spliceosomal complex; GO:0005623 cell; GO:0071011 precatalytic spliceosome; GO:0044422 organelle part; GO:0097525 spliceosomal snRNP complex; GO:0031974 memb…	GO:0097159 organic cyclic compound binding; GO:1901363 heterocyclic compound binding; GO:0003729 mRNA binding; GO:0003723 RNA binding; GO:1901265 nucleoside phosphate binding; GO:0005488 binding; GO:0003676 nucleic acid binding; GO:0030619 U1 snRNA binding; GO:0000166 nucleotide binding; GO:0017069 snRNA binding; GO:0036094 small molecule binding;	K11093	SNRP70; U1 small nuclear ribonucleoprotein 70kDa	ssc03040 Spliceosome - Sus scrofa (pig);	IPR022023; IPR000504; IPR012677;	U1 small nuclear ribonucleoprotein of 70kDa N-terminal; RNA recognition motif domain; Nucleotide-binding alpha-beta plait domain;	A	KOG0113	U1 small nuclear ribonucleoprotein (RRM superfamily)
A0A287AII3	78	K	TSC22 domain family member 1	TSC22D1	1	0.000263948	104.07	EEVEVLK(1)EQIK	2	-1.4987	1	mitochondria	GO:0050794 regulation of cellular process; GO:0010468 regulation of gene expression; GO:0006355 regulation of transcription, DNA-templated; GO:0031326 regulation of cellular biosynthetic process; GO:0080090 regulation of primary metabolic process; GO:0060255 regulation of macromolecule metabolic process; GO:0019219 regulation of nucleobase-containing compound metabolic process; GO:0010556 regulat…		GO:0003700 transcription factor activity, sequence-specific DNA binding; GO:0001071 nucleic acid binding transcription factor activity;						K	KOG4797	Transcriptional regulator
A0A287AGD1	1077	K	Cell division cycle and apoptosis regulator 1	CCAR1	1	0.0327945	60.255	K(1)DLSQLQENLK	2	1.2811	1	mitochondria							IPR003034; IPR012340; IPR011992; IPR025223; IPR025954;	SAP domain; Nucleic acid-binding, OB-fold; EF-hand domain pair; S1-like RNA binding domain; DBC1/CARP1 catalytically inactive NUDIX hydrolase domain;	R	KOG4246	Predicted DNA-binding protein, contains SAP domain
F1RHA7	595	K	Transforming growth factor-beta-induced protein ig-h3	TGFBI	1	0.0270251	62.528	SLQGDK(1)LEVSSK	2	-0.20351	1	extracellular	GO:0032502 developmental process; GO:0072359 circulatory system development; GO:0016043 cellular component organization; GO:0044707 single-multicellular organism process; GO:0001568 blood vessel development; GO:0048731 system development; GO:0044763 single-organism cellular process; GO:0001944 vasculature development; GO:0044699 single-organism process; GO:0008283 cell proliferation; GO:0072358 c…	GO:0043229 intracellular organelle; GO:0005615 extracellular space; GO:0044421 extracellular region part; GO:0044446 intracellular organelle part; GO:0005737 cytoplasm; GO:0031982 vesicle; GO:0012505 endomembrane system; GO:0044424 intracellular part; GO:0005623 cell; GO:0005576 extracellular region; GO:0044422 organelle part; GO:0043231 intracellular membrane-bounded organelle; GO:0043226 organe…	GO:0050839 cell adhesion molecule binding; GO:0005102 receptor binding; GO:0005488 binding; GO:0044877 macromolecular complex binding; GO:0005518 collagen binding; GO:0005515 protein binding; GO:0005178 integrin binding; GO:0050840 extracellular matrix binding; GO:0032403 protein complex binding;	K19519			IPR011489; IPR000782;	EMI domain; FAS1 domain;	MW	KOG1437	Fasciclin and related adhesion glycoproteins
F1RHA7	460	K	Transforming growth factor-beta-induced protein ig-h3	TGFBI	1	5.05194e-06	117.2	YLYHGQTLDTLGGK(1)K	3	-0.65748	1	extracellular	GO:0032502 developmental process; GO:0072359 circulatory system development; GO:0016043 cellular component organization; GO:0044707 single-multicellular organism process; GO:0001568 blood vessel development; GO:0048731 system development; GO:0044763 single-organism cellular process; GO:0001944 vasculature development; GO:0044699 single-organism process; GO:0008283 cell proliferation; GO:0072358 c…	GO:0043229 intracellular organelle; GO:0005615 extracellular space; GO:0044421 extracellular region part; GO:0044446 intracellular organelle part; GO:0005737 cytoplasm; GO:0031982 vesicle; GO:0012505 endomembrane system; GO:0044424 intracellular part; GO:0005623 cell; GO:0005576 extracellular region; GO:0044422 organelle part; GO:0043231 intracellular membrane-bounded organelle; GO:0043226 organe…	GO:0050839 cell adhesion molecule binding; GO:0005102 receptor binding; GO:0005488 binding; GO:0044877 macromolecular complex binding; GO:0005518 collagen binding; GO:0005515 protein binding; GO:0005178 integrin binding; GO:0050840 extracellular matrix binding; GO:0032403 protein complex binding;	K19519			IPR011489; IPR000782;	EMI domain; FAS1 domain;	MW	KOG1437	Fasciclin and related adhesion glycoproteins
P00336	308	K	L-lactate dehydrogenase B chain	LDHB	1	3.30929e-12	148.44	GLTSVINQK(1)LK	2	0.070328	3	cytoplasm	GO:0008152 metabolic process; GO:0055114 oxidation-reduction process; GO:0044710 single-organism metabolic process; GO:0044281 small molecule metabolic process; GO:0044763 single-organism cellular process; GO:0019752 carboxylic acid metabolic process; GO:0044699 single-organism process; GO:0005975 carbohydrate metabolic process; GO:0044238 primary metabolic process; GO:0006082 organic acid metabo…	GO:0044424 intracellular part; GO:0005623 cell; GO:0044464 cell part; GO:0005622 intracellular; GO:0005737 cytoplasm;	GO:0016614 oxidoreductase activity, acting on CH-OH group of donors; GO:0004457 lactate dehydrogenase activity; GO:0016616 oxidoreductase activity, acting on the CH-OH group of donors, NAD or NADP as acceptor; GO:0004459 L-lactate dehydrogenase activity; GO:0003824 catalytic activity; GO:0016491 oxidoreductase activity;	K00016	LDH; L-lactate dehydrogenase [EC:1.1.1.27]	ssc00620 Pyruvate metabolism - Sus scrofa (pig); ssc04922 Glucagon signaling pathway - Sus scrofa (pig); ssc00010 Glycolysis / Gluconeogenesis - Sus scrofa (pig); ssc00640 Propanoate metabolism - Sus scrofa (pig); ssc00270 Cysteine and methionine metabolism - Sus scrofa (pig); ssc01100 Metabolic pathways - Sus scrofa (pig);	IPR022383; IPR016040; IPR001236; IPR015955;	Lactate/malate dehydrogenase, C-terminal; NAD(P)-binding domain; Lactate/malate dehydrogenase, N-terminal; Lactate dehydrogenase/glycoside hydrolase, family 4, C-terminal;	C	KOG1495	Lactate dehydrogenase
P00336	60	K	L-lactate dehydrogenase B chain	LDHB	1	2.57764e-12	142.88	LK(1)GEMMDLQHGSLFLQTPK	3	-0.58743	2	cytoplasm	GO:0008152 metabolic process; GO:0055114 oxidation-reduction process; GO:0044710 single-organism metabolic process; GO:0044281 small molecule metabolic process; GO:0044763 single-organism cellular process; GO:0019752 carboxylic acid metabolic process; GO:0044699 single-organism process; GO:0005975 carbohydrate metabolic process; GO:0044238 primary metabolic process; GO:0006082 organic acid metabo…	GO:0044424 intracellular part; GO:0005623 cell; GO:0044464 cell part; GO:0005622 intracellular; GO:0005737 cytoplasm;	GO:0016614 oxidoreductase activity, acting on CH-OH group of donors; GO:0004457 lactate dehydrogenase activity; GO:0016616 oxidoreductase activity, acting on the CH-OH group of donors, NAD or NADP as acceptor; GO:0004459 L-lactate dehydrogenase activity; GO:0003824 catalytic activity; GO:0016491 oxidoreductase activity;	K00016	LDH; L-lactate dehydrogenase [EC:1.1.1.27]	ssc00620 Pyruvate metabolism - Sus scrofa (pig); ssc04922 Glucagon signaling pathway - Sus scrofa (pig); ssc00010 Glycolysis / Gluconeogenesis - Sus scrofa (pig); ssc00640 Propanoate metabolism - Sus scrofa (pig); ssc00270 Cysteine and methionine metabolism - Sus scrofa (pig); ssc01100 Metabolic pathways - Sus scrofa (pig);	IPR022383; IPR016040; IPR001236; IPR015955;	Lactate/malate dehydrogenase, C-terminal; NAD(P)-binding domain; Lactate/malate dehydrogenase, N-terminal; Lactate dehydrogenase/glycoside hydrolase, family 4, C-terminal;	C	KOG1495	Lactate dehydrogenase
P00336	156	K	L-lactate dehydrogenase B chain	LDHB	1	0.000559	138.83	LSGLPK(1)HR	2	-0.31169	1	cytoplasm	GO:0008152 metabolic process; GO:0055114 oxidation-reduction process; GO:0044710 single-organism metabolic process; GO:0044281 small molecule metabolic process; GO:0044763 single-organism cellular process; GO:0019752 carboxylic acid metabolic process; GO:0044699 single-organism process; GO:0005975 carbohydrate metabolic process; GO:0044238 primary metabolic process; GO:0006082 organic acid metabo…	GO:0044424 intracellular part; GO:0005623 cell; GO:0044464 cell part; GO:0005622 intracellular; GO:0005737 cytoplasm;	GO:0016614 oxidoreductase activity, acting on CH-OH group of donors; GO:0004457 lactate dehydrogenase activity; GO:0016616 oxidoreductase activity, acting on the CH-OH group of donors, NAD or NADP as acceptor; GO:0004459 L-lactate dehydrogenase activity; GO:0003824 catalytic activity; GO:0016491 oxidoreductase activity;	K00016	LDH; L-lactate dehydrogenase [EC:1.1.1.27]	ssc00620 Pyruvate metabolism - Sus scrofa (pig); ssc04922 Glucagon signaling pathway - Sus scrofa (pig); ssc00010 Glycolysis / Gluconeogenesis - Sus scrofa (pig); ssc00640 Propanoate metabolism - Sus scrofa (pig); ssc00270 Cysteine and methionine metabolism - Sus scrofa (pig); ssc01100 Metabolic pathways - Sus scrofa (pig);	IPR022383; IPR016040; IPR001236; IPR015955;	Lactate/malate dehydrogenase, C-terminal; NAD(P)-binding domain; Lactate/malate dehydrogenase, N-terminal; Lactate dehydrogenase/glycoside hydrolase, family 4, C-terminal;	C	KOG1495	Lactate dehydrogenase
P00336	310	K	L-lactate dehydrogenase B chain	LDHB	1	2.50682e-06	155.33	LK(1)DDEVAQLK	2	-0.094612	1	cytoplasm	GO:0008152 metabolic process; GO:0055114 oxidation-reduction process; GO:0044710 single-organism metabolic process; GO:0044281 small molecule metabolic process; GO:0044763 single-organism cellular process; GO:0019752 carboxylic acid metabolic process; GO:0044699 single-organism process; GO:0005975 carbohydrate metabolic process; GO:0044238 primary metabolic process; GO:0006082 organic acid metabo…	GO:0044424 intracellular part; GO:0005623 cell; GO:0044464 cell part; GO:0005622 intracellular; GO:0005737 cytoplasm;	GO:0016614 oxidoreductase activity, acting on CH-OH group of donors; GO:0004457 lactate dehydrogenase activity; GO:0016616 oxidoreductase activity, acting on the CH-OH group of donors, NAD or NADP as acceptor; GO:0004459 L-lactate dehydrogenase activity; GO:0003824 catalytic activity; GO:0016491 oxidoreductase activity;	K00016	LDH; L-lactate dehydrogenase [EC:1.1.1.27]	ssc00620 Pyruvate metabolism - Sus scrofa (pig); ssc04922 Glucagon signaling pathway - Sus scrofa (pig); ssc00010 Glycolysis / Gluconeogenesis - Sus scrofa (pig); ssc00640 Propanoate metabolism - Sus scrofa (pig); ssc00270 Cysteine and methionine metabolism - Sus scrofa (pig); ssc01100 Metabolic pathways - Sus scrofa (pig);	IPR022383; IPR016040; IPR001236; IPR015955;	Lactate/malate dehydrogenase, C-terminal; NAD(P)-binding domain; Lactate/malate dehydrogenase, N-terminal; Lactate dehydrogenase/glycoside hydrolase, family 4, C-terminal;	C	KOG1495	Lactate dehydrogenase
P00336	7	K	L-lactate dehydrogenase B chain	LDHB	1	7.35183e-06	102.5	EK(1)LIAPVAEEETTIPNNK	3	0.011658	3	cytoplasm	GO:0008152 metabolic process; GO:0055114 oxidation-reduction process; GO:0044710 single-organism metabolic process; GO:0044281 small molecule metabolic process; GO:0044763 single-organism cellular process; GO:0019752 carboxylic acid metabolic process; GO:0044699 single-organism process; GO:0005975 carbohydrate metabolic process; GO:0044238 primary metabolic process; GO:0006082 organic acid metabo…	GO:0044424 intracellular part; GO:0005623 cell; GO:0044464 cell part; GO:0005622 intracellular; GO:0005737 cytoplasm;	GO:0016614 oxidoreductase activity, acting on CH-OH group of donors; GO:0004457 lactate dehydrogenase activity; GO:0016616 oxidoreductase activity, acting on the CH-OH group of donors, NAD or NADP as acceptor; GO:0004459 L-lactate dehydrogenase activity; GO:0003824 catalytic activity; GO:0016491 oxidoreductase activity;	K00016	LDH; L-lactate dehydrogenase [EC:1.1.1.27]	ssc00620 Pyruvate metabolism - Sus scrofa (pig); ssc04922 Glucagon signaling pathway - Sus scrofa (pig); ssc00010 Glycolysis / Gluconeogenesis - Sus scrofa (pig); ssc00640 Propanoate metabolism - Sus scrofa (pig); ssc00270 Cysteine and methionine metabolism - Sus scrofa (pig); ssc01100 Metabolic pathways - Sus scrofa (pig);	IPR022383; IPR016040; IPR001236; IPR015955;	Lactate/malate dehydrogenase, C-terminal; NAD(P)-binding domain; Lactate/malate dehydrogenase, N-terminal; Lactate dehydrogenase/glycoside hydrolase, family 4, C-terminal;	C	KOG1495	Lactate dehydrogenase
P00336	329	K	L-lactate dehydrogenase B chain	LDHB	1	1.06608e-09	155.37	NSADTLWGIQK(1)DLK	2	2.0776	1	cytoplasm	GO:0008152 metabolic process; GO:0055114 oxidation-reduction process; GO:0044710 single-organism metabolic process; GO:0044281 small molecule metabolic process; GO:0044763 single-organism cellular process; GO:0019752 carboxylic acid metabolic process; GO:0044699 single-organism process; GO:0005975 carbohydrate metabolic process; GO:0044238 primary metabolic process; GO:0006082 organic acid metabo…	GO:0044424 intracellular part; GO:0005623 cell; GO:0044464 cell part; GO:0005622 intracellular; GO:0005737 cytoplasm;	GO:0016614 oxidoreductase activity, acting on CH-OH group of donors; GO:0004457 lactate dehydrogenase activity; GO:0016616 oxidoreductase activity, acting on the CH-OH group of donors, NAD or NADP as acceptor; GO:0004459 L-lactate dehydrogenase activity; GO:0003824 catalytic activity; GO:0016491 oxidoreductase activity;	K00016	LDH; L-lactate dehydrogenase [EC:1.1.1.27]	ssc00620 Pyruvate metabolism - Sus scrofa (pig); ssc04922 Glucagon signaling pathway - Sus scrofa (pig); ssc00010 Glycolysis / Gluconeogenesis - Sus scrofa (pig); ssc00640 Propanoate metabolism - Sus scrofa (pig); ssc00270 Cysteine and methionine metabolism - Sus scrofa (pig); ssc01100 Metabolic pathways - Sus scrofa (pig);	IPR022383; IPR016040; IPR001236; IPR015955;	Lactate/malate dehydrogenase, C-terminal; NAD(P)-binding domain; Lactate/malate dehydrogenase, N-terminal; Lactate dehydrogenase/glycoside hydrolase, family 4, C-terminal;	C	KOG1495	Lactate dehydrogenase
P00336	82	K	L-lactate dehydrogenase B chain	LDHB	1	0.0244236	54.09	IVADK(1)DYSVTANSK	2	-1.6229	2	cytoplasm	GO:0008152 metabolic process; GO:0055114 oxidation-reduction process; GO:0044710 single-organism metabolic process; GO:0044281 small molecule metabolic process; GO:0044763 single-organism cellular process; GO:0019752 carboxylic acid metabolic process; GO:0044699 single-organism process; GO:0005975 carbohydrate metabolic process; GO:0044238 primary metabolic process; GO:0006082 organic acid metabo…	GO:0044424 intracellular part; GO:0005623 cell; GO:0044464 cell part; GO:0005622 intracellular; GO:0005737 cytoplasm;	GO:0016614 oxidoreductase activity, acting on CH-OH group of donors; GO:0004457 lactate dehydrogenase activity; GO:0016616 oxidoreductase activity, acting on the CH-OH group of donors, NAD or NADP as acceptor; GO:0004459 L-lactate dehydrogenase activity; GO:0003824 catalytic activity; GO:0016491 oxidoreductase activity;	K00016	LDH; L-lactate dehydrogenase [EC:1.1.1.27]	ssc00620 Pyruvate metabolism - Sus scrofa (pig); ssc04922 Glucagon signaling pathway - Sus scrofa (pig); ssc00010 Glycolysis / Gluconeogenesis - Sus scrofa (pig); ssc00640 Propanoate metabolism - Sus scrofa (pig); ssc00270 Cysteine and methionine metabolism - Sus scrofa (pig); ssc01100 Metabolic pathways - Sus scrofa (pig);	IPR022383; IPR016040; IPR001236; IPR015955;	Lactate/malate dehydrogenase, C-terminal; NAD(P)-binding domain; Lactate/malate dehydrogenase, N-terminal; Lactate dehydrogenase/glycoside hydrolase, family 4, C-terminal;	C	KOG1495	Lactate dehydrogenase
F1S3E0	180	K	Transmembrane p24 trafficking protein 9	TMED9	1	1.47073e-11	153.41	QLVEQVEQIQK(1)EQNYQR	3	-0.17982	1	plasma membrane	GO:0051640 organelle localization; GO:0050794 regulation of cellular process; GO:0006901 vesicle coating; GO:0016043 cellular component organization; GO:0010256 endomembrane system organization; GO:0048193 Golgi vesicle transport; GO:0044699 single-organism process; GO:0006903 vesicle targeting; GO:0048205 COPI coating of Golgi vesicle; GO:0051234 establishment of localization; GO:0051130 positiv…	GO:0043229 intracellular organelle; GO:0016020 membrane; GO:0005783 endoplasmic reticulum; GO:0044421 extracellular region part; GO:0098588 bounding membrane of organelle; GO:0031090 organelle membrane; GO:0044446 intracellular organelle part; GO:0005737 cytoplasm; GO:0031982 vesicle; GO:0000139 Golgi membrane; GO:0031224 intrinsic component of membrane; GO:0012505 endomembrane system; GO:0044424…	GO:0000149 SNARE binding; GO:0005515 protein binding; GO:0019905 syntaxin binding; GO:0005488 binding;	K20346			IPR009038;	GOLD domain;	U	KOG1690	emp24/gp25L/p24 family of membrane trafficking proteins
F1S3E0	160	K	Transmembrane p24 trafficking protein 9	TMED9	1	0.000189159	135.71	DK(1)LSELQLR	2	0.20359	2	plasma membrane	GO:0051640 organelle localization; GO:0050794 regulation of cellular process; GO:0006901 vesicle coating; GO:0016043 cellular component organization; GO:0010256 endomembrane system organization; GO:0048193 Golgi vesicle transport; GO:0044699 single-organism process; GO:0006903 vesicle targeting; GO:0048205 COPI coating of Golgi vesicle; GO:0051234 establishment of localization; GO:0051130 positiv…	GO:0043229 intracellular organelle; GO:0016020 membrane; GO:0005783 endoplasmic reticulum; GO:0044421 extracellular region part; GO:0098588 bounding membrane of organelle; GO:0031090 organelle membrane; GO:0044446 intracellular organelle part; GO:0005737 cytoplasm; GO:0031982 vesicle; GO:0000139 Golgi membrane; GO:0031224 intrinsic component of membrane; GO:0012505 endomembrane system; GO:0044424…	GO:0000149 SNARE binding; GO:0005515 protein binding; GO:0019905 syntaxin binding; GO:0005488 binding;	K20346			IPR009038;	GOLD domain;	U	KOG1690	emp24/gp25L/p24 family of membrane trafficking proteins
K7GND3	142	K	DExH-box helicase 9	DHX9	1	0.00543112	79.659	GANLK(1)DYYSR	2	-0.33514	1	nucleus			GO:1901265 nucleoside phosphate binding; GO:0008026 ATP-dependent helicase activity; GO:0016817 hydrolase activity, acting on acid anhydrides; GO:0016787 hydrolase activity; GO:0016887 ATPase activity; GO:0097159 organic cyclic compound binding; GO:1901363 heterocyclic compound binding; GO:0016462 pyrophosphatase activity; GO:0003824 catalytic activity; GO:0032553 ribonucleotide binding; GO:00054…	K13184			IPR007502; IPR011545; IPR011709; IPR014720; IPR014001; IPR027417; IPR001650;	Helicase-associated domain; DEAD/DEAH box helicase domain; Domain of unknown function DUF1605; Double-stranded RNA-binding domain; Helicase superfamily 1/2, ATP-binding domain; P-loop containing nucleoside triphosphate hydrolase; Helicase, C-terminal;	K	KOG0921	Dosage compensation complex, subunit MLE
K7GND3	195	K	DExH-box helicase 9	DHX9	1	9.06787e-06	108.63	IQGEYK(1)YTQVGPDHNR	3	0.52099	2	nucleus			GO:1901265 nucleoside phosphate binding; GO:0008026 ATP-dependent helicase activity; GO:0016817 hydrolase activity, acting on acid anhydrides; GO:0016787 hydrolase activity; GO:0016887 ATPase activity; GO:0097159 organic cyclic compound binding; GO:1901363 heterocyclic compound binding; GO:0016462 pyrophosphatase activity; GO:0003824 catalytic activity; GO:0032553 ribonucleotide binding; GO:00054…	K13184			IPR007502; IPR011545; IPR011709; IPR014720; IPR014001; IPR027417; IPR001650;	Helicase-associated domain; DEAD/DEAH box helicase domain; Domain of unknown function DUF1605; Double-stranded RNA-binding domain; Helicase superfamily 1/2, ATP-binding domain; P-loop containing nucleoside triphosphate hydrolase; Helicase, C-terminal;	K	KOG0921	Dosage compensation complex, subunit MLE
F1RK10	157	K	Succinate--CoA ligase [ADP-forming] subunit beta, mitochondrial	SUCLA2	1	0.0167686	66.267	EPIDIVEGIK(1)K	2	1.3421	1	cytoplasm	GO:0072350 tricarboxylic acid metabolic process; GO:0055114 oxidation-reduction process; GO:0044281 small molecule metabolic process; GO:0044763 single-organism cellular process; GO:0006099 tricarboxylic acid cycle; GO:0044699 single-organism process; GO:0044238 primary metabolic process; GO:0044237 cellular metabolic process; GO:0045333 cellular respiration; GO:0071704 organic substance metaboli…	GO:0043229 intracellular organelle; GO:0044421 extracellular region part; GO:0005737 cytoplasm; GO:0031982 vesicle; GO:0044424 intracellular part; GO:0005623 cell; GO:0005576 extracellular region; GO:0005739 mitochondrion; GO:0043226 organelle; GO:0070062 extracellular exosome; GO:0043231 intracellular membrane-bounded organelle; GO:0044464 cell part; GO:0043209 myelin sheath; GO:0005622 intracel…	GO:0000287 magnesium ion binding; GO:0005524 ATP binding; GO:1901265 nucleoside phosphate binding; GO:0016405 CoA-ligase activity; GO:0001882 nucleoside binding; GO:0043167 ion binding; GO:0016874 ligase activity; GO:0016877 ligase activity, forming carbon-sulfur bonds; GO:0000166 nucleotide binding; GO:1901363 heterocyclic compound binding; GO:0097159 organic cyclic compound binding; GO:0004775 …				IPR005811; IPR011761; IPR013816; IPR013650; IPR013815; IPR016102;	ATP-citrate lyase/succinyl-CoA ligase; ATP-grasp fold; ATP-grasp fold, subdomain 2; ATP-grasp fold, succinyl-CoA synthetase-type; ATP-grasp fold, subdomain 1; Succinyl-CoA synthetase-like;	C	KOG2799	Succinyl-CoA synthetase, beta subunit
I3LMU6	256	K	Reticulocalbin 3	RCN3	1	0.033733	68.95	DLNK(1)DGK	2	0.7161	1	mitochondria			GO:0043169 cation binding; GO:0046872 metal ion binding; GO:0005509 calcium ion binding; GO:0005488 binding; GO:0043167 ion binding;				IPR002048; IPR011992;	EF-hand domain; EF-hand domain pair;	TU	KOG4223	Reticulocalbin, calumenin, DNA supercoiling factor, and related Ca2+-binding proteins of the CREC family (EF-Hand protein superfamily)
I3LMU6	65	K	Reticulocalbin 3	RCN3	1	5.08233e-20	185.02	DVAK(1)EFDQLSPEESQAR	2	-1.5925	2	mitochondria			GO:0043169 cation binding; GO:0046872 metal ion binding; GO:0005509 calcium ion binding; GO:0005488 binding; GO:0043167 ion binding;				IPR002048; IPR011992;	EF-hand domain; EF-hand domain pair;	TU	KOG4223	Reticulocalbin, calumenin, DNA supercoiling factor, and related Ca2+-binding proteins of the CREC family (EF-Hand protein superfamily)
A0A287BIL7	348	K	ARP3 actin related protein 3 homolog B	ACTR3B	1	0.00039626	100.93	LK(1)LSEELSGGR	2	0.56003	1	cytoplasm									Z	KOG0678	Actin-related protein Arp2/3 complex, subunit Arp3
F1SMT0	119	K	EF-hand domain family member D1	EFHD1	1	0.0122438	50.077	LMMEK(1)LGAPQTHLGLK	3	-0.73974	1	nucleus	GO:0032502 developmental process; GO:0007399 nervous system development; GO:0016043 cellular component organization; GO:0044707 single-multicellular organism process; GO:0048699 generation of neurons; GO:0048731 system development; GO:0048666 neuron development; GO:0048869 cellular developmental process; GO:0044763 single-organism cellular process; GO:0044699 single-organism process; GO:0022008 n…	GO:0016020 membrane; GO:0043229 intracellular organelle; GO:0044421 extracellular region part; GO:0044429 mitochondrial part; GO:0031090 organelle membrane; GO:0031967 organelle envelope; GO:0044446 intracellular organelle part; GO:0005737 cytoplasm; GO:0031982 vesicle; GO:0044424 intracellular part; GO:0005623 cell; GO:0005576 extracellular region; GO:0044422 organelle part; GO:0005739 mitochond…	GO:0043169 cation binding; GO:0046872 metal ion binding; GO:0005509 calcium ion binding; GO:0005488 binding; GO:0043167 ion binding;				IPR011992; IPR002048;	EF-hand domain pair; EF-hand domain;	R	KOG0041	Predicted Ca2+-binding protein, EF-Hand protein superfamily
F1S395	90	K	Uncharacterized protein	NQO1	1	0.000261985	110.08	LSPDIVAEQK(1)K	2	0.4943	1	cytoplasm	GO:0008152 metabolic process; GO:0006950 response to stress; GO:0050790 regulation of catalytic activity; GO:0055114 oxidation-reduction process; GO:0044710 single-organism metabolic process; GO:0006979 response to oxidative stress; GO:0065009 regulation of molecular function; GO:0044699 single-organism process; GO:0044092 negative regulation of molecular function; GO:0043086 negative regulation …	GO:0070062 extracellular exosome; GO:0043226 organelle; GO:0044421 extracellular region part; GO:0044464 cell part; GO:0005622 intracellular; GO:0005737 cytoplasm; GO:0031982 vesicle; GO:1903561 extracellular vesicle; GO:0044424 intracellular part; GO:0005623 cell; GO:0005829 cytosol; GO:0043227 membrane-bounded organelle; GO:0005576 extracellular region; GO:0043230 extracellular organelle; GO:00…	GO:0097159 organic cyclic compound binding; GO:1901363 heterocyclic compound binding; GO:0016651 oxidoreductase activity, acting on NAD(P)H; GO:0003723 RNA binding; GO:0042802 identical protein binding; GO:0003824 catalytic activity; GO:0003955 NAD(P)H dehydrogenase (quinone) activity; GO:0005488 binding; GO:0003676 nucleic acid binding; GO:0005515 protein binding; GO:0016655 oxidoreductase activ…	K00355	NQO1; NAD(P)H dehydrogenase (quinone) [EC:1.6.5.2]	ssc00130 Ubiquinone and other terpenoid-quinone biosynthesis - Sus scrofa (pig); ssc05418 Fluid shear stress and atherosclerosis - Sus scrofa (pig); ssc05225 Hepatocellular carcinoma - Sus scrofa (pig); ssc05200 Pathways in cancer - Sus scrofa (pig);	IPR003680; IPR029039;	Flavodoxin-like fold; Flavoprotein-like domain;
F1S395	77	K	Uncharacterized protein	NQO1	1	0.000354235	73.672	LKDPGNFQYPAETALAYK(1)EGR	3	0.18997	1	cytoplasm	GO:0008152 metabolic process; GO:0006950 response to stress; GO:0050790 regulation of catalytic activity; GO:0055114 oxidation-reduction process; GO:0044710 single-organism metabolic process; GO:0006979 response to oxidative stress; GO:0065009 regulation of molecular function; GO:0044699 single-organism process; GO:0044092 negative regulation of molecular function; GO:0043086 negative regulation …	GO:0070062 extracellular exosome; GO:0043226 organelle; GO:0044421 extracellular region part; GO:0044464 cell part; GO:0005622 intracellular; GO:0005737 cytoplasm; GO:0031982 vesicle; GO:1903561 extracellular vesicle; GO:0044424 intracellular part; GO:0005623 cell; GO:0005829 cytosol; GO:0043227 membrane-bounded organelle; GO:0005576 extracellular region; GO:0043230 extracellular organelle; GO:00…	GO:0097159 organic cyclic compound binding; GO:1901363 heterocyclic compound binding; GO:0016651 oxidoreductase activity, acting on NAD(P)H; GO:0003723 RNA binding; GO:0042802 identical protein binding; GO:0003824 catalytic activity; GO:0003955 NAD(P)H dehydrogenase (quinone) activity; GO:0005488 binding; GO:0003676 nucleic acid binding; GO:0005515 protein binding; GO:0016655 oxidoreductase activ…	K00355	NQO1; NAD(P)H dehydrogenase (quinone) [EC:1.6.5.2]	ssc00130 Ubiquinone and other terpenoid-quinone biosynthesis - Sus scrofa (pig); ssc05418 Fluid shear stress and atherosclerosis - Sus scrofa (pig); ssc05225 Hepatocellular carcinoma - Sus scrofa (pig); ssc05200 Pathways in cancer - Sus scrofa (pig);	IPR003680; IPR029039;	Flavodoxin-like fold; Flavoprotein-like domain;
F1S395	31	K	Uncharacterized protein	NQO1	1	0.0315945	72.607	EAAVEALK(1)R	2	-0.35018	1	cytoplasm	GO:0008152 metabolic process; GO:0006950 response to stress; GO:0050790 regulation of catalytic activity; GO:0055114 oxidation-reduction process; GO:0044710 single-organism metabolic process; GO:0006979 response to oxidative stress; GO:0065009 regulation of molecular function; GO:0044699 single-organism process; GO:0044092 negative regulation of molecular function; GO:0043086 negative regulation …	GO:0070062 extracellular exosome; GO:0043226 organelle; GO:0044421 extracellular region part; GO:0044464 cell part; GO:0005622 intracellular; GO:0005737 cytoplasm; GO:0031982 vesicle; GO:1903561 extracellular vesicle; GO:0044424 intracellular part; GO:0005623 cell; GO:0005829 cytosol; GO:0043227 membrane-bounded organelle; GO:0005576 extracellular region; GO:0043230 extracellular organelle; GO:00…	GO:0097159 organic cyclic compound binding; GO:1901363 heterocyclic compound binding; GO:0016651 oxidoreductase activity, acting on NAD(P)H; GO:0003723 RNA binding; GO:0042802 identical protein binding; GO:0003824 catalytic activity; GO:0003955 NAD(P)H dehydrogenase (quinone) activity; GO:0005488 binding; GO:0003676 nucleic acid binding; GO:0005515 protein binding; GO:0016655 oxidoreductase activ…	K00355	NQO1; NAD(P)H dehydrogenase (quinone) [EC:1.6.5.2]	ssc00130 Ubiquinone and other terpenoid-quinone biosynthesis - Sus scrofa (pig); ssc05418 Fluid shear stress and atherosclerosis - Sus scrofa (pig); ssc05225 Hepatocellular carcinoma - Sus scrofa (pig); ssc05200 Pathways in cancer - Sus scrofa (pig);	IPR003680; IPR029039;	Flavodoxin-like fold; Flavoprotein-like domain;
F1SN88	107	K	DNA polymerase epsilon 3, accessory subunit	POLE3	0.819185	0.0349586	59.153	KEASEQK(0.181)K(0.819)K	2	0.04567	1	nucleus	GO:0018393 internal peptidyl-lysine acetylation; GO:0016043 cellular component organization; GO:0006475 internal protein amino acid acetylation; GO:0018394 peptidyl-lysine acetylation; GO:0016570 histone modification; GO:0044267 cellular protein metabolic process; GO:0044238 primary metabolic process; GO:0044237 cellular metabolic process; GO:0071704 organic substance metabolic process; GO:001820…	GO:0061695 transferase complex, transferring phosphorus-containing groups; GO:0043601 nuclear replisome; GO:0032991 macromolecular complex; GO:0044424 intracellular part; GO:0005623 cell; GO:0000123 histone acetyltransferase complex; GO:0044422 organelle part; GO:0044427 chromosomal part; GO:0043228 non-membrane-bounded organelle; GO:0031974 membrane-enclosed lumen; GO:1902494 catalytic complex; …	GO:0005515 protein binding; GO:0046982 protein heterodimerization activity; GO:0005488 binding; GO:0046983 protein dimerization activity;	K02326	POLE3; DNA polymerase epsilon subunit 3 [EC:2.7.7.7]	ssc00230 Purine metabolism - Sus scrofa (pig); ssc03410 Base excision repair - Sus scrofa (pig); ssc00240 Pyrimidine metabolism - Sus scrofa (pig); ssc03030 DNA replication - Sus scrofa (pig); ssc05166 Human T-cell leukemia virus 1 infection - Sus scrofa (pig); ssc03420 Nucleotide excision repair - Sus scrofa (pig); ssc01100 Metabolic pathways - Sus scrofa (pig);	IPR009072; IPR003958;	Histone-fold; Transcription factor CBF/NF-Y/archaeal histone domain;	K	KOG0870	DNA polymerase epsilon, subunit D
A0A287AT18	234	K	Proteasome subunit alpha type	PSMA7	0.948489	0.000473614	92.265	YVAEIEK(0.948)EK(0.052)EENEK	3	-0.32374	1	cytoplasm	GO:0043632 modification-dependent macromolecule catabolic process; GO:0044265 cellular macromolecule catabolic process; GO:0051603 proteolysis involved in cellular protein catabolic process; GO:0044257 cellular protein catabolic process; GO:0019941 modification-dependent protein catabolic process; GO:0044267 cellular protein metabolic process; GO:0006511 ubiquitin-dependent protein catabolic proc…	GO:0019773 proteasome core complex, alpha-subunit complex; GO:1902494 catalytic complex; GO:0000502 proteasome complex; GO:0044464 cell part; GO:0005622 intracellular; GO:0005839 proteasome core complex; GO:0032991 macromolecular complex; GO:0044424 intracellular part; GO:1905368 peptidase complex; GO:0005623 cell; GO:0043234 protein complex; GO:1905369 endopeptidase complex;	GO:0004175 endopeptidase activity; GO:0004298 threonine-type endopeptidase activity; GO:0008233 peptidase activity; GO:0070003 threonine-type peptidase activity; GO:0003824 catalytic activity; GO:0070011 peptidase activity, acting on L-amino acid peptides; GO:0016787 hydrolase activity;	K02731	PSMA7; 20S proteasome subunit alpha 4 [EC:3.4.25.1]	ssc03050 Proteasome - Sus scrofa (pig);	IPR029055; IPR000426;	Nucleophile aminohydrolases, N-terminal; Proteasome alpha-subunit, N-terminal domain;	O	KOG0183	20S proteasome, regulatory subunit alpha type PSMA7/PRE6
A0A287A518	186	K	Prohibitin	PHB	1	8.26725e-15	141.1	EFTEAVEAK(1)QVAQQEAER	3	0.11349	1	cytoplasm		GO:0016020 membrane;					IPR001107;	Band 7 domain;	O	KOG3083	Prohibitin
A0A287A518	202	K	Prohibitin	PHB	1	8.0735e-06	140.17	FVVEK(1)AEQQK	2	1.6433	1	cytoplasm		GO:0016020 membrane;					IPR001107;	Band 7 domain;	O	KOG3083	Prohibitin
F2Z5N0	181	K	Proteasome subunit alpha type	PSMA6	1	0.000230597	111.63	QTESTSFLEK(1)K	2	-0.31291	1	cytoplasm	GO:0050794 regulation of cellular process; GO:0051603 proteolysis involved in cellular protein catabolic process; GO:0044257 cellular protein catabolic process; GO:0060255 regulation of macromolecule metabolic process; GO:0019219 regulation of nucleobase-containing compound metabolic process; GO:0044267 cellular protein metabolic process; GO:0044237 cellular metabolic process; GO:0071704 organic …	GO:0044421 extracellular region part; GO:0031982 vesicle; GO:0000932 P-body; GO:0005737 cytoplasm; GO:0032991 macromolecular complex; GO:0044424 intracellular part; GO:0005623 cell; GO:0044422 organelle part; GO:0036464 cytoplasmic ribonucleoprotein granule; GO:0043228 non-membrane-bounded organelle; GO:1905369 endopeptidase complex; GO:0031974 membrane-enclosed lumen; GO:0070062 extracellular ex…	GO:0004175 endopeptidase activity; GO:0097159 organic cyclic compound binding; GO:1901363 heterocyclic compound binding; GO:0003723 RNA binding; GO:0004298 threonine-type endopeptidase activity; GO:0008233 peptidase activity; GO:0070003 threonine-type peptidase activity; GO:0003824 catalytic activity; GO:0005488 binding; GO:0003676 nucleic acid binding; GO:0070011 peptidase activity, acting on L-…	K02730	PSMA6; 20S proteasome subunit alpha 1 [EC:3.4.25.1]	ssc03050 Proteasome - Sus scrofa (pig);	IPR029055; IPR000426;	Nucleophile aminohydrolases, N-terminal; Proteasome alpha-subunit, N-terminal domain;	O	KOG0182	20S proteasome, regulatory subunit alpha type PSMA6/SCL1
F2Z5N0	54	K	Proteasome subunit alpha type	PSMA6	1	0.0208012	66.664	DCAVIVTQK(1)K	2	-2.0056	1	cytoplasm	GO:0050794 regulation of cellular process; GO:0051603 proteolysis involved in cellular protein catabolic process; GO:0044257 cellular protein catabolic process; GO:0060255 regulation of macromolecule metabolic process; GO:0019219 regulation of nucleobase-containing compound metabolic process; GO:0044267 cellular protein metabolic process; GO:0044237 cellular metabolic process; GO:0071704 organic …	GO:0044421 extracellular region part; GO:0031982 vesicle; GO:0000932 P-body; GO:0005737 cytoplasm; GO:0032991 macromolecular complex; GO:0044424 intracellular part; GO:0005623 cell; GO:0044422 organelle part; GO:0036464 cytoplasmic ribonucleoprotein granule; GO:0043228 non-membrane-bounded organelle; GO:1905369 endopeptidase complex; GO:0031974 membrane-enclosed lumen; GO:0070062 extracellular ex…	GO:0004175 endopeptidase activity; GO:0097159 organic cyclic compound binding; GO:1901363 heterocyclic compound binding; GO:0003723 RNA binding; GO:0004298 threonine-type endopeptidase activity; GO:0008233 peptidase activity; GO:0070003 threonine-type peptidase activity; GO:0003824 catalytic activity; GO:0005488 binding; GO:0003676 nucleic acid binding; GO:0070011 peptidase activity, acting on L-…	K02730	PSMA6; 20S proteasome subunit alpha 1 [EC:3.4.25.1]	ssc03050 Proteasome - Sus scrofa (pig);	IPR029055; IPR000426;	Nucleophile aminohydrolases, N-terminal; Proteasome alpha-subunit, N-terminal domain;	O	KOG0182	20S proteasome, regulatory subunit alpha type PSMA6/SCL1
A0A286ZKX2	261	K	Citrate synthase	CS	1	0.0229411	68.224	DVSDEK(1)LR	2	-1.4628	1	cytoplasm	GO:0072350 tricarboxylic acid metabolic process; GO:0055114 oxidation-reduction process; GO:0044281 small molecule metabolic process; GO:0044763 single-organism cellular process; GO:0006099 tricarboxylic acid cycle; GO:0044699 single-organism process; GO:0044238 primary metabolic process; GO:0045333 cellular respiration; GO:0044237 cellular metabolic process; GO:0071704 organic substance metaboli…		GO:0036440 citrate synthase activity; GO:0016746 transferase activity, transferring acyl groups; GO:0046912 transferase activity, transferring acyl groups, acyl groups converted into alkyl on transfer; GO:0003824 catalytic activity; GO:0016740 transferase activity; GO:0004108 citrate (Si)-synthase activity;				IPR016142;	Citrate synthase-like, large alpha subdomain;	C	KOG2617	Citrate synthase
F1SKN5	301	K	Eukaryotic translation initiation factor 3 subunit L	EIF3L	1	0.00271846	91.549	VLENIELNK(1)K	2	-0.2131	1	cytoplasm,nucleus	GO:0044085 cellular component biogenesis; GO:0022613 ribonucleoprotein complex biogenesis; GO:0075525 viral translational termination-reinitiation; GO:0006518 peptide metabolic process; GO:0022618 ribonucleoprotein complex assembly; GO:0010608 posttranscriptional regulation of gene expression; GO:0009058 biosynthetic process; GO:0044764 multi-organism cellular process; GO:0044237 cellular metabol…	GO:0016020 membrane; GO:0005737 cytoplasm; GO:0032991 macromolecular complex; GO:0044424 intracellular part; GO:0005623 cell; GO:0044422 organelle part; GO:0043228 non-membrane-bounded organelle; GO:0031974 membrane-enclosed lumen; GO:0005654 nucleoplasm; GO:0070013 intracellular organelle lumen; GO:0044464 cell part; GO:0005622 intracellular; GO:0070993 translation preinitiation complex; GO:0043…	GO:0097159 organic cyclic compound binding; GO:1901363 heterocyclic compound binding; GO:0008135 translation factor activity, RNA binding; GO:0003723 RNA binding; GO:0005488 binding; GO:0003676 nucleic acid binding; GO:0003743 translation initiation factor activity;						JK	KOG3677	RNA polymerase I-associated factor - PAF67
F1SV47	483	K	Thyroid hormone receptor-associated protein 3	THRAP3	1	0.0516899	43.761	WEGLVYAPPGK(1)EK	2	-0.30184	1	nucleus	GO:0006396 RNA processing; GO:0006725 cellular aromatic compound metabolic process; GO:1901360 organic cyclic compound metabolic process; GO:0006807 nitrogen compound metabolic process; GO:0044238 primary metabolic process; GO:0044237 cellular metabolic process; GO:0071704 organic substance metabolic process; GO:0016070 RNA metabolic process; GO:0008152 metabolic process; GO:0090304 nucleic acid …			K13112
F1SV47	523	K	Thyroid hormone receptor-associated protein 3	THRAP3	1	0.018782	66.273	GFVPEK(1)NFR	2	3.0328	1	nucleus	GO:0006396 RNA processing; GO:0006725 cellular aromatic compound metabolic process; GO:1901360 organic cyclic compound metabolic process; GO:0006807 nitrogen compound metabolic process; GO:0044238 primary metabolic process; GO:0044237 cellular metabolic process; GO:0071704 organic substance metabolic process; GO:0016070 RNA metabolic process; GO:0008152 metabolic process; GO:0090304 nucleic acid …			K13112
A0A287A3A3	1584	K	A-kinase anchoring protein 12	AKAP12	1	0.00102666	44.564	FESQEGEK(1)GDATDDPSSQTSALEDAEASGGSSK	3	0.74509	1	nucleus	GO:0050794 regulation of cellular process; GO:0044700 single organism signaling; GO:0051716 cellular response to stimulus; GO:0046907 intracellular transport; GO:0044699 single-organism process; GO:0071702 organic substance transport; GO:0023052 signaling; GO:0050896 response to stimulus; GO:0015031 protein transport; GO:0051234 establishment of localization; GO:0051641 cellular localization; GO:…			K16528			IPR001573;	Protein kinase A anchoring, WSK motif;
A0A287A3A3	967	K	A-kinase anchoring protein 12	AKAP12	1	0.00954726	99.139	AVAEK(1)VR	2	-0.47336	1	nucleus	GO:0050794 regulation of cellular process; GO:0044700 single organism signaling; GO:0051716 cellular response to stimulus; GO:0046907 intracellular transport; GO:0044699 single-organism process; GO:0071702 organic substance transport; GO:0023052 signaling; GO:0050896 response to stimulus; GO:0015031 protein transport; GO:0051234 establishment of localization; GO:0051641 cellular localization; GO:…			K16528			IPR001573;	Protein kinase A anchoring, WSK motif;
A0A287A3A3	1003	K	A-kinase anchoring protein 12	AKAP12	1	3.0494e-07	118.72	LEEAEEESHALDLK(1)EVTDR	3	-0.2586	1	nucleus	GO:0050794 regulation of cellular process; GO:0044700 single organism signaling; GO:0051716 cellular response to stimulus; GO:0046907 intracellular transport; GO:0044699 single-organism process; GO:0071702 organic substance transport; GO:0023052 signaling; GO:0050896 response to stimulus; GO:0015031 protein transport; GO:0051234 establishment of localization; GO:0051641 cellular localization; GO:…			K16528			IPR001573;	Protein kinase A anchoring, WSK motif;
A0A287A3A3	451	K	A-kinase anchoring protein 12	AKAP12	1	0.00498954	101.54	VQGSPLK(1)K	2	0.96703	1	nucleus	GO:0050794 regulation of cellular process; GO:0044700 single organism signaling; GO:0051716 cellular response to stimulus; GO:0046907 intracellular transport; GO:0044699 single-organism process; GO:0071702 organic substance transport; GO:0023052 signaling; GO:0050896 response to stimulus; GO:0015031 protein transport; GO:0051234 establishment of localization; GO:0051641 cellular localization; GO:…			K16528			IPR001573;	Protein kinase A anchoring, WSK motif;
A0A287A3A3	1609	K	A-kinase anchoring protein 12	AKAP12	1	0.00423274	56.22	GDATDDPSSQTSALEDAEASGGSSK(1)ESPDTHGPR	3	2.6019	1	nucleus	GO:0050794 regulation of cellular process; GO:0044700 single organism signaling; GO:0051716 cellular response to stimulus; GO:0046907 intracellular transport; GO:0044699 single-organism process; GO:0071702 organic substance transport; GO:0023052 signaling; GO:0050896 response to stimulus; GO:0015031 protein transport; GO:0051234 establishment of localization; GO:0051641 cellular localization; GO:…			K16528			IPR001573;	Protein kinase A anchoring, WSK motif;
A0A287A3A3	460	K	A-kinase anchoring protein 12	AKAP12	1	0.000911626	115.71	LFTSTGLK(1)K	2	-1.1069	1	nucleus	GO:0050794 regulation of cellular process; GO:0044700 single organism signaling; GO:0051716 cellular response to stimulus; GO:0046907 intracellular transport; GO:0044699 single-organism process; GO:0071702 organic substance transport; GO:0023052 signaling; GO:0050896 response to stimulus; GO:0015031 protein transport; GO:0051234 establishment of localization; GO:0051641 cellular localization; GO:…			K16528			IPR001573;	Protein kinase A anchoring, WSK motif;
A0A287A3A3	1555	K	A-kinase anchoring protein 12	AKAP12	1	8.17484e-08	83.992	VVATQVESSSVNDQQLEEVNLPSEGK(1)R	3	0.1165	1	nucleus	GO:0050794 regulation of cellular process; GO:0044700 single organism signaling; GO:0051716 cellular response to stimulus; GO:0046907 intracellular transport; GO:0044699 single-organism process; GO:0071702 organic substance transport; GO:0023052 signaling; GO:0050896 response to stimulus; GO:0015031 protein transport; GO:0051234 establishment of localization; GO:0051641 cellular localization; GO:…			K16528			IPR001573;	Protein kinase A anchoring, WSK motif;
A0A287A3A3	1353	K	A-kinase anchoring protein 12	AKAP12	1	0.00649131	71.888	SSEK(1)EEDAPAQR	2	0.03051	1	nucleus	GO:0050794 regulation of cellular process; GO:0044700 single organism signaling; GO:0051716 cellular response to stimulus; GO:0046907 intracellular transport; GO:0044699 single-organism process; GO:0071702 organic substance transport; GO:0023052 signaling; GO:0050896 response to stimulus; GO:0015031 protein transport; GO:0051234 establishment of localization; GO:0051641 cellular localization; GO:…			K16528			IPR001573;	Protein kinase A anchoring, WSK motif;
A0A287A3A3	989	K	A-kinase anchoring protein 12	AKAP12	1	0.023743	69.188	ILEK(1)LEEAEEESHALDLK	3	0.013599	1	nucleus	GO:0050794 regulation of cellular process; GO:0044700 single organism signaling; GO:0051716 cellular response to stimulus; GO:0046907 intracellular transport; GO:0044699 single-organism process; GO:0071702 organic substance transport; GO:0023052 signaling; GO:0050896 response to stimulus; GO:0015031 protein transport; GO:0051234 establishment of localization; GO:0051641 cellular localization; GO:…			K16528			IPR001573;	Protein kinase A anchoring, WSK motif;
A0A287A3A3	162	K	A-kinase anchoring protein 12	AKAP12	1	0.0157285	75.738	VFK(1)FVGFK	2	-0.11733	1	nucleus	GO:0050794 regulation of cellular process; GO:0044700 single organism signaling; GO:0051716 cellular response to stimulus; GO:0046907 intracellular transport; GO:0044699 single-organism process; GO:0071702 organic substance transport; GO:0023052 signaling; GO:0050896 response to stimulus; GO:0015031 protein transport; GO:0051234 establishment of localization; GO:0051641 cellular localization; GO:…			K16528			IPR001573;	Protein kinase A anchoring, WSK motif;
A0A287A3A3	216	K	A-kinase anchoring protein 12	AKAP12	1	3.3252e-07	80.538	KDEGEGAGESDGAGDHPEPGQEMGDATPK(1)ESELK	4	-0.012639	1	nucleus	GO:0050794 regulation of cellular process; GO:0044700 single organism signaling; GO:0051716 cellular response to stimulus; GO:0046907 intracellular transport; GO:0044699 single-organism process; GO:0071702 organic substance transport; GO:0023052 signaling; GO:0050896 response to stimulus; GO:0015031 protein transport; GO:0051234 establishment of localization; GO:0051641 cellular localization; GO:…			K16528			IPR001573;	Protein kinase A anchoring, WSK motif;
A0A287A3A3	1641	K	A-kinase anchoring protein 12	AKAP12	1	2.52786e-05	132.32	VQSESEK(1)EIR	2	0.18134	1	nucleus	GO:0050794 regulation of cellular process; GO:0044700 single organism signaling; GO:0051716 cellular response to stimulus; GO:0046907 intracellular transport; GO:0044699 single-organism process; GO:0071702 organic substance transport; GO:0023052 signaling; GO:0050896 response to stimulus; GO:0015031 protein transport; GO:0051234 establishment of localization; GO:0051641 cellular localization; GO:…			K16528			IPR001573;	Protein kinase A anchoring, WSK motif;
A0A287A3A3	311	K	A-kinase anchoring protein 12	AKAP12	1	0.000242421	115.57	EDELEASEK(1)K	2	-0.60714	1	nucleus	GO:0050794 regulation of cellular process; GO:0044700 single organism signaling; GO:0051716 cellular response to stimulus; GO:0046907 intracellular transport; GO:0044699 single-organism process; GO:0071702 organic substance transport; GO:0023052 signaling; GO:0050896 response to stimulus; GO:0015031 protein transport; GO:0051234 establishment of localization; GO:0051641 cellular localization; GO:…			K16528			IPR001573;	Protein kinase A anchoring, WSK motif;
P63246	183	K	Receptor of activated protein C kinase 1	RACK1	1	0.00415464	81.525	VWNLANCK(1)LK	2	-1.0554	1	cytoplasm,nucleus	GO:0060627 regulation of vesicle-mediated transport; GO:0010941 regulation of cell death; GO:0030335 positive regulation of cell migration; GO:0032270 positive regulation of cellular protein metabolic process; GO:0010608 posttranscriptional regulation of gene expression; GO:0032436 positive regulation of proteasomal ubiquitin-dependent protein catabolic process; GO:0032459 regulation of protein o…	GO:0043229 intracellular organelle; GO:0016020 membrane; GO:0030425 dendrite; GO:0042995 cell projection; GO:0071944 cell periphery; GO:0005737 cytoplasm; GO:0030496 midbody; GO:0043025 neuronal cell body; GO:0044424 intracellular part; GO:0005623 cell; GO:0005886 plasma membrane; GO:0043226 organelle; GO:0043231 intracellular membrane-bounded organelle; GO:0005634 nucleus; GO:0036477 somatodendr…	GO:0030292 protein tyrosine kinase inhibitor activity; GO:1990782 protein tyrosine kinase binding; GO:0005102 receptor binding; GO:0019901 protein kinase binding; GO:0005515 protein binding; GO:0004860 protein kinase inhibitor activity; GO:0019207 kinase regulator activity; GO:0019887 protein kinase regulator activity; GO:0019900 kinase binding; GO:0004857 enzyme inhibitor activity; GO:0098772 mo…	K14753	RACK1; guanine nucleotide-binding protein subunit beta-2-like 1 protein	ssc05162 Measles - Sus scrofa (pig);	IPR017986; IPR015943;	WD40-repeat-containing domain; WD40/YVTN repeat-like-containing domain;	T	KOG0279	G protein beta subunit-like protein
P63246	175	K	Receptor of activated protein C kinase 1	RACK1	1	0.00109733	92.538	LVK(1)VWNLANCK	2	-1.5995	1	cytoplasm,nucleus	GO:0060627 regulation of vesicle-mediated transport; GO:0010941 regulation of cell death; GO:0030335 positive regulation of cell migration; GO:0032270 positive regulation of cellular protein metabolic process; GO:0010608 posttranscriptional regulation of gene expression; GO:0032436 positive regulation of proteasomal ubiquitin-dependent protein catabolic process; GO:0032459 regulation of protein o…	GO:0043229 intracellular organelle; GO:0016020 membrane; GO:0030425 dendrite; GO:0042995 cell projection; GO:0071944 cell periphery; GO:0005737 cytoplasm; GO:0030496 midbody; GO:0043025 neuronal cell body; GO:0044424 intracellular part; GO:0005623 cell; GO:0005886 plasma membrane; GO:0043226 organelle; GO:0043231 intracellular membrane-bounded organelle; GO:0005634 nucleus; GO:0036477 somatodendr…	GO:0030292 protein tyrosine kinase inhibitor activity; GO:1990782 protein tyrosine kinase binding; GO:0005102 receptor binding; GO:0019901 protein kinase binding; GO:0005515 protein binding; GO:0004860 protein kinase inhibitor activity; GO:0019207 kinase regulator activity; GO:0019887 protein kinase regulator activity; GO:0019900 kinase binding; GO:0004857 enzyme inhibitor activity; GO:0098772 mo…	K14753	RACK1; guanine nucleotide-binding protein subunit beta-2-like 1 protein	ssc05162 Measles - Sus scrofa (pig);	IPR017986; IPR015943;	WD40-repeat-containing domain; WD40/YVTN repeat-like-containing domain;	T	KOG0279	G protein beta subunit-like protein
P63246	44	K	Receptor of activated protein C kinase 1	RACK1	1	0.00275818	89.029	TIIMWK(1)LTR	2	1.8289	1	cytoplasm,nucleus	GO:0060627 regulation of vesicle-mediated transport; GO:0010941 regulation of cell death; GO:0030335 positive regulation of cell migration; GO:0032270 positive regulation of cellular protein metabolic process; GO:0010608 posttranscriptional regulation of gene expression; GO:0032436 positive regulation of proteasomal ubiquitin-dependent protein catabolic process; GO:0032459 regulation of protein o…	GO:0043229 intracellular organelle; GO:0016020 membrane; GO:0030425 dendrite; GO:0042995 cell projection; GO:0071944 cell periphery; GO:0005737 cytoplasm; GO:0030496 midbody; GO:0043025 neuronal cell body; GO:0044424 intracellular part; GO:0005623 cell; GO:0005886 plasma membrane; GO:0043226 organelle; GO:0043231 intracellular membrane-bounded organelle; GO:0005634 nucleus; GO:0036477 somatodendr…	GO:0030292 protein tyrosine kinase inhibitor activity; GO:1990782 protein tyrosine kinase binding; GO:0005102 receptor binding; GO:0019901 protein kinase binding; GO:0005515 protein binding; GO:0004860 protein kinase inhibitor activity; GO:0019207 kinase regulator activity; GO:0019887 protein kinase regulator activity; GO:0019900 kinase binding; GO:0004857 enzyme inhibitor activity; GO:0098772 mo…	K14753	RACK1; guanine nucleotide-binding protein subunit beta-2-like 1 protein	ssc05162 Measles - Sus scrofa (pig);	IPR017986; IPR015943;	WD40-repeat-containing domain; WD40/YVTN repeat-like-containing domain;	T	KOG0279	G protein beta subunit-like protein
F1S9K1	775	K	Isoleucyl-tRNA synthetase 2, mitochondrial	IARS2	1	0.0242137	58.04	VTDAYK(1)QYDFGK	2	0.16508	1	mitochondria	GO:0065008 regulation of biological quality; GO:0006518 peptide metabolic process; GO:0010608 posttranscriptional regulation of gene expression; GO:0044699 single-organism process; GO:0009058 biosynthetic process; GO:0006428 isoleucyl-tRNA aminoacylation; GO:0044237 cellular metabolic process; GO:0008152 metabolic process; GO:0006520 cellular amino acid metabolic process; GO:0006418 tRNA aminoacy…	GO:0044424 intracellular part; GO:0005623 cell; GO:0044464 cell part; GO:0005622 intracellular; GO:0005737 cytoplasm;	GO:0016876 ligase activity, forming aminoacyl-tRNA and related compounds; GO:0052689 carboxylic ester hydrolase activity; GO:1901265 nucleoside phosphate binding; GO:0016875 ligase activity, forming carbon-oxygen bonds; GO:0016874 ligase activity; GO:0016787 hydrolase activity; GO:0097159 organic cyclic compound binding; GO:1901363 heterocyclic compound binding; GO:0000049 tRNA binding; GO:000382…	K01870	IARS; isoleucyl-tRNA synthetase [EC:6.1.1.5]	ssc00970 Aminoacyl-tRNA biosynthesis - Sus scrofa (pig);	IPR014729; IPR033708; IPR013155; IPR009008; IPR002300; IPR009080;	Rossmann-like alpha/beta/alpha sandwich fold; Isoleucyl tRNA synthetase type 1, anticodon-binding domain; Methionyl/Valyl/Leucyl/Isoleucyl-tRNA synthetase, anticodon-binding; Valyl/Leucyl/Isoleucyl-tRNA synthetase, editing domain; Aminoacyl-tRNA synthetase, class Ia; Aminoacyl-tRNA synthetase, class Ia, anticodon-binding;	J	KOG0433	Isoleucyl-tRNA synthetase
K9IVQ3	271	K	Non-POU domain containing octamer binding	NONO	1	0.00126384	103.26	WK(1)ALIEMEK	2	0.066921	1	nucleus			GO:0097159 organic cyclic compound binding; GO:1901363 heterocyclic compound binding; GO:1901265 nucleoside phosphate binding; GO:0005488 binding; GO:0003676 nucleic acid binding; GO:0000166 nucleotide binding; GO:0036094 small molecule binding;				IPR012975; IPR000504; IPR012677;	NOPS; RNA recognition motif domain; Nucleotide-binding alpha-beta plait domain;	A	KOG0115	RNA-binding protein p54nrb (RRM superfamily)
K9IVQ3	189	K	Non-POU domain containing octamer binding	NONO	1	0.00504877	68.751	GRPSGK(1)GIVEFSGK	3	0.30011	1	nucleus			GO:0097159 organic cyclic compound binding; GO:1901363 heterocyclic compound binding; GO:1901265 nucleoside phosphate binding; GO:0005488 binding; GO:0003676 nucleic acid binding; GO:0000166 nucleotide binding; GO:0036094 small molecule binding;				IPR012975; IPR000504; IPR012677;	NOPS; RNA recognition motif domain; Nucleotide-binding alpha-beta plait domain;	A	KOG0115	RNA-binding protein p54nrb (RRM superfamily)
K9IVQ3	294	K	Non-POU domain containing octamer binding	NONO	1	0.000287182	102.4	EK(1)LEMEMEAAR	2	-0.48584	1	nucleus			GO:0097159 organic cyclic compound binding; GO:1901363 heterocyclic compound binding; GO:1901265 nucleoside phosphate binding; GO:0005488 binding; GO:0003676 nucleic acid binding; GO:0000166 nucleotide binding; GO:0036094 small molecule binding;				IPR012975; IPR000504; IPR012677;	NOPS; RNA recognition motif domain; Nucleotide-binding alpha-beta plait domain;	A	KOG0115	RNA-binding protein p54nrb (RRM superfamily)
K9IVQ3	466	K	Non-POU domain containing octamer binding	NONO	1	0.0386229	57.003	AAPGAEFAPNK(1)R	2	-3.0206	1	nucleus			GO:0097159 organic cyclic compound binding; GO:1901363 heterocyclic compound binding; GO:1901265 nucleoside phosphate binding; GO:0005488 binding; GO:0003676 nucleic acid binding; GO:0000166 nucleotide binding; GO:0036094 small molecule binding;				IPR012975; IPR000504; IPR012677;	NOPS; RNA recognition motif domain; Nucleotide-binding alpha-beta plait domain;	A	KOG0115	RNA-binding protein p54nrb (RRM superfamily)
K9IVQ3	370	K	Non-POU domain containing octamer binding	NONO	1	0.000919281	84.753	QQEGFK(1)GTFPDAR	2	-0.24116	1	nucleus			GO:0097159 organic cyclic compound binding; GO:1901363 heterocyclic compound binding; GO:1901265 nucleoside phosphate binding; GO:0005488 binding; GO:0003676 nucleic acid binding; GO:0000166 nucleotide binding; GO:0036094 small molecule binding;				IPR012975; IPR000504; IPR012677;	NOPS; RNA recognition motif domain; Nucleotide-binding alpha-beta plait domain;	A	KOG0115	RNA-binding protein p54nrb (RRM superfamily)
K9IVQ3	95	K	Non-POU domain containing octamer binding	NONO	1	0.0478444	60.76	LFEK(1)YGK	2	0.2979	1	nucleus			GO:0097159 organic cyclic compound binding; GO:1901363 heterocyclic compound binding; GO:1901265 nucleoside phosphate binding; GO:0005488 binding; GO:0003676 nucleic acid binding; GO:0000166 nucleotide binding; GO:0036094 small molecule binding;				IPR012975; IPR000504; IPR012677;	NOPS; RNA recognition motif domain; Nucleotide-binding alpha-beta plait domain;	A	KOG0115	RNA-binding protein p54nrb (RRM superfamily)
K9IVQ3	335	K	Non-POU domain containing octamer binding	NONO	1	1.27241e-05	127.71	MEELHNQEVQK(1)R	2	-0.74578	2	nucleus			GO:0097159 organic cyclic compound binding; GO:1901363 heterocyclic compound binding; GO:1901265 nucleoside phosphate binding; GO:0005488 binding; GO:0003676 nucleic acid binding; GO:0000166 nucleotide binding; GO:0036094 small molecule binding;				IPR012975; IPR000504; IPR012677;	NOPS; RNA recognition motif domain; Nucleotide-binding alpha-beta plait domain;	A	KOG0115	RNA-binding protein p54nrb (RRM superfamily)
K9IVQ3	108	K	Non-POU domain containing octamer binding	NONO	1	0.000863857	130.22	DK(1)GFGFIR	2	-0.43671	1	nucleus			GO:0097159 organic cyclic compound binding; GO:1901363 heterocyclic compound binding; GO:1901265 nucleoside phosphate binding; GO:0005488 binding; GO:0003676 nucleic acid binding; GO:0000166 nucleotide binding; GO:0036094 small molecule binding;				IPR012975; IPR000504; IPR012677;	NOPS; RNA recognition motif domain; Nucleotide-binding alpha-beta plait domain;	A	KOG0115	RNA-binding protein p54nrb (RRM superfamily)
K9J6K2	1172	K	Utrophin	UTRN	1	0.00205543	113.18	AK(1)EDVLQK	2	0.29915	1	nucleus			GO:0008092 cytoskeletal protein binding; GO:0046914 transition metal ion binding; GO:0005488 binding; GO:0043167 ion binding; GO:0003779 actin binding; GO:0043169 cation binding; GO:0046872 metal ion binding; GO:0005515 protein binding; GO:0008270 zinc ion binding;				IPR015154; IPR001202; IPR001715; IPR011992; IPR015153; IPR000433;	EF-hand domain, type 2; WW domain; Calponin homology domain; EF-hand domain pair; EF-hand domain, type 1; Zinc finger, ZZ-type;	NTZ	KOG4286	Dystrophin-like protein
Q95250	95	K	Membrane-associated progesterone receptor component 1	PGRMC1	1	0.000707514	83.692	ILMAINGK(1)VFDVTK	2	1.8107	1	cytoplasm,nucleus		GO:0016020 membrane; GO:0043229 intracellular organelle; GO:0042175 nuclear outer membrane-endoplasmic reticulum membrane network; GO:0005783 endoplasmic reticulum; GO:0044421 extracellular region part; GO:0031090 organelle membrane; GO:0044446 intracellular organelle part; GO:0005737 cytoplasm; GO:0031982 vesicle; GO:0031224 intrinsic component of membrane; GO:0012505 endomembrane system; GO:004…	GO:0097159 organic cyclic compound binding; GO:1901363 heterocyclic compound binding; GO:0020037 heme binding; GO:0005488 binding; GO:0008289 lipid binding; GO:0046906 tetrapyrrole binding; GO:0005496 steroid binding;	K17278			IPR001199;	Cytochrome b5-like heme/steroid binding domain;	R	KOG1110	Putative steroid membrane receptor Hpr6.6/25-Dx
Q95250	171	K	Membrane-associated progesterone receptor component 1	PGRMC1	1	2.04324e-11	137.72	LLK(1)EGEEPTVYSDEEEPKDESAR	3	0.21538	1	cytoplasm,nucleus		GO:0016020 membrane; GO:0043229 intracellular organelle; GO:0042175 nuclear outer membrane-endoplasmic reticulum membrane network; GO:0005783 endoplasmic reticulum; GO:0044421 extracellular region part; GO:0031090 organelle membrane; GO:0044446 intracellular organelle part; GO:0005737 cytoplasm; GO:0031982 vesicle; GO:0031224 intrinsic component of membrane; GO:0012505 endomembrane system; GO:004…	GO:0097159 organic cyclic compound binding; GO:1901363 heterocyclic compound binding; GO:0020037 heme binding; GO:0005488 binding; GO:0008289 lipid binding; GO:0046906 tetrapyrrole binding; GO:0005496 steroid binding;	K17278			IPR001199;	Cytochrome b5-like heme/steroid binding domain;	R	KOG1110	Putative steroid membrane receptor Hpr6.6/25-Dx
A0A287AYV8	3	K	Uncharacterized protein	---	1	8.54159e-10	139.11	EEK(1)LVESGGGLVQPGGSLR	2	1.5379	1	cytoplasm			GO:0005515 protein binding; GO:0005488 binding;				IPR007110; IPR013783; IPR013106;	Immunoglobulin-like domain; Immunoglobulin-like fold; Immunoglobulin V-set domain;
F1SE73	59	K	Uncharacterized protein	DNAJA1	1	5.72014e-07	127.36	QISQAYEVLSDAK(1)K	3	-0.31406	2	cytoplasm	GO:0044700 single organism signaling; GO:1905258 regulation of nitrosative stress-induced intrinsic apoptotic signaling pathway; GO:0032872 regulation of stress-activated MAPK cascade; GO:0010941 regulation of cell death; GO:0022414 reproductive process; GO:0043506 regulation of JUN kinase activity; GO:0071900 regulation of protein serine/threonine kinase activity; GO:0032879 regulation of locali…	GO:0043229 intracellular organelle; GO:0016020 membrane; GO:0044421 extracellular region part; GO:0043232 intracellular non-membrane-bounded organelle; GO:0005737 cytoplasm; GO:0031982 vesicle; GO:0032991 macromolecular complex; GO:0044424 intracellular part; GO:1990234 transferase complex; GO:0005829 cytosol; GO:0005623 cell; GO:0005576 extracellular region; GO:0043228 non-membrane-bounded organ…	GO:0055131 C3HC4-type RING finger domain binding; GO:1901265 nucleoside phosphate binding; GO:0031625 ubiquitin protein ligase binding; GO:0005102 receptor binding; GO:0060589 nucleoside-triphosphatase regulator activity; GO:0005515 protein binding; GO:0098772 molecular function regulator; GO:0030544 Hsp70 protein binding; GO:1901363 heterocyclic compound binding; GO:0097159 organic cyclic compou…	K09502	DNAJA1; DnaJ homolog subfamily A member 1	ssc04141 Protein processing in endoplasmic reticulum - Sus scrofa (pig);	IPR008971; IPR002939; IPR001623; IPR001305;	HSP40/DnaJ peptide-binding; Chaperone DnaJ, C-terminal; DnaJ domain; Heat shock protein DnaJ, cysteine-rich domain;	O	KOG0712	Molecular chaperone (DnaJ superfamily)
I3LBW6	351	K	Septin 10	SEPT10	1	0.0126707	81.017	SLQETYEAK(1)R	2	-0.50619	1	nucleus			GO:1901265 nucleoside phosphate binding; GO:0001882 nucleoside binding; GO:0043167 ion binding; GO:0000166 nucleotide binding; GO:1901363 heterocyclic compound binding; GO:0097159 organic cyclic compound binding; GO:0032549 ribonucleoside binding; GO:0097367 carbohydrate derivative binding; GO:0032553 ribonucleotide binding; GO:0005488 binding; GO:0032550 purine ribonucleoside binding; GO:0043168…	K16940			IPR027417; IPR030379;	P-loop containing nucleoside triphosphate hydrolase; Septin-type guanine nucleotide-binding (G) domain;	D	KOG3859	Septins (P-loop GTPases)
A0A287A9H4	224	K	Uncharacterized protein	HNRNPF	1	1.465e-05	121.02	YIGIVK(1)QAGLER	2	0.016924	1	cytoplasm			GO:0097159 organic cyclic compound binding; GO:1901363 heterocyclic compound binding; GO:1901265 nucleoside phosphate binding; GO:0005488 binding; GO:0003676 nucleic acid binding; GO:0000166 nucleotide binding; GO:0036094 small molecule binding;				IPR000504; IPR012677; IPR012996;	RNA recognition motif domain; Nucleotide-binding alpha-beta plait domain; Zinc finger, CHHC-type;	A	KOG4211	Splicing factor hnRNP-F and related RNA-binding proteins
A0A287B929	149	K	60S ribosomal protein L13a	RPL13A	1	0.000251339	77.899	LAHEVGWK(1)YQAVTATLEEK	3	-0.59618	1	cytoplasm	GO:0006518 peptide metabolic process; GO:0043043 peptide biosynthetic process; GO:0044267 cellular protein metabolic process; GO:0006807 nitrogen compound metabolic process; GO:0009058 biosynthetic process; GO:0043603 cellular amide metabolic process; GO:0044238 primary metabolic process; GO:1901566 organonitrogen compound biosynthetic process; GO:1901576 organic substance biosynthetic process; G…	GO:0005840 ribosome; GO:0043229 intracellular organelle; GO:0043232 intracellular non-membrane-bounded organelle; GO:0044446 intracellular organelle part; GO:0005737 cytoplasm; GO:0032991 macromolecular complex; GO:0044424 intracellular part; GO:0005623 cell; GO:0044422 organelle part; GO:0043228 non-membrane-bounded organelle; GO:0043226 organelle; GO:0015934 large ribosomal subunit; GO:0044391 …	GO:0003735 structural constituent of ribosome; GO:0005198 structural molecule activity;	K02872	RP-L13Ae; large subunit ribosomal protein L13Ae	ssc03010 Ribosome - Sus scrofa (pig);			J	KOG3204	60S ribosomal protein L13a
A0A287B929	160	K	60S ribosomal protein L13a	RPL13A	1	2.77453e-19	218.75	YQAVTATLEEK(1)R	2	-0.33098	1	cytoplasm	GO:0006518 peptide metabolic process; GO:0043043 peptide biosynthetic process; GO:0044267 cellular protein metabolic process; GO:0006807 nitrogen compound metabolic process; GO:0009058 biosynthetic process; GO:0043603 cellular amide metabolic process; GO:0044238 primary metabolic process; GO:1901566 organonitrogen compound biosynthetic process; GO:1901576 organic substance biosynthetic process; G…	GO:0005840 ribosome; GO:0043229 intracellular organelle; GO:0043232 intracellular non-membrane-bounded organelle; GO:0044446 intracellular organelle part; GO:0005737 cytoplasm; GO:0032991 macromolecular complex; GO:0044424 intracellular part; GO:0005623 cell; GO:0044422 organelle part; GO:0043228 non-membrane-bounded organelle; GO:0043226 organelle; GO:0015934 large ribosomal subunit; GO:0044391 …	GO:0003735 structural constituent of ribosome; GO:0005198 structural molecule activity;	K02872	RP-L13Ae; large subunit ribosomal protein L13Ae	ssc03010 Ribosome - Sus scrofa (pig);			J	KOG3204	60S ribosomal protein L13a
A0A287B929	126	K	60S ribosomal protein L13a	RPL13A	1	0.00185243	83.499	MVVPAALK(1)VVR	2	-0.26545	1	cytoplasm	GO:0006518 peptide metabolic process; GO:0043043 peptide biosynthetic process; GO:0044267 cellular protein metabolic process; GO:0006807 nitrogen compound metabolic process; GO:0009058 biosynthetic process; GO:0043603 cellular amide metabolic process; GO:0044238 primary metabolic process; GO:1901566 organonitrogen compound biosynthetic process; GO:1901576 organic substance biosynthetic process; G…	GO:0005840 ribosome; GO:0043229 intracellular organelle; GO:0043232 intracellular non-membrane-bounded organelle; GO:0044446 intracellular organelle part; GO:0005737 cytoplasm; GO:0032991 macromolecular complex; GO:0044424 intracellular part; GO:0005623 cell; GO:0044422 organelle part; GO:0043228 non-membrane-bounded organelle; GO:0043226 organelle; GO:0015934 large ribosomal subunit; GO:0044391 …	GO:0003735 structural constituent of ribosome; GO:0005198 structural molecule activity;	K02872	RP-L13Ae; large subunit ribosomal protein L13Ae	ssc03010 Ribosome - Sus scrofa (pig);			J	KOG3204	60S ribosomal protein L13a
A0A287B929	135	K	60S ribosomal protein L13a	RPL13A	1	0.00413847	133.47	K(1)FAYLGR	2	0.23025	1	cytoplasm	GO:0006518 peptide metabolic process; GO:0043043 peptide biosynthetic process; GO:0044267 cellular protein metabolic process; GO:0006807 nitrogen compound metabolic process; GO:0009058 biosynthetic process; GO:0043603 cellular amide metabolic process; GO:0044238 primary metabolic process; GO:1901566 organonitrogen compound biosynthetic process; GO:1901576 organic substance biosynthetic process; G…	GO:0005840 ribosome; GO:0043229 intracellular organelle; GO:0043232 intracellular non-membrane-bounded organelle; GO:0044446 intracellular organelle part; GO:0005737 cytoplasm; GO:0032991 macromolecular complex; GO:0044424 intracellular part; GO:0005623 cell; GO:0044422 organelle part; GO:0043228 non-membrane-bounded organelle; GO:0043226 organelle; GO:0015934 large ribosomal subunit; GO:0044391 …	GO:0003735 structural constituent of ribosome; GO:0005198 structural molecule activity;	K02872	RP-L13Ae; large subunit ribosomal protein L13Ae	ssc03010 Ribosome - Sus scrofa (pig);			J	KOG3204	60S ribosomal protein L13a
Q9GJT2	200	K	S-formylglutathione hydrolase	ESD	1	0.0149718	58.476	WK(1)AYDATHLVK	3	0.10277	1	cytoplasm	GO:0044712 single-organism catabolic process; GO:0044281 small molecule metabolic process; GO:0044763 single-organism cellular process; GO:0006081 cellular aldehyde metabolic process; GO:0044699 single-organism process; GO:0044282 small molecule catabolic process; GO:0044237 cellular metabolic process; GO:0071704 organic substance metabolic process; GO:1901575 organic substance catabolic process;…	GO:0097708 intracellular vesicle; GO:0043229 intracellular organelle; GO:0044421 extracellular region part; GO:0031410 cytoplasmic vesicle; GO:0005737 cytoplasm; GO:0031982 vesicle; GO:0044424 intracellular part; GO:0005623 cell; GO:0005576 extracellular region; GO:0043226 organelle; GO:0070062 extracellular exosome; GO:0005622 intracellular; GO:0044464 cell part; GO:1903561 extracellular vesicle…	GO:0042802 identical protein binding; GO:0052689 carboxylic ester hydrolase activity; GO:0003824 catalytic activity; GO:0005488 binding; GO:0018738 S-formylglutathione hydrolase activity; GO:0016788 hydrolase activity, acting on ester bonds; GO:0016787 hydrolase activity; GO:0005515 protein binding; GO:0016790 thiolester hydrolase activity;	K01070	frmB; S-formylglutathione hydrolase [EC:3.1.2.12]	ssc01200 Carbon metabolism - Sus scrofa (pig);	IPR029058;	Alpha/Beta hydrolase fold;	R	KOG3101	Esterase D
Q95283	67	K	Cytochrome c oxidase subunit 4 isoform 1, mitochondrial (Fragment)	COX4I1	1	1.14415e-06	134.68	EK(1)ASWSSLSMDEK	2	-0.66123	2	mitochondria	GO:0009116 nucleoside metabolic process; GO:0042278 purine nucleoside metabolic process; GO:0006123 mitochondrial electron transport, cytochrome c to oxygen; GO:0009167 purine ribonucleoside monophosphate metabolic process; GO:0009117 nucleotide metabolic process; GO:0044699 single-organism process; GO:0044237 cellular metabolic process; GO:0006796 phosphate-containing compound metabolic process;…	GO:0016020 membrane; GO:0098800 inner mitochondrial membrane protein complex; GO:0031090 organelle membrane; GO:0098796 membrane protein complex; GO:0005737 cytoplasm; GO:0032991 macromolecular complex; GO:0098798 mitochondrial protein complex; GO:0044424 intracellular part; GO:0044455 mitochondrial membrane part; GO:0005623 cell; GO:0044422 organelle part; GO:0005740 mitochondrial envelope; GO:0…	GO:0015075 ion transmembrane transporter activity; GO:0022892 substrate-specific transporter activity; GO:0015077 monovalent inorganic cation transmembrane transporter activity; GO:0016676 oxidoreductase activity, acting on a heme group of donors, oxygen as acceptor; GO:0016675 oxidoreductase activity, acting on a heme group of donors; GO:0015078 hydrogen ion transmembrane transporter activity; G…						C	KOG4075	Cytochrome c oxidase, subunit IV/COX5b
Q95283	85	K	Cytochrome c oxidase subunit 4 isoform 1, mitochondrial (Fragment)	COX4I1	1	0.00606915	75.788	LK(1)FNESFAEMNR	2	-0.37577	1	mitochondria	GO:0009116 nucleoside metabolic process; GO:0042278 purine nucleoside metabolic process; GO:0006123 mitochondrial electron transport, cytochrome c to oxygen; GO:0009167 purine ribonucleoside monophosphate metabolic process; GO:0009117 nucleotide metabolic process; GO:0044699 single-organism process; GO:0044237 cellular metabolic process; GO:0006796 phosphate-containing compound metabolic process;…	GO:0016020 membrane; GO:0098800 inner mitochondrial membrane protein complex; GO:0031090 organelle membrane; GO:0098796 membrane protein complex; GO:0005737 cytoplasm; GO:0032991 macromolecular complex; GO:0098798 mitochondrial protein complex; GO:0044424 intracellular part; GO:0044455 mitochondrial membrane part; GO:0005623 cell; GO:0044422 organelle part; GO:0005740 mitochondrial envelope; GO:0…	GO:0015075 ion transmembrane transporter activity; GO:0022892 substrate-specific transporter activity; GO:0015077 monovalent inorganic cation transmembrane transporter activity; GO:0016676 oxidoreductase activity, acting on a heme group of donors, oxygen as acceptor; GO:0016675 oxidoreductase activity, acting on a heme group of donors; GO:0015078 hydrogen ion transmembrane transporter activity; G…						C	KOG4075	Cytochrome c oxidase, subunit IV/COX5b
P01965	11	K	Hemoglobin subunit alpha	HBA	1	0.000456359	119.07	ANVK(1)AAWGK	2	0.26283	2	cytoplasm	GO:0015671 oxygen transport; GO:0006810 transport; GO:0015669 gas transport; GO:1902578 single-organism localization; GO:0044699 single-organism process; GO:0051179 localization; GO:0051234 establishment of localization; GO:0044765 single-organism transport;	GO:0044464 cell part; GO:0005622 intracellular; GO:0005833 hemoglobin complex; GO:0005737 cytoplasm; GO:0032991 macromolecular complex; GO:0044424 intracellular part; GO:0044445 cytosolic part; GO:0043234 protein complex; GO:0005623 cell; GO:0005829 cytosol; GO:0044444 cytoplasmic part;	GO:0097159 organic cyclic compound binding; GO:1901363 heterocyclic compound binding; GO:0020037 heme binding; GO:0005506 iron ion binding; GO:0046914 transition metal ion binding; GO:0019825 oxygen binding; GO:0005488 binding; GO:0043167 ion binding; GO:0022892 substrate-specific transporter activity; GO:0046872 metal ion binding; GO:0043169 cation binding; GO:0005515 protein binding; GO:0005344…	K13822	HBA; hemoglobin subunit alpha	ssc05144 Malaria - Sus scrofa (pig); ssc05143 African trypanosomiasis - Sus scrofa (pig);	IPR009050; IPR000971; IPR012292;	Globin-like; Globin; Globin/Protoglobin;	C	KOG3378	Globins and related hemoproteins
P01965	90	K	Hemoglobin subunit alpha	HBA	1	4.14657e-12	139.7	AVGHLDDLPGALSALSDLHAHK(1)LR	3	0.014578	6	cytoplasm	GO:0015671 oxygen transport; GO:0006810 transport; GO:0015669 gas transport; GO:1902578 single-organism localization; GO:0044699 single-organism process; GO:0051179 localization; GO:0051234 establishment of localization; GO:0044765 single-organism transport;	GO:0044464 cell part; GO:0005622 intracellular; GO:0005833 hemoglobin complex; GO:0005737 cytoplasm; GO:0032991 macromolecular complex; GO:0044424 intracellular part; GO:0044445 cytosolic part; GO:0043234 protein complex; GO:0005623 cell; GO:0005829 cytosol; GO:0044444 cytoplasmic part;	GO:0097159 organic cyclic compound binding; GO:1901363 heterocyclic compound binding; GO:0020037 heme binding; GO:0005506 iron ion binding; GO:0046914 transition metal ion binding; GO:0019825 oxygen binding; GO:0005488 binding; GO:0043167 ion binding; GO:0022892 substrate-specific transporter activity; GO:0046872 metal ion binding; GO:0043169 cation binding; GO:0005515 protein binding; GO:0005344…	K13822	HBA; hemoglobin subunit alpha	ssc05144 Malaria - Sus scrofa (pig); ssc05143 African trypanosomiasis - Sus scrofa (pig);	IPR009050; IPR000971; IPR012292;	Globin-like; Globin; Globin/Protoglobin;	C	KOG3378	Globins and related hemoproteins
P01965	40	K	Hemoglobin subunit alpha	HBA	1	4.86143e-09	106.12	MFLGFPTTK(1)TYFPHFNLSHGSDQVK	3	2.0365	3	cytoplasm	GO:0015671 oxygen transport; GO:0006810 transport; GO:0015669 gas transport; GO:1902578 single-organism localization; GO:0044699 single-organism process; GO:0051179 localization; GO:0051234 establishment of localization; GO:0044765 single-organism transport;	GO:0044464 cell part; GO:0005622 intracellular; GO:0005833 hemoglobin complex; GO:0005737 cytoplasm; GO:0032991 macromolecular complex; GO:0044424 intracellular part; GO:0044445 cytosolic part; GO:0043234 protein complex; GO:0005623 cell; GO:0005829 cytosol; GO:0044444 cytoplasmic part;	GO:0097159 organic cyclic compound binding; GO:1901363 heterocyclic compound binding; GO:0020037 heme binding; GO:0005506 iron ion binding; GO:0046914 transition metal ion binding; GO:0019825 oxygen binding; GO:0005488 binding; GO:0043167 ion binding; GO:0022892 substrate-specific transporter activity; GO:0046872 metal ion binding; GO:0043169 cation binding; GO:0005515 protein binding; GO:0005344…	K13822	HBA; hemoglobin subunit alpha	ssc05144 Malaria - Sus scrofa (pig); ssc05143 African trypanosomiasis - Sus scrofa (pig);	IPR009050; IPR000971; IPR012292;	Globin-like; Globin; Globin/Protoglobin;	C	KOG3378	Globins and related hemoproteins
P01965	7	K	Hemoglobin subunit alpha	HBA	1	1.38868e-07	164.1	VLSAADK(1)ANVK	2	-0.29833	3	cytoplasm	GO:0015671 oxygen transport; GO:0006810 transport; GO:0015669 gas transport; GO:1902578 single-organism localization; GO:0044699 single-organism process; GO:0051179 localization; GO:0051234 establishment of localization; GO:0044765 single-organism transport;	GO:0044464 cell part; GO:0005622 intracellular; GO:0005833 hemoglobin complex; GO:0005737 cytoplasm; GO:0032991 macromolecular complex; GO:0044424 intracellular part; GO:0044445 cytosolic part; GO:0043234 protein complex; GO:0005623 cell; GO:0005829 cytosol; GO:0044444 cytoplasmic part;	GO:0097159 organic cyclic compound binding; GO:1901363 heterocyclic compound binding; GO:0020037 heme binding; GO:0005506 iron ion binding; GO:0046914 transition metal ion binding; GO:0019825 oxygen binding; GO:0005488 binding; GO:0043167 ion binding; GO:0022892 substrate-specific transporter activity; GO:0046872 metal ion binding; GO:0043169 cation binding; GO:0005515 protein binding; GO:0005344…	K13822	HBA; hemoglobin subunit alpha	ssc05144 Malaria - Sus scrofa (pig); ssc05143 African trypanosomiasis - Sus scrofa (pig);	IPR009050; IPR000971; IPR012292;	Globin-like; Globin; Globin/Protoglobin;	C	KOG3378	Globins and related hemoproteins
P01965	61	K	Hemoglobin subunit alpha	HBA	1	2.50063e-08	156.08	AHGQK(1)VADALTK	3	-0.0017645	3	cytoplasm	GO:0015671 oxygen transport; GO:0006810 transport; GO:0015669 gas transport; GO:1902578 single-organism localization; GO:0044699 single-organism process; GO:0051179 localization; GO:0051234 establishment of localization; GO:0044765 single-organism transport;	GO:0044464 cell part; GO:0005622 intracellular; GO:0005833 hemoglobin complex; GO:0005737 cytoplasm; GO:0032991 macromolecular complex; GO:0044424 intracellular part; GO:0044445 cytosolic part; GO:0043234 protein complex; GO:0005623 cell; GO:0005829 cytosol; GO:0044444 cytoplasmic part;	GO:0097159 organic cyclic compound binding; GO:1901363 heterocyclic compound binding; GO:0020037 heme binding; GO:0005506 iron ion binding; GO:0046914 transition metal ion binding; GO:0019825 oxygen binding; GO:0005488 binding; GO:0043167 ion binding; GO:0022892 substrate-specific transporter activity; GO:0046872 metal ion binding; GO:0043169 cation binding; GO:0005515 protein binding; GO:0005344…	K13822	HBA; hemoglobin subunit alpha	ssc05144 Malaria - Sus scrofa (pig); ssc05143 African trypanosomiasis - Sus scrofa (pig);	IPR009050; IPR000971; IPR012292;	Globin-like; Globin; Globin/Protoglobin;	C	KOG3378	Globins and related hemoproteins
P01965	68	K	Hemoglobin subunit alpha	HBA	1	2.21734e-08	91.691	VADALTK(1)AVGHLDDLPGALSALSDLHAHK	3	0.7469	8	cytoplasm	GO:0015671 oxygen transport; GO:0006810 transport; GO:0015669 gas transport; GO:1902578 single-organism localization; GO:0044699 single-organism process; GO:0051179 localization; GO:0051234 establishment of localization; GO:0044765 single-organism transport;	GO:0044464 cell part; GO:0005622 intracellular; GO:0005833 hemoglobin complex; GO:0005737 cytoplasm; GO:0032991 macromolecular complex; GO:0044424 intracellular part; GO:0044445 cytosolic part; GO:0043234 protein complex; GO:0005623 cell; GO:0005829 cytosol; GO:0044444 cytoplasmic part;	GO:0097159 organic cyclic compound binding; GO:1901363 heterocyclic compound binding; GO:0020037 heme binding; GO:0005506 iron ion binding; GO:0046914 transition metal ion binding; GO:0019825 oxygen binding; GO:0005488 binding; GO:0043167 ion binding; GO:0022892 substrate-specific transporter activity; GO:0046872 metal ion binding; GO:0043169 cation binding; GO:0005515 protein binding; GO:0005344…	K13822	HBA; hemoglobin subunit alpha	ssc05144 Malaria - Sus scrofa (pig); ssc05143 African trypanosomiasis - Sus scrofa (pig);	IPR009050; IPR000971; IPR012292;	Globin-like; Globin; Globin/Protoglobin;	C	KOG3378	Globins and related hemoproteins
P01965	56	K	Hemoglobin subunit alpha	HBA	1	4.25145e-13	144.82	TYFPHFNLSHGSDQVK(1)AHGQK	5	0.041227	6	cytoplasm	GO:0015671 oxygen transport; GO:0006810 transport; GO:0015669 gas transport; GO:1902578 single-organism localization; GO:0044699 single-organism process; GO:0051179 localization; GO:0051234 establishment of localization; GO:0044765 single-organism transport;	GO:0044464 cell part; GO:0005622 intracellular; GO:0005833 hemoglobin complex; GO:0005737 cytoplasm; GO:0032991 macromolecular complex; GO:0044424 intracellular part; GO:0044445 cytosolic part; GO:0043234 protein complex; GO:0005623 cell; GO:0005829 cytosol; GO:0044444 cytoplasmic part;	GO:0097159 organic cyclic compound binding; GO:1901363 heterocyclic compound binding; GO:0020037 heme binding; GO:0005506 iron ion binding; GO:0046914 transition metal ion binding; GO:0019825 oxygen binding; GO:0005488 binding; GO:0043167 ion binding; GO:0022892 substrate-specific transporter activity; GO:0046872 metal ion binding; GO:0043169 cation binding; GO:0005515 protein binding; GO:0005344…	K13822	HBA; hemoglobin subunit alpha	ssc05144 Malaria - Sus scrofa (pig); ssc05143 African trypanosomiasis - Sus scrofa (pig);	IPR009050; IPR000971; IPR012292;	Globin-like; Globin; Globin/Protoglobin;	C	KOG3378	Globins and related hemoproteins
P01965	16	K	Hemoglobin subunit alpha	HBA	1	2.85735e-17	172.5	AAWGK(1)VGGQAGAHGAEALER	3	-0.29203	6	cytoplasm	GO:0015671 oxygen transport; GO:0006810 transport; GO:0015669 gas transport; GO:1902578 single-organism localization; GO:0044699 single-organism process; GO:0051179 localization; GO:0051234 establishment of localization; GO:0044765 single-organism transport;	GO:0044464 cell part; GO:0005622 intracellular; GO:0005833 hemoglobin complex; GO:0005737 cytoplasm; GO:0032991 macromolecular complex; GO:0044424 intracellular part; GO:0044445 cytosolic part; GO:0043234 protein complex; GO:0005623 cell; GO:0005829 cytosol; GO:0044444 cytoplasmic part;	GO:0097159 organic cyclic compound binding; GO:1901363 heterocyclic compound binding; GO:0020037 heme binding; GO:0005506 iron ion binding; GO:0046914 transition metal ion binding; GO:0019825 oxygen binding; GO:0005488 binding; GO:0043167 ion binding; GO:0022892 substrate-specific transporter activity; GO:0046872 metal ion binding; GO:0043169 cation binding; GO:0005515 protein binding; GO:0005344…	K13822	HBA; hemoglobin subunit alpha	ssc05144 Malaria - Sus scrofa (pig); ssc05143 African trypanosomiasis - Sus scrofa (pig);	IPR009050; IPR000971; IPR012292;	Globin-like; Globin; Globin/Protoglobin;	C	KOG3378	Globins and related hemoproteins
I3LAB6	50	K	Proteasome subunit alpha type	PSMA2	1	0.0536576	61.11	AANGVVLATEK(1)K	2	0.72799	1	cytoplasm	GO:0043632 modification-dependent macromolecule catabolic process; GO:0051603 proteolysis involved in cellular protein catabolic process; GO:0044265 cellular macromolecule catabolic process; GO:0044257 cellular protein catabolic process; GO:0019941 modification-dependent protein catabolic process; GO:0044267 cellular protein metabolic process; GO:0006511 ubiquitin-dependent protein catabolic proc…	GO:0043229 intracellular organelle; GO:0019773 proteasome core complex, alpha-subunit complex; GO:0000502 proteasome complex; GO:0043232 intracellular non-membrane-bounded organelle; GO:0000932 P-body; GO:0005737 cytoplasm; GO:0032991 macromolecular complex; GO:0044424 intracellular part; GO:0005623 cell; GO:0036464 cytoplasmic ribonucleoprotein granule; GO:0043228 non-membrane-bounded organelle;…	GO:0004175 endopeptidase activity; GO:0004298 threonine-type endopeptidase activity; GO:0008233 peptidase activity; GO:0070003 threonine-type peptidase activity; GO:0003824 catalytic activity; GO:0070011 peptidase activity, acting on L-amino acid peptides; GO:0016787 hydrolase activity;	K02726	PSMA2; 20S proteasome subunit alpha 2 [EC:3.4.25.1]	ssc03050 Proteasome - Sus scrofa (pig);	IPR000426; IPR029055;	Proteasome alpha-subunit, N-terminal domain; Nucleophile aminohydrolases, N-terminal;	O	KOG0181	20S proteasome, regulatory subunit alpha type PSMA2/PRE8
B2CCY7	179	K	Nuclear matrix protein 200	nmp-200	1	2.67676e-08	155.86	LQDK(1)ATVLTTER	2	0.44178	1	cytoplasm	GO:0044700 single organism signaling; GO:0044085 cellular component biogenesis; GO:0022613 ribonucleoprotein complex biogenesis; GO:0014013 regulation of gliogenesis; GO:0022618 ribonucleoprotein complex assembly; GO:0043009 chordate embryonic development; GO:0044237 cellular metabolic process; GO:0048710 regulation of astrocyte differentiation; GO:0008610 lipid biosynthetic process; GO:0008152 m…	GO:0016020 membrane; GO:0043601 nuclear replisome; GO:0000974 Prp19 complex; GO:0005737 cytoplasm; GO:0032991 macromolecular complex; GO:0005684 U2-type spliceosomal complex; GO:0044424 intracellular part; GO:0016604 nuclear body; GO:0005623 cell; GO:0044422 organelle part; GO:0044427 chromosomal part; GO:0043228 non-membrane-bounded organelle; GO:0031974 membrane-enclosed lumen; GO:0005654 nucle…	GO:0061630 ubiquitin protein ligase activity; GO:0042802 identical protein binding; GO:0019787 ubiquitin-like protein transferase activity; GO:0003824 catalytic activity; GO:0005488 binding; GO:0004842 ubiquitin-protein transferase activity; GO:0034450 ubiquitin-ubiquitin ligase activity; GO:0005515 protein binding; GO:0061659 ubiquitin-like protein ligase activity; GO:0016740 transferase activit…	K10599	PRPF19; pre-mRNA-processing factor 19 [EC:2.3.2.27]	ssc04120 Ubiquitin mediated proteolysis - Sus scrofa (pig); ssc03040 Spliceosome - Sus scrofa (pig);	IPR003613; IPR013083; IPR017986; IPR015943; IPR000772; IPR013915;	U box domain; Zinc finger, RING/FYVE/PHD-type; WD40-repeat-containing domain; WD40/YVTN repeat-like-containing domain; Ricin B, lectin domain; Pre-mRNA-splicing factor 19;	R	KOG0289	mRNA splicing factor
B2CCY7	122	K	Nuclear matrix protein 200	nmp-200	1	0.00433695	86.898	LTK(1)EVTAAR	2	-0.06516	1	cytoplasm	GO:0044700 single organism signaling; GO:0044085 cellular component biogenesis; GO:0022613 ribonucleoprotein complex biogenesis; GO:0014013 regulation of gliogenesis; GO:0022618 ribonucleoprotein complex assembly; GO:0043009 chordate embryonic development; GO:0044237 cellular metabolic process; GO:0048710 regulation of astrocyte differentiation; GO:0008610 lipid biosynthetic process; GO:0008152 m…	GO:0016020 membrane; GO:0043601 nuclear replisome; GO:0000974 Prp19 complex; GO:0005737 cytoplasm; GO:0032991 macromolecular complex; GO:0005684 U2-type spliceosomal complex; GO:0044424 intracellular part; GO:0016604 nuclear body; GO:0005623 cell; GO:0044422 organelle part; GO:0044427 chromosomal part; GO:0043228 non-membrane-bounded organelle; GO:0031974 membrane-enclosed lumen; GO:0005654 nucle…	GO:0061630 ubiquitin protein ligase activity; GO:0042802 identical protein binding; GO:0019787 ubiquitin-like protein transferase activity; GO:0003824 catalytic activity; GO:0005488 binding; GO:0004842 ubiquitin-protein transferase activity; GO:0034450 ubiquitin-ubiquitin ligase activity; GO:0005515 protein binding; GO:0061659 ubiquitin-like protein ligase activity; GO:0016740 transferase activit…	K10599	PRPF19; pre-mRNA-processing factor 19 [EC:2.3.2.27]	ssc04120 Ubiquitin mediated proteolysis - Sus scrofa (pig); ssc03040 Spliceosome - Sus scrofa (pig);	IPR003613; IPR013083; IPR017986; IPR015943; IPR000772; IPR013915;	U box domain; Zinc finger, RING/FYVE/PHD-type; WD40-repeat-containing domain; WD40/YVTN repeat-like-containing domain; Ricin B, lectin domain; Pre-mRNA-splicing factor 19;	R	KOG0289	mRNA splicing factor
A0A286ZNI3	164	K	Caveolae associated protein 1	CAVIN1	1	0.00241152	79.089	VMIYQDEVK(1)LPAK	2	0.6289	1	nucleus
A0A286ZNI3	257	K	Caveolae associated protein 1	CAVIN1	1	0.0291374	62.107	ENLEK(1)TR	2	-0.23641	1	nucleus
A0A286ZJL9	369	K	Uncharacterized protein	---	1	9.35881e-13	153.21	VVSVLPIQHQDWLNGK(1)EFK	3	-0.36871	3	nucleus			GO:0005515 protein binding; GO:0005488 binding;	K06856	IGH; immunoglobulin heavy chain	ssc05146 Amoebiasis - Sus scrofa (pig); ssc04672 Intestinal immune network for IgA production - Sus scrofa (pig); ssc04151 PI3K-Akt signaling pathway - Sus scrofa (pig); ssc05330 Allograft rejection - Sus scrofa (pig); ssc05320 Autoimmune thyroid disease - Sus scrofa (pig); ssc04666 Fc gamma R-mediated phagocytosis - Sus scrofa (pig); ssc05169 Epstein-Barr virus infection - Sus scrofa (pig); ssc0…	IPR007110; IPR013783; IPR003597;	Immunoglobulin-like domain; Immunoglobulin-like fold; Immunoglobulin C1-set;
A0A286ZJL9	266	K	Uncharacterized protein	---	1	2.28364e-08	136.39	SYTCNVNHPATTTK(1)VDK	2	0.13911	2	nucleus			GO:0005515 protein binding; GO:0005488 binding;	K06856	IGH; immunoglobulin heavy chain	ssc05146 Amoebiasis - Sus scrofa (pig); ssc04672 Intestinal immune network for IgA production - Sus scrofa (pig); ssc04151 PI3K-Akt signaling pathway - Sus scrofa (pig); ssc05330 Allograft rejection - Sus scrofa (pig); ssc05320 Autoimmune thyroid disease - Sus scrofa (pig); ssc04666 Fc gamma R-mediated phagocytosis - Sus scrofa (pig); ssc05169 Epstein-Barr virus infection - Sus scrofa (pig); ssc0…	IPR007110; IPR013783; IPR003597;	Immunoglobulin-like domain; Immunoglobulin-like fold; Immunoglobulin C1-set;
A0A286ZJL9	378	K	Uncharacterized protein	---	1	1.04456e-07	145.81	VNNK(1)DLPAPITR	2	-0.029868	2	nucleus			GO:0005515 protein binding; GO:0005488 binding;	K06856	IGH; immunoglobulin heavy chain	ssc05146 Amoebiasis - Sus scrofa (pig); ssc04672 Intestinal immune network for IgA production - Sus scrofa (pig); ssc04151 PI3K-Akt signaling pathway - Sus scrofa (pig); ssc05330 Allograft rejection - Sus scrofa (pig); ssc05320 Autoimmune thyroid disease - Sus scrofa (pig); ssc04666 Fc gamma R-mediated phagocytosis - Sus scrofa (pig); ssc05169 Epstein-Barr virus infection - Sus scrofa (pig); ssc0…	IPR007110; IPR013783; IPR003597;	Immunoglobulin-like domain; Immunoglobulin-like fold; Immunoglobulin C1-set;
F1S596	205	K	Uncharacterized protein	PRKCSH	1	1.95695e-10	163.51	LWEEQQAASK(1)AQR	3	-0.36343	2	extracellular	GO:0050794 regulation of cellular process; GO:0051093 negative regulation of developmental process; GO:0044707 single-multicellular organism process; GO:0048732 gland development; GO:0043009 chordate embryonic development; GO:0048869 cellular developmental process; GO:0051129 negative regulation of cellular component organization; GO:0022008 neurogenesis; GO:0051241 negative regulation of multice…	GO:0043226 organelle; GO:0043231 intracellular membrane-bounded organelle; GO:0043229 intracellular organelle; GO:0005783 endoplasmic reticulum; GO:0044464 cell part; GO:0005622 intracellular; GO:0005737 cytoplasm; GO:0012505 endomembrane system; GO:0044424 intracellular part; GO:0043227 membrane-bounded organelle; GO:0005623 cell; GO:0044444 cytoplasmic part;	GO:0097159 organic cyclic compound binding; GO:1901363 heterocyclic compound binding; GO:0003723 RNA binding; GO:0005488 binding; GO:0043167 ion binding; GO:0003676 nucleic acid binding; GO:0043169 cation binding; GO:0046872 metal ion binding; GO:0005515 protein binding; GO:0005509 calcium ion binding;	K08288	PRKCSH; protein kinase C substrate 80K-H	ssc04141 Protein processing in endoplasmic reticulum - Sus scrofa (pig);	IPR009011; IPR002048; IPR028146;	Mannose-6-phosphate receptor binding domain; EF-hand domain; Glucosidase II beta subunit, N-terminal;	T	KOG2397	Protein kinase C substrate, 80 KD protein, heavy chain
F1S596	385	K	Uncharacterized protein	PRKCSH	1	0.00121742	120.87	NK(1)FEEAER	2	-0.15441	2	extracellular	GO:0050794 regulation of cellular process; GO:0051093 negative regulation of developmental process; GO:0044707 single-multicellular organism process; GO:0048732 gland development; GO:0043009 chordate embryonic development; GO:0048869 cellular developmental process; GO:0051129 negative regulation of cellular component organization; GO:0022008 neurogenesis; GO:0051241 negative regulation of multice…	GO:0043226 organelle; GO:0043231 intracellular membrane-bounded organelle; GO:0043229 intracellular organelle; GO:0005783 endoplasmic reticulum; GO:0044464 cell part; GO:0005622 intracellular; GO:0005737 cytoplasm; GO:0012505 endomembrane system; GO:0044424 intracellular part; GO:0043227 membrane-bounded organelle; GO:0005623 cell; GO:0044444 cytoplasmic part;	GO:0097159 organic cyclic compound binding; GO:1901363 heterocyclic compound binding; GO:0003723 RNA binding; GO:0005488 binding; GO:0043167 ion binding; GO:0003676 nucleic acid binding; GO:0043169 cation binding; GO:0046872 metal ion binding; GO:0005515 protein binding; GO:0005509 calcium ion binding;	K08288	PRKCSH; protein kinase C substrate 80K-H	ssc04141 Protein processing in endoplasmic reticulum - Sus scrofa (pig);	IPR009011; IPR002048; IPR028146;	Mannose-6-phosphate receptor binding domain; EF-hand domain; Glucosidase II beta subunit, N-terminal;	T	KOG2397	Protein kinase C substrate, 80 KD protein, heavy chain
F1S596	165	K	Uncharacterized protein	PRKCSH	1	0.00383439	95.502	LIEIQAGK(1)K	2	0.53185	1	extracellular	GO:0050794 regulation of cellular process; GO:0051093 negative regulation of developmental process; GO:0044707 single-multicellular organism process; GO:0048732 gland development; GO:0043009 chordate embryonic development; GO:0048869 cellular developmental process; GO:0051129 negative regulation of cellular component organization; GO:0022008 neurogenesis; GO:0051241 negative regulation of multice…	GO:0043226 organelle; GO:0043231 intracellular membrane-bounded organelle; GO:0043229 intracellular organelle; GO:0005783 endoplasmic reticulum; GO:0044464 cell part; GO:0005622 intracellular; GO:0005737 cytoplasm; GO:0012505 endomembrane system; GO:0044424 intracellular part; GO:0043227 membrane-bounded organelle; GO:0005623 cell; GO:0044444 cytoplasmic part;	GO:0097159 organic cyclic compound binding; GO:1901363 heterocyclic compound binding; GO:0003723 RNA binding; GO:0005488 binding; GO:0043167 ion binding; GO:0003676 nucleic acid binding; GO:0043169 cation binding; GO:0046872 metal ion binding; GO:0005515 protein binding; GO:0005509 calcium ion binding;	K08288	PRKCSH; protein kinase C substrate 80K-H	ssc04141 Protein processing in endoplasmic reticulum - Sus scrofa (pig);	IPR009011; IPR002048; IPR028146;	Mannose-6-phosphate receptor binding domain; EF-hand domain; Glucosidase II beta subunit, N-terminal;	T	KOG2397	Protein kinase C substrate, 80 KD protein, heavy chain
F1S596	179	K	Uncharacterized protein	PRKCSH	1	2.37075e-05	136.01	AVK(1)EEAEKPEK	3	-0.22226	2	extracellular	GO:0050794 regulation of cellular process; GO:0051093 negative regulation of developmental process; GO:0044707 single-multicellular organism process; GO:0048732 gland development; GO:0043009 chordate embryonic development; GO:0048869 cellular developmental process; GO:0051129 negative regulation of cellular component organization; GO:0022008 neurogenesis; GO:0051241 negative regulation of multice…	GO:0043226 organelle; GO:0043231 intracellular membrane-bounded organelle; GO:0043229 intracellular organelle; GO:0005783 endoplasmic reticulum; GO:0044464 cell part; GO:0005622 intracellular; GO:0005737 cytoplasm; GO:0012505 endomembrane system; GO:0044424 intracellular part; GO:0043227 membrane-bounded organelle; GO:0005623 cell; GO:0044444 cytoplasmic part;	GO:0097159 organic cyclic compound binding; GO:1901363 heterocyclic compound binding; GO:0003723 RNA binding; GO:0005488 binding; GO:0043167 ion binding; GO:0003676 nucleic acid binding; GO:0043169 cation binding; GO:0046872 metal ion binding; GO:0005515 protein binding; GO:0005509 calcium ion binding;	K08288	PRKCSH; protein kinase C substrate 80K-H	ssc04141 Protein processing in endoplasmic reticulum - Sus scrofa (pig);	IPR009011; IPR002048; IPR028146;	Mannose-6-phosphate receptor binding domain; EF-hand domain; Glucosidase II beta subunit, N-terminal;	T	KOG2397	Protein kinase C substrate, 80 KD protein, heavy chain
F1S596	148	K	Uncharacterized protein	PRKCSH	1	0.0333236	68.224	ILIEDWK(1)K	2	1.2888	2	extracellular	GO:0050794 regulation of cellular process; GO:0051093 negative regulation of developmental process; GO:0044707 single-multicellular organism process; GO:0048732 gland development; GO:0043009 chordate embryonic development; GO:0048869 cellular developmental process; GO:0051129 negative regulation of cellular component organization; GO:0022008 neurogenesis; GO:0051241 negative regulation of multice…	GO:0043226 organelle; GO:0043231 intracellular membrane-bounded organelle; GO:0043229 intracellular organelle; GO:0005783 endoplasmic reticulum; GO:0044464 cell part; GO:0005622 intracellular; GO:0005737 cytoplasm; GO:0012505 endomembrane system; GO:0044424 intracellular part; GO:0043227 membrane-bounded organelle; GO:0005623 cell; GO:0044444 cytoplasmic part;	GO:0097159 organic cyclic compound binding; GO:1901363 heterocyclic compound binding; GO:0003723 RNA binding; GO:0005488 binding; GO:0043167 ion binding; GO:0003676 nucleic acid binding; GO:0043169 cation binding; GO:0046872 metal ion binding; GO:0005515 protein binding; GO:0005509 calcium ion binding;	K08288	PRKCSH; protein kinase C substrate 80K-H	ssc04141 Protein processing in endoplasmic reticulum - Sus scrofa (pig);	IPR009011; IPR002048; IPR028146;	Mannose-6-phosphate receptor binding domain; EF-hand domain; Glucosidase II beta subunit, N-terminal;	T	KOG2397	Protein kinase C substrate, 80 KD protein, heavy chain
A0A287BNE9	779	K	Tripartite motif containing 28	TRIM28	1	5.39426e-06	117.13	LTEDK(1)ADVQSIIGLQR	2	0.42467	1	nucleus		GO:0005623 cell; GO:0005622 intracellular; GO:0044464 cell part;	GO:0043169 cation binding; GO:0046872 metal ion binding; GO:0005515 protein binding; GO:0008270 zinc ion binding; GO:0046914 transition metal ion binding; GO:0005488 binding; GO:0043167 ion binding;	K08882			IPR003649; IPR001841; IPR001965; IPR013083; IPR011011; IPR001487; IPR019787; IPR000315;	B-box, C-terminal; Zinc finger, RING-type; Zinc finger, PHD-type; Zinc finger, RING/FYVE/PHD-type; Zinc finger, FYVE/PHD-type; Bromodomain; Zinc finger, PHD-finger; B-box-type zinc finger;	O	KOG2177	Predicted E3 ubiquitin ligase
A0A287BNE9	30	K	Tripartite motif containing 28	TRIM28	1	4.78041e-13	120.83	AASAAAASAAAAAASGSPSPGEGSAGAEK(1)R	3	-0.49281	1	nucleus		GO:0005623 cell; GO:0005622 intracellular; GO:0044464 cell part;	GO:0043169 cation binding; GO:0046872 metal ion binding; GO:0005515 protein binding; GO:0008270 zinc ion binding; GO:0046914 transition metal ion binding; GO:0005488 binding; GO:0043167 ion binding;	K08882			IPR003649; IPR001841; IPR001965; IPR013083; IPR011011; IPR001487; IPR019787; IPR000315;	B-box, C-terminal; Zinc finger, RING-type; Zinc finger, PHD-type; Zinc finger, RING/FYVE/PHD-type; Zinc finger, FYVE/PHD-type; Bromodomain; Zinc finger, PHD-finger; B-box-type zinc finger;	O	KOG2177	Predicted E3 ubiquitin ligase
A0A287BNE9	262	K	Tripartite motif containing 28	TRIM28	1	0.00231914	117.39	LLASLVK(1)R	2	0.28905	1	nucleus		GO:0005623 cell; GO:0005622 intracellular; GO:0044464 cell part;	GO:0043169 cation binding; GO:0046872 metal ion binding; GO:0005515 protein binding; GO:0008270 zinc ion binding; GO:0046914 transition metal ion binding; GO:0005488 binding; GO:0043167 ion binding;	K08882			IPR003649; IPR001841; IPR001965; IPR013083; IPR011011; IPR001487; IPR019787; IPR000315;	B-box, C-terminal; Zinc finger, RING-type; Zinc finger, PHD-type; Zinc finger, RING/FYVE/PHD-type; Zinc finger, FYVE/PHD-type; Bromodomain; Zinc finger, PHD-finger; B-box-type zinc finger;	O	KOG2177	Predicted E3 ubiquitin ligase
A0A286ZU91	38	K	Vacuolar protein sorting-associated protein 35	VPS35	1	0.00639581	90.906	NK(1)LMDALK	2	-1.4207	1	cytoplasm	GO:0046907 intracellular transport; GO:0016192 vesicle-mediated transport; GO:0071702 organic substance transport; GO:0015031 protein transport; GO:0051234 establishment of localization; GO:0051641 cellular localization; GO:0016197 endosomal transport; GO:0006810 transport; GO:0045184 establishment of protein localization; GO:0051649 establishment of localization in cell; GO:0042147 retrograde tr…	GO:0016020 membrane; GO:0030904 retromer complex; GO:0044464 cell part; GO:0098796 membrane protein complex; GO:0044425 membrane part; GO:0012505 endomembrane system; GO:0032991 macromolecular complex; GO:0043234 protein complex; GO:0005623 cell;	GO:0022892 substrate-specific transporter activity; GO:0008565 protein transporter activity; GO:0005488 binding; GO:0005215 transporter activity;				IPR016024;	Armadillo-type fold;	U	KOG1107	Membrane coat complex Retromer, subunit VPS35
F1SMN1	84	K	Calumenin	CALU	1	0.000353447	91.616	IDGDK(1)DGFVTVDELK	2	-0.15999	1	extracellular		GO:0043226 organelle; GO:0043231 intracellular membrane-bounded organelle; GO:0043229 intracellular organelle; GO:0016020 membrane; GO:0005783 endoplasmic reticulum; GO:0044464 cell part; GO:0005622 intracellular; GO:0005737 cytoplasm; GO:0012505 endomembrane system; GO:0044424 intracellular part; GO:0043227 membrane-bounded organelle; GO:0005623 cell; GO:0044444 cytoplasmic part;	GO:0043169 cation binding; GO:0046872 metal ion binding; GO:0005509 calcium ion binding; GO:0005488 binding; GO:0043167 ion binding;				IPR011992; IPR002048;	EF-hand domain pair; EF-hand domain;	TU	KOG4223	Reticulocalbin, calumenin, DNA supercoiling factor, and related Ca2+-binding proteins of the CREC family (EF-Hand protein superfamily)
F1SMN1	281	K	Calumenin	CALU	1	3.31435e-20	216.34	HLVYESDQNK(1)DGK	3	-1.2755	2	extracellular		GO:0043226 organelle; GO:0043231 intracellular membrane-bounded organelle; GO:0043229 intracellular organelle; GO:0016020 membrane; GO:0005783 endoplasmic reticulum; GO:0044464 cell part; GO:0005622 intracellular; GO:0005737 cytoplasm; GO:0012505 endomembrane system; GO:0044424 intracellular part; GO:0043227 membrane-bounded organelle; GO:0005623 cell; GO:0044444 cytoplasmic part;	GO:0043169 cation binding; GO:0046872 metal ion binding; GO:0005509 calcium ion binding; GO:0005488 binding; GO:0043167 ion binding;				IPR011992; IPR002048;	EF-hand domain pair; EF-hand domain;	TU	KOG4223	Reticulocalbin, calumenin, DNA supercoiling factor, and related Ca2+-binding proteins of the CREC family (EF-Hand protein superfamily)
F1SMN1	251	K	Calumenin	CALU	1	0.0142306	87.251	MDK(1)EETK	2	-0.5112	1	extracellular		GO:0043226 organelle; GO:0043231 intracellular membrane-bounded organelle; GO:0043229 intracellular organelle; GO:0016020 membrane; GO:0005783 endoplasmic reticulum; GO:0044464 cell part; GO:0005622 intracellular; GO:0005737 cytoplasm; GO:0012505 endomembrane system; GO:0044424 intracellular part; GO:0043227 membrane-bounded organelle; GO:0005623 cell; GO:0044444 cytoplasmic part;	GO:0043169 cation binding; GO:0046872 metal ion binding; GO:0005509 calcium ion binding; GO:0005488 binding; GO:0043167 ion binding;				IPR011992; IPR002048;	EF-hand domain pair; EF-hand domain;	TU	KOG4223	Reticulocalbin, calumenin, DNA supercoiling factor, and related Ca2+-binding proteins of the CREC family (EF-Hand protein superfamily)
F1SMN1	70	K	Calumenin	CALU	1	9.19063e-13	184.21	TFDQLTPEESK(1)ER	2	-0.38953	2	extracellular		GO:0043226 organelle; GO:0043231 intracellular membrane-bounded organelle; GO:0043229 intracellular organelle; GO:0016020 membrane; GO:0005783 endoplasmic reticulum; GO:0044464 cell part; GO:0005622 intracellular; GO:0005737 cytoplasm; GO:0012505 endomembrane system; GO:0044424 intracellular part; GO:0043227 membrane-bounded organelle; GO:0005623 cell; GO:0044444 cytoplasmic part;	GO:0043169 cation binding; GO:0046872 metal ion binding; GO:0005509 calcium ion binding; GO:0005488 binding; GO:0043167 ion binding;				IPR011992; IPR002048;	EF-hand domain pair; EF-hand domain;	TU	KOG4223	Reticulocalbin, calumenin, DNA supercoiling factor, and related Ca2+-binding proteins of the CREC family (EF-Hand protein superfamily)
F1SMN1	165	K	Calumenin	CALU	1	8.95842e-08	147.73	MADK(1)DGDLIATK	2	-1.0041	1	extracellular		GO:0043226 organelle; GO:0043231 intracellular membrane-bounded organelle; GO:0043229 intracellular organelle; GO:0016020 membrane; GO:0005783 endoplasmic reticulum; GO:0044464 cell part; GO:0005622 intracellular; GO:0005737 cytoplasm; GO:0012505 endomembrane system; GO:0044424 intracellular part; GO:0043227 membrane-bounded organelle; GO:0005623 cell; GO:0044444 cytoplasmic part;	GO:0043169 cation binding; GO:0046872 metal ion binding; GO:0005509 calcium ion binding; GO:0005488 binding; GO:0043167 ion binding;				IPR011992; IPR002048;	EF-hand domain pair; EF-hand domain;	TU	KOG4223	Reticulocalbin, calumenin, DNA supercoiling factor, and related Ca2+-binding proteins of the CREC family (EF-Hand protein superfamily)
F1SMN1	94	K	Calumenin	CALU	1	0.000129424	84.765	IDGDKDGFVTVDELK(1)DWIK	3	-0.94033	1	extracellular		GO:0043226 organelle; GO:0043231 intracellular membrane-bounded organelle; GO:0043229 intracellular organelle; GO:0016020 membrane; GO:0005783 endoplasmic reticulum; GO:0044464 cell part; GO:0005622 intracellular; GO:0005737 cytoplasm; GO:0012505 endomembrane system; GO:0044424 intracellular part; GO:0043227 membrane-bounded organelle; GO:0005623 cell; GO:0044444 cytoplasmic part;	GO:0043169 cation binding; GO:0046872 metal ion binding; GO:0005509 calcium ion binding; GO:0005488 binding; GO:0043167 ion binding;				IPR011992; IPR002048;	EF-hand domain pair; EF-hand domain;	TU	KOG4223	Reticulocalbin, calumenin, DNA supercoiling factor, and related Ca2+-binding proteins of the CREC family (EF-Hand protein superfamily)
F1SMN1	255	K	Calumenin	CALU	0.779395	3.8919e-08	112.88	MDK(0.221)EETK(0.779)DWILPSDYDHAEAEAR	4	-0.48746	4	extracellular		GO:0043226 organelle; GO:0043231 intracellular membrane-bounded organelle; GO:0043229 intracellular organelle; GO:0016020 membrane; GO:0005783 endoplasmic reticulum; GO:0044464 cell part; GO:0005622 intracellular; GO:0005737 cytoplasm; GO:0012505 endomembrane system; GO:0044424 intracellular part; GO:0043227 membrane-bounded organelle; GO:0005623 cell; GO:0044444 cytoplasmic part;	GO:0043169 cation binding; GO:0046872 metal ion binding; GO:0005509 calcium ion binding; GO:0005488 binding; GO:0043167 ion binding;				IPR011992; IPR002048;	EF-hand domain pair; EF-hand domain;	TU	KOG4223	Reticulocalbin, calumenin, DNA supercoiling factor, and related Ca2+-binding proteins of the CREC family (EF-Hand protein superfamily)
F1SMN1	79	K	Calumenin	CALU	0.999996	1.12478e-08	127.59	IVSK(1)IDGDKDGFVTVDELK	3	-0.25266	1	extracellular		GO:0043226 organelle; GO:0043231 intracellular membrane-bounded organelle; GO:0043229 intracellular organelle; GO:0016020 membrane; GO:0005783 endoplasmic reticulum; GO:0044464 cell part; GO:0005622 intracellular; GO:0005737 cytoplasm; GO:0012505 endomembrane system; GO:0044424 intracellular part; GO:0043227 membrane-bounded organelle; GO:0005623 cell; GO:0044444 cytoplasmic part;	GO:0043169 cation binding; GO:0046872 metal ion binding; GO:0005509 calcium ion binding; GO:0005488 binding; GO:0043167 ion binding;				IPR011992; IPR002048;	EF-hand domain pair; EF-hand domain;	TU	KOG4223	Reticulocalbin, calumenin, DNA supercoiling factor, and related Ca2+-binding proteins of the CREC family (EF-Hand protein superfamily)
A0A287B8B1	59	K	Uncharacterized protein	ST13	1	1.92101e-24	249.33	SEENTKEEK(1)TDSK	2	0.92798	1	nucleus			GO:0005515 protein binding; GO:0005488 binding;	K09560			IPR006636; IPR011990; IPR013026;	Heat shock chaperonin-binding; Tetratricopeptide-like helical domain; Tetratricopeptide repeat-containing domain;	OT	KOG1308	Hsp70-interacting protein Hip/Transient component of progesterone receptor complexes and an Hsp70-binding protein
A0A287B8B1	352	K	Uncharacterized protein	ST13	1	0.00176004	84.605	VMNLISK(1)LSAK	2	-2.1668	1	nucleus			GO:0005515 protein binding; GO:0005488 binding;	K09560			IPR006636; IPR011990; IPR013026;	Heat shock chaperonin-binding; Tetratricopeptide-like helical domain; Tetratricopeptide repeat-containing domain;	OT	KOG1308	Hsp70-interacting protein Hip/Transient component of progesterone receptor complexes and an Hsp70-binding protein
A0A287B8B1	56	K	Uncharacterized protein	ST13	1	0.000138948	140.45	SEENTK(1)EEK	2	-1.7245	1	nucleus			GO:0005515 protein binding; GO:0005488 binding;	K09560			IPR006636; IPR011990; IPR013026;	Heat shock chaperonin-binding; Tetratricopeptide-like helical domain; Tetratricopeptide repeat-containing domain;	OT	KOG1308	Hsp70-interacting protein Hip/Transient component of progesterone receptor complexes and an Hsp70-binding protein
A0A287B8B1	142	K	Uncharacterized protein	ST13	1	1.38404e-06	122.64	AIDLFTDAIK(1)LNPR	3	-1.5808	2	nucleus			GO:0005515 protein binding; GO:0005488 binding;	K09560			IPR006636; IPR011990; IPR013026;	Heat shock chaperonin-binding; Tetratricopeptide-like helical domain; Tetratricopeptide repeat-containing domain;	OT	KOG1308	Hsp70-interacting protein Hip/Transient component of progesterone receptor complexes and an Hsp70-binding protein
A0A287B8B1	153	K	Uncharacterized protein	ST13	1	0.0121515	104.45	LAILYAK(1)R	2	0.24794	1	nucleus			GO:0005515 protein binding; GO:0005488 binding;	K09560			IPR006636; IPR011990; IPR013026;	Heat shock chaperonin-binding; Tetratricopeptide-like helical domain; Tetratricopeptide repeat-containing domain;	OT	KOG1308	Hsp70-interacting protein Hip/Transient component of progesterone receptor complexes and an Hsp70-binding protein
A0A287A9P3	963	K	Myosin light chain kinase, smooth muscle	MYLK	1	2.51947e-20	213.67	SPESQGSAPTFK(1)EK	2	-0.24921	1	nucleus	GO:0016310 phosphorylation; GO:0044267 cellular protein metabolic process; GO:0044238 primary metabolic process; GO:0044237 cellular metabolic process; GO:0006796 phosphate-containing compound metabolic process; GO:0071704 organic substance metabolic process; GO:0008152 metabolic process; GO:0006468 protein phosphorylation; GO:0006793 phosphorus metabolic process; GO:0044260 cellular macromolecul…		GO:0005524 ATP binding; GO:1901265 nucleoside phosphate binding; GO:0016773 phosphotransferase activity, alcohol group as acceptor; GO:0001882 nucleoside binding; GO:0043167 ion binding; GO:0005515 protein binding; GO:0004672 protein kinase activity; GO:0000166 nucleotide binding; GO:0097159 organic cyclic compound binding; GO:1901363 heterocyclic compound binding; GO:0032549 ribonucleoside bindi…	K00907	MYLK; myosin-light-chain kinase [EC:2.7.11.18]	ssc04971 Gastric acid secretion - Sus scrofa (pig); ssc04611 Platelet activation - Sus scrofa (pig); ssc04510 Focal adhesion - Sus scrofa (pig); ssc04371 Apelin signaling pathway - Sus scrofa (pig); ssc04022 cGMP-PKG signaling pathway - Sus scrofa (pig); ssc04810 Regulation of actin cytoskeleton - Sus scrofa (pig); ssc04921 Oxytocin signaling pathway - Sus scrofa (pig); ssc04270 Vascular smooth m…	IPR003598; IPR007110; IPR000719; IPR013783; IPR003599; IPR003961; IPR013098; IPR011009;	Immunoglobulin subtype 2; Immunoglobulin-like domain; Protein kinase domain; Immunoglobulin-like fold; Immunoglobulin subtype; Fibronectin type III; Immunoglobulin I-set; Protein kinase-like domain;	Z	KOG0613	Projectin/twitchin and related proteins
Q29554	411	K	Trifunctional enzyme subunit alpha, mitochondrial	HADHA	1	0.05202	58.981	GLNDK(1)VR	2	1.2465	1	mitochondria	GO:0034440 lipid oxidation; GO:1901700 response to oxygen-containing compound; GO:0044699 single-organism process; GO:0044255 cellular lipid metabolic process; GO:0050896 response to stimulus; GO:0044237 cellular metabolic process; GO:0071704 organic substance metabolic process; GO:0008152 metabolic process; GO:0030258 lipid modification; GO:0009719 response to endogenous stimulus; GO:0044248 cel…	GO:0016020 membrane; GO:0044421 extracellular region part; GO:0031090 organelle membrane; GO:0036125 fatty acid beta-oxidation multienzyme complex; GO:0005737 cytoplasm; GO:0032991 macromolecular complex; GO:0044424 intracellular part; GO:0005623 cell; GO:0044422 organelle part; GO:0043228 non-membrane-bounded organelle; GO:0005740 mitochondrial envelope; GO:0031974 membrane-enclosed lumen; GO:00…	GO:0016614 oxidoreductase activity, acting on CH-OH group of donors; GO:0016616 oxidoreductase activity, acting on the CH-OH group of donors, NAD or NADP as acceptor; GO:0003824 catalytic activity; GO:0016829 lyase activity; GO:0016836 hydro-lyase activity; GO:0016509 long-chain-3-hydroxyacyl-CoA dehydrogenase activity; GO:0003857 3-hydroxyacyl-CoA dehydrogenase activity; GO:0016835 carbon-oxygen…	K07515	HADHA; enoyl-CoA hydratase / long-chain 3-hydroxyacyl-CoA dehydrogenase [EC:4.2.1.17 1.1.1.211]	ssc00071 Fatty acid degradation - Sus scrofa (pig); ssc01212 Fatty acid metabolism - Sus scrofa (pig); ssc00062 Fatty acid elongation - Sus scrofa (pig); ssc00650 Butanoate metabolism - Sus scrofa (pig); ssc00310 Lysine degradation - Sus scrofa (pig); ssc00280 Valine, leucine and isoleucine degradation - Sus scrofa (pig); ssc00380 Tryptophan metabolism - Sus scrofa (pig); ssc00410 beta-Alanine me…	IPR029045; IPR008927; IPR013328; IPR016040; IPR006176; IPR006108;	ClpP/crotonase-like domain; 6-phosphogluconate dehydrogenase C-terminal domain-like; 6-phosphogluconate dehydrogenase, domain 2; NAD(P)-binding domain; 3-hydroxyacyl-CoA dehydrogenase, NAD binding; 3-hydroxyacyl-CoA dehydrogenase, C-terminal;	I	KOG1683	Hydroxyacyl-CoA dehydrogenase/enoyl-CoA hydratase
A0A287A3T2	58	K	Bet1 golgi vesicular membrane trafficking protein	BET1	1	0.00354976	62.68	SLSIEIGHEVK(1)HQNK	3	-0.54657	1	cytoplasm			GO:0005515 protein binding; GO:0005488 binding;	K08504	BET1; blocked early in transport 1	ssc04130 SNARE interactions in vesicular transport - Sus scrofa (pig);	IPR000727;	Target SNARE coiled-coil homology domain;	U	KOG3385	V-SNARE
A0A2C9F385	372	K	Epoxide hydrolase	EPHX1	1	0.00103399	77.894	FYK(1)ENLGQGVMANK	2	-0.60959	1	endoplasmic reticulum			GO:0033961 cis-stilbene-oxide hydrolase activity; GO:0016787 hydrolase activity; GO:0016801 hydrolase activity, acting on ether bonds; GO:0003824 catalytic activity; GO:0016803 ether hydrolase activity;	K01253	EPHX1; microsomal epoxide hydrolase [EC:3.3.2.9]	ssc00980 Metabolism of xenobiotics by cytochrome P450 - Sus scrofa (pig); ssc05204 Chemical carcinogenesis - Sus scrofa (pig); ssc04976 Bile secretion - Sus scrofa (pig);	IPR010497; IPR029058;	Epoxide hydrolase, N-terminal; Alpha/Beta hydrolase fold;	R	KOG2565	Predicted hydrolases or acyltransferases (alpha/beta hydrolase superfamily)
A0A288CFV0	165	K	Uncharacterized protein	SRSF6	1	4.43391e-05	113.07	ALDK(1)LDGTEINGR	2	1.1138	1	nucleus			GO:0097159 organic cyclic compound binding; GO:1901363 heterocyclic compound binding; GO:1901265 nucleoside phosphate binding; GO:0005488 binding; GO:0003676 nucleic acid binding; GO:0000166 nucleotide binding; GO:0036094 small molecule binding;	K12893	SFRS4_5_6; splicing factor, arginine/serine-rich 4/5/6	ssc03040 Spliceosome - Sus scrofa (pig); ssc05168 Herpes simplex infection - Sus scrofa (pig);	IPR000504; IPR012677;	RNA recognition motif domain; Nucleotide-binding alpha-beta plait domain;	A	KOG0106	Alternative splicing factor SRp55/B52/SRp75 (RRM superfamily)
A0A287BA67	684	K	Non-specific serine/threonine protein kinase	RPS6KA2	1	0.0286328	50.108	RGMK(1)RLTSTR	2	-2.9637	1	cytoplasm,nucleus	GO:0016310 phosphorylation; GO:0044267 cellular protein metabolic process; GO:0044238 primary metabolic process; GO:0044237 cellular metabolic process; GO:0006796 phosphate-containing compound metabolic process; GO:0071704 organic substance metabolic process; GO:0008152 metabolic process; GO:0006468 protein phosphorylation; GO:0006793 phosphorus metabolic process; GO:0044260 cellular macromolecul…		GO:0005524 ATP binding; GO:1901265 nucleoside phosphate binding; GO:0016773 phosphotransferase activity, alcohol group as acceptor; GO:0001882 nucleoside binding; GO:0043167 ion binding; GO:0004672 protein kinase activity; GO:0000166 nucleotide binding; GO:0097159 organic cyclic compound binding; GO:1901363 heterocyclic compound binding; GO:0032549 ribonucleoside binding; GO:0097367 carbohydrate …	K04373	RPS6KA; ribosomal protein S6 kinase alpha-1/2/3/6 [EC:2.7.11.1]	ssc04714 Thermogenesis - Sus scrofa (pig); ssc04114 Oocyte meiosis - Sus scrofa (pig); ssc04010 MAPK signaling pathway - Sus scrofa (pig); ssc04931 Insulin resistance - Sus scrofa (pig); ssc04150 mTOR signaling pathway - Sus scrofa (pig); ssc04720 Long-term potentiation - Sus scrofa (pig); ssc04722 Neurotrophin signaling pathway - Sus scrofa (pig); ssc04914 Progesterone-mediated oocyte maturation…	IPR000719; IPR017892; IPR011009; IPR000961;	Protein kinase domain; Protein kinase, C-terminal; Protein kinase-like domain; AGC-kinase, C-terminal;	T	KOG0603	Ribosomal protein S6 kinase
P80276	27	K	Aldose reductase	AKR1B1	1	0.00027925	102.97	SPPGK(1)VTEAVK	2	0.22721	1	cytoplasm	GO:0044699 single-organism process; GO:0008152 metabolic process; GO:0055114 oxidation-reduction process; GO:0044710 single-organism metabolic process;	GO:0044424 intracellular part; GO:0005623 cell; GO:0044464 cell part; GO:0005622 intracellular; GO:0005737 cytoplasm;	GO:0016614 oxidoreductase activity, acting on CH-OH group of donors; GO:0004032 alditol:NADP+ 1-oxidoreductase activity; GO:0016616 oxidoreductase activity, acting on the CH-OH group of donors, NAD or NADP as acceptor; GO:0004033 aldo-keto reductase (NADP) activity; GO:0003824 catalytic activity; GO:0008106 alcohol dehydrogenase (NADP+) activity; GO:0016491 oxidoreductase activity;	K00011	AKR1B; aldehyde reductase [EC:1.1.1.21]	ssc00051 Fructose and mannose metabolism - Sus scrofa (pig); ssc00052 Galactose metabolism - Sus scrofa (pig); ssc00040 Pentose and glucuronate interconversions - Sus scrofa (pig); ssc00790 Folate biosynthesis - Sus scrofa (pig); ssc00561 Glycerolipid metabolism - Sus scrofa (pig); ssc01100 Metabolic pathways - Sus scrofa (pig);	IPR023210;	NADP-dependent oxidoreductase domain;	R	KOG1577	Aldo/keto reductase family proteins
P80276	69	K	Aldose reductase	AKR1B1	1	0.000951567	136.11	LQGQVVK(1)R	2	-0.10151	1	cytoplasm	GO:0044699 single-organism process; GO:0008152 metabolic process; GO:0055114 oxidation-reduction process; GO:0044710 single-organism metabolic process;	GO:0044424 intracellular part; GO:0005623 cell; GO:0044464 cell part; GO:0005622 intracellular; GO:0005737 cytoplasm;	GO:0016614 oxidoreductase activity, acting on CH-OH group of donors; GO:0004032 alditol:NADP+ 1-oxidoreductase activity; GO:0016616 oxidoreductase activity, acting on the CH-OH group of donors, NAD or NADP as acceptor; GO:0004033 aldo-keto reductase (NADP) activity; GO:0003824 catalytic activity; GO:0008106 alcohol dehydrogenase (NADP+) activity; GO:0016491 oxidoreductase activity;	K00011	AKR1B; aldehyde reductase [EC:1.1.1.21]	ssc00051 Fructose and mannose metabolism - Sus scrofa (pig); ssc00052 Galactose metabolism - Sus scrofa (pig); ssc00040 Pentose and glucuronate interconversions - Sus scrofa (pig); ssc00790 Folate biosynthesis - Sus scrofa (pig); ssc00561 Glycerolipid metabolism - Sus scrofa (pig); ssc01100 Metabolic pathways - Sus scrofa (pig);	IPR023210;	NADP-dependent oxidoreductase domain;	R	KOG1577	Aldo/keto reductase family proteins
P80276	243	K	Aldose reductase	AKR1B1	1	9.98018e-07	147.74	YNK(1)TTAQVLIR	2	-0.42882	1	cytoplasm	GO:0044699 single-organism process; GO:0008152 metabolic process; GO:0055114 oxidation-reduction process; GO:0044710 single-organism metabolic process;	GO:0044424 intracellular part; GO:0005623 cell; GO:0044464 cell part; GO:0005622 intracellular; GO:0005737 cytoplasm;	GO:0016614 oxidoreductase activity, acting on CH-OH group of donors; GO:0004032 alditol:NADP+ 1-oxidoreductase activity; GO:0016616 oxidoreductase activity, acting on the CH-OH group of donors, NAD or NADP as acceptor; GO:0004033 aldo-keto reductase (NADP) activity; GO:0003824 catalytic activity; GO:0008106 alcohol dehydrogenase (NADP+) activity; GO:0016491 oxidoreductase activity;	K00011	AKR1B; aldehyde reductase [EC:1.1.1.21]	ssc00051 Fructose and mannose metabolism - Sus scrofa (pig); ssc00052 Galactose metabolism - Sus scrofa (pig); ssc00040 Pentose and glucuronate interconversions - Sus scrofa (pig); ssc00790 Folate biosynthesis - Sus scrofa (pig); ssc00561 Glycerolipid metabolism - Sus scrofa (pig); ssc01100 Metabolic pathways - Sus scrofa (pig);	IPR023210;	NADP-dependent oxidoreductase domain;	R	KOG1577	Aldo/keto reductase family proteins
P80276	240	K	Aldose reductase	AKR1B1	1	0.0395901	58.679	AIAAK(1)YNK	2	0.52806	1	cytoplasm	GO:0044699 single-organism process; GO:0008152 metabolic process; GO:0055114 oxidation-reduction process; GO:0044710 single-organism metabolic process;	GO:0044424 intracellular part; GO:0005623 cell; GO:0044464 cell part; GO:0005622 intracellular; GO:0005737 cytoplasm;	GO:0016614 oxidoreductase activity, acting on CH-OH group of donors; GO:0004032 alditol:NADP+ 1-oxidoreductase activity; GO:0016616 oxidoreductase activity, acting on the CH-OH group of donors, NAD or NADP as acceptor; GO:0004033 aldo-keto reductase (NADP) activity; GO:0003824 catalytic activity; GO:0008106 alcohol dehydrogenase (NADP+) activity; GO:0016491 oxidoreductase activity;	K00011	AKR1B; aldehyde reductase [EC:1.1.1.21]	ssc00051 Fructose and mannose metabolism - Sus scrofa (pig); ssc00052 Galactose metabolism - Sus scrofa (pig); ssc00040 Pentose and glucuronate interconversions - Sus scrofa (pig); ssc00790 Folate biosynthesis - Sus scrofa (pig); ssc00561 Glycerolipid metabolism - Sus scrofa (pig); ssc01100 Metabolic pathways - Sus scrofa (pig);	IPR023210;	NADP-dependent oxidoreductase domain;	R	KOG1577	Aldo/keto reductase family proteins
P80276	90	K	Aldose reductase	AKR1B1	1	0.00704051	85.554	NLVK(1)GACQTTLR	2	3.2774	1	cytoplasm	GO:0044699 single-organism process; GO:0008152 metabolic process; GO:0055114 oxidation-reduction process; GO:0044710 single-organism metabolic process;	GO:0044424 intracellular part; GO:0005623 cell; GO:0044464 cell part; GO:0005622 intracellular; GO:0005737 cytoplasm;	GO:0016614 oxidoreductase activity, acting on CH-OH group of donors; GO:0004032 alditol:NADP+ 1-oxidoreductase activity; GO:0016616 oxidoreductase activity, acting on the CH-OH group of donors, NAD or NADP as acceptor; GO:0004033 aldo-keto reductase (NADP) activity; GO:0003824 catalytic activity; GO:0008106 alcohol dehydrogenase (NADP+) activity; GO:0016491 oxidoreductase activity;	K00011	AKR1B; aldehyde reductase [EC:1.1.1.21]	ssc00051 Fructose and mannose metabolism - Sus scrofa (pig); ssc00052 Galactose metabolism - Sus scrofa (pig); ssc00040 Pentose and glucuronate interconversions - Sus scrofa (pig); ssc00790 Folate biosynthesis - Sus scrofa (pig); ssc00561 Glycerolipid metabolism - Sus scrofa (pig); ssc01100 Metabolic pathways - Sus scrofa (pig);	IPR023210;	NADP-dependent oxidoreductase domain;	R	KOG1577	Aldo/keto reductase family proteins
P80276	177	K	Aldose reductase	AKR1B1	0.998981	0.0123884	70.908	ILNK(0.001)PGLK(0.999)YK	3	-0.12658	1	cytoplasm	GO:0044699 single-organism process; GO:0008152 metabolic process; GO:0055114 oxidation-reduction process; GO:0044710 single-organism metabolic process;	GO:0044424 intracellular part; GO:0005623 cell; GO:0044464 cell part; GO:0005622 intracellular; GO:0005737 cytoplasm;	GO:0016614 oxidoreductase activity, acting on CH-OH group of donors; GO:0004032 alditol:NADP+ 1-oxidoreductase activity; GO:0016616 oxidoreductase activity, acting on the CH-OH group of donors, NAD or NADP as acceptor; GO:0004033 aldo-keto reductase (NADP) activity; GO:0003824 catalytic activity; GO:0008106 alcohol dehydrogenase (NADP+) activity; GO:0016491 oxidoreductase activity;	K00011	AKR1B; aldehyde reductase [EC:1.1.1.21]	ssc00051 Fructose and mannose metabolism - Sus scrofa (pig); ssc00052 Galactose metabolism - Sus scrofa (pig); ssc00040 Pentose and glucuronate interconversions - Sus scrofa (pig); ssc00790 Folate biosynthesis - Sus scrofa (pig); ssc00561 Glycerolipid metabolism - Sus scrofa (pig); ssc01100 Metabolic pathways - Sus scrofa (pig);	IPR023210;	NADP-dependent oxidoreductase domain;	R	KOG1577	Aldo/keto reductase family proteins
F6Q4F9	123	K	Uncharacterized protein	CDC37	1	0.0152697	56.434	QIK(1)HFGMLR	3	-0.32535	1	cytoplasm			GO:0005515 protein binding; GO:0019900 kinase binding; GO:0005488 binding; GO:0019899 enzyme binding; GO:0019901 protein kinase binding;				IPR013855; IPR013874; IPR013873;	Cdc37, N-terminal domain; Cdc37, Hsp90 binding; Cdc37, C-terminal;	D	KOG2260	Cell division cycle 37 protein, CDC37
F6Q4F9	56	K	Uncharacterized protein	CDC37	1	4.85323e-13	161.21	LQAEAQQLLK(1)EER	2	-0.20393	1	cytoplasm			GO:0005515 protein binding; GO:0019900 kinase binding; GO:0005488 binding; GO:0019899 enzyme binding; GO:0019901 protein kinase binding;				IPR013855; IPR013874; IPR013873;	Cdc37, N-terminal domain; Cdc37, Hsp90 binding; Cdc37, C-terminal;	D	KOG2260	Cell division cycle 37 protein, CDC37
K7GPK8	164	K	Leucine zipper transcription factor like 1	LZTFL1	1	6.10716e-20	198.74	ATETQATNALDEK(1)SK	2	-0.63872	1	mitochondria
K7GPK8	226	K	Leucine zipper transcription factor like 1	LZTFL1	1	0.000629267	80.632	SLEENLATAK(1)HDLLR	3	0.17812	1	mitochondria
I3LIE3	434	K	Myosin heavy chain 14	MYH14	1	1.29996e-05	111.22	AQTK(1)EQADFALEALAK	2	-0.36816	1	nucleus	GO:0014706 striated muscle tissue development; GO:0044700 single organism signaling; GO:0030048 actin filament-based movement; GO:0044707 single-multicellular organism process; GO:0016043 cellular component organization; GO:0003012 muscle system process; GO:0065008 regulation of biological quality; GO:0048869 cellular developmental process; GO:0032989 cellular component morphogenesis; GO:0044699 …	GO:0016020 membrane; GO:0044421 extracellular region part; GO:0098862 cluster of actin-based cell projections; GO:0005903 brush border; GO:0031982 vesicle; GO:0005737 cytoplasm; GO:0032991 macromolecular complex; GO:0030426 growth cone; GO:0044424 intracellular part; GO:0005623 cell; GO:0032432 actin filament bundle; GO:0044422 organelle part; GO:0043228 non-membrane-bounded organelle; GO:0005856…	GO:0051015 actin filament binding; GO:0003774 motor activity; GO:1901265 nucleoside phosphate binding; GO:0016817 hydrolase activity, acting on acid anhydrides; GO:0016787 hydrolase activity; GO:0005515 protein binding; GO:0016887 ATPase activity; GO:0097159 organic cyclic compound binding; GO:1901363 heterocyclic compound binding; GO:0016462 pyrophosphatase activity; GO:0008092 cytoskeletal prot…	K10352	MYH; myosin heavy chain	ssc04530 Tight junction - Sus scrofa (pig);	IPR002928; IPR004009; IPR027417; IPR001609; IPR027401;	Myosin tail; Myosin, N-terminal, SH3-like; P-loop containing nucleoside triphosphate hydrolase; Myosin head, motor domain; Myosin-like IQ motif-containing domain;	Z	KOG0161	Myosin class II heavy chain
B5APU3	219	K	Actin-related protein 2-like protein	ACTR2	1	0.00191023	69.331	EK(1)LCYVGYNIEQEQK	3	-0.93448	1	cytoplasm	GO:0044085 cellular component biogenesis; GO:0030833 regulation of actin filament polymerization; GO:0034314 Arp2/3 complex-mediated actin nucleation; GO:0065008 regulation of biological quality; GO:0032273 positive regulation of protein polymerization; GO:0022414 reproductive process; GO:0060271 cilium assembly; GO:0044699 single-organism process; GO:0030832 regulation of actin filament length; …	GO:0016020 membrane; GO:0044421 extracellular region part; GO:0005938 cell cortex; GO:0030054 cell junction; GO:0071944 cell periphery; GO:0031982 vesicle; GO:0005737 cytoplasm; GO:0099568 cytoplasmic region; GO:0030863 cortical cytoskeleton; GO:0032991 macromolecular complex; GO:0030864 cortical actin cytoskeleton; GO:0044424 intracellular part; GO:0005623 cell; GO:0044422 organelle part; GO:004…	GO:0051015 actin filament binding; GO:0005524 ATP binding; GO:1901265 nucleoside phosphate binding; GO:0001882 nucleoside binding; GO:0043167 ion binding; GO:0044877 macromolecular complex binding; GO:0005515 protein binding; GO:0000166 nucleotide binding; GO:0097159 organic cyclic compound binding; GO:1901363 heterocyclic compound binding; GO:0032549 ribonucleoside binding; GO:0097367 carbohydra…	K17260	ACTR2; actin-related protein 2	ssc04530 Tight junction - Sus scrofa (pig);			Z	KOG0677	Actin-related protein Arp2/3 complex, subunit Arp2
B5APU3	368	K	Actin-related protein 2-like protein	ACTR2	1	0.000101876	147.73	DK(1)DNFWMTR	2	0.40833	1	cytoplasm	GO:0044085 cellular component biogenesis; GO:0030833 regulation of actin filament polymerization; GO:0034314 Arp2/3 complex-mediated actin nucleation; GO:0065008 regulation of biological quality; GO:0032273 positive regulation of protein polymerization; GO:0022414 reproductive process; GO:0060271 cilium assembly; GO:0044699 single-organism process; GO:0030832 regulation of actin filament length; …	GO:0016020 membrane; GO:0044421 extracellular region part; GO:0005938 cell cortex; GO:0030054 cell junction; GO:0071944 cell periphery; GO:0031982 vesicle; GO:0005737 cytoplasm; GO:0099568 cytoplasmic region; GO:0030863 cortical cytoskeleton; GO:0032991 macromolecular complex; GO:0030864 cortical actin cytoskeleton; GO:0044424 intracellular part; GO:0005623 cell; GO:0044422 organelle part; GO:004…	GO:0051015 actin filament binding; GO:0005524 ATP binding; GO:1901265 nucleoside phosphate binding; GO:0001882 nucleoside binding; GO:0043167 ion binding; GO:0044877 macromolecular complex binding; GO:0005515 protein binding; GO:0000166 nucleotide binding; GO:0097159 organic cyclic compound binding; GO:1901363 heterocyclic compound binding; GO:0032549 ribonucleoside binding; GO:0097367 carbohydra…	K17260	ACTR2; actin-related protein 2	ssc04530 Tight junction - Sus scrofa (pig);			Z	KOG0677	Actin-related protein Arp2/3 complex, subunit Arp2
B5APU3	381	K	Actin-related protein 2-like protein	ACTR2	1	0.000205256	134.25	QEYQEK(1)GVR	2	0.40238	1	cytoplasm	GO:0044085 cellular component biogenesis; GO:0030833 regulation of actin filament polymerization; GO:0034314 Arp2/3 complex-mediated actin nucleation; GO:0065008 regulation of biological quality; GO:0032273 positive regulation of protein polymerization; GO:0022414 reproductive process; GO:0060271 cilium assembly; GO:0044699 single-organism process; GO:0030832 regulation of actin filament length; …	GO:0016020 membrane; GO:0044421 extracellular region part; GO:0005938 cell cortex; GO:0030054 cell junction; GO:0071944 cell periphery; GO:0031982 vesicle; GO:0005737 cytoplasm; GO:0099568 cytoplasmic region; GO:0030863 cortical cytoskeleton; GO:0032991 macromolecular complex; GO:0030864 cortical actin cytoskeleton; GO:0044424 intracellular part; GO:0005623 cell; GO:0044422 organelle part; GO:004…	GO:0051015 actin filament binding; GO:0005524 ATP binding; GO:1901265 nucleoside phosphate binding; GO:0001882 nucleoside binding; GO:0043167 ion binding; GO:0044877 macromolecular complex binding; GO:0005515 protein binding; GO:0000166 nucleotide binding; GO:0097159 organic cyclic compound binding; GO:1901363 heterocyclic compound binding; GO:0032549 ribonucleoside binding; GO:0097367 carbohydra…	K17260	ACTR2; actin-related protein 2	ssc04530 Tight junction - Sus scrofa (pig);			Z	KOG0677	Actin-related protein Arp2/3 complex, subunit Arp2
B5APU3	336	K	Actin-related protein 2-like protein	ACTR2	1	0.00817278	84.522	GDVEK(1)LSK	2	-0.26666	1	cytoplasm	GO:0044085 cellular component biogenesis; GO:0030833 regulation of actin filament polymerization; GO:0034314 Arp2/3 complex-mediated actin nucleation; GO:0065008 regulation of biological quality; GO:0032273 positive regulation of protein polymerization; GO:0022414 reproductive process; GO:0060271 cilium assembly; GO:0044699 single-organism process; GO:0030832 regulation of actin filament length; …	GO:0016020 membrane; GO:0044421 extracellular region part; GO:0005938 cell cortex; GO:0030054 cell junction; GO:0071944 cell periphery; GO:0031982 vesicle; GO:0005737 cytoplasm; GO:0099568 cytoplasmic region; GO:0030863 cortical cytoskeleton; GO:0032991 macromolecular complex; GO:0030864 cortical actin cytoskeleton; GO:0044424 intracellular part; GO:0005623 cell; GO:0044422 organelle part; GO:004…	GO:0051015 actin filament binding; GO:0005524 ATP binding; GO:1901265 nucleoside phosphate binding; GO:0001882 nucleoside binding; GO:0043167 ion binding; GO:0044877 macromolecular complex binding; GO:0005515 protein binding; GO:0000166 nucleotide binding; GO:0097159 organic cyclic compound binding; GO:1901363 heterocyclic compound binding; GO:0032549 ribonucleoside binding; GO:0097367 carbohydra…	K17260	ACTR2; actin-related protein 2	ssc04530 Tight junction - Sus scrofa (pig);			Z	KOG0677	Actin-related protein Arp2/3 complex, subunit Arp2
F1RLG5	186	K	Receptor expression-enhancing protein	REEP5	1	0.000189353	113.67	AAVNLLGEEK(1)K	2	0.47852	1	cytoplasm		GO:0016020 membrane; GO:0043229 intracellular organelle; GO:0044421 extracellular region part; GO:0005783 endoplasmic reticulum; GO:0031982 vesicle; GO:0044446 intracellular organelle part; GO:0005737 cytoplasm; GO:0031224 intrinsic component of membrane; GO:0012505 endomembrane system; GO:0044424 intracellular part; GO:0005623 cell; GO:0016021 integral component of membrane; GO:0005576 extracell…		K17279					U	KOG1725	Protein involved in membrane traffic (YOP1/TB2/DP1/HVA22 family)
F1RLG5	160	K	Receptor expression-enhancing protein	REEP5	1	3.00674e-10	156.11	HESQVDNVVSDLK(1)DK	2	-1.4852	2	cytoplasm		GO:0016020 membrane; GO:0043229 intracellular organelle; GO:0044421 extracellular region part; GO:0005783 endoplasmic reticulum; GO:0031982 vesicle; GO:0044446 intracellular organelle part; GO:0005737 cytoplasm; GO:0031224 intrinsic component of membrane; GO:0012505 endomembrane system; GO:0044424 intracellular part; GO:0005623 cell; GO:0016021 integral component of membrane; GO:0005576 extracell…		K17279					U	KOG1725	Protein involved in membrane traffic (YOP1/TB2/DP1/HVA22 family)
A0A286ZRG9	323	K	Malic enzyme	ME1	1	0.00818242	102.98	GLIVK(1)GR	2	-0.60416	1	cytoplasm	GO:0043648 dicarboxylic acid metabolic process; GO:0008152 metabolic process; GO:0055114 oxidation-reduction process; GO:0044710 single-organism metabolic process; GO:0006108 malate metabolic process; GO:0044281 small molecule metabolic process; GO:0019752 carboxylic acid metabolic process; GO:0044763 single-organism cellular process; GO:0044699 single-organism process; GO:0006082 organic acid me…		GO:0004471 malate dehydrogenase (decarboxylating) (NAD+) activity; GO:1901265 nucleoside phosphate binding; GO:0000166 nucleotide binding; GO:0048037 cofactor binding; GO:0016491 oxidoreductase activity; GO:0016614 oxidoreductase activity, acting on CH-OH group of donors; GO:1901363 heterocyclic compound binding; GO:0097159 organic cyclic compound binding; GO:0016616 oxidoreductase activity, acti…	K00029	E1.1.1.40; malate dehydrogenase (oxaloacetate-decarboxylating)(NADP+) [EC:1.1.1.40]	ssc00620 Pyruvate metabolism - Sus scrofa (pig); ssc01200 Carbon metabolism - Sus scrofa (pig); ssc01100 Metabolic pathways - Sus scrofa (pig);	IPR012302; IPR012301; IPR016040;	Malic enzyme, NAD-binding; Malic enzyme, N-terminal domain; NAD(P)-binding domain;	C	KOG1257	NADP+-dependent malic enzyme
P00172	10	K	Cytochrome b5	CYB5A	1	0.00250377	80.69	AVK(1)YYTLEEIQK	2	-0.032552	1	cytoplasm	GO:0044699 single-organism process; GO:0008152 metabolic process; GO:0055114 oxidation-reduction process; GO:0044710 single-organism metabolic process;	GO:0016020 membrane; GO:0043229 intracellular organelle; GO:0042175 nuclear outer membrane-endoplasmic reticulum membrane network; GO:0005783 endoplasmic reticulum; GO:0044421 extracellular region part; GO:0031090 organelle membrane; GO:0044446 intracellular organelle part; GO:0005737 cytoplasm; GO:0031982 vesicle; GO:0031224 intrinsic component of membrane; GO:0012505 endomembrane system; GO:004…	GO:0097159 organic cyclic compound binding; GO:1901363 heterocyclic compound binding; GO:0020037 heme binding; GO:0005488 binding; GO:0043167 ion binding; GO:0043169 cation binding; GO:0046872 metal ion binding; GO:0005515 protein binding; GO:0046906 tetrapyrrole binding; GO:0019899 enzyme binding;				IPR001199;	Cytochrome b5-like heme/steroid binding domain;	C	KOG0537	Cytochrome b5
F1RS36	152	K	78 kDa glucose-regulated protein	HSPA5	1	1.3599e-05	102.29	TFAPEEISAMVLTK(1)MK	2	1.3171	3	endoplasmic reticulum	GO:0044700 single organism signaling; GO:0065008 regulation of biological quality; GO:0010941 regulation of cell death; GO:0030335 positive regulation of cell migration; GO:0032270 positive regulation of cellular protein metabolic process; GO:0007420 brain development; GO:1903845 negative regulation of cellular response to transforming growth factor beta stimulus; GO:0071345 cellular response to …	GO:0016020 membrane; GO:0042175 nuclear outer membrane-endoplasmic reticulum membrane network; GO:0044421 extracellular region part; GO:0005783 endoplasmic reticulum; GO:0071944 cell periphery; GO:0030054 cell junction; GO:0031982 vesicle; GO:0005737 cytoplasm; GO:0031224 intrinsic component of membrane; GO:0032991 macromolecular complex; GO:0044424 intracellular part; GO:0008180 COP9 signalosome…	GO:1901265 nucleoside phosphate binding; GO:0031625 ubiquitin protein ligase binding; GO:0016817 hydrolase activity, acting on acid anhydrides; GO:0005515 protein binding; GO:0016787 hydrolase activity; GO:0016887 ATPase activity; GO:1901363 heterocyclic compound binding; GO:0097159 organic cyclic compound binding; GO:0016462 pyrophosphatase activity; GO:0032553 ribonucleotide binding; GO:0003824…				IPR029048; IPR029047;	Heat shock protein 70kD, C-terminal domain; Heat shock protein 70kD, peptide-binding domain;	O	KOG0100	Molecular chaperones GRP78/BiP/KAR2, HSP70 superfamily
F1RS36	571	K	78 kDa glucose-regulated protein	HSPA5	1	7.21804e-18	170.06	AVEEK(1)IEWLESHQDADIEDFK	2	1.3754	2	endoplasmic reticulum	GO:0044700 single organism signaling; GO:0065008 regulation of biological quality; GO:0010941 regulation of cell death; GO:0030335 positive regulation of cell migration; GO:0032270 positive regulation of cellular protein metabolic process; GO:0007420 brain development; GO:1903845 negative regulation of cellular response to transforming growth factor beta stimulus; GO:0071345 cellular response to …	GO:0016020 membrane; GO:0042175 nuclear outer membrane-endoplasmic reticulum membrane network; GO:0044421 extracellular region part; GO:0005783 endoplasmic reticulum; GO:0071944 cell periphery; GO:0030054 cell junction; GO:0031982 vesicle; GO:0005737 cytoplasm; GO:0031224 intrinsic component of membrane; GO:0032991 macromolecular complex; GO:0044424 intracellular part; GO:0008180 COP9 signalosome…	GO:1901265 nucleoside phosphate binding; GO:0031625 ubiquitin protein ligase binding; GO:0016817 hydrolase activity, acting on acid anhydrides; GO:0005515 protein binding; GO:0016787 hydrolase activity; GO:0016887 ATPase activity; GO:1901363 heterocyclic compound binding; GO:0097159 organic cyclic compound binding; GO:0016462 pyrophosphatase activity; GO:0032553 ribonucleotide binding; GO:0003824…				IPR029048; IPR029047;	Heat shock protein 70kD, C-terminal domain; Heat shock protein 70kD, peptide-binding domain;	O	KOG0100	Molecular chaperones GRP78/BiP/KAR2, HSP70 superfamily
F1RS36	549	K	78 kDa glucose-regulated protein	HSPA5	1	0.00694836	88.921	NQIGDK(1)EK	2	-0.10163	1	endoplasmic reticulum	GO:0044700 single organism signaling; GO:0065008 regulation of biological quality; GO:0010941 regulation of cell death; GO:0030335 positive regulation of cell migration; GO:0032270 positive regulation of cellular protein metabolic process; GO:0007420 brain development; GO:1903845 negative regulation of cellular response to transforming growth factor beta stimulus; GO:0071345 cellular response to …	GO:0016020 membrane; GO:0042175 nuclear outer membrane-endoplasmic reticulum membrane network; GO:0044421 extracellular region part; GO:0005783 endoplasmic reticulum; GO:0071944 cell periphery; GO:0030054 cell junction; GO:0031982 vesicle; GO:0005737 cytoplasm; GO:0031224 intrinsic component of membrane; GO:0032991 macromolecular complex; GO:0044424 intracellular part; GO:0008180 COP9 signalosome…	GO:1901265 nucleoside phosphate binding; GO:0031625 ubiquitin protein ligase binding; GO:0016817 hydrolase activity, acting on acid anhydrides; GO:0005515 protein binding; GO:0016787 hydrolase activity; GO:0016887 ATPase activity; GO:1901363 heterocyclic compound binding; GO:0097159 organic cyclic compound binding; GO:0016462 pyrophosphatase activity; GO:0032553 ribonucleotide binding; GO:0003824…				IPR029048; IPR029047;	Heat shock protein 70kD, C-terminal domain; Heat shock protein 70kD, peptide-binding domain;	O	KOG0100	Molecular chaperones GRP78/BiP/KAR2, HSP70 superfamily
F1RS36	523	K	78 kDa glucose-regulated protein	HSPA5	1	0.0424999	85.272	FAEEDK(1)K	2	-0.041212	1	endoplasmic reticulum	GO:0044700 single organism signaling; GO:0065008 regulation of biological quality; GO:0010941 regulation of cell death; GO:0030335 positive regulation of cell migration; GO:0032270 positive regulation of cellular protein metabolic process; GO:0007420 brain development; GO:1903845 negative regulation of cellular response to transforming growth factor beta stimulus; GO:0071345 cellular response to …	GO:0016020 membrane; GO:0042175 nuclear outer membrane-endoplasmic reticulum membrane network; GO:0044421 extracellular region part; GO:0005783 endoplasmic reticulum; GO:0071944 cell periphery; GO:0030054 cell junction; GO:0031982 vesicle; GO:0005737 cytoplasm; GO:0031224 intrinsic component of membrane; GO:0032991 macromolecular complex; GO:0044424 intracellular part; GO:0008180 COP9 signalosome…	GO:1901265 nucleoside phosphate binding; GO:0031625 ubiquitin protein ligase binding; GO:0016817 hydrolase activity, acting on acid anhydrides; GO:0005515 protein binding; GO:0016787 hydrolase activity; GO:0016887 ATPase activity; GO:1901363 heterocyclic compound binding; GO:0097159 organic cyclic compound binding; GO:0016462 pyrophosphatase activity; GO:0032553 ribonucleotide binding; GO:0003824…				IPR029048; IPR029047;	Heat shock protein 70kD, C-terminal domain; Heat shock protein 70kD, peptide-binding domain;	O	KOG0100	Molecular chaperones GRP78/BiP/KAR2, HSP70 superfamily
F1RS36	314	K	78 kDa glucose-regulated protein	HSPA5	1	1.68015e-10	158.74	STMKPVQK(1)VLEDSDLK	2	0.4078	3	endoplasmic reticulum	GO:0044700 single organism signaling; GO:0065008 regulation of biological quality; GO:0010941 regulation of cell death; GO:0030335 positive regulation of cell migration; GO:0032270 positive regulation of cellular protein metabolic process; GO:0007420 brain development; GO:1903845 negative regulation of cellular response to transforming growth factor beta stimulus; GO:0071345 cellular response to …	GO:0016020 membrane; GO:0042175 nuclear outer membrane-endoplasmic reticulum membrane network; GO:0044421 extracellular region part; GO:0005783 endoplasmic reticulum; GO:0071944 cell periphery; GO:0030054 cell junction; GO:0031982 vesicle; GO:0005737 cytoplasm; GO:0031224 intrinsic component of membrane; GO:0032991 macromolecular complex; GO:0044424 intracellular part; GO:0008180 COP9 signalosome…	GO:1901265 nucleoside phosphate binding; GO:0031625 ubiquitin protein ligase binding; GO:0016817 hydrolase activity, acting on acid anhydrides; GO:0005515 protein binding; GO:0016787 hydrolase activity; GO:0016887 ATPase activity; GO:1901363 heterocyclic compound binding; GO:0097159 organic cyclic compound binding; GO:0016462 pyrophosphatase activity; GO:0032553 ribonucleotide binding; GO:0003824…				IPR029048; IPR029047;	Heat shock protein 70kD, C-terminal domain; Heat shock protein 70kD, peptide-binding domain;	O	KOG0100	Molecular chaperones GRP78/BiP/KAR2, HSP70 superfamily
F1RS36	543	K	78 kDa glucose-regulated protein	HSPA5	1	2.40933e-12	158.17	NELESYAYSLK(1)NQIGDK	3	0.20044	2	endoplasmic reticulum	GO:0044700 single organism signaling; GO:0065008 regulation of biological quality; GO:0010941 regulation of cell death; GO:0030335 positive regulation of cell migration; GO:0032270 positive regulation of cellular protein metabolic process; GO:0007420 brain development; GO:1903845 negative regulation of cellular response to transforming growth factor beta stimulus; GO:0071345 cellular response to …	GO:0016020 membrane; GO:0042175 nuclear outer membrane-endoplasmic reticulum membrane network; GO:0044421 extracellular region part; GO:0005783 endoplasmic reticulum; GO:0071944 cell periphery; GO:0030054 cell junction; GO:0031982 vesicle; GO:0005737 cytoplasm; GO:0031224 intrinsic component of membrane; GO:0032991 macromolecular complex; GO:0044424 intracellular part; GO:0008180 COP9 signalosome…	GO:1901265 nucleoside phosphate binding; GO:0031625 ubiquitin protein ligase binding; GO:0016817 hydrolase activity, acting on acid anhydrides; GO:0005515 protein binding; GO:0016787 hydrolase activity; GO:0016887 ATPase activity; GO:1901363 heterocyclic compound binding; GO:0097159 organic cyclic compound binding; GO:0016462 pyrophosphatase activity; GO:0032553 ribonucleotide binding; GO:0003824…				IPR029048; IPR029047;	Heat shock protein 70kD, C-terminal domain; Heat shock protein 70kD, peptide-binding domain;	O	KOG0100	Molecular chaperones GRP78/BiP/KAR2, HSP70 superfamily
F1RS36	346	K	78 kDa glucose-regulated protein	HSPA5	1	9.30759e-08	147.28	IQQLVK(1)EFFNGK	2	-2.0657	2	endoplasmic reticulum	GO:0044700 single organism signaling; GO:0065008 regulation of biological quality; GO:0010941 regulation of cell death; GO:0030335 positive regulation of cell migration; GO:0032270 positive regulation of cellular protein metabolic process; GO:0007420 brain development; GO:1903845 negative regulation of cellular response to transforming growth factor beta stimulus; GO:0071345 cellular response to …	GO:0016020 membrane; GO:0042175 nuclear outer membrane-endoplasmic reticulum membrane network; GO:0044421 extracellular region part; GO:0005783 endoplasmic reticulum; GO:0071944 cell periphery; GO:0030054 cell junction; GO:0031982 vesicle; GO:0005737 cytoplasm; GO:0031224 intrinsic component of membrane; GO:0032991 macromolecular complex; GO:0044424 intracellular part; GO:0008180 COP9 signalosome…	GO:1901265 nucleoside phosphate binding; GO:0031625 ubiquitin protein ligase binding; GO:0016817 hydrolase activity, acting on acid anhydrides; GO:0005515 protein binding; GO:0016787 hydrolase activity; GO:0016887 ATPase activity; GO:1901363 heterocyclic compound binding; GO:0097159 organic cyclic compound binding; GO:0016462 pyrophosphatase activity; GO:0032553 ribonucleotide binding; GO:0003824…				IPR029048; IPR029047;	Heat shock protein 70kD, C-terminal domain; Heat shock protein 70kD, peptide-binding domain;	O	KOG0100	Molecular chaperones GRP78/BiP/KAR2, HSP70 superfamily
F1RS36	322	K	78 kDa glucose-regulated protein	HSPA5	1	0.0102661	80.755	VLEDSDLK(1)K	2	-0.73061	2	endoplasmic reticulum	GO:0044700 single organism signaling; GO:0065008 regulation of biological quality; GO:0010941 regulation of cell death; GO:0030335 positive regulation of cell migration; GO:0032270 positive regulation of cellular protein metabolic process; GO:0007420 brain development; GO:1903845 negative regulation of cellular response to transforming growth factor beta stimulus; GO:0071345 cellular response to …	GO:0016020 membrane; GO:0042175 nuclear outer membrane-endoplasmic reticulum membrane network; GO:0044421 extracellular region part; GO:0005783 endoplasmic reticulum; GO:0071944 cell periphery; GO:0030054 cell junction; GO:0031982 vesicle; GO:0005737 cytoplasm; GO:0031224 intrinsic component of membrane; GO:0032991 macromolecular complex; GO:0044424 intracellular part; GO:0008180 COP9 signalosome…	GO:1901265 nucleoside phosphate binding; GO:0031625 ubiquitin protein ligase binding; GO:0016817 hydrolase activity, acting on acid anhydrides; GO:0005515 protein binding; GO:0016787 hydrolase activity; GO:0016887 ATPase activity; GO:1901363 heterocyclic compound binding; GO:0097159 organic cyclic compound binding; GO:0016462 pyrophosphatase activity; GO:0032553 ribonucleotide binding; GO:0003824…				IPR029048; IPR029047;	Heat shock protein 70kD, C-terminal domain; Heat shock protein 70kD, peptide-binding domain;	O	KOG0100	Molecular chaperones GRP78/BiP/KAR2, HSP70 superfamily
F1RS36	154	K	78 kDa glucose-regulated protein	HSPA5	1	0.000272721	103.44	MK(1)ETAEAYLGK	2	-1.9249	3	endoplasmic reticulum	GO:0044700 single organism signaling; GO:0065008 regulation of biological quality; GO:0010941 regulation of cell death; GO:0030335 positive regulation of cell migration; GO:0032270 positive regulation of cellular protein metabolic process; GO:0007420 brain development; GO:1903845 negative regulation of cellular response to transforming growth factor beta stimulus; GO:0071345 cellular response to …	GO:0016020 membrane; GO:0042175 nuclear outer membrane-endoplasmic reticulum membrane network; GO:0044421 extracellular region part; GO:0005783 endoplasmic reticulum; GO:0071944 cell periphery; GO:0030054 cell junction; GO:0031982 vesicle; GO:0005737 cytoplasm; GO:0031224 intrinsic component of membrane; GO:0032991 macromolecular complex; GO:0044424 intracellular part; GO:0008180 COP9 signalosome…	GO:1901265 nucleoside phosphate binding; GO:0031625 ubiquitin protein ligase binding; GO:0016817 hydrolase activity, acting on acid anhydrides; GO:0005515 protein binding; GO:0016787 hydrolase activity; GO:0016887 ATPase activity; GO:1901363 heterocyclic compound binding; GO:0097159 organic cyclic compound binding; GO:0016462 pyrophosphatase activity; GO:0032553 ribonucleotide binding; GO:0003824…				IPR029048; IPR029047;	Heat shock protein 70kD, C-terminal domain; Heat shock protein 70kD, peptide-binding domain;	O	KOG0100	Molecular chaperones GRP78/BiP/KAR2, HSP70 superfamily
F1RS36	416	K	78 kDa glucose-regulated protein	HSPA5	1	0.00419696	105.52	NTVVPTK(1)K	2	0.66256	1	endoplasmic reticulum	GO:0044700 single organism signaling; GO:0065008 regulation of biological quality; GO:0010941 regulation of cell death; GO:0030335 positive regulation of cell migration; GO:0032270 positive regulation of cellular protein metabolic process; GO:0007420 brain development; GO:1903845 negative regulation of cellular response to transforming growth factor beta stimulus; GO:0071345 cellular response to …	GO:0016020 membrane; GO:0042175 nuclear outer membrane-endoplasmic reticulum membrane network; GO:0044421 extracellular region part; GO:0005783 endoplasmic reticulum; GO:0071944 cell periphery; GO:0030054 cell junction; GO:0031982 vesicle; GO:0005737 cytoplasm; GO:0031224 intrinsic component of membrane; GO:0032991 macromolecular complex; GO:0044424 intracellular part; GO:0008180 COP9 signalosome…	GO:1901265 nucleoside phosphate binding; GO:0031625 ubiquitin protein ligase binding; GO:0016817 hydrolase activity, acting on acid anhydrides; GO:0005515 protein binding; GO:0016787 hydrolase activity; GO:0016887 ATPase activity; GO:1901363 heterocyclic compound binding; GO:0097159 organic cyclic compound binding; GO:0016462 pyrophosphatase activity; GO:0032553 ribonucleotide binding; GO:0003824…				IPR029048; IPR029047;	Heat shock protein 70kD, C-terminal domain; Heat shock protein 70kD, peptide-binding domain;	O	KOG0100	Molecular chaperones GRP78/BiP/KAR2, HSP70 superfamily
F1RS36	352	K	78 kDa glucose-regulated protein	HSPA5	1	0.00187148	91.549	EFFNGK(1)EPSR	2	0.28315	2	endoplasmic reticulum	GO:0044700 single organism signaling; GO:0065008 regulation of biological quality; GO:0010941 regulation of cell death; GO:0030335 positive regulation of cell migration; GO:0032270 positive regulation of cellular protein metabolic process; GO:0007420 brain development; GO:1903845 negative regulation of cellular response to transforming growth factor beta stimulus; GO:0071345 cellular response to …	GO:0016020 membrane; GO:0042175 nuclear outer membrane-endoplasmic reticulum membrane network; GO:0044421 extracellular region part; GO:0005783 endoplasmic reticulum; GO:0071944 cell periphery; GO:0030054 cell junction; GO:0031982 vesicle; GO:0005737 cytoplasm; GO:0031224 intrinsic component of membrane; GO:0032991 macromolecular complex; GO:0044424 intracellular part; GO:0008180 COP9 signalosome…	GO:1901265 nucleoside phosphate binding; GO:0031625 ubiquitin protein ligase binding; GO:0016817 hydrolase activity, acting on acid anhydrides; GO:0005515 protein binding; GO:0016787 hydrolase activity; GO:0016887 ATPase activity; GO:1901363 heterocyclic compound binding; GO:0097159 organic cyclic compound binding; GO:0016462 pyrophosphatase activity; GO:0032553 ribonucleotide binding; GO:0003824…				IPR029048; IPR029047;	Heat shock protein 70kD, C-terminal domain; Heat shock protein 70kD, peptide-binding domain;	O	KOG0100	Molecular chaperones GRP78/BiP/KAR2, HSP70 superfamily
F1RS36	444	K	78 kDa glucose-regulated protein	HSPA5	1	1.00426e-05	73.213	VYEGERPLTK(1)DNHLLGTFDLTGIPPAPR	4	0.062104	1	endoplasmic reticulum	GO:0044700 single organism signaling; GO:0065008 regulation of biological quality; GO:0010941 regulation of cell death; GO:0030335 positive regulation of cell migration; GO:0032270 positive regulation of cellular protein metabolic process; GO:0007420 brain development; GO:1903845 negative regulation of cellular response to transforming growth factor beta stimulus; GO:0071345 cellular response to …	GO:0016020 membrane; GO:0042175 nuclear outer membrane-endoplasmic reticulum membrane network; GO:0044421 extracellular region part; GO:0005783 endoplasmic reticulum; GO:0071944 cell periphery; GO:0030054 cell junction; GO:0031982 vesicle; GO:0005737 cytoplasm; GO:0031224 intrinsic component of membrane; GO:0032991 macromolecular complex; GO:0044424 intracellular part; GO:0008180 COP9 signalosome…	GO:1901265 nucleoside phosphate binding; GO:0031625 ubiquitin protein ligase binding; GO:0016817 hydrolase activity, acting on acid anhydrides; GO:0005515 protein binding; GO:0016787 hydrolase activity; GO:0016887 ATPase activity; GO:1901363 heterocyclic compound binding; GO:0097159 organic cyclic compound binding; GO:0016462 pyrophosphatase activity; GO:0032553 ribonucleotide binding; GO:0003824…				IPR029048; IPR029047;	Heat shock protein 70kD, C-terminal domain; Heat shock protein 70kD, peptide-binding domain;	O	KOG0100	Molecular chaperones GRP78/BiP/KAR2, HSP70 superfamily
F1RS36	96	K	78 kDa glucose-regulated protein	HSPA5	1	1.35583e-29	224.33	NQLTSNPENTVFDAK(1)R	3	0.29504	3	endoplasmic reticulum	GO:0044700 single organism signaling; GO:0065008 regulation of biological quality; GO:0010941 regulation of cell death; GO:0030335 positive regulation of cell migration; GO:0032270 positive regulation of cellular protein metabolic process; GO:0007420 brain development; GO:1903845 negative regulation of cellular response to transforming growth factor beta stimulus; GO:0071345 cellular response to …	GO:0016020 membrane; GO:0042175 nuclear outer membrane-endoplasmic reticulum membrane network; GO:0044421 extracellular region part; GO:0005783 endoplasmic reticulum; GO:0071944 cell periphery; GO:0030054 cell junction; GO:0031982 vesicle; GO:0005737 cytoplasm; GO:0031224 intrinsic component of membrane; GO:0032991 macromolecular complex; GO:0044424 intracellular part; GO:0008180 COP9 signalosome…	GO:1901265 nucleoside phosphate binding; GO:0031625 ubiquitin protein ligase binding; GO:0016817 hydrolase activity, acting on acid anhydrides; GO:0005515 protein binding; GO:0016787 hydrolase activity; GO:0016887 ATPase activity; GO:1901363 heterocyclic compound binding; GO:0097159 organic cyclic compound binding; GO:0016462 pyrophosphatase activity; GO:0032553 ribonucleotide binding; GO:0003824…				IPR029048; IPR029047;	Heat shock protein 70kD, C-terminal domain; Heat shock protein 70kD, peptide-binding domain;	O	KOG0100	Molecular chaperones GRP78/BiP/KAR2, HSP70 superfamily
F1RS36	587	K	78 kDa glucose-regulated protein	HSPA5	1	9.70117e-12	144.68	IEWLESHQDADIEDFK(1)AK	2	-0.61677	2	endoplasmic reticulum	GO:0044700 single organism signaling; GO:0065008 regulation of biological quality; GO:0010941 regulation of cell death; GO:0030335 positive regulation of cell migration; GO:0032270 positive regulation of cellular protein metabolic process; GO:0007420 brain development; GO:1903845 negative regulation of cellular response to transforming growth factor beta stimulus; GO:0071345 cellular response to …	GO:0016020 membrane; GO:0042175 nuclear outer membrane-endoplasmic reticulum membrane network; GO:0044421 extracellular region part; GO:0005783 endoplasmic reticulum; GO:0071944 cell periphery; GO:0030054 cell junction; GO:0031982 vesicle; GO:0005737 cytoplasm; GO:0031224 intrinsic component of membrane; GO:0032991 macromolecular complex; GO:0044424 intracellular part; GO:0008180 COP9 signalosome…	GO:1901265 nucleoside phosphate binding; GO:0031625 ubiquitin protein ligase binding; GO:0016817 hydrolase activity, acting on acid anhydrides; GO:0005515 protein binding; GO:0016787 hydrolase activity; GO:0016887 ATPase activity; GO:1901363 heterocyclic compound binding; GO:0097159 organic cyclic compound binding; GO:0016462 pyrophosphatase activity; GO:0032553 ribonucleotide binding; GO:0003824…				IPR029048; IPR029047;	Heat shock protein 70kD, C-terminal domain; Heat shock protein 70kD, peptide-binding domain;	O	KOG0100	Molecular chaperones GRP78/BiP/KAR2, HSP70 superfamily
F1RS36	185	K	78 kDa glucose-regulated protein	HSPA5	1	0.000139923	97.065	QATK(1)DAGTIAGLNVMR	2	-0.40177	1	endoplasmic reticulum	GO:0044700 single organism signaling; GO:0065008 regulation of biological quality; GO:0010941 regulation of cell death; GO:0030335 positive regulation of cell migration; GO:0032270 positive regulation of cellular protein metabolic process; GO:0007420 brain development; GO:1903845 negative regulation of cellular response to transforming growth factor beta stimulus; GO:0071345 cellular response to …	GO:0016020 membrane; GO:0042175 nuclear outer membrane-endoplasmic reticulum membrane network; GO:0044421 extracellular region part; GO:0005783 endoplasmic reticulum; GO:0071944 cell periphery; GO:0030054 cell junction; GO:0031982 vesicle; GO:0005737 cytoplasm; GO:0031224 intrinsic component of membrane; GO:0032991 macromolecular complex; GO:0044424 intracellular part; GO:0008180 COP9 signalosome…	GO:1901265 nucleoside phosphate binding; GO:0031625 ubiquitin protein ligase binding; GO:0016817 hydrolase activity, acting on acid anhydrides; GO:0005515 protein binding; GO:0016787 hydrolase activity; GO:0016887 ATPase activity; GO:1901363 heterocyclic compound binding; GO:0097159 organic cyclic compound binding; GO:0016462 pyrophosphatase activity; GO:0032553 ribonucleotide binding; GO:0003824…				IPR029048; IPR029047;	Heat shock protein 70kD, C-terminal domain; Heat shock protein 70kD, peptide-binding domain;	O	KOG0100	Molecular chaperones GRP78/BiP/KAR2, HSP70 superfamily
F1RS36	213	K	78 kDa glucose-regulated protein	HSPA5	1	1.47233e-05	109.04	IINEPTAAAIAYGLDK(1)R	2	1.1784	1	endoplasmic reticulum	GO:0044700 single organism signaling; GO:0065008 regulation of biological quality; GO:0010941 regulation of cell death; GO:0030335 positive regulation of cell migration; GO:0032270 positive regulation of cellular protein metabolic process; GO:0007420 brain development; GO:1903845 negative regulation of cellular response to transforming growth factor beta stimulus; GO:0071345 cellular response to …	GO:0016020 membrane; GO:0042175 nuclear outer membrane-endoplasmic reticulum membrane network; GO:0044421 extracellular region part; GO:0005783 endoplasmic reticulum; GO:0071944 cell periphery; GO:0030054 cell junction; GO:0031982 vesicle; GO:0005737 cytoplasm; GO:0031224 intrinsic component of membrane; GO:0032991 macromolecular complex; GO:0044424 intracellular part; GO:0008180 COP9 signalosome…	GO:1901265 nucleoside phosphate binding; GO:0031625 ubiquitin protein ligase binding; GO:0016817 hydrolase activity, acting on acid anhydrides; GO:0005515 protein binding; GO:0016787 hydrolase activity; GO:0016887 ATPase activity; GO:1901363 heterocyclic compound binding; GO:0097159 organic cyclic compound binding; GO:0016462 pyrophosphatase activity; GO:0032553 ribonucleotide binding; GO:0003824…				IPR029048; IPR029047;	Heat shock protein 70kD, C-terminal domain; Heat shock protein 70kD, peptide-binding domain;	O	KOG0100	Molecular chaperones GRP78/BiP/KAR2, HSP70 superfamily
F1RS36	517	K	78 kDa glucose-regulated protein	HSPA5	1	1.56066e-10	166.48	MVNDAEK(1)FAEEDK	2	-0.090646	6	endoplasmic reticulum	GO:0044700 single organism signaling; GO:0065008 regulation of biological quality; GO:0010941 regulation of cell death; GO:0030335 positive regulation of cell migration; GO:0032270 positive regulation of cellular protein metabolic process; GO:0007420 brain development; GO:1903845 negative regulation of cellular response to transforming growth factor beta stimulus; GO:0071345 cellular response to …	GO:0016020 membrane; GO:0042175 nuclear outer membrane-endoplasmic reticulum membrane network; GO:0044421 extracellular region part; GO:0005783 endoplasmic reticulum; GO:0071944 cell periphery; GO:0030054 cell junction; GO:0031982 vesicle; GO:0005737 cytoplasm; GO:0031224 intrinsic component of membrane; GO:0032991 macromolecular complex; GO:0044424 intracellular part; GO:0008180 COP9 signalosome…	GO:1901265 nucleoside phosphate binding; GO:0031625 ubiquitin protein ligase binding; GO:0016817 hydrolase activity, acting on acid anhydrides; GO:0005515 protein binding; GO:0016787 hydrolase activity; GO:0016887 ATPase activity; GO:1901363 heterocyclic compound binding; GO:0097159 organic cyclic compound binding; GO:0016462 pyrophosphatase activity; GO:0032553 ribonucleotide binding; GO:0003824…				IPR029048; IPR029047;	Heat shock protein 70kD, C-terminal domain; Heat shock protein 70kD, peptide-binding domain;	O	KOG0100	Molecular chaperones GRP78/BiP/KAR2, HSP70 superfamily
F1RS36	323	K	78 kDa glucose-regulated protein	HSPA5	1	2.4734e-16	186.85	K(1)SDIDEIVLVGGSTR	2	0.56425	1	endoplasmic reticulum	GO:0044700 single organism signaling; GO:0065008 regulation of biological quality; GO:0010941 regulation of cell death; GO:0030335 positive regulation of cell migration; GO:0032270 positive regulation of cellular protein metabolic process; GO:0007420 brain development; GO:1903845 negative regulation of cellular response to transforming growth factor beta stimulus; GO:0071345 cellular response to …	GO:0016020 membrane; GO:0042175 nuclear outer membrane-endoplasmic reticulum membrane network; GO:0044421 extracellular region part; GO:0005783 endoplasmic reticulum; GO:0071944 cell periphery; GO:0030054 cell junction; GO:0031982 vesicle; GO:0005737 cytoplasm; GO:0031224 intrinsic component of membrane; GO:0032991 macromolecular complex; GO:0044424 intracellular part; GO:0008180 COP9 signalosome…	GO:1901265 nucleoside phosphate binding; GO:0031625 ubiquitin protein ligase binding; GO:0016817 hydrolase activity, acting on acid anhydrides; GO:0005515 protein binding; GO:0016787 hydrolase activity; GO:0016887 ATPase activity; GO:1901363 heterocyclic compound binding; GO:0097159 organic cyclic compound binding; GO:0016462 pyrophosphatase activity; GO:0032553 ribonucleotide binding; GO:0003824…				IPR029048; IPR029047;	Heat shock protein 70kD, C-terminal domain; Heat shock protein 70kD, peptide-binding domain;	O	KOG0100	Molecular chaperones GRP78/BiP/KAR2, HSP70 superfamily
F1RS36	417	K	78 kDa glucose-regulated protein	HSPA5	1	0.000647308	80.316	K(1)SQIFSTASDNQPTVTIK	3	-0.72713	3	endoplasmic reticulum	GO:0044700 single organism signaling; GO:0065008 regulation of biological quality; GO:0010941 regulation of cell death; GO:0030335 positive regulation of cell migration; GO:0032270 positive regulation of cellular protein metabolic process; GO:0007420 brain development; GO:1903845 negative regulation of cellular response to transforming growth factor beta stimulus; GO:0071345 cellular response to …	GO:0016020 membrane; GO:0042175 nuclear outer membrane-endoplasmic reticulum membrane network; GO:0044421 extracellular region part; GO:0005783 endoplasmic reticulum; GO:0071944 cell periphery; GO:0030054 cell junction; GO:0031982 vesicle; GO:0005737 cytoplasm; GO:0031224 intrinsic component of membrane; GO:0032991 macromolecular complex; GO:0044424 intracellular part; GO:0008180 COP9 signalosome…	GO:1901265 nucleoside phosphate binding; GO:0031625 ubiquitin protein ligase binding; GO:0016817 hydrolase activity, acting on acid anhydrides; GO:0005515 protein binding; GO:0016787 hydrolase activity; GO:0016887 ATPase activity; GO:1901363 heterocyclic compound binding; GO:0097159 organic cyclic compound binding; GO:0016462 pyrophosphatase activity; GO:0032553 ribonucleotide binding; GO:0003824…				IPR029048; IPR029047;	Heat shock protein 70kD, C-terminal domain; Heat shock protein 70kD, peptide-binding domain;	O	KOG0100	Molecular chaperones GRP78/BiP/KAR2, HSP70 superfamily
F1RS36	163	K	78 kDa glucose-regulated protein	HSPA5	1	0.00029249	113.93	ETAEAYLGK(1)K	2	0.23895	1	endoplasmic reticulum	GO:0044700 single organism signaling; GO:0065008 regulation of biological quality; GO:0010941 regulation of cell death; GO:0030335 positive regulation of cell migration; GO:0032270 positive regulation of cellular protein metabolic process; GO:0007420 brain development; GO:1903845 negative regulation of cellular response to transforming growth factor beta stimulus; GO:0071345 cellular response to …	GO:0016020 membrane; GO:0042175 nuclear outer membrane-endoplasmic reticulum membrane network; GO:0044421 extracellular region part; GO:0005783 endoplasmic reticulum; GO:0071944 cell periphery; GO:0030054 cell junction; GO:0031982 vesicle; GO:0005737 cytoplasm; GO:0031224 intrinsic component of membrane; GO:0032991 macromolecular complex; GO:0044424 intracellular part; GO:0008180 COP9 signalosome…	GO:1901265 nucleoside phosphate binding; GO:0031625 ubiquitin protein ligase binding; GO:0016817 hydrolase activity, acting on acid anhydrides; GO:0005515 protein binding; GO:0016787 hydrolase activity; GO:0016887 ATPase activity; GO:1901363 heterocyclic compound binding; GO:0097159 organic cyclic compound binding; GO:0016462 pyrophosphatase activity; GO:0032553 ribonucleotide binding; GO:0003824…				IPR029048; IPR029047;	Heat shock protein 70kD, C-terminal domain; Heat shock protein 70kD, peptide-binding domain;	O	KOG0100	Molecular chaperones GRP78/BiP/KAR2, HSP70 superfamily
F1RS36	296	K	78 kDa glucose-regulated protein	HSPA5	1	2.53212e-06	136.7	AK(1)FEELNMDLFR	2	0.50557	2	endoplasmic reticulum	GO:0044700 single organism signaling; GO:0065008 regulation of biological quality; GO:0010941 regulation of cell death; GO:0030335 positive regulation of cell migration; GO:0032270 positive regulation of cellular protein metabolic process; GO:0007420 brain development; GO:1903845 negative regulation of cellular response to transforming growth factor beta stimulus; GO:0071345 cellular response to …	GO:0016020 membrane; GO:0042175 nuclear outer membrane-endoplasmic reticulum membrane network; GO:0044421 extracellular region part; GO:0005783 endoplasmic reticulum; GO:0071944 cell periphery; GO:0030054 cell junction; GO:0031982 vesicle; GO:0005737 cytoplasm; GO:0031224 intrinsic component of membrane; GO:0032991 macromolecular complex; GO:0044424 intracellular part; GO:0008180 COP9 signalosome…	GO:1901265 nucleoside phosphate binding; GO:0031625 ubiquitin protein ligase binding; GO:0016817 hydrolase activity, acting on acid anhydrides; GO:0005515 protein binding; GO:0016787 hydrolase activity; GO:0016887 ATPase activity; GO:1901363 heterocyclic compound binding; GO:0097159 organic cyclic compound binding; GO:0016462 pyrophosphatase activity; GO:0032553 ribonucleotide binding; GO:0003824…				IPR029048; IPR029047;	Heat shock protein 70kD, C-terminal domain; Heat shock protein 70kD, peptide-binding domain;	O	KOG0100	Molecular chaperones GRP78/BiP/KAR2, HSP70 superfamily
F1RS36	340	K	78 kDa glucose-regulated protein	HSPA5	1	3.15418e-05	164.71	IPK(1)IQQLVK	2	-0.074936	2	endoplasmic reticulum	GO:0044700 single organism signaling; GO:0065008 regulation of biological quality; GO:0010941 regulation of cell death; GO:0030335 positive regulation of cell migration; GO:0032270 positive regulation of cellular protein metabolic process; GO:0007420 brain development; GO:1903845 negative regulation of cellular response to transforming growth factor beta stimulus; GO:0071345 cellular response to …	GO:0016020 membrane; GO:0042175 nuclear outer membrane-endoplasmic reticulum membrane network; GO:0044421 extracellular region part; GO:0005783 endoplasmic reticulum; GO:0071944 cell periphery; GO:0030054 cell junction; GO:0031982 vesicle; GO:0005737 cytoplasm; GO:0031224 intrinsic component of membrane; GO:0032991 macromolecular complex; GO:0044424 intracellular part; GO:0008180 COP9 signalosome…	GO:1901265 nucleoside phosphate binding; GO:0031625 ubiquitin protein ligase binding; GO:0016817 hydrolase activity, acting on acid anhydrides; GO:0005515 protein binding; GO:0016787 hydrolase activity; GO:0016887 ATPase activity; GO:1901363 heterocyclic compound binding; GO:0097159 organic cyclic compound binding; GO:0016462 pyrophosphatase activity; GO:0032553 ribonucleotide binding; GO:0003824…				IPR029048; IPR029047;	Heat shock protein 70kD, C-terminal domain; Heat shock protein 70kD, peptide-binding domain;	O	KOG0100	Molecular chaperones GRP78/BiP/KAR2, HSP70 superfamily
F1RS36	493	K	78 kDa glucose-regulated protein	HSPA5	1	1.00663e-06	147.62	NK(1)ITITNDQNR	2	0.31268	2	endoplasmic reticulum	GO:0044700 single organism signaling; GO:0065008 regulation of biological quality; GO:0010941 regulation of cell death; GO:0030335 positive regulation of cell migration; GO:0032270 positive regulation of cellular protein metabolic process; GO:0007420 brain development; GO:1903845 negative regulation of cellular response to transforming growth factor beta stimulus; GO:0071345 cellular response to …	GO:0016020 membrane; GO:0042175 nuclear outer membrane-endoplasmic reticulum membrane network; GO:0044421 extracellular region part; GO:0005783 endoplasmic reticulum; GO:0071944 cell periphery; GO:0030054 cell junction; GO:0031982 vesicle; GO:0005737 cytoplasm; GO:0031224 intrinsic component of membrane; GO:0032991 macromolecular complex; GO:0044424 intracellular part; GO:0008180 COP9 signalosome…	GO:1901265 nucleoside phosphate binding; GO:0031625 ubiquitin protein ligase binding; GO:0016817 hydrolase activity, acting on acid anhydrides; GO:0005515 protein binding; GO:0016787 hydrolase activity; GO:0016887 ATPase activity; GO:1901363 heterocyclic compound binding; GO:0097159 organic cyclic compound binding; GO:0016462 pyrophosphatase activity; GO:0032553 ribonucleotide binding; GO:0003824…				IPR029048; IPR029047;	Heat shock protein 70kD, C-terminal domain; Heat shock protein 70kD, peptide-binding domain;	O	KOG0100	Molecular chaperones GRP78/BiP/KAR2, HSP70 superfamily
A0A287AL90	483	K	Poly [ADP-ribose] polymerase	PARP2	1	0.00170728	116.37	HSTK(1)GLGK	2	-0.52199	1	nucleus	GO:0006486 protein glycosylation; GO:0043413 macromolecule glycosylation; GO:0009101 glycoprotein biosynthetic process; GO:0044763 single-organism cellular process; GO:0044267 cellular protein metabolic process; GO:0009100 glycoprotein metabolic process; GO:0044699 single-organism process; GO:0009058 biosynthetic process; GO:0044238 primary metabolic process; GO:0044237 cellular metabolic process…		GO:0016763 transferase activity, transferring pentosyl groups; GO:0016757 transferase activity, transferring glycosyl groups; GO:0003950 NAD+ ADP-ribosyltransferase activity; GO:0003824 catalytic activity; GO:0016740 transferase activity;	K10798	PARP; poly [ADP-ribose] polymerase [EC:2.4.2.30]	ssc03410 Base excision repair - Sus scrofa (pig); ssc04217 Necroptosis - Sus scrofa (pig); ssc04210 Apoptosis - Sus scrofa (pig);	IPR008893; IPR004102; IPR012317;	WGR domain; Poly(ADP-ribose) polymerase, regulatory domain; Poly(ADP-ribose) polymerase, catalytic domain;	KLO	KOG1037	NAD+ ADP-ribosyltransferase Parp, required for poly-ADP ribosylation of nuclear proteins
F1S9K5	774	K	Glutamyl-prolyl-tRNA synthetase	EPRS	1	0.0146486	63.473	AAK(1)EDIDAAVK	2	-0.91484	1	cytoplasm	GO:0006518 peptide metabolic process; GO:0010608 posttranscriptional regulation of gene expression; GO:0071346 cellular response to interferon-gamma; GO:0044699 single-organism process; GO:0009058 biosynthetic process; GO:0071345 cellular response to cytokine stimulus; GO:0044237 cellular metabolic process; GO:0008152 metabolic process; GO:0006520 cellular amino acid metabolic process; GO:0010558…	GO:0016020 membrane; GO:0005737 cytoplasm; GO:0031224 intrinsic component of membrane; GO:0032991 macromolecular complex; GO:0044424 intracellular part; GO:0005623 cell; GO:0016021 integral component of membrane; GO:0097452 GAIT complex; GO:0017101 aminoacyl-tRNA synthetase multienzyme complex; GO:0005622 intracellular; GO:0044464 cell part; GO:0044425 membrane part; GO:1990904 ribonucleoprotein …	GO:0016876 ligase activity, forming aminoacyl-tRNA and related compounds; GO:0003723 RNA binding; GO:0005524 ATP binding; GO:0035613 RNA stem-loop binding; GO:1901265 nucleoside phosphate binding; GO:0016875 ligase activity, forming carbon-oxygen bonds; GO:0004818 glutamate-tRNA ligase activity; GO:0001882 nucleoside binding; GO:0043167 ion binding; GO:0016874 ligase activity; GO:0005515 protein …	K14163	EPRS; bifunctional glutamyl/prolyl-tRNA synthetase [EC:6.1.1.17 6.1.1.15]	ssc00970 Aminoacyl-tRNA biosynthesis - Sus scrofa (pig); ssc00860 Porphyrin and chlorophyll metabolism - Sus scrofa (pig); ssc01100 Metabolic pathways - Sus scrofa (pig);	IPR002314; IPR020056; IPR000738; IPR006195; IPR004154; IPR009068; IPR017449; IPR020059; IPR016061; IPR020061; IPR004046; IPR020058; IPR011035; IPR014729; IPR033721; IPR010987;	Aminoacyl-tRNA synthetase, class II (G/ P/ S/T); Ribosomal protein L25/Gln-tRNA synthetase, beta-barrel domain; WHEP-TRS domain; Aminoacyl-tRNA synthetase, class II; Anticodon-binding; S15/NS1, RNA-binding; Prolyl-tRNA synthetase, class II; Glutamyl/glutaminyl-tRNA synthetase, class Ib, anti-codon binding domain; Proline-tRNA ligase, class II, C-terminal; Glutamyl/glutaminyl-tRNA synthetase, clas…	J	KOG1147	Glutamyl-tRNA synthetase
F1S9K5	907	K	Glutamyl-prolyl-tRNA synthetase	EPRS	1	2.12085e-05	115.12	LLFDK(1)VASQGEVVR	2	-0.83595	2	cytoplasm	GO:0006518 peptide metabolic process; GO:0010608 posttranscriptional regulation of gene expression; GO:0071346 cellular response to interferon-gamma; GO:0044699 single-organism process; GO:0009058 biosynthetic process; GO:0071345 cellular response to cytokine stimulus; GO:0044237 cellular metabolic process; GO:0008152 metabolic process; GO:0006520 cellular amino acid metabolic process; GO:0010558…	GO:0016020 membrane; GO:0005737 cytoplasm; GO:0031224 intrinsic component of membrane; GO:0032991 macromolecular complex; GO:0044424 intracellular part; GO:0005623 cell; GO:0016021 integral component of membrane; GO:0097452 GAIT complex; GO:0017101 aminoacyl-tRNA synthetase multienzyme complex; GO:0005622 intracellular; GO:0044464 cell part; GO:0044425 membrane part; GO:1990904 ribonucleoprotein …	GO:0016876 ligase activity, forming aminoacyl-tRNA and related compounds; GO:0003723 RNA binding; GO:0005524 ATP binding; GO:0035613 RNA stem-loop binding; GO:1901265 nucleoside phosphate binding; GO:0016875 ligase activity, forming carbon-oxygen bonds; GO:0004818 glutamate-tRNA ligase activity; GO:0001882 nucleoside binding; GO:0043167 ion binding; GO:0016874 ligase activity; GO:0005515 protein …	K14163	EPRS; bifunctional glutamyl/prolyl-tRNA synthetase [EC:6.1.1.17 6.1.1.15]	ssc00970 Aminoacyl-tRNA biosynthesis - Sus scrofa (pig); ssc00860 Porphyrin and chlorophyll metabolism - Sus scrofa (pig); ssc01100 Metabolic pathways - Sus scrofa (pig);	IPR002314; IPR020056; IPR000738; IPR006195; IPR004154; IPR009068; IPR017449; IPR020059; IPR016061; IPR020061; IPR004046; IPR020058; IPR011035; IPR014729; IPR033721; IPR010987;	Aminoacyl-tRNA synthetase, class II (G/ P/ S/T); Ribosomal protein L25/Gln-tRNA synthetase, beta-barrel domain; WHEP-TRS domain; Aminoacyl-tRNA synthetase, class II; Anticodon-binding; S15/NS1, RNA-binding; Prolyl-tRNA synthetase, class II; Glutamyl/glutaminyl-tRNA synthetase, class Ib, anti-codon binding domain; Proline-tRNA ligase, class II, C-terminal; Glutamyl/glutaminyl-tRNA synthetase, clas…	J	KOG1147	Glutamyl-tRNA synthetase
F1SDR7	159	K	Tyrosine 3-monooxygenase/tryptophan 5-monooxygenase activation protein beta	YWHAB	1	6.81197e-07	111.93	QTTVSNSQQAYQEAFEISK(1)K	2	-0.39588	3	cytoplasm	GO:0065008 regulation of biological quality; GO:0009968 negative regulation of signal transduction; GO:0023051 regulation of signaling; GO:0044699 single-organism process; GO:0031400 negative regulation of protein modification process; GO:0015031 protein transport; GO:0051234 establishment of localization; GO:0006605 protein targeting; GO:0051649 establishment of localization in cell; GO:0010646 …	GO:0016020 membrane; GO:0044421 extracellular region part; GO:0030054 cell junction; GO:0031982 vesicle; GO:0005737 cytoplasm; GO:0070161 anchoring junction; GO:0044424 intracellular part; GO:0005623 cell; GO:0005829 cytosol; GO:0005576 extracellular region; GO:0043226 organelle; GO:0070062 extracellular exosome; GO:0005925 focal adhesion; GO:0005622 intracellular; GO:0044464 cell part; GO:000591…	GO:0016597 amino acid binding; GO:0050815 phosphoserine binding; GO:0043167 ion binding; GO:0043177 organic acid binding; GO:0005515 protein binding; GO:0045309 protein phosphorylated amino acid binding; GO:0051219 phosphoprotein binding; GO:0050839 cell adhesion molecule binding; GO:0031406 carboxylic acid binding; GO:0042826 histone deacetylase binding; GO:0005488 binding; GO:0045296 cadherin b…	K16197	YWHAB_Q_Z; 14-3-3 protein beta/theta/zeta	ssc05169 Epstein-Barr virus infection - Sus scrofa (pig); ssc04151 PI3K-Akt signaling pathway - Sus scrofa (pig); ssc04114 Oocyte meiosis - Sus scrofa (pig); ssc04390 Hippo signaling pathway - Sus scrofa (pig); ssc05203 Viral carcinogenesis - Sus scrofa (pig); ssc04110 Cell cycle - Sus scrofa (pig); ssc05161 Hepatitis B - Sus scrofa (pig);	IPR023410;	14-3-3 domain;	O	KOG0841	Multifunctional chaperone (14-3-3 family)
F1SDR7	11	K	Tyrosine 3-monooxygenase/tryptophan 5-monooxygenase activation protein beta	YWHAB	1	0.00447713	97.798	SELVQK(1)AK	2	0.14447	1	cytoplasm	GO:0065008 regulation of biological quality; GO:0009968 negative regulation of signal transduction; GO:0023051 regulation of signaling; GO:0044699 single-organism process; GO:0031400 negative regulation of protein modification process; GO:0015031 protein transport; GO:0051234 establishment of localization; GO:0006605 protein targeting; GO:0051649 establishment of localization in cell; GO:0010646 …	GO:0016020 membrane; GO:0044421 extracellular region part; GO:0030054 cell junction; GO:0031982 vesicle; GO:0005737 cytoplasm; GO:0070161 anchoring junction; GO:0044424 intracellular part; GO:0005623 cell; GO:0005829 cytosol; GO:0005576 extracellular region; GO:0043226 organelle; GO:0070062 extracellular exosome; GO:0005925 focal adhesion; GO:0005622 intracellular; GO:0044464 cell part; GO:000591…	GO:0016597 amino acid binding; GO:0050815 phosphoserine binding; GO:0043167 ion binding; GO:0043177 organic acid binding; GO:0005515 protein binding; GO:0045309 protein phosphorylated amino acid binding; GO:0051219 phosphoprotein binding; GO:0050839 cell adhesion molecule binding; GO:0031406 carboxylic acid binding; GO:0042826 histone deacetylase binding; GO:0005488 binding; GO:0045296 cadherin b…	K16197	YWHAB_Q_Z; 14-3-3 protein beta/theta/zeta	ssc05169 Epstein-Barr virus infection - Sus scrofa (pig); ssc04151 PI3K-Akt signaling pathway - Sus scrofa (pig); ssc04114 Oocyte meiosis - Sus scrofa (pig); ssc04390 Hippo signaling pathway - Sus scrofa (pig); ssc05203 Viral carcinogenesis - Sus scrofa (pig); ssc04110 Cell cycle - Sus scrofa (pig); ssc05161 Hepatitis B - Sus scrofa (pig);	IPR023410;	14-3-3 domain;	O	KOG0841	Multifunctional chaperone (14-3-3 family)
F1SDR7	70	K	Tyrosine 3-monooxygenase/tryptophan 5-monooxygenase activation protein beta	YWHAB	1	2.59631e-09	180.97	VISSIEQK(1)TER	2	0.16287	1	cytoplasm	GO:0065008 regulation of biological quality; GO:0009968 negative regulation of signal transduction; GO:0023051 regulation of signaling; GO:0044699 single-organism process; GO:0031400 negative regulation of protein modification process; GO:0015031 protein transport; GO:0051234 establishment of localization; GO:0006605 protein targeting; GO:0051649 establishment of localization in cell; GO:0010646 …	GO:0016020 membrane; GO:0044421 extracellular region part; GO:0030054 cell junction; GO:0031982 vesicle; GO:0005737 cytoplasm; GO:0070161 anchoring junction; GO:0044424 intracellular part; GO:0005623 cell; GO:0005829 cytosol; GO:0005576 extracellular region; GO:0043226 organelle; GO:0070062 extracellular exosome; GO:0005925 focal adhesion; GO:0005622 intracellular; GO:0044464 cell part; GO:000591…	GO:0016597 amino acid binding; GO:0050815 phosphoserine binding; GO:0043167 ion binding; GO:0043177 organic acid binding; GO:0005515 protein binding; GO:0045309 protein phosphorylated amino acid binding; GO:0051219 phosphoprotein binding; GO:0050839 cell adhesion molecule binding; GO:0031406 carboxylic acid binding; GO:0042826 histone deacetylase binding; GO:0005488 binding; GO:0045296 cadherin b…	K16197	YWHAB_Q_Z; 14-3-3 protein beta/theta/zeta	ssc05169 Epstein-Barr virus infection - Sus scrofa (pig); ssc04151 PI3K-Akt signaling pathway - Sus scrofa (pig); ssc04114 Oocyte meiosis - Sus scrofa (pig); ssc04390 Hippo signaling pathway - Sus scrofa (pig); ssc05203 Viral carcinogenesis - Sus scrofa (pig); ssc04110 Cell cycle - Sus scrofa (pig); ssc05161 Hepatitis B - Sus scrofa (pig);	IPR023410;	14-3-3 domain;	O	KOG0841	Multifunctional chaperone (14-3-3 family)
F1SDR7	13	K	Tyrosine 3-monooxygenase/tryptophan 5-monooxygenase activation protein beta	YWHAB	1	0.000103541	147.4	AK(1)LAEQAER	2	-0.17213	1	cytoplasm	GO:0065008 regulation of biological quality; GO:0009968 negative regulation of signal transduction; GO:0023051 regulation of signaling; GO:0044699 single-organism process; GO:0031400 negative regulation of protein modification process; GO:0015031 protein transport; GO:0051234 establishment of localization; GO:0006605 protein targeting; GO:0051649 establishment of localization in cell; GO:0010646 …	GO:0016020 membrane; GO:0044421 extracellular region part; GO:0030054 cell junction; GO:0031982 vesicle; GO:0005737 cytoplasm; GO:0070161 anchoring junction; GO:0044424 intracellular part; GO:0005623 cell; GO:0005829 cytosol; GO:0005576 extracellular region; GO:0043226 organelle; GO:0070062 extracellular exosome; GO:0005925 focal adhesion; GO:0005622 intracellular; GO:0044464 cell part; GO:000591…	GO:0016597 amino acid binding; GO:0050815 phosphoserine binding; GO:0043167 ion binding; GO:0043177 organic acid binding; GO:0005515 protein binding; GO:0045309 protein phosphorylated amino acid binding; GO:0051219 phosphoprotein binding; GO:0050839 cell adhesion molecule binding; GO:0031406 carboxylic acid binding; GO:0042826 histone deacetylase binding; GO:0005488 binding; GO:0045296 cadherin b…	K16197	YWHAB_Q_Z; 14-3-3 protein beta/theta/zeta	ssc05169 Epstein-Barr virus infection - Sus scrofa (pig); ssc04151 PI3K-Akt signaling pathway - Sus scrofa (pig); ssc04114 Oocyte meiosis - Sus scrofa (pig); ssc04390 Hippo signaling pathway - Sus scrofa (pig); ssc05203 Viral carcinogenesis - Sus scrofa (pig); ssc04110 Cell cycle - Sus scrofa (pig); ssc05161 Hepatitis B - Sus scrofa (pig);	IPR023410;	14-3-3 domain;	O	KOG0841	Multifunctional chaperone (14-3-3 family)
F1SDR7	29	K	Tyrosine 3-monooxygenase/tryptophan 5-monooxygenase activation protein beta	YWHAB	1	2.53569e-07	100.9	YDDMAAAMK(1)AVTEQGHELSNEER	3	0.069951	1	cytoplasm	GO:0065008 regulation of biological quality; GO:0009968 negative regulation of signal transduction; GO:0023051 regulation of signaling; GO:0044699 single-organism process; GO:0031400 negative regulation of protein modification process; GO:0015031 protein transport; GO:0051234 establishment of localization; GO:0006605 protein targeting; GO:0051649 establishment of localization in cell; GO:0010646 …	GO:0016020 membrane; GO:0044421 extracellular region part; GO:0030054 cell junction; GO:0031982 vesicle; GO:0005737 cytoplasm; GO:0070161 anchoring junction; GO:0044424 intracellular part; GO:0005623 cell; GO:0005829 cytosol; GO:0005576 extracellular region; GO:0043226 organelle; GO:0070062 extracellular exosome; GO:0005925 focal adhesion; GO:0005622 intracellular; GO:0044464 cell part; GO:000591…	GO:0016597 amino acid binding; GO:0050815 phosphoserine binding; GO:0043167 ion binding; GO:0043177 organic acid binding; GO:0005515 protein binding; GO:0045309 protein phosphorylated amino acid binding; GO:0051219 phosphoprotein binding; GO:0050839 cell adhesion molecule binding; GO:0031406 carboxylic acid binding; GO:0042826 histone deacetylase binding; GO:0005488 binding; GO:0045296 cadherin b…	K16197	YWHAB_Q_Z; 14-3-3 protein beta/theta/zeta	ssc05169 Epstein-Barr virus infection - Sus scrofa (pig); ssc04151 PI3K-Akt signaling pathway - Sus scrofa (pig); ssc04114 Oocyte meiosis - Sus scrofa (pig); ssc04390 Hippo signaling pathway - Sus scrofa (pig); ssc05203 Viral carcinogenesis - Sus scrofa (pig); ssc04110 Cell cycle - Sus scrofa (pig); ssc05161 Hepatitis B - Sus scrofa (pig);	IPR023410;	14-3-3 domain;	O	KOG0841	Multifunctional chaperone (14-3-3 family)
F1SDR7	5	K	Tyrosine 3-monooxygenase/tryptophan 5-monooxygenase activation protein beta	YWHAB	1	0.000295907	100.88	TMDK(1)SELVQK	2	-0.70859	1	cytoplasm	GO:0065008 regulation of biological quality; GO:0009968 negative regulation of signal transduction; GO:0023051 regulation of signaling; GO:0044699 single-organism process; GO:0031400 negative regulation of protein modification process; GO:0015031 protein transport; GO:0051234 establishment of localization; GO:0006605 protein targeting; GO:0051649 establishment of localization in cell; GO:0010646 …	GO:0016020 membrane; GO:0044421 extracellular region part; GO:0030054 cell junction; GO:0031982 vesicle; GO:0005737 cytoplasm; GO:0070161 anchoring junction; GO:0044424 intracellular part; GO:0005623 cell; GO:0005829 cytosol; GO:0005576 extracellular region; GO:0043226 organelle; GO:0070062 extracellular exosome; GO:0005925 focal adhesion; GO:0005622 intracellular; GO:0044464 cell part; GO:000591…	GO:0016597 amino acid binding; GO:0050815 phosphoserine binding; GO:0043167 ion binding; GO:0043177 organic acid binding; GO:0005515 protein binding; GO:0045309 protein phosphorylated amino acid binding; GO:0051219 phosphoprotein binding; GO:0050839 cell adhesion molecule binding; GO:0031406 carboxylic acid binding; GO:0042826 histone deacetylase binding; GO:0005488 binding; GO:0045296 cadherin b…	K16197	YWHAB_Q_Z; 14-3-3 protein beta/theta/zeta	ssc05169 Epstein-Barr virus infection - Sus scrofa (pig); ssc04151 PI3K-Akt signaling pathway - Sus scrofa (pig); ssc04114 Oocyte meiosis - Sus scrofa (pig); ssc04390 Hippo signaling pathway - Sus scrofa (pig); ssc05203 Viral carcinogenesis - Sus scrofa (pig); ssc04110 Cell cycle - Sus scrofa (pig); ssc05161 Hepatitis B - Sus scrofa (pig);	IPR023410;	14-3-3 domain;	O	KOG0841	Multifunctional chaperone (14-3-3 family)
F1RJX8	8	K	Coatomer subunit alpha	COPA	1	0.00856083	101.64	FETK(1)SAR	2	0.97439	1	cytoplasm	GO:0044707 single-multicellular organism process; GO:0046907 intracellular transport; GO:0065008 regulation of biological quality; GO:0007586 digestion; GO:0044699 single-organism process; GO:0048193 Golgi vesicle transport; GO:0015031 protein transport; GO:0051234 establishment of localization; GO:0051649 establishment of localization in cell; GO:1902578 single-organism localization; GO:0006886 …	GO:0016020 membrane; GO:0005615 extracellular space; GO:0044421 extracellular region part; GO:0031410 cytoplasmic vesicle; GO:0031090 organelle membrane; GO:0098796 membrane protein complex; GO:0030137 COPI-coated vesicle; GO:0030660 Golgi-associated vesicle membrane; GO:0031982 vesicle; GO:0005737 cytoplasm; GO:0044433 cytoplasmic vesicle part; GO:0032991 macromolecular complex; GO:0044424 intra…	GO:0005515 protein binding; GO:0005198 structural molecule activity; GO:0005488 binding;	K05236			IPR006692; IPR017986; IPR015943; IPR024977; IPR010714;	Coatomer, WD associated region; WD40-repeat-containing domain; WD40/YVTN repeat-like-containing domain; Anaphase-promoting complex subunit 4, WD40 domain; Coatomer, alpha subunit, C-terminal;	U	KOG0292	Vesicle coat complex COPI, alpha subunit
F1RJX8	598	K	Coatomer subunit alpha	COPA	1	0.00129462	88.021	VLTIDPTEFK(1)FK	2	-2.5817	1	cytoplasm	GO:0044707 single-multicellular organism process; GO:0046907 intracellular transport; GO:0065008 regulation of biological quality; GO:0007586 digestion; GO:0044699 single-organism process; GO:0048193 Golgi vesicle transport; GO:0015031 protein transport; GO:0051234 establishment of localization; GO:0051649 establishment of localization in cell; GO:1902578 single-organism localization; GO:0006886 …	GO:0016020 membrane; GO:0005615 extracellular space; GO:0044421 extracellular region part; GO:0031410 cytoplasmic vesicle; GO:0031090 organelle membrane; GO:0098796 membrane protein complex; GO:0030137 COPI-coated vesicle; GO:0030660 Golgi-associated vesicle membrane; GO:0031982 vesicle; GO:0005737 cytoplasm; GO:0044433 cytoplasmic vesicle part; GO:0032991 macromolecular complex; GO:0044424 intra…	GO:0005515 protein binding; GO:0005198 structural molecule activity; GO:0005488 binding;	K05236			IPR006692; IPR017986; IPR015943; IPR024977; IPR010714;	Coatomer, WD associated region; WD40-repeat-containing domain; WD40/YVTN repeat-like-containing domain; Anaphase-promoting complex subunit 4, WD40 domain; Coatomer, alpha subunit, C-terminal;	U	KOG0292	Vesicle coat complex COPI, alpha subunit
F1RJX8	600	K	Coatomer subunit alpha	COPA	1	0.0034186	101.6	FK(1)LALINR	2	-0.26249	1	cytoplasm	GO:0044707 single-multicellular organism process; GO:0046907 intracellular transport; GO:0065008 regulation of biological quality; GO:0007586 digestion; GO:0044699 single-organism process; GO:0048193 Golgi vesicle transport; GO:0015031 protein transport; GO:0051234 establishment of localization; GO:0051649 establishment of localization in cell; GO:1902578 single-organism localization; GO:0006886 …	GO:0016020 membrane; GO:0005615 extracellular space; GO:0044421 extracellular region part; GO:0031410 cytoplasmic vesicle; GO:0031090 organelle membrane; GO:0098796 membrane protein complex; GO:0030137 COPI-coated vesicle; GO:0030660 Golgi-associated vesicle membrane; GO:0031982 vesicle; GO:0005737 cytoplasm; GO:0044433 cytoplasmic vesicle part; GO:0032991 macromolecular complex; GO:0044424 intra…	GO:0005515 protein binding; GO:0005198 structural molecule activity; GO:0005488 binding;	K05236			IPR006692; IPR017986; IPR015943; IPR024977; IPR010714;	Coatomer, WD associated region; WD40-repeat-containing domain; WD40/YVTN repeat-like-containing domain; Anaphase-promoting complex subunit 4, WD40 domain; Coatomer, alpha subunit, C-terminal;	U	KOG0292	Vesicle coat complex COPI, alpha subunit
E1CAJ6	368	K	Protein disulfide isomerase P5	pdi-p5	1	0.00823645	102.71	MK(1)FALLK	2	-0.47149	2	extracellular	GO:0050794 regulation of cellular process; GO:0033554 cellular response to stress; GO:0051716 cellular response to stimulus; GO:0065008 regulation of biological quality; GO:0034976 response to endoplasmic reticulum stress; GO:0006950 response to stress; GO:0045454 cell redox homeostasis; GO:0016192 vesicle-mediated transport; GO:0044763 single-organism cellular process; GO:0019725 cellular homeos…	GO:0043229 intracellular organelle; GO:0005783 endoplasmic reticulum; GO:0044421 extracellular region part; GO:0005737 cytoplasm; GO:0031982 vesicle; GO:0012505 endomembrane system; GO:0044424 intracellular part; GO:0005829 cytosol; GO:0005623 cell; GO:0005576 extracellular region; GO:0043226 organelle; GO:0070062 extracellular exosome; GO:0043231 intracellular membrane-bounded organelle; GO:0005…	GO:0016864 intramolecular oxidoreductase activity, transposing S-S bonds; GO:0016860 intramolecular oxidoreductase activity; GO:0016853 isomerase activity; GO:0003756 protein disulfide isomerase activity; GO:0003824 catalytic activity;	K09584	PDIA6; protein disulfide-isomerase A6 [EC:5.3.4.1]	ssc04141 Protein processing in endoplasmic reticulum - Sus scrofa (pig);	IPR005788; IPR013766; IPR012336;	Disulphide isomerase; Thioredoxin domain; Thioredoxin-like fold;	O	KOG0191	Thioredoxin/protein disulfide isomerase
E1CAJ6	245	K	Protein disulfide isomerase P5	pdi-p5	1	4.90231e-14	176.89	IFQK(1)GESPVDYDGGR	2	-0.4344	2	extracellular	GO:0050794 regulation of cellular process; GO:0033554 cellular response to stress; GO:0051716 cellular response to stimulus; GO:0065008 regulation of biological quality; GO:0034976 response to endoplasmic reticulum stress; GO:0006950 response to stress; GO:0045454 cell redox homeostasis; GO:0016192 vesicle-mediated transport; GO:0044763 single-organism cellular process; GO:0019725 cellular homeos…	GO:0043229 intracellular organelle; GO:0005783 endoplasmic reticulum; GO:0044421 extracellular region part; GO:0005737 cytoplasm; GO:0031982 vesicle; GO:0012505 endomembrane system; GO:0044424 intracellular part; GO:0005829 cytosol; GO:0005623 cell; GO:0005576 extracellular region; GO:0043226 organelle; GO:0070062 extracellular exosome; GO:0043231 intracellular membrane-bounded organelle; GO:0005…	GO:0016864 intramolecular oxidoreductase activity, transposing S-S bonds; GO:0016860 intramolecular oxidoreductase activity; GO:0016853 isomerase activity; GO:0003756 protein disulfide isomerase activity; GO:0003824 catalytic activity;	K09584	PDIA6; protein disulfide-isomerase A6 [EC:5.3.4.1]	ssc04141 Protein processing in endoplasmic reticulum - Sus scrofa (pig);	IPR005788; IPR013766; IPR012336;	Disulphide isomerase; Thioredoxin domain; Thioredoxin-like fold;	O	KOG0191	Thioredoxin/protein disulfide isomerase
E1CAJ6	102	K	Protein disulfide isomerase P5	pdi-p5	1	2.91453e-19	137.72	HQSLGGQYGVQGFPTIK(1)IFGSNK	3	0.52958	1	extracellular	GO:0050794 regulation of cellular process; GO:0033554 cellular response to stress; GO:0051716 cellular response to stimulus; GO:0065008 regulation of biological quality; GO:0034976 response to endoplasmic reticulum stress; GO:0006950 response to stress; GO:0045454 cell redox homeostasis; GO:0016192 vesicle-mediated transport; GO:0044763 single-organism cellular process; GO:0019725 cellular homeos…	GO:0043229 intracellular organelle; GO:0005783 endoplasmic reticulum; GO:0044421 extracellular region part; GO:0005737 cytoplasm; GO:0031982 vesicle; GO:0012505 endomembrane system; GO:0044424 intracellular part; GO:0005829 cytosol; GO:0005623 cell; GO:0005576 extracellular region; GO:0043226 organelle; GO:0070062 extracellular exosome; GO:0043231 intracellular membrane-bounded organelle; GO:0005…	GO:0016864 intramolecular oxidoreductase activity, transposing S-S bonds; GO:0016860 intramolecular oxidoreductase activity; GO:0016853 isomerase activity; GO:0003756 protein disulfide isomerase activity; GO:0003824 catalytic activity;	K09584	PDIA6; protein disulfide-isomerase A6 [EC:5.3.4.1]	ssc04141 Protein processing in endoplasmic reticulum - Sus scrofa (pig);	IPR005788; IPR013766; IPR012336;	Disulphide isomerase; Thioredoxin domain; Thioredoxin-like fold;	O	KOG0191	Thioredoxin/protein disulfide isomerase
E1CAJ6	208	K	Protein disulfide isomerase P5	pdi-p5	1	7.1036e-09	133.94	NLEPEWAAAATEVK(1)EQTK	3	0.17428	1	extracellular	GO:0050794 regulation of cellular process; GO:0033554 cellular response to stress; GO:0051716 cellular response to stimulus; GO:0065008 regulation of biological quality; GO:0034976 response to endoplasmic reticulum stress; GO:0006950 response to stress; GO:0045454 cell redox homeostasis; GO:0016192 vesicle-mediated transport; GO:0044763 single-organism cellular process; GO:0019725 cellular homeos…	GO:0043229 intracellular organelle; GO:0005783 endoplasmic reticulum; GO:0044421 extracellular region part; GO:0005737 cytoplasm; GO:0031982 vesicle; GO:0012505 endomembrane system; GO:0044424 intracellular part; GO:0005829 cytosol; GO:0005623 cell; GO:0005576 extracellular region; GO:0043226 organelle; GO:0070062 extracellular exosome; GO:0043231 intracellular membrane-bounded organelle; GO:0005…	GO:0016864 intramolecular oxidoreductase activity, transposing S-S bonds; GO:0016860 intramolecular oxidoreductase activity; GO:0016853 isomerase activity; GO:0003756 protein disulfide isomerase activity; GO:0003824 catalytic activity;	K09584	PDIA6; protein disulfide-isomerase A6 [EC:5.3.4.1]	ssc04141 Protein processing in endoplasmic reticulum - Sus scrofa (pig);	IPR005788; IPR013766; IPR012336;	Disulphide isomerase; Thioredoxin domain; Thioredoxin-like fold;	O	KOG0191	Thioredoxin/protein disulfide isomerase
E1CAJ6	160	K	Protein disulfide isomerase P5	pdi-p5	1	4.24834e-06	125.97	K(1)DVIELTDDTFDK	2	-0.43583	1	extracellular	GO:0050794 regulation of cellular process; GO:0033554 cellular response to stress; GO:0051716 cellular response to stimulus; GO:0065008 regulation of biological quality; GO:0034976 response to endoplasmic reticulum stress; GO:0006950 response to stress; GO:0045454 cell redox homeostasis; GO:0016192 vesicle-mediated transport; GO:0044763 single-organism cellular process; GO:0019725 cellular homeos…	GO:0043229 intracellular organelle; GO:0005783 endoplasmic reticulum; GO:0044421 extracellular region part; GO:0005737 cytoplasm; GO:0031982 vesicle; GO:0012505 endomembrane system; GO:0044424 intracellular part; GO:0005829 cytosol; GO:0005623 cell; GO:0005576 extracellular region; GO:0043226 organelle; GO:0070062 extracellular exosome; GO:0043231 intracellular membrane-bounded organelle; GO:0005…	GO:0016864 intramolecular oxidoreductase activity, transposing S-S bonds; GO:0016860 intramolecular oxidoreductase activity; GO:0016853 isomerase activity; GO:0003756 protein disulfide isomerase activity; GO:0003824 catalytic activity;	K09584	PDIA6; protein disulfide-isomerase A6 [EC:5.3.4.1]	ssc04141 Protein processing in endoplasmic reticulum - Sus scrofa (pig);	IPR005788; IPR013766; IPR012336;	Disulphide isomerase; Thioredoxin domain; Thioredoxin-like fold;	O	KOG0191	Thioredoxin/protein disulfide isomerase
E1CAJ6	77	K	Protein disulfide isomerase P5	pdi-p5	1	0.00603681	72.891	DVVK(1)VGAVDADK	2	-0.056394	1	extracellular	GO:0050794 regulation of cellular process; GO:0033554 cellular response to stress; GO:0051716 cellular response to stimulus; GO:0065008 regulation of biological quality; GO:0034976 response to endoplasmic reticulum stress; GO:0006950 response to stress; GO:0045454 cell redox homeostasis; GO:0016192 vesicle-mediated transport; GO:0044763 single-organism cellular process; GO:0019725 cellular homeos…	GO:0043229 intracellular organelle; GO:0005783 endoplasmic reticulum; GO:0044421 extracellular region part; GO:0005737 cytoplasm; GO:0031982 vesicle; GO:0012505 endomembrane system; GO:0044424 intracellular part; GO:0005829 cytosol; GO:0005623 cell; GO:0005576 extracellular region; GO:0043226 organelle; GO:0070062 extracellular exosome; GO:0043231 intracellular membrane-bounded organelle; GO:0005…	GO:0016864 intramolecular oxidoreductase activity, transposing S-S bonds; GO:0016860 intramolecular oxidoreductase activity; GO:0016853 isomerase activity; GO:0003756 protein disulfide isomerase activity; GO:0003824 catalytic activity;	K09584	PDIA6; protein disulfide-isomerase A6 [EC:5.3.4.1]	ssc04141 Protein processing in endoplasmic reticulum - Sus scrofa (pig);	IPR005788; IPR013766; IPR012336;	Disulphide isomerase; Thioredoxin domain; Thioredoxin-like fold;	O	KOG0191	Thioredoxin/protein disulfide isomerase
E1CAJ6	216	K	Protein disulfide isomerase P5	pdi-p5	1	2.36179e-11	149.97	VK(1)LAAVDATVNQVLASR	3	0.3186	1	extracellular	GO:0050794 regulation of cellular process; GO:0033554 cellular response to stress; GO:0051716 cellular response to stimulus; GO:0065008 regulation of biological quality; GO:0034976 response to endoplasmic reticulum stress; GO:0006950 response to stress; GO:0045454 cell redox homeostasis; GO:0016192 vesicle-mediated transport; GO:0044763 single-organism cellular process; GO:0019725 cellular homeos…	GO:0043229 intracellular organelle; GO:0005783 endoplasmic reticulum; GO:0044421 extracellular region part; GO:0005737 cytoplasm; GO:0031982 vesicle; GO:0012505 endomembrane system; GO:0044424 intracellular part; GO:0005829 cytosol; GO:0005623 cell; GO:0005576 extracellular region; GO:0043226 organelle; GO:0070062 extracellular exosome; GO:0043231 intracellular membrane-bounded organelle; GO:0005…	GO:0016864 intramolecular oxidoreductase activity, transposing S-S bonds; GO:0016860 intramolecular oxidoreductase activity; GO:0016853 isomerase activity; GO:0003756 protein disulfide isomerase activity; GO:0003824 catalytic activity;	K09584	PDIA6; protein disulfide-isomerase A6 [EC:5.3.4.1]	ssc04141 Protein processing in endoplasmic reticulum - Sus scrofa (pig);	IPR005788; IPR013766; IPR012336;	Disulphide isomerase; Thioredoxin domain; Thioredoxin-like fold;	O	KOG0191	Thioredoxin/protein disulfide isomerase
E1CAJ6	66	K	Protein disulfide isomerase P5	pdi-p5	1	0.0206301	87.323	LTPEWK(1)K	2	1.296	1	extracellular	GO:0050794 regulation of cellular process; GO:0033554 cellular response to stress; GO:0051716 cellular response to stimulus; GO:0065008 regulation of biological quality; GO:0034976 response to endoplasmic reticulum stress; GO:0006950 response to stress; GO:0045454 cell redox homeostasis; GO:0016192 vesicle-mediated transport; GO:0044763 single-organism cellular process; GO:0019725 cellular homeos…	GO:0043229 intracellular organelle; GO:0005783 endoplasmic reticulum; GO:0044421 extracellular region part; GO:0005737 cytoplasm; GO:0031982 vesicle; GO:0012505 endomembrane system; GO:0044424 intracellular part; GO:0005829 cytosol; GO:0005623 cell; GO:0005576 extracellular region; GO:0043226 organelle; GO:0070062 extracellular exosome; GO:0043231 intracellular membrane-bounded organelle; GO:0005…	GO:0016864 intramolecular oxidoreductase activity, transposing S-S bonds; GO:0016860 intramolecular oxidoreductase activity; GO:0016853 isomerase activity; GO:0003756 protein disulfide isomerase activity; GO:0003824 catalytic activity;	K09584	PDIA6; protein disulfide-isomerase A6 [EC:5.3.4.1]	ssc04141 Protein processing in endoplasmic reticulum - Sus scrofa (pig);	IPR005788; IPR013766; IPR012336;	Disulphide isomerase; Thioredoxin domain; Thioredoxin-like fold;	O	KOG0191	Thioredoxin/protein disulfide isomerase
E1CAJ6	73	K	Protein disulfide isomerase P5	pdi-p5	1	0.00103379	97.813	VATALK(1)DVVK	2	-0.1918	1	extracellular	GO:0050794 regulation of cellular process; GO:0033554 cellular response to stress; GO:0051716 cellular response to stimulus; GO:0065008 regulation of biological quality; GO:0034976 response to endoplasmic reticulum stress; GO:0006950 response to stress; GO:0045454 cell redox homeostasis; GO:0016192 vesicle-mediated transport; GO:0044763 single-organism cellular process; GO:0019725 cellular homeos…	GO:0043229 intracellular organelle; GO:0005783 endoplasmic reticulum; GO:0044421 extracellular region part; GO:0005737 cytoplasm; GO:0031982 vesicle; GO:0012505 endomembrane system; GO:0044424 intracellular part; GO:0005829 cytosol; GO:0005623 cell; GO:0005576 extracellular region; GO:0043226 organelle; GO:0070062 extracellular exosome; GO:0043231 intracellular membrane-bounded organelle; GO:0005…	GO:0016864 intramolecular oxidoreductase activity, transposing S-S bonds; GO:0016860 intramolecular oxidoreductase activity; GO:0016853 isomerase activity; GO:0003756 protein disulfide isomerase activity; GO:0003824 catalytic activity;	K09584	PDIA6; protein disulfide-isomerase A6 [EC:5.3.4.1]	ssc04141 Protein processing in endoplasmic reticulum - Sus scrofa (pig);	IPR005788; IPR013766; IPR012336;	Disulphide isomerase; Thioredoxin domain; Thioredoxin-like fold;	O	KOG0191	Thioredoxin/protein disulfide isomerase
F1RX83	190	K	Uncharacterized protein	ERLIN2	1	5.0823e-05	119.39	NYELMESEK(1)TK	2	0.34021	1	extracellular	GO:0044700 single organism signaling; GO:0009891 positive regulation of biosynthetic process; GO:0044699 single-organism process; GO:0036503 ERAD pathway; GO:0019216 regulation of lipid metabolic process; GO:0044237 cellular metabolic process; GO:2001141 regulation of RNA biosynthetic process; GO:0007165 signal transduction; GO:0008152 metabolic process; GO:0090206 negative regulation of choleste…	GO:0016020 membrane; GO:0042175 nuclear outer membrane-endoplasmic reticulum membrane network; GO:0005783 endoplasmic reticulum; GO:0044421 extracellular region part; GO:0071944 cell periphery; GO:0098857 membrane microdomain; GO:0005737 cytoplasm; GO:0031982 vesicle; GO:0032991 macromolecular complex; GO:0044424 intracellular part; GO:0005623 cell; GO:0044422 organelle part; GO:0070062 extracell…	GO:0097159 organic cyclic compound binding; GO:0015485 cholesterol binding; GO:0032934 sterol binding; GO:0031625 ubiquitin protein ligase binding; GO:0005488 binding; GO:0043178 alcohol binding; GO:0008289 lipid binding; GO:0005515 protein binding; GO:0044389 ubiquitin-like protein ligase binding; GO:0019899 enzyme binding; GO:0005496 steroid binding; GO:0036094 small molecule binding;				IPR001107;	Band 7 domain;	R	KOG2962	Prohibitin-related membrane protease subunits
F1RX83	241	K	Uncharacterized protein	ERLIN2	1	2.91481e-05	117.93	K(1)ISEIEDAAFLAR	2	1.4731	1	extracellular	GO:0044700 single organism signaling; GO:0009891 positive regulation of biosynthetic process; GO:0044699 single-organism process; GO:0036503 ERAD pathway; GO:0019216 regulation of lipid metabolic process; GO:0044237 cellular metabolic process; GO:2001141 regulation of RNA biosynthetic process; GO:0007165 signal transduction; GO:0008152 metabolic process; GO:0090206 negative regulation of choleste…	GO:0016020 membrane; GO:0042175 nuclear outer membrane-endoplasmic reticulum membrane network; GO:0005783 endoplasmic reticulum; GO:0044421 extracellular region part; GO:0071944 cell periphery; GO:0098857 membrane microdomain; GO:0005737 cytoplasm; GO:0031982 vesicle; GO:0032991 macromolecular complex; GO:0044424 intracellular part; GO:0005623 cell; GO:0044422 organelle part; GO:0070062 extracell…	GO:0097159 organic cyclic compound binding; GO:0015485 cholesterol binding; GO:0032934 sterol binding; GO:0031625 ubiquitin protein ligase binding; GO:0005488 binding; GO:0043178 alcohol binding; GO:0008289 lipid binding; GO:0005515 protein binding; GO:0044389 ubiquitin-like protein ligase binding; GO:0019899 enzyme binding; GO:0005496 steroid binding; GO:0036094 small molecule binding;				IPR001107;	Band 7 domain;	R	KOG2962	Prohibitin-related membrane protease subunits
F1RX83	192	K	Uncharacterized protein	ERLIN2	1	0.00213612	98.055	TK(1)LLIAAQK	2	-0.2631	1	extracellular	GO:0044700 single organism signaling; GO:0009891 positive regulation of biosynthetic process; GO:0044699 single-organism process; GO:0036503 ERAD pathway; GO:0019216 regulation of lipid metabolic process; GO:0044237 cellular metabolic process; GO:2001141 regulation of RNA biosynthetic process; GO:0007165 signal transduction; GO:0008152 metabolic process; GO:0090206 negative regulation of choleste…	GO:0016020 membrane; GO:0042175 nuclear outer membrane-endoplasmic reticulum membrane network; GO:0005783 endoplasmic reticulum; GO:0044421 extracellular region part; GO:0071944 cell periphery; GO:0098857 membrane microdomain; GO:0005737 cytoplasm; GO:0031982 vesicle; GO:0032991 macromolecular complex; GO:0044424 intracellular part; GO:0005623 cell; GO:0044422 organelle part; GO:0070062 extracell…	GO:0097159 organic cyclic compound binding; GO:0015485 cholesterol binding; GO:0032934 sterol binding; GO:0031625 ubiquitin protein ligase binding; GO:0005488 binding; GO:0043178 alcohol binding; GO:0008289 lipid binding; GO:0005515 protein binding; GO:0044389 ubiquitin-like protein ligase binding; GO:0019899 enzyme binding; GO:0005496 steroid binding; GO:0036094 small molecule binding;				IPR001107;	Band 7 domain;	R	KOG2962	Prohibitin-related membrane protease subunits
F1RX83	273	K	Uncharacterized protein	ERLIN2	1	0.0246369	66.457	IAEANK(1)LK	2	1.5786	1	extracellular	GO:0044700 single organism signaling; GO:0009891 positive regulation of biosynthetic process; GO:0044699 single-organism process; GO:0036503 ERAD pathway; GO:0019216 regulation of lipid metabolic process; GO:0044237 cellular metabolic process; GO:2001141 regulation of RNA biosynthetic process; GO:0007165 signal transduction; GO:0008152 metabolic process; GO:0090206 negative regulation of choleste…	GO:0016020 membrane; GO:0042175 nuclear outer membrane-endoplasmic reticulum membrane network; GO:0005783 endoplasmic reticulum; GO:0044421 extracellular region part; GO:0071944 cell periphery; GO:0098857 membrane microdomain; GO:0005737 cytoplasm; GO:0031982 vesicle; GO:0032991 macromolecular complex; GO:0044424 intracellular part; GO:0005623 cell; GO:0044422 organelle part; GO:0070062 extracell…	GO:0097159 organic cyclic compound binding; GO:0015485 cholesterol binding; GO:0032934 sterol binding; GO:0031625 ubiquitin protein ligase binding; GO:0005488 binding; GO:0043178 alcohol binding; GO:0008289 lipid binding; GO:0005515 protein binding; GO:0044389 ubiquitin-like protein ligase binding; GO:0019899 enzyme binding; GO:0005496 steroid binding; GO:0036094 small molecule binding;				IPR001107;	Band 7 domain;	R	KOG2962	Prohibitin-related membrane protease subunits
F1RX83	199	K	Uncharacterized protein	ERLIN2	1	0.000105411	147.04	LLIAAQK(1)QK	2	-0.30395	1	extracellular	GO:0044700 single organism signaling; GO:0009891 positive regulation of biosynthetic process; GO:0044699 single-organism process; GO:0036503 ERAD pathway; GO:0019216 regulation of lipid metabolic process; GO:0044237 cellular metabolic process; GO:2001141 regulation of RNA biosynthetic process; GO:0007165 signal transduction; GO:0008152 metabolic process; GO:0090206 negative regulation of choleste…	GO:0016020 membrane; GO:0042175 nuclear outer membrane-endoplasmic reticulum membrane network; GO:0005783 endoplasmic reticulum; GO:0044421 extracellular region part; GO:0071944 cell periphery; GO:0098857 membrane microdomain; GO:0005737 cytoplasm; GO:0031982 vesicle; GO:0032991 macromolecular complex; GO:0044424 intracellular part; GO:0005623 cell; GO:0044422 organelle part; GO:0070062 extracell…	GO:0097159 organic cyclic compound binding; GO:0015485 cholesterol binding; GO:0032934 sterol binding; GO:0031625 ubiquitin protein ligase binding; GO:0005488 binding; GO:0043178 alcohol binding; GO:0008289 lipid binding; GO:0005515 protein binding; GO:0044389 ubiquitin-like protein ligase binding; GO:0019899 enzyme binding; GO:0005496 steroid binding; GO:0036094 small molecule binding;				IPR001107;	Band 7 domain;	R	KOG2962	Prohibitin-related membrane protease subunits
P08059	116	K	Glucose-6-phosphate isomerase	GPI	1	2.21234e-08	129.42	SNTPILVDGK(1)DVMPEVNR	2	0.41673	2	cytoplasm	GO:0006757 ATP generation from ADP; GO:0009116 nucleoside metabolic process; GO:0042278 purine nucleoside metabolic process; GO:0006165 nucleoside diphosphate phosphorylation; GO:0046031 ADP metabolic process; GO:0019362 pyridine nucleotide metabolic process; GO:0006096 glycolytic process; GO:0009167 purine ribonucleoside monophosphate metabolic process; GO:0019319 hexose biosynthetic process; GO…	GO:0005615 extracellular space; GO:0044421 extracellular region part; GO:0044464 cell part; GO:0005622 intracellular; GO:0005737 cytoplasm; GO:0044424 intracellular part; GO:0005623 cell; GO:0005576 extracellular region;	GO:0004347 glucose-6-phosphate isomerase activity; GO:0005125 cytokine activity; GO:0016853 isomerase activity; GO:0005102 receptor binding; GO:0003824 catalytic activity; GO:0005488 binding; GO:0005515 protein binding; GO:0016860 intramolecular oxidoreductase activity; GO:0016861 intramolecular oxidoreductase activity, interconverting aldoses and ketoses;	K01810	GPI; glucose-6-phosphate isomerase [EC:5.3.1.9]	ssc00030 Pentose phosphate pathway - Sus scrofa (pig); ssc00010 Glycolysis / Gluconeogenesis - Sus scrofa (pig); ssc00520 Amino sugar and nucleotide sugar metabolism - Sus scrofa (pig); ssc00500 Starch and sucrose metabolism - Sus scrofa (pig); ssc01200 Carbon metabolism - Sus scrofa (pig); ssc01100 Metabolic pathways - Sus scrofa (pig);	IPR023096;	Phosphoglucose isomerase, C-terminal;	G	KOG2446	Glucose-6-phosphate isomerase
P08059	34	K	Glucose-6-phosphate isomerase	GPI	1	0.0134147	78.149	LFEGDK(1)DR	2	0.64425	1	cytoplasm	GO:0006757 ATP generation from ADP; GO:0009116 nucleoside metabolic process; GO:0042278 purine nucleoside metabolic process; GO:0006165 nucleoside diphosphate phosphorylation; GO:0046031 ADP metabolic process; GO:0019362 pyridine nucleotide metabolic process; GO:0006096 glycolytic process; GO:0009167 purine ribonucleoside monophosphate metabolic process; GO:0019319 hexose biosynthetic process; GO…	GO:0005615 extracellular space; GO:0044421 extracellular region part; GO:0044464 cell part; GO:0005622 intracellular; GO:0005737 cytoplasm; GO:0044424 intracellular part; GO:0005623 cell; GO:0005576 extracellular region;	GO:0004347 glucose-6-phosphate isomerase activity; GO:0005125 cytokine activity; GO:0016853 isomerase activity; GO:0005102 receptor binding; GO:0003824 catalytic activity; GO:0005488 binding; GO:0005515 protein binding; GO:0016860 intramolecular oxidoreductase activity; GO:0016861 intramolecular oxidoreductase activity, interconverting aldoses and ketoses;	K01810	GPI; glucose-6-phosphate isomerase [EC:5.3.1.9]	ssc00030 Pentose phosphate pathway - Sus scrofa (pig); ssc00010 Glycolysis / Gluconeogenesis - Sus scrofa (pig); ssc00520 Amino sugar and nucleotide sugar metabolism - Sus scrofa (pig); ssc00500 Starch and sucrose metabolism - Sus scrofa (pig); ssc01200 Carbon metabolism - Sus scrofa (pig); ssc01100 Metabolic pathways - Sus scrofa (pig);	IPR023096;	Phosphoglucose isomerase, C-terminal;	G	KOG2446	Glucose-6-phosphate isomerase
P08059	234	K	Glucose-6-phosphate isomerase	GPI	1	0.000268533	94.487	EWFLQSAK(1)DPSAVAK	2	-4.2895e-05	1	cytoplasm	GO:0006757 ATP generation from ADP; GO:0009116 nucleoside metabolic process; GO:0042278 purine nucleoside metabolic process; GO:0006165 nucleoside diphosphate phosphorylation; GO:0046031 ADP metabolic process; GO:0019362 pyridine nucleotide metabolic process; GO:0006096 glycolytic process; GO:0009167 purine ribonucleoside monophosphate metabolic process; GO:0019319 hexose biosynthetic process; GO…	GO:0005615 extracellular space; GO:0044421 extracellular region part; GO:0044464 cell part; GO:0005622 intracellular; GO:0005737 cytoplasm; GO:0044424 intracellular part; GO:0005623 cell; GO:0005576 extracellular region;	GO:0004347 glucose-6-phosphate isomerase activity; GO:0005125 cytokine activity; GO:0016853 isomerase activity; GO:0005102 receptor binding; GO:0003824 catalytic activity; GO:0005488 binding; GO:0005515 protein binding; GO:0016860 intramolecular oxidoreductase activity; GO:0016861 intramolecular oxidoreductase activity, interconverting aldoses and ketoses;	K01810	GPI; glucose-6-phosphate isomerase [EC:5.3.1.9]	ssc00030 Pentose phosphate pathway - Sus scrofa (pig); ssc00010 Glycolysis / Gluconeogenesis - Sus scrofa (pig); ssc00520 Amino sugar and nucleotide sugar metabolism - Sus scrofa (pig); ssc00500 Starch and sucrose metabolism - Sus scrofa (pig); ssc01200 Carbon metabolism - Sus scrofa (pig); ssc01100 Metabolic pathways - Sus scrofa (pig);	IPR023096;	Phosphoglucose isomerase, C-terminal;	G	KOG2446	Glucose-6-phosphate isomerase
P08059	241	K	Glucose-6-phosphate isomerase	GPI	1	1.60375e-08	126.14	DPSAVAK(1)HFVALSTNTTK	3	-0.96107	1	cytoplasm	GO:0006757 ATP generation from ADP; GO:0009116 nucleoside metabolic process; GO:0042278 purine nucleoside metabolic process; GO:0006165 nucleoside diphosphate phosphorylation; GO:0046031 ADP metabolic process; GO:0019362 pyridine nucleotide metabolic process; GO:0006096 glycolytic process; GO:0009167 purine ribonucleoside monophosphate metabolic process; GO:0019319 hexose biosynthetic process; GO…	GO:0005615 extracellular space; GO:0044421 extracellular region part; GO:0044464 cell part; GO:0005622 intracellular; GO:0005737 cytoplasm; GO:0044424 intracellular part; GO:0005623 cell; GO:0005576 extracellular region;	GO:0004347 glucose-6-phosphate isomerase activity; GO:0005125 cytokine activity; GO:0016853 isomerase activity; GO:0005102 receptor binding; GO:0003824 catalytic activity; GO:0005488 binding; GO:0005515 protein binding; GO:0016860 intramolecular oxidoreductase activity; GO:0016861 intramolecular oxidoreductase activity, interconverting aldoses and ketoses;	K01810	GPI; glucose-6-phosphate isomerase [EC:5.3.1.9]	ssc00030 Pentose phosphate pathway - Sus scrofa (pig); ssc00010 Glycolysis / Gluconeogenesis - Sus scrofa (pig); ssc00520 Amino sugar and nucleotide sugar metabolism - Sus scrofa (pig); ssc00500 Starch and sucrose metabolism - Sus scrofa (pig); ssc01200 Carbon metabolism - Sus scrofa (pig); ssc01100 Metabolic pathways - Sus scrofa (pig);	IPR023096;	Phosphoglucose isomerase, C-terminal;	G	KOG2446	Glucose-6-phosphate isomerase
A0A287AWI9	32	K	Eukaryotic translation elongation factor 2	EEF2	1	1.17561e-14	147.67	NMSVIAHVDHGK(1)STLTDSLVCK	3	-1.8917	1	cytoplasm			GO:1901265 nucleoside phosphate binding; GO:0001882 nucleoside binding; GO:0043167 ion binding; GO:0016817 hydrolase activity, acting on acid anhydrides; GO:0016787 hydrolase activity; GO:0000166 nucleotide binding; GO:0017111 nucleoside-triphosphatase activity; GO:0097159 organic cyclic compound binding; GO:1901363 heterocyclic compound binding; GO:0032549 ribonucleoside binding; GO:0097367 carb…	K03234	EEF2; elongation factor 2	ssc04921 Oxytocin signaling pathway - Sus scrofa (pig); ssc04152 AMPK signaling pathway - Sus scrofa (pig);	IPR027417; IPR000795; IPR005517; IPR005225; IPR000640; IPR004161; IPR020568; IPR014721; IPR009022; IPR009000;	P-loop containing nucleoside triphosphate hydrolase; Transcription factor, GTP-binding domain; Translation elongation factor EFG/EF2, domain IV; Small GTP-binding protein domain; Translation elongation factor EFG, V domain; Translation elongation factor EFTu-like, domain 2; Ribosomal protein S5 domain 2-type fold; Ribosomal protein S5 domain 2-type fold, subgroup; Elongation factor G, III-V domai…	J	KOG0469	Elongation factor 2
A0A287AWI9	571	K	Eukaryotic translation elongation factor 2	EEF2	1	8.55608e-05	110.15	DLEEDHACIPIK(1)K	2	0.45887	2	cytoplasm			GO:1901265 nucleoside phosphate binding; GO:0001882 nucleoside binding; GO:0043167 ion binding; GO:0016817 hydrolase activity, acting on acid anhydrides; GO:0016787 hydrolase activity; GO:0000166 nucleotide binding; GO:0017111 nucleoside-triphosphatase activity; GO:0097159 organic cyclic compound binding; GO:1901363 heterocyclic compound binding; GO:0032549 ribonucleoside binding; GO:0097367 carb…	K03234	EEF2; elongation factor 2	ssc04921 Oxytocin signaling pathway - Sus scrofa (pig); ssc04152 AMPK signaling pathway - Sus scrofa (pig);	IPR027417; IPR000795; IPR005517; IPR005225; IPR000640; IPR004161; IPR020568; IPR014721; IPR009022; IPR009000;	P-loop containing nucleoside triphosphate hydrolase; Transcription factor, GTP-binding domain; Translation elongation factor EFG/EF2, domain IV; Small GTP-binding protein domain; Translation elongation factor EFG, V domain; Translation elongation factor EFTu-like, domain 2; Ribosomal protein S5 domain 2-type fold; Ribosomal protein S5 domain 2-type fold, subgroup; Elongation factor G, III-V domai…	J	KOG0469	Elongation factor 2
A0A287AWI9	330	K	Eukaryotic translation elongation factor 2	EEF2	0.910853	0.00233188	64.52	LDSEDK(0.048)DK(0.911)EGK(0.041)PLLK	4	0.33299	1	cytoplasm			GO:1901265 nucleoside phosphate binding; GO:0001882 nucleoside binding; GO:0043167 ion binding; GO:0016817 hydrolase activity, acting on acid anhydrides; GO:0016787 hydrolase activity; GO:0000166 nucleotide binding; GO:0017111 nucleoside-triphosphatase activity; GO:0097159 organic cyclic compound binding; GO:1901363 heterocyclic compound binding; GO:0032549 ribonucleoside binding; GO:0097367 carb…	K03234	EEF2; elongation factor 2	ssc04921 Oxytocin signaling pathway - Sus scrofa (pig); ssc04152 AMPK signaling pathway - Sus scrofa (pig);	IPR027417; IPR000795; IPR005517; IPR005225; IPR000640; IPR004161; IPR020568; IPR014721; IPR009022; IPR009000;	P-loop containing nucleoside triphosphate hydrolase; Transcription factor, GTP-binding domain; Translation elongation factor EFG/EF2, domain IV; Small GTP-binding protein domain; Translation elongation factor EFG, V domain; Translation elongation factor EFTu-like, domain 2; Ribosomal protein S5 domain 2-type fold; Ribosomal protein S5 domain 2-type fold, subgroup; Elongation factor G, III-V domai…	J	KOG0469	Elongation factor 2
A0A287AWI9	328	K	Eukaryotic translation elongation factor 2	EEF2	1	0.00383894	100.09	LDSEDK(1)DK	2	-0.14372	1	cytoplasm			GO:1901265 nucleoside phosphate binding; GO:0001882 nucleoside binding; GO:0043167 ion binding; GO:0016817 hydrolase activity, acting on acid anhydrides; GO:0016787 hydrolase activity; GO:0000166 nucleotide binding; GO:0017111 nucleoside-triphosphatase activity; GO:0097159 organic cyclic compound binding; GO:1901363 heterocyclic compound binding; GO:0032549 ribonucleoside binding; GO:0097367 carb…	K03234	EEF2; elongation factor 2	ssc04921 Oxytocin signaling pathway - Sus scrofa (pig); ssc04152 AMPK signaling pathway - Sus scrofa (pig);	IPR027417; IPR000795; IPR005517; IPR005225; IPR000640; IPR004161; IPR020568; IPR014721; IPR009022; IPR009000;	P-loop containing nucleoside triphosphate hydrolase; Transcription factor, GTP-binding domain; Translation elongation factor EFG/EF2, domain IV; Small GTP-binding protein domain; Translation elongation factor EFG, V domain; Translation elongation factor EFTu-like, domain 2; Ribosomal protein S5 domain 2-type fold; Ribosomal protein S5 domain 2-type fold, subgroup; Elongation factor G, III-V domai…	J	KOG0469	Elongation factor 2
A0A287AWI9	239	K	Eukaryotic translation elongation factor 2	EEF2	1	5.3638e-09	140.31	FAAK(1)GEGQLGPAER	2	0.0095436	1	cytoplasm			GO:1901265 nucleoside phosphate binding; GO:0001882 nucleoside binding; GO:0043167 ion binding; GO:0016817 hydrolase activity, acting on acid anhydrides; GO:0016787 hydrolase activity; GO:0000166 nucleotide binding; GO:0017111 nucleoside-triphosphatase activity; GO:0097159 organic cyclic compound binding; GO:1901363 heterocyclic compound binding; GO:0032549 ribonucleoside binding; GO:0097367 carb…	K03234	EEF2; elongation factor 2	ssc04921 Oxytocin signaling pathway - Sus scrofa (pig); ssc04152 AMPK signaling pathway - Sus scrofa (pig);	IPR027417; IPR000795; IPR005517; IPR005225; IPR000640; IPR004161; IPR020568; IPR014721; IPR009022; IPR009000;	P-loop containing nucleoside triphosphate hydrolase; Transcription factor, GTP-binding domain; Translation elongation factor EFG/EF2, domain IV; Small GTP-binding protein domain; Translation elongation factor EFG, V domain; Translation elongation factor EFTu-like, domain 2; Ribosomal protein S5 domain 2-type fold; Ribosomal protein S5 domain 2-type fold, subgroup; Elongation factor G, III-V domai…	J	KOG0469	Elongation factor 2
A0A287AWI9	314	K	Eukaryotic translation elongation factor 2	EEF2	1	0.0188495	66.19	EETAK(1)LIEK	2	-0.32755	1	cytoplasm			GO:1901265 nucleoside phosphate binding; GO:0001882 nucleoside binding; GO:0043167 ion binding; GO:0016817 hydrolase activity, acting on acid anhydrides; GO:0016787 hydrolase activity; GO:0000166 nucleotide binding; GO:0017111 nucleoside-triphosphatase activity; GO:0097159 organic cyclic compound binding; GO:1901363 heterocyclic compound binding; GO:0032549 ribonucleoside binding; GO:0097367 carb…	K03234	EEF2; elongation factor 2	ssc04921 Oxytocin signaling pathway - Sus scrofa (pig); ssc04152 AMPK signaling pathway - Sus scrofa (pig);	IPR027417; IPR000795; IPR005517; IPR005225; IPR000640; IPR004161; IPR020568; IPR014721; IPR009022; IPR009000;	P-loop containing nucleoside triphosphate hydrolase; Transcription factor, GTP-binding domain; Translation elongation factor EFG/EF2, domain IV; Small GTP-binding protein domain; Translation elongation factor EFG, V domain; Translation elongation factor EFTu-like, domain 2; Ribosomal protein S5 domain 2-type fold; Ribosomal protein S5 domain 2-type fold, subgroup; Elongation factor G, III-V domai…	J	KOG0469	Elongation factor 2
[truncated: 2,804 more rows]

## Sheet: Peptide_quant
ID	Sequence	Length	Modifications	Modified sequence	Protein accession	Protein description	Charge	m/z	Mass error [ppm]	PEP	Score	MS/MS Count
0	AAAAAGEAR	9	Acetyl (Protein N-term)	_(ac)AAAAAGEAR_	Q8MJ30	Dihydropteridine reductase	2	415.212	-0.057705	0.0073087	72.607	1
1	AAAFEEPENETVVVKEK	17	Crotony(K)	_AAAFEEPENETVVVK(cr)EK_	F1SFZ8	Talin-1	2	979.491	0.32827	0.00023454	88.593	1
2	AAAFEEPENETVVVKEK	17	Crotony(K)	_AAAFEEPENETVVVK(cr)EK_	F1SFZ8	Talin-1	3	653.33	0.80787	0.012761	46.543	1
3	AAAGKVGDDPAVWQLK	16	Crotony(K)	_AAAGK(cr)VGDDPAVWQLK_	F1SFZ8	Talin-1	2	847.449	0.35272	0.038676	42.314	1
4	AAASEGVQVKR	11	Crotony(K)	_AAASEGVQVK(cr)R_	F1RZT9	Methyl-CpG binding protein 2	2	592.325	0.21394	1.215e-05	134.84	1
[truncated: 4,645 more rows]
