# Supplementary material for: Qualitative lysine crotonylation and 2-hydroxyisobutyrylation analysis in the ovarian tissue proteome of piglets
Source: Front Cell Dev Biol. 2023 May 15;11:1176212. doi: 10.3389/fcell.2023.1176212 (PMC10225730; doi:10.3389/fcell.2023.1176212)
Supplement: Supplementary file 3 [file Table9.XLSX]

## Sheet: ident Classification
GO Terms Level 1	GO Terms Level 2	No. of Protein
Biological Process	cellular process	357
	metabolic process	268
	single-organism process	255
	biological regulation	205
	cellular component organization or biogenesis	125
	localization	117
	response to stimulus	105
	multicellular organismal process	77
	developmental process	70
	signaling	49
	other	67
Cellular Component	cell	410
	organelle	368
	macromolecular complex	211
	extracellular region	172
	membrane	171
	membrane-enclosed lumen	92
	cell junction	39
	other	40
Molecular Function	binding	464
	catalytic activity	196
	structural molecule activity	76
	transporter activity	37
	molecular function regulator	32
	other	29

## Sheet: ident list
Category	Protein accession	Protein description	Gene name	Site count of PI2o	Site count of PICr
cellular process	A0A023PN04	Peptidylprolyl isomerase	FKBP5	1	2
	A0A286ZKX2	Citrate synthase	CS	4	1
	A0A286ZL51	Uncharacterized protein	RPL23A	5	4
	A0A286ZLH8	Ribosomal protein L35a	RPL35A	5	2
	A0A286ZPR8	Cytochrome b-c1 complex subunit 7	UQCRB	1	3
	A0A286ZQI6	Uncharacterized protein	---	1	1
	A0A286ZQY6	Isocitrate dehydrogenase [NAD] subunit, mitochondrial	IDH3A	2	2
	A0A286ZUI3	Uncharacterized protein	EEF1A1	13	9
	A0A286ZVL5	Uncharacterized protein	STT3A	1	1
	A0A286ZW70	Peptidyl-prolyl cis-trans isomerase	PPIB	14	11
	A0A286ZYM6	ATP synthase, H+ transporting, mitochondrial Fo complex subunit B1	ATP5F1	5	5
	A0A286ZYX8	Fructose-bisphosphate aldolase	ALDOA	13	7
	A0A286ZZB7	Histone cluster 1 H1 family member e	HIST1H1E	11	12
	A0A287A044	Aspartate aminotransferase	GOT2	3	5
	A0A287A1H3	40S ribosomal protein S9	RPS9	7	5
	A0A287A275	Tubulin beta chain	TUBB4B	1	1
	A0A287A7F5	60S ribosomal protein L31	RPL31	3	4
	A0A287A8W9	Uncharacterized protein	2-Sep	4	5
	A0A287A9P3	Myosin light chain kinase, smooth muscle	MYLK	2	1
	A0A287A9T4	Uncharacterized protein	HSP90AB1	16	15
	A0A287AB86	Signal transducer and activator of transcription	STAT1	4	1
	A0A287ACN9	Fibrillarin	FBL	2	1
	A0A287AD09	Uncharacterized protein	NAP1L1	2	1
	A0A287ADK7	Mitochondrial fission 1 protein	FIS1	2	2
	A0A287AE76	60S ribosomal protein L4	RPL4	13	9
	A0A287AEG8	60S ribosomal protein L10	RPL10	6	3
	A0A287AEQ8	Uncharacterized protein	---	1	1
	A0A287AHM1	ATP synthase subunit gamma	ATP5C1	7	3
	A0A287AJQ2	Phosphoglycerate mutase	PGAM1	6	6
	A0A287AKQ5	LSM4 homolog, U6 small nuclear RNA and mRNA degradation associated	LSM4	1	1
	A0A287AKV4	Uncharacterized protein	TCP1	10	4
	A0A287AL90	Poly [ADP-ribose] polymerase	PARP2	1	1
	A0A287ALI7	Core histone macro-H2A	H2AFY	5	4
	A0A287ALZ4	Actin-related protein 2/3 complex subunit 3	ARPC3	1	1
	A0A287ANN7	Eukaryotic translation elongation factor 1 delta	EEF1D	7	2
	A0A287AP66	Uncharacterized protein	RPL12	3	3
	A0A287APK0	6-phosphogluconolactonase	PGLS	1	1
	A0A287ARZ1	Thioredoxin domain containing 5	TXNDC5	1	1
	A0A287ASD0	60S ribosomal protein L5	RPL5	14	5
	A0A287AWS4	60S ribosomal protein L27a	RPL27A	5	2
	A0A287AXF3	Gamma-glutamyl hydrolase	GGH	1	1
	A0A287AYW6	Translin	TSN	4	2
	A0A287AZA7	Uncharacterized protein	RPS27A	1	6
	A0A287AZH1	Uncharacterized protein	NAP1L4	2	2
	A0A287B013	Ras-related protein Rab-1B	RAB1B	2	2
	A0A287B1U2	HECT and RLD domain containing E3 ubiquitin protein ligase 2	HERC2	1	1
	A0A287B2M3	40S ribosomal protein SA	RPSA	4	7
	A0A287B356	Eukaryotic translation initiation factor 5A	EIF5A	5	4
	A0A287B4B7	Rab GDP dissociation inhibitor	GDI2	6	2
	A0A287B4G4	Uncharacterized protein	RAC1	5	3
	A0A287B4I0	ATP synthase subunit d, mitochondrial	ATP5H	6	5
	A0A287B5R0	Uncharacterized protein	---	2	1
	A0A287B5V1	60S ribosomal protein L3	RPL3	12	7
	A0A287B7G2	Heterochromatin protein 1 binding protein 3	HP1BP3	6	2
	A0A287B929	60S ribosomal protein L13a	RPL13A	5	4
	A0A287B931	RAP1B, member of RAS oncogene family	RAP1B	2	1
	A0A287B9W3	Dynein cytoplasmic 1 heavy chain 1	DYNC1H1	14	6
	A0A287BAW0	Uncharacterized protein	NDUFA5	1	1
	A0A287BAZ6	Peroxiredoxin 2	PRDX2	9	7
	A0A287BBS4	ATP synthase subunit alpha	ATP5A1	13	11
	A0A287BDF8	Inositol-3-phosphate synthase 1	ISYNA1	2	4
	A0A287BED1	Prefoldin subunit 1	PFDN1	4	1
	A0A287BFC9	Dolichyl-diphosphooligosaccharide--protein glycosyltransferase subunit 1	RPN1	11	10
	A0A287BHE7	40S ribosomal protein S14	RPS14	2	1
	A0A287BIV4	Proteasome subunit alpha type	PSMA4	3	4
	A0A287BNS9	Uncharacterized protein	---	2	2
	A0A287BQW3	H1 histone family member 0	H1F0	9	7
	A0A287BSA8	Ribosomal protein	RPL10A	6	5
	A0A288CFV5	Serotransferrin	TF	1	27
	A0A2C9F3H3	Aminoacylase-1	ACY1	1	1
	A0PFK5	Capping protein (Actin filament) muscle Z-line, alpha 1	CP	5	3
	A1E295	Cathepsin B	CTSB	4	3
	A1X898	Procollagen-proline 2-oxoglutarate-4-dioxygenase	P4HA1	2	1
	A1XQU1	Proteasome subunit beta type-7	PSMB7	1	1
	A1XQU5	60S ribosomal protein L27	RPL27	6	3
	A1XQU9	40S ribosomal protein S20	RPS20	4	3
	A5GFS8	Vesicle-associated membrane protein-associated protein B	VAPB	1	1
	A6M931	Eukaryotic initiation factor 4A-III	EIF4A3	3	1
	A8U4R4	Transketolase	tkt	15	6
	A9XFX6	F-actin capping protein beta subunit	Capzb	5	5
	B2CCY7	Nuclear matrix protein 200	nmp-200	2	2
	B5APU3	Actin-related protein 2-like protein	ACTR2	6	4
	B5APU9	Actin-related protein 2/3 complex subunit 4	ARPC4	2	1
	B5APV0	Actin-related protein 2/3 complex subunit 5	ARPC5	2	1
	B9TRW9	Guanine nucleotide-binding protein subunit gamma	GNG12	1	1
	C4MXZ1	ADP-ribosylation factor 1	ARF1	2	1
	C5H0C6	Ubiquitin thioesterase	OTUB1	3	2
	D0G0C8	Chaperonin containing TCP1, subunit 2 (Beta)	CCT2	16	8
	D0G0C9	Chaperonin containing TCP1, subunit 7 (Eta)	CCT7	11	9
	D0G7F6	Triosephosphate isomerase	TPI1	12	8
	D9U8D1	Dynein light chain	LC8	2	2
	E0YLM4	Mesencephalic astrocyte-derived neurotrophic factor	MANF	3	4
	E1CAJ6	Protein disulfide isomerase P5	pdi-p5	12	9
	F1RFI1	Elongation factor Tu	TUFM	1	1
	F1RFQ7	GTP-binding nuclear protein Ran	RAN	9	5
	F1RFY1	Profilin	PFN1	1	1
	F1RGC9	Proteasome 26S subunit, non-ATPase 13	PSMD13	2	1
	F1RGG1	40S ribosomal protein S19	RPS19	9	8
	F1RGJ3	Uncharacterized protein	HSPA9	10	9
	F1RHA7	Transforming growth factor-beta-induced protein ig-h3	TGFBI	6	2
	F1RI15	Heat shock protein family A (Hsp70) member 4	HSPA4	15	7
	F1RIF8	6-phosphogluconate dehydrogenase, decarboxylating	PGD	7	4
	F1RJ25	Fructose-bisphosphate aldolase	ALDOC	4	2
	F1RJJ3	Uncharacterized protein	SBDS	1	1
	F1RJM2	Endoplasmic reticulum resident protein 29	ERP29	2	6
	F1RK02	Lymphocyte cytosolic protein 1	LCP1	3	3
	F1RKW8	Proteasome 26S subunit, non-ATPase 11	PSMD11	3	1
	F1RLB6	Uncharacterized protein	NAPA	1	2
	F1RM25	Serine/threonine-protein phosphatase	PPP5C	1	1
	F1RMJ4	IQ motif containing GTPase activating protein 1	IQGAP1	6	4
	F1RN28	Paraspeckle component 1	PSPC1	2	4
	F1RNS2	Uncharacterized protein	DIABLO	1	1
	F1RPW9	Elongation factor 1-gamma	EEF1G	8	6
	F1RQ91	40S ribosomal protein S4	RPS4X	10	4
	F1RQP0	Uncharacterized protein	PRDX5	3	1
	F1RQQ7	Alpha-1,4 glucan phosphorylase	PYGB	2	2
	F1RR69	Uncharacterized protein	SET	8	7
	F1RR89	Uncharacterized protein	RARS	1	1
	F1RS36	78 kDa glucose-regulated protein	HSPA5	27	23
	F1RSE7	DNA helicase	MCM4	1	1
	F1RSM2	Proteasome 26S subunit, non-ATPase 12	PSMD12	1	2
	F1RT25	Sorting nexin 3	SNX3	1	2
	F1RTV5	Uncharacterized protein	PAICS	2	2
	F1RTY6	Uncharacterized protein	PPID	3	1
	F1RUH5	Uncharacterized protein	DEK	3	1
	F1RVI4	Phosphatidylinositol 5-phosphate 4-kinase type-2 alpha	PIP4K2A	1	1
	F1RWJ5	Importin subunit beta-1	KPNB1	1	3
	F1RWT2	Plastin 3	PLS3	5	5
	F1RX36	Uncharacterized protein	---	8	6
	F1RX83	Uncharacterized protein	ERLIN2	6	5
	F1RYI3	Cullin associated and neddylation dissociated 1	CAND1	2	2
	F1RYY6	Transaldolase	TALDO1	10	6
	F1RYZ0	60S acidic ribosomal protein P2	RPLP2	2	3
	F1RZ28	Uncharacterized protein	RPS10	1	1
	F1RZ71	Uncharacterized protein	9-Sep	1	1
	F1RZQ6	Solute carrier family 25 member 4	SLC25A4	1	1
	F1S0A3	Uncharacterized protein	SNX1	3	2
	F1S0D8	UBX domain protein 4	UBXN4	1	1
	F1S0J8	Keratin 14	KRT14	4	3
	F1S0M9	Peptidylprolyl isomerase	FKBP10	1	1
	F1S0V3	Annexin	ANXA6	26	20
	F1S192	Prefoldin subunit 2	PFDN2	1	3
	F1S1G0	Eukaryotic translation initiation factor 3 subunit E	EIF3E	2	1
	F1S1V1	Sjogren syndrome antigen B	SSB	9	8
	F1S2A8	B-cell receptor associated protein 31	BCAP31	13	13
	F1S2G3	Tubulin-specific chaperone A	TBCA	4	4
	F1S300	Translocated promoter region, nuclear basket protein	TPR	3	3
	F1S3E0	Transmembrane p24 trafficking protein 9	TMED9	2	2
	F1S3U9	Uncharacterized protein	PRDX1	9	5
	F1S418	Uncharacterized protein	PRDX3	5	2
	F1S543	Calponin	CNN3	2	2
	F1S596	Uncharacterized protein	PRKCSH	7	5
	F1S663	Uncharacterized protein	LAMC1	5	5
	F1S6B4	Proline and arginine rich end leucine rich repeat protein	PRELP	7	3
	F1S6B5	Fibromodulin	FMOD	2	1
	F1S6R7	Polypyrimidine tract-binding protein 1	PTBP1	9	4
	F1S7C8	Uncharacterized protein	GSTA4	11	3
	F1S8H0	LSM7 homolog, U6 small nuclear RNA and mRNA degradation associated	LSM7	2	2
	F1S8L9	Heterogeneous nuclear ribonucleoprotein U	HNRNPU	24	17
	F1S9K1	Isoleucyl-tRNA synthetase 2, mitochondrial	IARS2	1	1
	F1S9K5	Glutamyl-prolyl-tRNA synthetase	EPRS	5	2
	F1SA70	Heat shock protein family A (Hsp70) member 2	HSPA2	11	6
	F1SA98	Tyrosine 3-monooxygenase/tryptophan 5-monooxygenase activation protein theta	YWHAQ	13	8
	F1SAB6	Acyl carrier protein	NDUFAB1	1	2
	F1SAD9	Protein disulfide-isomerase	PDIA4	18	13
	F1SAE9	Laminin subunit beta 1	LAMB1	4	1
	F1SBW4	Protein quaking	QKI	1	1
	F1SCS1	DEAD-box helicase 1	DDX1	5	3
	F1SDC7	Aldehyde dehydrogenase	ALDH3A2	3	4
	F1SDN2	Uncharacterized protein	HADHB	4	1
	F1SDR7	Tyrosine 3-monooxygenase/tryptophan 5-monooxygenase activation protein beta	YWHAB	10	6
	F1SDX6	Transglutaminase 2	TGM2	9	5
	F1SE73	Uncharacterized protein	DNAJA1	2	1
	F1SFF4	Uncharacterized protein	C14orf166	5	3
	F1SFF8	Alpha-1,4 glucan phosphorylase	PYGL	9	3
	F1SFQ4	Uncharacterized protein	PCBP2	1	3
	F1SGH5	Uncharacterized protein	PDHB	2	1
	F1SHD6	Uncharacterized protein	EEF1B2	4	2
	F1SHL9	Pyruvate kinase	PKM	14	13
	F1SID4	Proteasome 26S subunit, ATPase 3	PSMC3	3	1
	F1SII4	Glycyl-tRNA synthetase	GARS	1	1
	F1SIJ9	Phosphoserine aminotransferase	PSAT1	6	6
	F1SIX3	UTP--glucose-1-phosphate uridylyltransferase	UGP2	4	3
	F1SJK6	Very-long-chain (3R)-3-hydroxyacyl-CoA dehydratase	HACD3	2	1
	F1SJQ6	60S ribosomal protein L14	RPL14	6	5
	F1SJS8	Transgelin	TAGLN	8	8
	F1SJT7	Apolipoprotein A-IV	APOA4	3	1
	F1SK86	Peptidylprolyl isomerase	FKBP4	5	5
	F1SKJ1	Myosin heavy chain 9	MYH9	70	55
	F1SL52	Uncharacterized protein	RBP1	2	1
	F1SL58	Dynactin subunit 2	DCTN2	4	2
	F1SL99	Prostaglandin E synthase 3	PTGES3	3	2
	F1SLA0	ATP synthase subunit beta	ATP5B	9	6
	F1SLI3	Microtubule-associated protein	MAP4	4	4
	F1SM61	Fibulin-1	FBLN1	1	1
	F1SMC0	Adenylyl cyclase-associated protein	CAP1	9	5
	F1SMT0	EF-hand domain family member D1	EFHD1	1	1
	F1SMZ6	Uncharacterized protein	HSPE1	7	7
	F1SNF6	MICOS complex subunit	CHCHD3	1	4
	F1SNK3	S-methyl-5'-thioadenosine phosphorylase	MTAP	2	2
	F1SP32	Uncharacterized protein	RAD23B	3	4
	F1SPG0	RAB7A, member RAS oncogene family	RAB7A	2	1
	F1SPG1	H1 histone family member X	H1FX	7	2
	F1SQ09	Uncharacterized protein	LUM	1	2
	F1SQ14	Uncharacterized protein	---	1	1
	F1SQN1	T-complex protein 1 subunit delta	CCT4	10	5
	F1SQR8	Leukotriene A(4) hydrolase	LTA4H	4	5
	F1SR61	Cullin 3	CUL3	1	1
	F1SR70	Uncharacterized protein	FARSB	2	1
	F1SRC5	Aconitate hydratase, mitochondrial	ACO2	8	5
	F1SS01	Arp2/3 complex 34 kDa subunit	ARPC2	3	2
	F1SS25	Uncharacterized protein	ATIC	1	1
	F1SSA6	Uncharacterized protein	---	26	19
	F1SSG6	Uncharacterized protein	ANP32B	6	2
	F1SSL6	Proteasome subunit alpha type	PSMA3	3	4
	F1SUQ9	Peptidyl arginine deiminase 6	PADI6	10	7
	F2Z4Y1	Tyrosine 3-monooxygenase/tryptophan 5-monooxygenase activation protein eta	YWHAH	4	1
	F2Z4Y8	Uncharacterized protein	RPS11	9	6
	F2Z4Z1	Tyrosine 3-monooxygenase/tryptophan 5-monooxygenase activation protein gamma	YWHAG	6	7
	F2Z545	Elongin C	ELOC	1	1
	F2Z546	Ribosomal protein L19	RPL19	2	2
	F2Z565	Solute carrier family 25 member 5	SLC25A5	6	3
	F2Z568	Uncharacterized protein	RPL38	3	2
	F2Z580	Histone H2B	HIST1H2BB	1	1
	F2Z584	Histone H2B	LOC100156127	10	8
	F2Z594	High mobility group protein B1	HMGB1	12	10
	F2Z5C7	40S ribosomal protein S3a	RPS3A	14	6
	F2Z5E6	Ribosomal protein S5	RPS5	2	1
	F2Z5G2	Structural maintenance of chromosomes protein	SMC3	3	1
	F2Z5J1	Uncharacterized protein	PSMC1	1	4
	F2Z5J5	Enhancer of rudimentary homolog	ERH	3	2
	F2Z5K2	Proteasome subunit alpha type	PSMA5	1	3
	F2Z5L7	Proteasome subunit alpha type	PSMA1	4	1
	F2Z5N0	Proteasome subunit alpha type	PSMA6	4	2
	F2Z5Q2	Uncharacterized protein	RPL24	1	2
	F6PYW2	Histone cluster 1 H1 family member d	HIST1H1D	3	2
	F6Q1M2	Uncharacterized protein	ASNS	1	1
	F6QA08	Protein disulfide-isomerase	PDIA3	27	22
	G9F6X8	Protein disulfide-isomerase	P4HB	18	12
	I3L5V7	Uncharacterized protein	GMFB	2	1
	I3L651	Fibrinogen beta chain	FGB	2	2
	I3L6T2	Uncharacterized protein	UBE2V2	2	1
	I3L7Y1	Uncharacterized protein	RPL26	4	3
	I3L804	Tyrosine--tRNA ligase	YARS	1	1
	I3L893	Rab GDP dissociation inhibitor	GDI1	4	3
	I3L9J4	Uncharacterized protein	CCT6A	12	9
	I3LAB6	Proteasome subunit alpha type	PSMA2	1	1
	I3LCA2	Chaperonin containing TCP1 subunit 8	CCT8	12	5
	I3LDC7	Isocitrate dehydrogenase [NADP]	IDH1	2	5
	I3LDH3	Poly [ADP-ribose] polymerase	PARP1	2	3
	I3LDM7	Lactoylglutathione lyase	GLO1	3	2
	I3LE12	Hydroxysteroid 17-beta dehydrogenase 12	HSD17B12	2	2
	I3LEC2	Poly(rC) binding protein 1	PCBP1	3	1
	I3LEI8	1,2-dihydroxy-3-keto-5-methylthiopentene dioxygenase	ADI1	1	1
	I3LGC2	Uncharacterized protein	RRBP1	12	12
	I3LIP6	Aspartate beta-hydroxylase	ASPH	3	1
	I3LJ87	Uncharacterized protein	RPS2	3	4
	I3LJW2	Uncharacterized protein	FGG	7	3
	I3LK59	Uncharacterized protein	ENO1	21	21
	I3LL97	Cysteine and glycine rich protein 1	CSRP1	4	2
	I3LLD5	Uncharacterized protein	EIF4A1	2	1
	I3LNE5	Uncharacterized protein	---	1	1
	I3LP02	Acetyl-CoA acetyltransferase 1	ACAT1	8	7
	I3LP78	Uncharacterized protein	RPL9	3	2
	I3LQ79	Major vault protein	MVP	19	19
	I3LQ84	Collagen type VI alpha 2 chain	COL6A2	8	4
	I3LR32	Uncharacterized protein	CCT5	18	9
	I3LS60	ATP-dependent (S)-NAD(P)H-hydrate dehydratase	CARKD	2	2
	I3LSZ1	Uncharacterized protein	UBE2I	2	1
	I3LT81	Uncharacterized protein	RPL17-C18orf32	4	2
	I3LUP6	Uncharacterized protein	NPM1	11	8
	K7GKC0	40S ribosomal protein S16	RPS16	3	3
	K7GLP9	Uncharacterized protein	SMS	6	2
	K7GMK4	Stathmin	STMN2	2	2
	K7GRY0	Ubiquitin like modifier activating enzyme 1	UBA1	6	1
	O02705	Heat shock protein HSP 90-alpha	HSP90AA1	29	33
	O77591	Inositol monophosphatase 1	IMPA1	1	1
	P00336	L-lactate dehydrogenase B chain	LDHB	7	7
	P00339	L-lactate dehydrogenase A chain	LDHA	6	4
	P00346	Malate dehydrogenase, mitochondrial	MDH2	7	2
	P00348	Hydroxyacyl-coenzyme A dehydrogenase, mitochondrial	HADH	9	3
	P00355	Glyceraldehyde-3-phosphate dehydrogenase	GAPDH	14	13
	P00795	Cathepsin D	CTSD	6	3
	P02543	Vimentin	VIM	18	17
	P04178	Superoxide dismutase [Cu-Zn]	SOD1	6	7
	P08059	Glucose-6-phosphate isomerase	GPI	9	4
	P09571	Serotransferrin	TF	33	2
	P09623	Dihydrolipoyl dehydrogenase, mitochondrial	DLD	10	5
	P10668	Cofilin-1	CFL1	11	9
	P11493	Serine/threonine-protein phosphatase 2A catalytic subunit beta isoform (Fragment)	PPP2CB	1	1
	P11708	Malate dehydrogenase, cytoplasmic	MDH1	9	5
	P17741	High mobility group protein B2	HMGB2	7	4
	P27917	Apolipoprotein C-III	APOC3	1	1
	P28768	Superoxide dismutase [Mn], mitochondrial (Fragment)	SOD2	1	1
	P35750	Calpain-1 catalytic subunit	CAPN1	1	1
	P46405	40S ribosomal protein S12	RPS12	3	3
	P50828	Hemopexin	HPX	4	3
	P54612	Serine/threonine-protein phosphatase 2A 65 kDa regulatory subunit A alpha isoform	PPP2R1A	7	6
	P60662	Myosin light polypeptide 6	MYL6	6	4
	P60982	Destrin	DSTN	4	3
	P61958	Small ubiquitin-related modifier 2	SUMO2	3	1
	P62802	Histone H4	---	6	5
	P62831	60S ribosomal protein L23	RPL23	4	3
	P62844	40S ribosomal protein S15	RPS15	4	1
	P62936	Peptidyl-prolyl cis-trans isomerase A	PPIA	9	7
	P63221	40S ribosomal protein S21	RPS21	1	1
	P63246	Receptor of activated protein C kinase 1	RACK1	7	3
	P67937	Tropomyosin alpha-4 chain	TPM4	14	11
	P67985	60S ribosomal protein L22	RPL22	5	2
	P80895	Protein-L-isoaspartate(D-aspartate) O-methyltransferase	PCMT1	3	1
	P80928	Macrophage migration inhibitory factor	MIF	2	1
	P82460	Thioredoxin	TXN	5	4
	Q007T2	Cell division control protein 42 homolog	CDC42	5	4
	Q06A94	Heterogeneous nuclear ribonucleoprotein A1	HNRNPA1L2	4	3
	Q06A98	Serine/arginine-rich splicing factor 2	SRSF2	1	1
	Q06AT9	RNA-binding protein 4B	RBM4B	1	1
	Q08094	Calponin-2 (Fragment)	CNN2	4	3
	Q0R678	DJ-1 protein	PARK7	7	7
	Q0Z8U2	40S ribosomal protein S3	RPS3	7	6
	Q197W4	Cyclin-dependent kinase 5	CDK5	1	1
	Q19PY3	tRNA-splicing ligase RtcB homolog	RTCB	2	2
	Q29081	Phosphomevalonate kinase	PMVK	1	1
	Q29092	Endoplasmin	HSP90B1	27	23
	Q29205	60S ribosomal protein L11	RPL11	5	5
	Q29243	Dystroglycan	DAG1	3	1
	Q29329	Small nuclear ribonucleoprotein Sm D2 (Fragment)	SNRPD2	1	1
	Q29361	60S ribosomal protein L35	RPL35	2	2
	Q29554	Trifunctional enzyme subunit alpha, mitochondrial	HADHA	5	1
	Q2EN75	Protein S100-A6	S100A6	3	4
	Q2EN76	Nucleoside diphosphate kinase B	NME2	6	4
	Q2EN81	ATP synthase subunit O, mitochondrial	ATP5O	8	4
	Q2VTP6	Uncharacterized protein	FKBP1A	3	1
	Q2YGT9	60S ribosomal protein L6	RPL6	6	3
	Q3YLA6	Serine/arginine-rich splicing factor 1	SRSF1	2	3
	Q52NJ1	Ras-related protein Rab-11A	RAB11A	4	2
	Q5PXT2	LIM and cysteine-rich domains protein 1	LMCD1	1	1
	Q5S1U1	Heat shock protein beta-1	HSPB1	4	2
	Q5S3G4	Cytochrome c oxidase subunit 5B, mitochondrial	COX5B	1	1
	Q6DUB7	Stathmin	STMN1	11	10
	Q6QAP7	40S ribosomal protein S17	RPS17	3	2
	Q6QAT1	40S ribosomal protein S28	RPS28	2	2
	Q6QRN9	ADP/ATP translocase 3	SLC25A6	11	9
	Q6S4N2	Heat shock 70 kDa protein 1B	HSPA1B	18	11
	Q6SEG5	Ubiquitin carboxyl-terminal hydrolase isozyme L1	UCHL1	4	2
	Q6UAQ8	Electron transfer flavoprotein subunit beta	ETFB	5	4
	Q710C4	Adenosylhomocysteinase	AHCY	13	5
	Q767L7	Tubulin beta chain	TUBB	4	2
	Q8SPS7	Haptoglobin	HP	11	5
	Q95339	ATP synthase subunit f, mitochondrial	ATP5J2	2	1
	Q9GJT2	S-formylglutathione hydrolase	ESD	3	1
	Q9GL01	Dolichyl-diphosphooligosaccharide--protein glycosyltransferase subunit 2	RPN2	6	1
	Q9GL51	Platelet-activating factor acetylhydrolase IB subunit alpha	PAFAH1B1	2	4
	Q9GLP0	Integrin beta-1	ITGB1	2	1
	Q9MYT8	ATP synthase subunit e, mitochondrial	ATP5I	1	1
	Q9MZ16	Voltage-dependent anion-selective channel protein 1	VDAC1	5	1
	Q9TSX9	Peroxiredoxin-6	PRDX6	6	5
	Q9XSD9	Decorin	DCN	16	16
metabolic process	A0A023PN04	Peptidylprolyl isomerase	FKBP5	1	2
	A0A286ZK95	Transcription and mRNA export factor ENY2	ENY2	1	1
	A0A286ZKX2	Citrate synthase	CS	4	1
	A0A286ZL51	Uncharacterized protein	RPL23A	5	4
	A0A286ZLH8	Ribosomal protein L35a	RPL35A	5	2
	A0A286ZNV5	4-trimethylaminobutyraldehyde dehydrogenase	ALDH9A1	5	6
	A0A286ZPR8	Cytochrome b-c1 complex subunit 7	UQCRB	1	3
	A0A286ZQI6	Uncharacterized protein	---	1	1
	A0A286ZQY6	Isocitrate dehydrogenase [NAD] subunit, mitochondrial	IDH3A	2	2
	A0A286ZUI3	Uncharacterized protein	EEF1A1	13	9
	A0A286ZVL5	Uncharacterized protein	STT3A	1	1
	A0A286ZW70	Peptidyl-prolyl cis-trans isomerase	PPIB	14	11
	A0A286ZYM6	ATP synthase, H+ transporting, mitochondrial Fo complex subunit B1	ATP5F1	5	5
	A0A286ZYX8	Fructose-bisphosphate aldolase	ALDOA	13	7
	A0A287A044	Aspartate aminotransferase	GOT2	3	5
	A0A287A1H3	40S ribosomal protein S9	RPS9	7	5
	A0A287A1W5	Glyoxylate and hydroxypyruvate reductase	GRHPR	3	1
	A0A287A293	C-terminal binding protein 1	CTBP1	1	1
	A0A287A481	Plasminogen	PLG	1	2
	A0A287A7F5	60S ribosomal protein L31	RPL31	3	4
	A0A287A9P3	Myosin light chain kinase, smooth muscle	MYLK	2	1
	A0A287AA21	Uncharacterized protein	ECHS1	1	2
	A0A287ACN9	Fibrillarin	FBL	2	1
	A0A287ADK3	Aldehyde dehydrogenase 7 family member A1	ALDH7A1	6	2
	A0A287AE76	60S ribosomal protein L4	RPL4	13	9
	A0A287AEG8	60S ribosomal protein L10	RPL10	6	3
	A0A287AHM1	ATP synthase subunit gamma	ATP5C1	7	3
	A0A287AHU8	Quinone oxidoreductase	CRYZ	2	1
	A0A287AJQ2	Phosphoglycerate mutase	PGAM1	6	6
	A0A287AKQ5	LSM4 homolog, U6 small nuclear RNA and mRNA degradation associated	LSM4	1	1
	A0A287AL90	Poly [ADP-ribose] polymerase	PARP2	1	1
	A0A287ANN7	Eukaryotic translation elongation factor 1 delta	EEF1D	7	2
	A0A287AP66	Uncharacterized protein	RPL12	3	3
	A0A287APK0	6-phosphogluconolactonase	PGLS	1	1
	A0A287ASD0	60S ribosomal protein L5	RPL5	14	5
	A0A287AWS4	60S ribosomal protein L27a	RPL27A	5	2
	A0A287AXF3	Gamma-glutamyl hydrolase	GGH	1	1
	A0A287AYW6	Translin	TSN	4	2
	A0A287AZA7	Uncharacterized protein	RPS27A	1	6
	A0A287AZV4	S-(hydroxymethyl)glutathione dehydrogenase	ADH5	4	5
	A0A287B1U2	HECT and RLD domain containing E3 ubiquitin protein ligase 2	HERC2	1	1
	A0A287B2M3	40S ribosomal protein SA	RPSA	4	7
	A0A287B356	Eukaryotic translation initiation factor 5A	EIF5A	5	4
	A0A287B4B7	Rab GDP dissociation inhibitor	GDI2	6	2
	A0A287B4I0	ATP synthase subunit d, mitochondrial	ATP5H	6	5
	A0A287B5R0	Uncharacterized protein	---	2	1
	A0A287B5V1	60S ribosomal protein L3	RPL3	12	7
	A0A287B929	60S ribosomal protein L13a	RPL13A	5	4
	A0A287BAW0	Uncharacterized protein	NDUFA5	1	1
	A0A287BAZ6	Peroxiredoxin 2	PRDX2	9	7
	A0A287BBS4	ATP synthase subunit alpha	ATP5A1	13	11
	A0A287BDF8	Inositol-3-phosphate synthase 1	ISYNA1	2	4
	A0A287BFC9	Dolichyl-diphosphooligosaccharide--protein glycosyltransferase subunit 1	RPN1	11	10
	A0A287BG14	Proteasome 26S subunit, ATPase 6	PSMC6	4	2
	A0A287BHE7	40S ribosomal protein S14	RPS14	2	1
	A0A287BHY7	Aldehyde dehydrogenase, mitochondrial	ALDH2	7	2
	A0A287BIV4	Proteasome subunit alpha type	PSMA4	3	4
	A0A287BNS9	Uncharacterized protein	---	2	2
	A0A287BR45	Uncharacterized protein	PSMC2	2	1
	A0A287BSA8	Ribosomal protein	RPL10A	6	5
	A0A2C9F3H3	Aminoacylase-1	ACY1	1	1
	A1E295	Cathepsin B	CTSB	4	3
	A1X898	Procollagen-proline 2-oxoglutarate-4-dioxygenase	P4HA1	2	1
	A1XQU1	Proteasome subunit beta type-7	PSMB7	1	1
	A1XQU5	60S ribosomal protein L27	RPL27	6	3
	A1XQU9	40S ribosomal protein S20	RPS20	4	3
	A6M931	Eukaryotic initiation factor 4A-III	EIF4A3	3	1
	A8U4R4	Transketolase	tkt	15	6
	B2CCY7	Nuclear matrix protein 200	nmp-200	2	2
	B3SP85	Gamma-interferon-inducible-lysosomal thiol reductase	IFI30	1	1
	C5H0C6	Ubiquitin thioesterase	OTUB1	3	2
	D0G7F6	Triosephosphate isomerase	TPI1	12	8
	F1RFI1	Elongation factor Tu	TUFM	1	1
	F1RGC9	Proteasome 26S subunit, non-ATPase 13	PSMD13	2	1
	F1RGG1	40S ribosomal protein S19	RPS19	9	8
	F1RIF8	6-phosphogluconate dehydrogenase, decarboxylating	PGD	7	4
	F1RJ25	Fructose-bisphosphate aldolase	ALDOC	4	2
	F1RJJ3	Uncharacterized protein	SBDS	1	1
	F1RKW8	Proteasome 26S subunit, non-ATPase 11	PSMD11	3	1
	F1RM25	Serine/threonine-protein phosphatase	PPP5C	1	1
	F1RN28	Paraspeckle component 1	PSPC1	2	4
	F1RPW9	Elongation factor 1-gamma	EEF1G	8	6
	F1RQ91	40S ribosomal protein S4	RPS4X	10	4
	F1RQP0	Uncharacterized protein	PRDX5	3	1
	F1RQQ7	Alpha-1,4 glucan phosphorylase	PYGB	2	2
	F1RR89	Uncharacterized protein	RARS	1	1
	F1RS36	78 kDa glucose-regulated protein	HSPA5	27	23
	F1RSE7	DNA helicase	MCM4	1	1
	F1RSM2	Proteasome 26S subunit, non-ATPase 12	PSMD12	1	2
	F1RTV5	Uncharacterized protein	PAICS	2	2
	F1RTY6	Uncharacterized protein	PPID	3	1
	F1RVI4	Phosphatidylinositol 5-phosphate 4-kinase type-2 alpha	PIP4K2A	1	1
	F1RX83	Uncharacterized protein	ERLIN2	6	5
	F1RYI3	Cullin associated and neddylation dissociated 1	CAND1	2	2
	F1RYY6	Transaldolase	TALDO1	10	6
	F1RYZ0	60S acidic ribosomal protein P2	RPLP2	2	3
	F1S0D8	UBX domain protein 4	UBXN4	1	1
	F1S0M9	Peptidylprolyl isomerase	FKBP10	1	1
	F1S1G0	Eukaryotic translation initiation factor 3 subunit E	EIF3E	2	1
	F1S1V1	Sjogren syndrome antigen B	SSB	9	8
	F1S300	Translocated promoter region, nuclear basket protein	TPR	3	3
	F1S395	Uncharacterized protein	NQO1	4	3
	F1S3U9	Uncharacterized protein	PRDX1	9	5
	F1S418	Uncharacterized protein	PRDX3	5	2
	F1S596	Uncharacterized protein	PRKCSH	7	5
	F1S5N8	Uncharacterized protein	---	3	1
	F1S6R7	Polypyrimidine tract-binding protein 1	PTBP1	9	4
	F1S7C8	Uncharacterized protein	GSTA4	11	3
	F1S8H0	LSM7 homolog, U6 small nuclear RNA and mRNA degradation associated	LSM7	2	2
	F1S9K1	Isoleucyl-tRNA synthetase 2, mitochondrial	IARS2	1	1
	F1S9K5	Glutamyl-prolyl-tRNA synthetase	EPRS	5	2
	F1SAB6	Acyl carrier protein	NDUFAB1	1	2
	F1SBW4	Protein quaking	QKI	1	1
	F1SCS1	DEAD-box helicase 1	DDX1	5	3
	F1SDC7	Aldehyde dehydrogenase	ALDH3A2	3	4
	F1SDN2	Uncharacterized protein	HADHB	4	1
	F1SDX6	Transglutaminase 2	TGM2	9	5
	F1SES5	N-acylsphingosine amidohydrolase 1	ASAH1	3	2
	F1SFF4	Uncharacterized protein	C14orf166	5	3
	F1SFF8	Alpha-1,4 glucan phosphorylase	PYGL	9	3
	F1SFQ4	Uncharacterized protein	PCBP2	1	3
	F1SGH5	Uncharacterized protein	PDHB	2	1
	F1SHD6	Uncharacterized protein	EEF1B2	4	2
	F1SHL9	Pyruvate kinase	PKM	14	13
	F1SID4	Proteasome 26S subunit, ATPase 3	PSMC3	3	1
	F1SII4	Glycyl-tRNA synthetase	GARS	1	1
	F1SIJ9	Phosphoserine aminotransferase	PSAT1	6	6
	F1SIX3	UTP--glucose-1-phosphate uridylyltransferase	UGP2	4	3
	F1SJK6	Very-long-chain (3R)-3-hydroxyacyl-CoA dehydratase	HACD3	2	1
	F1SJQ6	60S ribosomal protein L14	RPL14	6	5
	F1SJT7	Apolipoprotein A-IV	APOA4	3	1
	F1SK86	Peptidylprolyl isomerase	FKBP4	5	5
	F1SKJ1	Myosin heavy chain 9	MYH9	70	55
	F1SL52	Uncharacterized protein	RBP1	2	1
	F1SL99	Prostaglandin E synthase 3	PTGES3	3	2
	F1SLA0	ATP synthase subunit beta	ATP5B	9	6
	F1SM61	Fibulin-1	FBLN1	1	1
	F1SNK3	S-methyl-5'-thioadenosine phosphorylase	MTAP	2	2
	F1SNL7	Uncharacterized protein	CNDP2	4	1
	F1SP32	Uncharacterized protein	RAD23B	3	4
	F1SPG0	RAB7A, member RAS oncogene family	RAB7A	2	1
	F1SPJ5	SAP domain containing ribonucleoprotein	SARNP	3	1
	F1SQ14	Uncharacterized protein	---	1	1
	F1SQR8	Leukotriene A(4) hydrolase	LTA4H	4	5
	F1SR61	Cullin 3	CUL3	1	1
	F1SR70	Uncharacterized protein	FARSB	2	1
	F1SRC5	Aconitate hydratase, mitochondrial	ACO2	8	5
	F1SS25	Uncharacterized protein	ATIC	1	1
	F1SSL6	Proteasome subunit alpha type	PSMA3	3	4
	F1SUQ9	Peptidyl arginine deiminase 6	PADI6	10	7
	F2Z4Y1	Tyrosine 3-monooxygenase/tryptophan 5-monooxygenase activation protein eta	YWHAH	4	1
	F2Z4Y8	Uncharacterized protein	RPS11	9	6
	F2Z545	Elongin C	ELOC	1	1
	F2Z546	Ribosomal protein L19	RPL19	2	2
	F2Z568	Uncharacterized protein	RPL38	3	2
	F2Z594	High mobility group protein B1	HMGB1	12	10
	F2Z5C7	40S ribosomal protein S3a	RPS3A	14	6
	F2Z5E6	Ribosomal protein S5	RPS5	2	1
	F2Z5G2	Structural maintenance of chromosomes protein	SMC3	3	1
	F2Z5J1	Uncharacterized protein	PSMC1	1	4
	F2Z5J5	Enhancer of rudimentary homolog	ERH	3	2
	F2Z5K2	Proteasome subunit alpha type	PSMA5	1	3
	F2Z5L7	Proteasome subunit alpha type	PSMA1	4	1
	F2Z5N0	Proteasome subunit alpha type	PSMA6	4	2
	F2Z5Q2	Uncharacterized protein	RPL24	1	2
	F6Q1M2	Uncharacterized protein	ASNS	1	1
	I3L6T2	Uncharacterized protein	UBE2V2	2	1
	I3L7Y1	Uncharacterized protein	RPL26	4	3
	I3L804	Tyrosine--tRNA ligase	YARS	1	1
	I3L893	Rab GDP dissociation inhibitor	GDI1	4	3
	I3L954	Transketolase like 1	TKTL1	9	4
	I3L9V2	Vesicle amine transport 1	VAT1	4	1
	I3LAB6	Proteasome subunit alpha type	PSMA2	1	1
	I3LBL7	Uncharacterized protein	LOC100510917	4	4
	I3LD43	Cytosol aminopeptidase	LAP3	8	9
	I3LDC7	Isocitrate dehydrogenase [NADP]	IDH1	2	5
	I3LDH3	Poly [ADP-ribose] polymerase	PARP1	2	3
	I3LE12	Hydroxysteroid 17-beta dehydrogenase 12	HSD17B12	2	2
	I3LEC2	Poly(rC) binding protein 1	PCBP1	3	1
	I3LEI8	1,2-dihydroxy-3-keto-5-methylthiopentene dioxygenase	ADI1	1	1
	I3LGC2	Uncharacterized protein	RRBP1	12	12
	I3LIP6	Aspartate beta-hydroxylase	ASPH	3	1
	I3LJ87	Uncharacterized protein	RPS2	3	4
	I3LK59	Uncharacterized protein	ENO1	21	21
	I3LLD5	Uncharacterized protein	EIF4A1	2	1
	I3LN42	GC, vitamin D binding protein	GC	8	7
	I3LNE5	Uncharacterized protein	---	1	1
	I3LP02	Acetyl-CoA acetyltransferase 1	ACAT1	8	7
	I3LP78	Uncharacterized protein	RPL9	3	2
	I3LQD3	Calpain-2 catalytic subunit	CAPN2	2	3
	I3LS60	ATP-dependent (S)-NAD(P)H-hydrate dehydratase	CARKD	2	2
	I3LSZ1	Uncharacterized protein	UBE2I	2	1
	I3LT81	Uncharacterized protein	RPL17-C18orf32	4	2
	I3LUP6	Uncharacterized protein	NPM1	11	8
	K7GKC0	40S ribosomal protein S16	RPS16	3	3
	K7GLP9	Uncharacterized protein	SMS	6	2
	K7GP28	Hydroxysteroid 17-beta dehydrogenase 10	HSD17B10	1	1
	K7GRY0	Ubiquitin like modifier activating enzyme 1	UBA1	6	1
	M3V836	Glutathione S-transferase pi 1	GSTP1	7	4
	O77591	Inositol monophosphatase 1	IMPA1	1	1
	P00172	Cytochrome b5	CYB5A	3	1
	P00336	L-lactate dehydrogenase B chain	LDHB	7	7
	P00339	L-lactate dehydrogenase A chain	LDHA	6	4
	P00346	Malate dehydrogenase, mitochondrial	MDH2	7	2
	P00348	Hydroxyacyl-coenzyme A dehydrogenase, mitochondrial	HADH	9	3
	P00355	Glyceraldehyde-3-phosphate dehydrogenase	GAPDH	14	13
	P00795	Cathepsin D	CTSD	6	3
	P04178	Superoxide dismutase [Cu-Zn]	SOD1	6	7
	P08059	Glucose-6-phosphate isomerase	GPI	9	4
	P09623	Dihydrolipoyl dehydrogenase, mitochondrial	DLD	10	5
	P11493	Serine/threonine-protein phosphatase 2A catalytic subunit beta isoform (Fragment)	PPP2CB	1	1
	P11708	Malate dehydrogenase, cytoplasmic	MDH1	9	5
	P17741	High mobility group protein B2	HMGB2	7	4
	P27917	Apolipoprotein C-III	APOC3	1	1
	P28768	Superoxide dismutase [Mn], mitochondrial (Fragment)	SOD2	1	1
	P35750	Calpain-1 catalytic subunit	CAPN1	1	1
	P46405	40S ribosomal protein S12	RPS12	3	3
	P50578	Alcohol dehydrogenase [NADP(+)]	AKR1A1	12	6
	P50828	Hemopexin	HPX	4	3
	P54612	Serine/threonine-protein phosphatase 2A 65 kDa regulatory subunit A alpha isoform	PPP2R1A	7	6
	P61958	Small ubiquitin-related modifier 2	SUMO2	3	1
	P62802	Histone H4	---	6	5
	P62831	60S ribosomal protein L23	RPL23	4	3
	P62844	40S ribosomal protein S15	RPS15	4	1
	P62936	Peptidyl-prolyl cis-trans isomerase A	PPIA	9	7
	P63221	40S ribosomal protein S21	RPS21	1	1
	P67985	60S ribosomal protein L22	RPL22	5	2
	P79403	Neutral alpha-glucosidase AB	GANAB	7	4
	P80276	Aldose reductase	AKR1B1	17	6
	P80895	Protein-L-isoaspartate(D-aspartate) O-methyltransferase	PCMT1	3	1
	P80928	Macrophage migration inhibitory factor	MIF	2	1
	P82460	Thioredoxin	TXN	5	4
	P83686	NADH-cytochrome b5 reductase 3 (Fragment)	CYB5R3	4	1
	Q007T2	Cell division control protein 42 homolog	CDC42	5	4
	Q06A98	Serine/arginine-rich splicing factor 2	SRSF2	1	1
	Q06AT9	RNA-binding protein 4B	RBM4B	1	1
	Q0R678	DJ-1 protein	PARK7	7	7
	Q0Z8U2	40S ribosomal protein S3	RPS3	7	6
	Q197W4	Cyclin-dependent kinase 5	CDK5	1	1
	Q19PY3	tRNA-splicing ligase RtcB homolog	RTCB	2	2
	Q29081	Phosphomevalonate kinase	PMVK	1	1
	Q29092	Endoplasmin	HSP90B1	27	23
	Q29205	60S ribosomal protein L11	RPL11	5	5
	Q29243	Dystroglycan	DAG1	3	1
	Q29329	Small nuclear ribonucleoprotein Sm D2 (Fragment)	SNRPD2	1	1
	Q29361	60S ribosomal protein L35	RPL35	2	2
	Q29529	Carbonyl reductase [NADPH] 2	CBR2	1	1
	Q29554	Trifunctional enzyme subunit alpha, mitochondrial	HADHA	5	1
	Q2EN76	Nucleoside diphosphate kinase B	NME2	6	4
	Q2EN81	ATP synthase subunit O, mitochondrial	ATP5O	8	4
	Q2VTP6	Uncharacterized protein	FKBP1A	3	1
	Q2YGT9	60S ribosomal protein L6	RPL6	6	3
	Q3YLA6	Serine/arginine-rich splicing factor 1	SRSF1	2	3
	Q5PXT2	LIM and cysteine-rich domains protein 1	LMCD1	1	1
	Q5S3G4	Cytochrome c oxidase subunit 5B, mitochondrial	COX5B	1	1
	Q6QAP7	40S ribosomal protein S17	RPS17	3	2
	Q6QAT1	40S ribosomal protein S28	RPS28	2	2
	Q6SEG5	Ubiquitin carboxyl-terminal hydrolase isozyme L1	UCHL1	4	2
	Q6UAQ8	Electron transfer flavoprotein subunit beta	ETFB	5	4
	Q710C4	Adenosylhomocysteinase	AHCY	13	5
	Q8SPS7	Haptoglobin	HP	11	5
	Q95339	ATP synthase subunit f, mitochondrial	ATP5J2	2	1
	Q9GJT2	S-formylglutathione hydrolase	ESD	3	1
	Q9GL01	Dolichyl-diphosphooligosaccharide--protein glycosyltransferase subunit 2	RPN2	6	1
	Q9GL51	Platelet-activating factor acetylhydrolase IB subunit alpha	PAFAH1B1	2	4
	Q9GLP0	Integrin beta-1	ITGB1	2	1
	Q9MYT8	ATP synthase subunit e, mitochondrial	ATP5I	1	1
	Q9TSX9	Peroxiredoxin-6	PRDX6	6	5
single-organism process	A0A286ZKX2	Citrate synthase	CS	4	1
	A0A286ZNV5	4-trimethylaminobutyraldehyde dehydrogenase	ALDH9A1	5	6
	A0A286ZPR8	Cytochrome b-c1 complex subunit 7	UQCRB	1	3
	A0A286ZQY6	Isocitrate dehydrogenase [NAD] subunit, mitochondrial	IDH3A	2	2
	A0A286ZVL5	Uncharacterized protein	STT3A	1	1
	A0A286ZYM6	ATP synthase, H+ transporting, mitochondrial Fo complex subunit B1	ATP5F1	5	5
	A0A286ZYX8	Fructose-bisphosphate aldolase	ALDOA	13	7
	A0A287A044	Aspartate aminotransferase	GOT2	3	5
	A0A287A1W5	Glyoxylate and hydroxypyruvate reductase	GRHPR	3	1
	A0A287A293	C-terminal binding protein 1	CTBP1	1	1
	A0A287A8W9	Uncharacterized protein	2-Sep	4	5
	A0A287AB86	Signal transducer and activator of transcription	STAT1	4	1
	A0A287ADK3	Aldehyde dehydrogenase 7 family member A1	ALDH7A1	6	2
	A0A287AEQ8	Uncharacterized protein	---	1	1
	A0A287AHM1	ATP synthase subunit gamma	ATP5C1	7	3
	A0A287AHU8	Quinone oxidoreductase	CRYZ	2	1
	A0A287AJQ2	Phosphoglycerate mutase	PGAM1	6	6
	A0A287AL90	Poly [ADP-ribose] polymerase	PARP2	1	1
	A0A287ALZ4	Actin-related protein 2/3 complex subunit 3	ARPC3	1	1
	A0A287APK0	6-phosphogluconolactonase	PGLS	1	1
	A0A287ARZ1	Thioredoxin domain containing 5	TXNDC5	1	1
	A0A287AXF3	Gamma-glutamyl hydrolase	GGH	1	1
	A0A287AZV4	S-(hydroxymethyl)glutathione dehydrogenase	ADH5	4	5
	A0A287B013	Ras-related protein Rab-1B	RAB1B	2	2
	A0A287B4B7	Rab GDP dissociation inhibitor	GDI2	6	2
	A0A287B4G4	Uncharacterized protein	RAC1	5	3
	A0A287B4I0	ATP synthase subunit d, mitochondrial	ATP5H	6	5
	A0A287B931	RAP1B, member of RAS oncogene family	RAP1B	2	1
	A0A287B9W3	Dynein cytoplasmic 1 heavy chain 1	DYNC1H1	14	6
	A0A287BAW0	Uncharacterized protein	NDUFA5	1	1
	A0A287BAZ6	Peroxiredoxin 2	PRDX2	9	7
	A0A287BBS4	ATP synthase subunit alpha	ATP5A1	13	11
	A0A287BDF8	Inositol-3-phosphate synthase 1	ISYNA1	2	4
	A0A287BFC9	Dolichyl-diphosphooligosaccharide--protein glycosyltransferase subunit 1	RPN1	11	10
	A0A287BHY7	Aldehyde dehydrogenase, mitochondrial	ALDH2	7	2
	A0A288CFV5	Serotransferrin	TF	1	27
	A0A2C9F3H3	Aminoacylase-1	ACY1	1	1
	A0PFK5	Capping protein (Actin filament) muscle Z-line, alpha 1	CP	5	3
	A1E295	Cathepsin B	CTSB	4	3
	A1X898	Procollagen-proline 2-oxoglutarate-4-dioxygenase	P4HA1	2	1
	A5GFS8	Vesicle-associated membrane protein-associated protein B	VAPB	1	1
	A6M931	Eukaryotic initiation factor 4A-III	EIF4A3	3	1
	A8U4R4	Transketolase	tkt	15	6
	A9XFX6	F-actin capping protein beta subunit	Capzb	5	5
	B2CCY7	Nuclear matrix protein 200	nmp-200	2	2
	B3SP85	Gamma-interferon-inducible-lysosomal thiol reductase	IFI30	1	1
	B5APU3	Actin-related protein 2-like protein	ACTR2	6	4
	B5APU9	Actin-related protein 2/3 complex subunit 4	ARPC4	2	1
	B5APV0	Actin-related protein 2/3 complex subunit 5	ARPC5	2	1
	B9TRW9	Guanine nucleotide-binding protein subunit gamma	GNG12	1	1
	C4MXZ1	ADP-ribosylation factor 1	ARF1	2	1
	D0G0C8	Chaperonin containing TCP1, subunit 2 (Beta)	CCT2	16	8
	D0G7F6	Triosephosphate isomerase	TPI1	12	8
	D9U8D1	Dynein light chain	LC8	2	2
	E0YLM4	Mesencephalic astrocyte-derived neurotrophic factor	MANF	3	4
	E1CAJ6	Protein disulfide isomerase P5	pdi-p5	12	9
	F1RFQ7	GTP-binding nuclear protein Ran	RAN	9	5
	F1RFY1	Profilin	PFN1	1	1
	F1RGC9	Proteasome 26S subunit, non-ATPase 13	PSMD13	2	1
	F1RGJ3	Uncharacterized protein	HSPA9	10	9
	F1RHA7	Transforming growth factor-beta-induced protein ig-h3	TGFBI	6	2
	F1RI15	Heat shock protein family A (Hsp70) member 4	HSPA4	15	7
	F1RIF8	6-phosphogluconate dehydrogenase, decarboxylating	PGD	7	4
	F1RJ25	Fructose-bisphosphate aldolase	ALDOC	4	2
	F1RJJ3	Uncharacterized protein	SBDS	1	1
	F1RJM2	Endoplasmic reticulum resident protein 29	ERP29	2	6
	F1RJX8	Coatomer subunit alpha	COPA	2	3
	F1RK02	Lymphocyte cytosolic protein 1	LCP1	3	3
	F1RKW8	Proteasome 26S subunit, non-ATPase 11	PSMD11	3	1
	F1RLB6	Uncharacterized protein	NAPA	1	2
	F1RLH7	Uncharacterized protein	COX6B	2	1
	F1RM25	Serine/threonine-protein phosphatase	PPP5C	1	1
	F1RMJ4	IQ motif containing GTPase activating protein 1	IQGAP1	6	4
	F1RNS2	Uncharacterized protein	DIABLO	1	1
	F1RQ91	40S ribosomal protein S4	RPS4X	10	4
	F1RQP0	Uncharacterized protein	PRDX5	3	1
	F1RQQ7	Alpha-1,4 glucan phosphorylase	PYGB	2	2
	F1RR89	Uncharacterized protein	RARS	1	1
	F1RS36	78 kDa glucose-regulated protein	HSPA5	27	23
	F1RT25	Sorting nexin 3	SNX3	1	2
	F1RTV5	Uncharacterized protein	PAICS	2	2
	F1RVI4	Phosphatidylinositol 5-phosphate 4-kinase type-2 alpha	PIP4K2A	1	1
	F1RWJ5	Importin subunit beta-1	KPNB1	1	3
	F1RWT2	Plastin 3	PLS3	5	5
	F1RX36	Uncharacterized protein	---	8	6
	F1RX83	Uncharacterized protein	ERLIN2	6	5
	F1RYY6	Transaldolase	TALDO1	10	6
	F1RZQ6	Solute carrier family 25 member 4	SLC25A4	1	1
	F1S0D8	UBX domain protein 4	UBXN4	1	1
	F1S0J8	Keratin 14	KRT14	4	3
	F1S0P0	Cytochrome c oxidase subunit 6C	COX6C	1	1
	F1S0V3	Annexin	ANXA6	26	20
	F1S2A8	B-cell receptor associated protein 31	BCAP31	13	13
	F1S2E2	Annexin	ANXA11	3	3
	F1S300	Translocated promoter region, nuclear basket protein	TPR	3	3
	F1S395	Uncharacterized protein	NQO1	4	3
	F1S3E0	Transmembrane p24 trafficking protein 9	TMED9	2	2
	F1S3U9	Uncharacterized protein	PRDX1	9	5
	F1S418	Uncharacterized protein	PRDX3	5	2
	F1S543	Calponin	CNN3	2	2
	F1S596	Uncharacterized protein	PRKCSH	7	5
	F1S663	Uncharacterized protein	LAMC1	5	5
	F1S6B4	Proline and arginine rich end leucine rich repeat protein	PRELP	7	3
	F1S6B5	Fibromodulin	FMOD	2	1
	F1S8L9	Heterogeneous nuclear ribonucleoprotein U	HNRNPU	24	17
	F1S9K1	Isoleucyl-tRNA synthetase 2, mitochondrial	IARS2	1	1
	F1S9K5	Glutamyl-prolyl-tRNA synthetase	EPRS	5	2
	F1SA98	Tyrosine 3-monooxygenase/tryptophan 5-monooxygenase activation protein theta	YWHAQ	13	8
	F1SAB6	Acyl carrier protein	NDUFAB1	1	2
	F1SAD9	Protein disulfide-isomerase	PDIA4	18	13
	F1SAE9	Laminin subunit beta 1	LAMB1	4	1
	F1SBW4	Protein quaking	QKI	1	1
	F1SDC7	Aldehyde dehydrogenase	ALDH3A2	3	4
	F1SDN2	Uncharacterized protein	HADHB	4	1
	F1SDR7	Tyrosine 3-monooxygenase/tryptophan 5-monooxygenase activation protein beta	YWHAB	10	6
	F1SDX6	Transglutaminase 2	TGM2	9	5
	F1SE73	Uncharacterized protein	DNAJA1	2	1
	F1SES5	N-acylsphingosine amidohydrolase 1	ASAH1	3	2
	F1SFF8	Alpha-1,4 glucan phosphorylase	PYGL	9	3
	F1SFI7	Alpha-2-HS-glycoprotein	AHSG	9	4
	F1SGH5	Uncharacterized protein	PDHB	2	1
	F1SGP8	Reticulocalbin 1	RCN1	2	1
	F1SHL9	Pyruvate kinase	PKM	14	13
	F1SHR3	ATPase H+ transporting V1 subunit E1	ATP6V1E1	3	2
	F1SID4	Proteasome 26S subunit, ATPase 3	PSMC3	3	1
	F1SII4	Glycyl-tRNA synthetase	GARS	1	1
	F1SIJ9	Phosphoserine aminotransferase	PSAT1	6	6
	F1SJK6	Very-long-chain (3R)-3-hydroxyacyl-CoA dehydratase	HACD3	2	1
	F1SJS8	Transgelin	TAGLN	8	8
	F1SJT7	Apolipoprotein A-IV	APOA4	3	1
	F1SK86	Peptidylprolyl isomerase	FKBP4	5	5
	F1SKJ1	Myosin heavy chain 9	MYH9	70	55
	F1SL52	Uncharacterized protein	RBP1	2	1
	F1SL58	Dynactin subunit 2	DCTN2	4	2
	F1SL99	Prostaglandin E synthase 3	PTGES3	3	2
	F1SLA0	ATP synthase subunit beta	ATP5B	9	6
	F1SLI3	Microtubule-associated protein	MAP4	4	4
	F1SM61	Fibulin-1	FBLN1	1	1
	F1SMC0	Adenylyl cyclase-associated protein	CAP1	9	5
	F1SMT0	EF-hand domain family member D1	EFHD1	1	1
	F1SMZ6	Uncharacterized protein	HSPE1	7	7
	F1SNF6	MICOS complex subunit	CHCHD3	1	4
	F1SNK3	S-methyl-5'-thioadenosine phosphorylase	MTAP	2	2
	F1SP32	Uncharacterized protein	RAD23B	3	4
	F1SPG0	RAB7A, member RAS oncogene family	RAB7A	2	1
	F1SQ09	Uncharacterized protein	LUM	1	2
	F1SQ14	Uncharacterized protein	---	1	1
	F1SQN1	T-complex protein 1 subunit delta	CCT4	10	5
	F1SQR8	Leukotriene A(4) hydrolase	LTA4H	4	5
	F1SR70	Uncharacterized protein	FARSB	2	1
	F1SRC5	Aconitate hydratase, mitochondrial	ACO2	8	5
	F1SS01	Arp2/3 complex 34 kDa subunit	ARPC2	3	2
	F1SS25	Uncharacterized protein	ATIC	1	1
	F1SSA6	Uncharacterized protein	---	26	19
	F1SSG6	Uncharacterized protein	ANP32B	6	2
	F1SUQ9	Peptidyl arginine deiminase 6	PADI6	10	7
	F2Z4Y1	Tyrosine 3-monooxygenase/tryptophan 5-monooxygenase activation protein eta	YWHAH	4	1
	F2Z4Z1	Tyrosine 3-monooxygenase/tryptophan 5-monooxygenase activation protein gamma	YWHAG	6	7
	F2Z565	Solute carrier family 25 member 5	SLC25A5	6	3
	F2Z568	Uncharacterized protein	RPL38	3	2
	F2Z594	High mobility group protein B1	HMGB1	12	10
	F2Z5C7	40S ribosomal protein S3a	RPS3A	14	6
	F2Z5G2	Structural maintenance of chromosomes protein	SMC3	3	1
	F2Z5G3	Uncharacterized protein	CALM3	4	4
	F2Z5J1	Uncharacterized protein	PSMC1	1	4
	F2Z5J5	Enhancer of rudimentary homolog	ERH	3	2
	F6Q1M2	Uncharacterized protein	ASNS	1	1
	F6QA08	Protein disulfide-isomerase	PDIA3	27	22
	G9F6X8	Protein disulfide-isomerase	P4HB	18	12
	I3L5V7	Uncharacterized protein	GMFB	2	1
	I3L651	Fibrinogen beta chain	FGB	2	2
	I3L804	Tyrosine--tRNA ligase	YARS	1	1
	I3L893	Rab GDP dissociation inhibitor	GDI1	4	3
	I3L9V2	Vesicle amine transport 1	VAT1	4	1
	I3LCA2	Chaperonin containing TCP1 subunit 8	CCT8	12	5
	I3LDC7	Isocitrate dehydrogenase [NADP]	IDH1	2	5
	I3LDH3	Poly [ADP-ribose] polymerase	PARP1	2	3
	I3LDM7	Lactoylglutathione lyase	GLO1	3	2
	I3LE12	Hydroxysteroid 17-beta dehydrogenase 12	HSD17B12	2	2
	I3LEI8	1,2-dihydroxy-3-keto-5-methylthiopentene dioxygenase	ADI1	1	1
	I3LJW2	Uncharacterized protein	FGG	7	3
	I3LK59	Uncharacterized protein	ENO1	21	21
	I3LL97	Cysteine and glycine rich protein 1	CSRP1	4	2
	I3LN42	GC, vitamin D binding protein	GC	8	7
	I3LP02	Acetyl-CoA acetyltransferase 1	ACAT1	8	7
	I3LQ79	Major vault protein	MVP	19	19
	I3LR32	Uncharacterized protein	CCT5	18	9
	I3LS60	ATP-dependent (S)-NAD(P)H-hydrate dehydratase	CARKD	2	2
	I3LUP6	Uncharacterized protein	NPM1	11	8
	K7GMK4	Stathmin	STMN2	2	2
	K7GP28	Hydroxysteroid 17-beta dehydrogenase 10	HSD17B10	1	1
	O77591	Inositol monophosphatase 1	IMPA1	1	1
	P00172	Cytochrome b5	CYB5A	3	1
	P00336	L-lactate dehydrogenase B chain	LDHB	7	7
	P00339	L-lactate dehydrogenase A chain	LDHA	6	4
	P00346	Malate dehydrogenase, mitochondrial	MDH2	7	2
	P00348	Hydroxyacyl-coenzyme A dehydrogenase, mitochondrial	HADH	9	3
	P00355	Glyceraldehyde-3-phosphate dehydrogenase	GAPDH	14	13
	P01965	Hemoglobin subunit alpha	HBA	9	8
	P02067	Hemoglobin subunit beta	HBB	8	7
	P02543	Vimentin	VIM	18	17
	P04178	Superoxide dismutase [Cu-Zn]	SOD1	6	7
	P08059	Glucose-6-phosphate isomerase	GPI	9	4
	P09571	Serotransferrin	TF	33	2
	P09623	Dihydrolipoyl dehydrogenase, mitochondrial	DLD	10	5
	P10668	Cofilin-1	CFL1	11	9
	P11708	Malate dehydrogenase, cytoplasmic	MDH1	9	5
	P17741	High mobility group protein B2	HMGB2	7	4
	P27917	Apolipoprotein C-III	APOC3	1	1
	P28768	Superoxide dismutase [Mn], mitochondrial (Fragment)	SOD2	1	1
	P35750	Calpain-1 catalytic subunit	CAPN1	1	1
	P50578	Alcohol dehydrogenase [NADP(+)]	AKR1A1	12	6
	P50828	Hemopexin	HPX	4	3
	P54612	Serine/threonine-protein phosphatase 2A 65 kDa regulatory subunit A alpha isoform	PPP2R1A	7	6
	P60662	Myosin light polypeptide 6	MYL6	6	4
	P60982	Destrin	DSTN	4	3
	P63246	Receptor of activated protein C kinase 1	RACK1	7	3
	P67937	Tropomyosin alpha-4 chain	TPM4	14	11
	P79388	Folate binding protein	FOLR2	1	1
	P80276	Aldose reductase	AKR1B1	17	6
	P80928	Macrophage migration inhibitory factor	MIF	2	1
	P82460	Thioredoxin	TXN	5	4
	P83686	NADH-cytochrome b5 reductase 3 (Fragment)	CYB5R3	4	1
	Q007T2	Cell division control protein 42 homolog	CDC42	5	4
	Q06AT9	RNA-binding protein 4B	RBM4B	1	1
	Q08094	Calponin-2 (Fragment)	CNN2	4	3
	Q0Z8U2	40S ribosomal protein S3	RPS3	7	6
	Q197W4	Cyclin-dependent kinase 5	CDK5	1	1
	Q29081	Phosphomevalonate kinase	PMVK	1	1
	Q29092	Endoplasmin	HSP90B1	27	23
	Q29243	Dystroglycan	DAG1	3	1
	Q29529	Carbonyl reductase [NADPH] 2	CBR2	1	1
	Q29554	Trifunctional enzyme subunit alpha, mitochondrial	HADHA	5	1
	Q2EN76	Nucleoside diphosphate kinase B	NME2	6	4
	Q2EN81	ATP synthase subunit O, mitochondrial	ATP5O	8	4
	Q2VTP6	Uncharacterized protein	FKBP1A	3	1
	Q3YLA6	Serine/arginine-rich splicing factor 1	SRSF1	2	3
	Q52NJ1	Ras-related protein Rab-11A	RAB11A	4	2
	Q5S1U1	Heat shock protein beta-1	HSPB1	4	2
	Q5S3G4	Cytochrome c oxidase subunit 5B, mitochondrial	COX5B	1	1
	Q6DUB7	Stathmin	STMN1	11	10
	Q6QRN9	ADP/ATP translocase 3	SLC25A6	11	9
	Q6UAQ8	Electron transfer flavoprotein subunit beta	ETFB	5	4
	Q710C4	Adenosylhomocysteinase	AHCY	13	5
	Q767L7	Tubulin beta chain	TUBB	4	2
	Q8SPS7	Haptoglobin	HP	11	5
	Q95339	ATP synthase subunit f, mitochondrial	ATP5J2	2	1
	Q9GJT2	S-formylglutathione hydrolase	ESD	3	1
	Q9GL01	Dolichyl-diphosphooligosaccharide--protein glycosyltransferase subunit 2	RPN2	6	1
	Q9GL51	Platelet-activating factor acetylhydrolase IB subunit alpha	PAFAH1B1	2	4
	Q9GLP0	Integrin beta-1	ITGB1	2	1
	Q9MYT8	ATP synthase subunit e, mitochondrial	ATP5I	1	1
	Q9MZ16	Voltage-dependent anion-selective channel protein 1	VDAC1	5	1
	Q9TSX9	Peroxiredoxin-6	PRDX6	6	5
	Q9XSD9	Decorin	DCN	16	16
biological regulation	A0A286ZK95	Transcription and mRNA export factor ENY2	ENY2	1	1
	A0A286ZNQ7	Protein kinase cAMP-dependent type II regulatory subunit beta	PRKAR2B	3	2
	A0A287AB86	Signal transducer and activator of transcription	STAT1	4	1
	A0A287ABG2	Proliferating cell nuclear antigen	PCNA	2	1
	A0A287AEQ8	Uncharacterized protein	---	1	1
	A0A287AKQ5	LSM4 homolog, U6 small nuclear RNA and mRNA degradation associated	LSM4	1	1
	A0A287ALZ4	Actin-related protein 2/3 complex subunit 3	ARPC3	1	1
	A0A287AN98	Chromodomain helicase DNA binding protein 4	CHD4	1	1
	A0A287ARZ1	Thioredoxin domain containing 5	TXNDC5	1	1
	A0A287AUW4	Uncharacterized protein	LOC100512195	2	1
	A0A287B013	Ras-related protein Rab-1B	RAB1B	2	2
	A0A287B356	Eukaryotic translation initiation factor 5A	EIF5A	5	4
	A0A287B4B7	Rab GDP dissociation inhibitor	GDI2	6	2
	A0A287B4G4	Uncharacterized protein	RAC1	5	3
	A0A287B931	RAP1B, member of RAS oncogene family	RAP1B	2	1
	A0A287BAZ6	Peroxiredoxin 2	PRDX2	9	7
	A0A287BRM0	Discs large MAGUK scaffold protein 5	DLG5	1	1
	A0A288CFV5	Serotransferrin	TF	1	27
	A0PFK5	Capping protein (Actin filament) muscle Z-line, alpha 1	CP	5	3
	A1E295	Cathepsin B	CTSB	4	3
	A1XQU1	Proteasome subunit beta type-7	PSMB7	1	1
	A5GFS8	Vesicle-associated membrane protein-associated protein B	VAPB	1	1
	A6M931	Eukaryotic initiation factor 4A-III	EIF4A3	3	1
	A8U4R4	Transketolase	tkt	15	6
	A9XFX6	F-actin capping protein beta subunit	Capzb	5	5
	B2CCY7	Nuclear matrix protein 200	nmp-200	2	2
	B3SP85	Gamma-interferon-inducible-lysosomal thiol reductase	IFI30	1	1
	B5APU3	Actin-related protein 2-like protein	ACTR2	6	4
	B5APU9	Actin-related protein 2/3 complex subunit 4	ARPC4	2	1
	B5APV0	Actin-related protein 2/3 complex subunit 5	ARPC5	2	1
	B9TRW9	Guanine nucleotide-binding protein subunit gamma	GNG12	1	1
	C4MXZ1	ADP-ribosylation factor 1	ARF1	2	1
	C5H0C6	Ubiquitin thioesterase	OTUB1	3	2
	D0G0C8	Chaperonin containing TCP1, subunit 2 (Beta)	CCT2	16	8
	D9U8D1	Dynein light chain	LC8	2	2
	E1CAJ6	Protein disulfide isomerase P5	pdi-p5	12	9
	E7EI20	Rho GDP dissociation inhibitor alpha	ARHGDIA	4	3
	F1RF07	Uncharacterized protein	ZCCHC9	1	1
	F1RFQ7	GTP-binding nuclear protein Ran	RAN	9	5
	F1RFY1	Profilin	PFN1	1	1
	F1RGJ3	Uncharacterized protein	HSPA9	10	9
	F1RJM2	Endoplasmic reticulum resident protein 29	ERP29	2	6
	F1RJX8	Coatomer subunit alpha	COPA	2	3
	F1RK02	Lymphocyte cytosolic protein 1	LCP1	3	3
	F1RLB6	Uncharacterized protein	NAPA	1	2
	F1RM25	Serine/threonine-protein phosphatase	PPP5C	1	1
	F1RMJ4	IQ motif containing GTPase activating protein 1	IQGAP1	6	4
	F1RN28	Paraspeckle component 1	PSPC1	2	4
	F1RNS2	Uncharacterized protein	DIABLO	1	1
	F1RQ91	40S ribosomal protein S4	RPS4X	10	4
	F1RQP0	Uncharacterized protein	PRDX5	3	1
	F1RS36	78 kDa glucose-regulated protein	HSPA5	27	23
	F1RT25	Sorting nexin 3	SNX3	1	2
	F1RTY6	Uncharacterized protein	PPID	3	1
	F1RUH5	Uncharacterized protein	DEK	3	1
	F1RWB7	Uncharacterized protein	---	2	1
	F1RWH1	Chromobox 1	CBX1	1	2
	F1RWJ5	Importin subunit beta-1	KPNB1	1	3
	F1RX36	Uncharacterized protein	---	8	6
	F1RX83	Uncharacterized protein	ERLIN2	6	5
	F1RYT3	Uncharacterized protein	SCARB2	3	3
	F1RZ71	Uncharacterized protein	9-Sep	1	1
	F1RZQ6	Solute carrier family 25 member 4	SLC25A4	1	1
	F1RZT9	Methyl-CpG binding protein 2	MECP2	2	3
	F1S0J8	Keratin 14	KRT14	4	3
	F1S0V3	Annexin	ANXA6	26	20
	F1S192	Prefoldin subunit 2	PFDN2	1	3
	F1S1G0	Eukaryotic translation initiation factor 3 subunit E	EIF3E	2	1
	F1S2A8	B-cell receptor associated protein 31	BCAP31	13	13
	F1S300	Translocated promoter region, nuclear basket protein	TPR	3	3
	F1S395	Uncharacterized protein	NQO1	4	3
	F1S3E0	Transmembrane p24 trafficking protein 9	TMED9	2	2
	F1S3U9	Uncharacterized protein	PRDX1	9	5
	F1S418	Uncharacterized protein	PRDX3	5	2
	F1S596	Uncharacterized protein	PRKCSH	7	5
	F1S6R7	Polypyrimidine tract-binding protein 1	PTBP1	9	4
	F1S7K5	HDGF like 2	HDGFL2	1	2
	F1S8H0	LSM7 homolog, U6 small nuclear RNA and mRNA degradation associated	LSM7	2	2
	F1S8L9	Heterogeneous nuclear ribonucleoprotein U	HNRNPU	24	17
	F1S8M9	Uncharacterized protein	LRPAP1	4	4
	F1S9K1	Isoleucyl-tRNA synthetase 2, mitochondrial	IARS2	1	1
	F1S9K5	Glutamyl-prolyl-tRNA synthetase	EPRS	5	2
	F1SA70	Heat shock protein family A (Hsp70) member 2	HSPA2	11	6
	F1SA98	Tyrosine 3-monooxygenase/tryptophan 5-monooxygenase activation protein theta	YWHAQ	13	8
	F1SAD9	Protein disulfide-isomerase	PDIA4	18	13
	F1SAE9	Laminin subunit beta 1	LAMB1	4	1
	F1SBW4	Protein quaking	QKI	1	1
	F1SCD0	Uncharacterized protein	LOC396685	8	5
	F1SDR7	Tyrosine 3-monooxygenase/tryptophan 5-monooxygenase activation protein beta	YWHAB	10	6
	F1SDX6	Transglutaminase 2	TGM2	9	5
	F1SE73	Uncharacterized protein	DNAJA1	2	1
	F1SFF4	Uncharacterized protein	C14orf166	5	3
	F1SFF8	Alpha-1,4 glucan phosphorylase	PYGL	9	3
	F1SFI7	Alpha-2-HS-glycoprotein	AHSG	9	4
	F1SFQ4	Uncharacterized protein	PCBP2	1	3
	F1SFU0	Y-box binding protein 2	YBX2	1	2
	F1SHH7	Apoptosis inhibitor 5	API5	4	1
	F1SID4	Proteasome 26S subunit, ATPase 3	PSMC3	3	1
	F1SJK6	Very-long-chain (3R)-3-hydroxyacyl-CoA dehydratase	HACD3	2	1
	F1SJT7	Apolipoprotein A-IV	APOA4	3	1
	F1SK86	Peptidylprolyl isomerase	FKBP4	5	5
	F1SKJ1	Myosin heavy chain 9	MYH9	70	55
	F1SL52	Uncharacterized protein	RBP1	2	1
	F1SL99	Prostaglandin E synthase 3	PTGES3	3	2
	F1SLA0	ATP synthase subunit beta	ATP5B	9	6
	F1SM61	Fibulin-1	FBLN1	1	1
	F1SN68	Alpha-1-acid glycoprotein	ORM1	6	6
	F1SNF6	MICOS complex subunit	CHCHD3	1	4
	F1SP32	Uncharacterized protein	RAD23B	3	4
	F1SPG0	RAB7A, member RAS oncogene family	RAB7A	2	1
	F1SQ09	Uncharacterized protein	LUM	1	2
	F1SQ14	Uncharacterized protein	---	1	1
	F1SQN1	T-complex protein 1 subunit delta	CCT4	10	5
	F1SS01	Arp2/3 complex 34 kDa subunit	ARPC2	3	2
	F1SSA6	Uncharacterized protein	---	26	19
	F1SSG6	Uncharacterized protein	ANP32B	6	2
	F1SSL6	Proteasome subunit alpha type	PSMA3	3	4
	F1SUQ9	Peptidyl arginine deiminase 6	PADI6	10	7
	F2Z4Y1	Tyrosine 3-monooxygenase/tryptophan 5-monooxygenase activation protein eta	YWHAH	4	1
	F2Z4Z1	Tyrosine 3-monooxygenase/tryptophan 5-monooxygenase activation protein gamma	YWHAG	6	7
	F2Z545	Elongin C	ELOC	1	1
	F2Z565	Solute carrier family 25 member 5	SLC25A5	6	3
	F2Z568	Uncharacterized protein	RPL38	3	2
	F2Z594	High mobility group protein B1	HMGB1	12	10
	F2Z5C1	Annexin	ANXA5	13	10
	F2Z5E2	Uncharacterized protein	SERPINC1	6	4
	F2Z5E6	Ribosomal protein S5	RPS5	2	1
	F2Z5G2	Structural maintenance of chromosomes protein	SMC3	3	1
	F2Z5G3	Uncharacterized protein	CALM3	4	4
	F2Z5J1	Uncharacterized protein	PSMC1	1	4
	F2Z5J5	Enhancer of rudimentary homolog	ERH	3	2
	F2Z5N0	Proteasome subunit alpha type	PSMA6	4	2
	F6QA08	Protein disulfide-isomerase	PDIA3	27	22
	G9F6X8	Protein disulfide-isomerase	P4HB	18	12
	I3L5V7	Uncharacterized protein	GMFB	2	1
	I3L651	Fibrinogen beta chain	FGB	2	2
	I3L893	Rab GDP dissociation inhibitor	GDI1	4	3
	I3L9V2	Vesicle amine transport 1	VAT1	4	1
	I3LCA2	Chaperonin containing TCP1 subunit 8	CCT8	12	5
	I3LDC7	Isocitrate dehydrogenase [NADP]	IDH1	2	5
	I3LDH3	Poly [ADP-ribose] polymerase	PARP1	2	3
	I3LDM7	Lactoylglutathione lyase	GLO1	3	2
	I3LE12	Hydroxysteroid 17-beta dehydrogenase 12	HSD17B12	2	2
	I3LEC2	Poly(rC) binding protein 1	PCBP1	3	1
	I3LJW2	Uncharacterized protein	FGG	7	3
	I3LK59	Uncharacterized protein	ENO1	21	21
	I3LL97	Cysteine and glycine rich protein 1	CSRP1	4	2
	I3LLD5	Uncharacterized protein	EIF4A1	2	1
	I3LNE5	Uncharacterized protein	---	1	1
	I3LQ79	Major vault protein	MVP	19	19
	I3LQD3	Calpain-2 catalytic subunit	CAPN2	2	3
	I3LR32	Uncharacterized protein	CCT5	18	9
	I3LSZ1	Uncharacterized protein	UBE2I	2	1
	I3LUP6	Uncharacterized protein	NPM1	11	8
	I3LUR7	Collagen type VI alpha 3 chain	COL6A3	25	2
	K7GMK4	Stathmin	STMN2	2	2
	K7GQ50	Protein S100	S100A1	2	1
	O02705	Heat shock protein HSP 90-alpha	HSP90AA1	29	33
	O77591	Inositol monophosphatase 1	IMPA1	1	1
	P00355	Glyceraldehyde-3-phosphate dehydrogenase	GAPDH	14	13
	P02543	Vimentin	VIM	18	17
	P04178	Superoxide dismutase [Cu-Zn]	SOD1	6	7
	P09571	Serotransferrin	TF	33	2
	P09623	Dihydrolipoyl dehydrogenase, mitochondrial	DLD	10	5
	P10668	Cofilin-1	CFL1	11	9
	P17741	High mobility group protein B2	HMGB2	7	4
	P19620	Annexin A2	ANXA2	16	8
	P27917	Apolipoprotein C-III	APOC3	1	1
	P35750	Calpain-1 catalytic subunit	CAPN1	1	1
	P50828	Hemopexin	HPX	4	3
	P54612	Serine/threonine-protein phosphatase 2A 65 kDa regulatory subunit A alpha isoform	PPP2R1A	7	6
	P60982	Destrin	DSTN	4	3
	P61958	Small ubiquitin-related modifier 2	SUMO2	3	1
	P62802	Histone H4	---	6	5
	P62936	Peptidyl-prolyl cis-trans isomerase A	PPIA	9	7
	P63246	Receptor of activated protein C kinase 1	RACK1	7	3
	P79388	Folate binding protein	FOLR2	1	1
	P80928	Macrophage migration inhibitory factor	MIF	2	1
	P82460	Thioredoxin	TXN	5	4
	Q007T2	Cell division control protein 42 homolog	CDC42	5	4
	Q06A94	Heterogeneous nuclear ribonucleoprotein A1	HNRNPA1L2	4	3
	Q06AT9	RNA-binding protein 4B	RBM4B	1	1
	Q0Z8U2	40S ribosomal protein S3	RPS3	7	6
	Q197W4	Cyclin-dependent kinase 5	CDK5	1	1
	Q29243	Dystroglycan	DAG1	3	1
	Q29290	Cystatin-B	CSTB	6	7
	Q29380	Voltage-dependent anion-selective channel protein 3	VDAC3	3	1
	Q2EN76	Nucleoside diphosphate kinase B	NME2	6	4
	Q2VTP6	Uncharacterized protein	FKBP1A	3	1
	Q2XVP5	Microtubule-associated protein RP/EB family member 1	MAPRE1	2	2
	Q52NJ1	Ras-related protein Rab-11A	RAB11A	4	2
	Q5PXT2	LIM and cysteine-rich domains protein 1	LMCD1	1	1
	Q5S1U1	Heat shock protein beta-1	HSPB1	4	2
	Q64L94	Proteasome activator complex subunit 1	PSME1	4	2
	Q6DUB7	Stathmin	STMN1	11	10
	Q6QRN9	ADP/ATP translocase 3	SLC25A6	11	9
	Q6S4N2	Heat shock 70 kDa protein 1B	HSPA1B	18	11
	Q863Z0	Proteasome activator complex subunit 2	PSME2	2	2
	Q8SPS7	Haptoglobin	HP	11	5
	Q9GL51	Platelet-activating factor acetylhydrolase IB subunit alpha	PAFAH1B1	2	4
	Q9GLP0	Integrin beta-1	ITGB1	2	1
	Q9MZ15	Voltage-dependent anion-selective channel protein 2	VDAC2	4	2
	Q9MZ16	Voltage-dependent anion-selective channel protein 1	VDAC1	5	1
	Q9TSX9	Peroxiredoxin-6	PRDX6	6	5
	Q9XSD9	Decorin	DCN	16	16
cellular component organization or biogenesis	A0A286ZZB7	Histone cluster 1 H1 family member e	HIST1H1E	11	12
	A0A287ACN9	Fibrillarin	FBL	2	1
	A0A287AD09	Uncharacterized protein	NAP1L1	2	1
	A0A287ADK7	Mitochondrial fission 1 protein	FIS1	2	2
	A0A287AEQ8	Uncharacterized protein	---	1	1
	A0A287ALI7	Core histone macro-H2A	H2AFY	5	4
	A0A287ALZ4	Actin-related protein 2/3 complex subunit 3	ARPC3	1	1
	A0A287AZH1	Uncharacterized protein	NAP1L4	2	2
	A0A287B7G2	Heterochromatin protein 1 binding protein 3	HP1BP3	6	2
	A0A287BM53	60S ribosomal protein L7a	RPL7A	7	4
	A0A287BQW3	H1 histone family member 0	H1F0	9	7
	A0PFK5	Capping protein (Actin filament) muscle Z-line, alpha 1	CP	5	3
	A1X898	Procollagen-proline 2-oxoglutarate-4-dioxygenase	P4HA1	2	1
	A5GFS8	Vesicle-associated membrane protein-associated protein B	VAPB	1	1
	A6M931	Eukaryotic initiation factor 4A-III	EIF4A3	3	1
	A9XFX6	F-actin capping protein beta subunit	Capzb	5	5
	B2CCY7	Nuclear matrix protein 200	nmp-200	2	2
	B5APU3	Actin-related protein 2-like protein	ACTR2	6	4
	B5APU9	Actin-related protein 2/3 complex subunit 4	ARPC4	2	1
	B5APV0	Actin-related protein 2/3 complex subunit 5	ARPC5	2	1
	D0G0C8	Chaperonin containing TCP1, subunit 2 (Beta)	CCT2	16	8
	D9U8D1	Dynein light chain	LC8	2	2
	E0YLM4	Mesencephalic astrocyte-derived neurotrophic factor	MANF	3	4
	F1RFQ7	GTP-binding nuclear protein Ran	RAN	9	5
	F1RFY1	Profilin	PFN1	1	1
	F1RGC9	Proteasome 26S subunit, non-ATPase 13	PSMD13	2	1
	F1RGG1	40S ribosomal protein S19	RPS19	9	8
	F1RHA7	Transforming growth factor-beta-induced protein ig-h3	TGFBI	6	2
	F1RI15	Heat shock protein family A (Hsp70) member 4	HSPA4	15	7
	F1RJJ3	Uncharacterized protein	SBDS	1	1
	F1RK02	Lymphocyte cytosolic protein 1	LCP1	3	3
	F1RKW8	Proteasome 26S subunit, non-ATPase 11	PSMD11	3	1
	F1RLB6	Uncharacterized protein	NAPA	1	2
	F1RR69	Uncharacterized protein	SET	8	7
	F1RSE7	DNA helicase	MCM4	1	1
	F1RT25	Sorting nexin 3	SNX3	1	2
	F1RTY6	Uncharacterized protein	PPID	3	1
	F1RUH5	Uncharacterized protein	DEK	3	1
	F1RWJ5	Importin subunit beta-1	KPNB1	1	3
	F1RWT2	Plastin 3	PLS3	5	5
	F1RX36	Uncharacterized protein	---	8	6
	F1RYI3	Cullin associated and neddylation dissociated 1	CAND1	2	2
	F1RZ28	Uncharacterized protein	RPS10	1	1
	F1RZ71	Uncharacterized protein	9-Sep	1	1
	F1RZQ6	Solute carrier family 25 member 4	SLC25A4	1	1
	F1S0A3	Uncharacterized protein	SNX1	3	2
	F1S0J8	Keratin 14	KRT14	4	3
	F1S0V3	Annexin	ANXA6	26	20
	F1S1G0	Eukaryotic translation initiation factor 3 subunit E	EIF3E	2	1
	F1S2G3	Tubulin-specific chaperone A	TBCA	4	4
	F1S300	Translocated promoter region, nuclear basket protein	TPR	3	3
	F1S3E0	Transmembrane p24 trafficking protein 9	TMED9	2	2
	F1S418	Uncharacterized protein	PRDX3	5	2
	F1S543	Calponin	CNN3	2	2
	F1S663	Uncharacterized protein	LAMC1	5	5
	F1S6B5	Fibromodulin	FMOD	2	1
	F1SAE9	Laminin subunit beta 1	LAMB1	4	1
	F1SJT7	Apolipoprotein A-IV	APOA4	3	1
	F1SK86	Peptidylprolyl isomerase	FKBP4	5	5
	F1SKJ1	Myosin heavy chain 9	MYH9	70	55
	F1SL58	Dynactin subunit 2	DCTN2	4	2
	F1SL99	Prostaglandin E synthase 3	PTGES3	3	2
	F1SLI3	Microtubule-associated protein	MAP4	4	4
	F1SM61	Fibulin-1	FBLN1	1	1
	F1SMC0	Adenylyl cyclase-associated protein	CAP1	9	5
	F1SMT0	EF-hand domain family member D1	EFHD1	1	1
	F1SNF6	MICOS complex subunit	CHCHD3	1	4
	F1SP32	Uncharacterized protein	RAD23B	3	4
	F1SPG0	RAB7A, member RAS oncogene family	RAB7A	2	1
	F1SPG1	H1 histone family member X	H1FX	7	2
	F1SQ09	Uncharacterized protein	LUM	1	2
	F1SQ14	Uncharacterized protein	---	1	1
	F1SS01	Arp2/3 complex 34 kDa subunit	ARPC2	3	2
	F1SSA6	Uncharacterized protein	---	26	19
	F1SSG6	Uncharacterized protein	ANP32B	6	2
	F1SUQ9	Peptidyl arginine deiminase 6	PADI6	10	7
	F2Z565	Solute carrier family 25 member 5	SLC25A5	6	3
	F2Z568	Uncharacterized protein	RPL38	3	2
	F2Z580	Histone H2B	HIST1H2BB	1	1
	F2Z584	Histone H2B	LOC100156127	10	8
	F2Z594	High mobility group protein B1	HMGB1	12	10
	F2Z5G2	Structural maintenance of chromosomes protein	SMC3	3	1
	F2Z5Q2	Uncharacterized protein	RPL24	1	2
	F6PYW2	Histone cluster 1 H1 family member d	HIST1H1D	3	2
	I3L5V7	Uncharacterized protein	GMFB	2	1
	I3L651	Fibrinogen beta chain	FGB	2	2
	I3L7Y1	Uncharacterized protein	RPL26	4	3
	I3LCA2	Chaperonin containing TCP1 subunit 8	CCT8	12	5
	I3LDH3	Poly [ADP-ribose] polymerase	PARP1	2	3
	I3LE12	Hydroxysteroid 17-beta dehydrogenase 12	HSD17B12	2	2
	I3LJW2	Uncharacterized protein	FGG	7	3
	I3LQ84	Collagen type VI alpha 2 chain	COL6A2	8	4
	I3LUP6	Uncharacterized protein	NPM1	11	8
	K7GMK4	Stathmin	STMN2	2	2
	P00355	Glyceraldehyde-3-phosphate dehydrogenase	GAPDH	14	13
	P02543	Vimentin	VIM	18	17
	P04178	Superoxide dismutase [Cu-Zn]	SOD1	6	7
	P10668	Cofilin-1	CFL1	11	9
	P17741	High mobility group protein B2	HMGB2	7	4
	P27917	Apolipoprotein C-III	APOC3	1	1
	P54612	Serine/threonine-protein phosphatase 2A 65 kDa regulatory subunit A alpha isoform	PPP2R1A	7	6
	P60982	Destrin	DSTN	4	3
	P62802	Histone H4	---	6	5
	P62844	40S ribosomal protein S15	RPS15	4	1
	P62936	Peptidyl-prolyl cis-trans isomerase A	PPIA	9	7
	P63221	40S ribosomal protein S21	RPS21	1	1
	P67937	Tropomyosin alpha-4 chain	TPM4	14	11
	P80928	Macrophage migration inhibitory factor	MIF	2	1
	Q007T2	Cell division control protein 42 homolog	CDC42	5	4
	Q08094	Calponin-2 (Fragment)	CNN2	4	3
	Q0Z8U2	40S ribosomal protein S3	RPS3	7	6
	Q197W4	Cyclin-dependent kinase 5	CDK5	1	1
	Q29205	60S ribosomal protein L11	RPL11	5	5
	Q29243	Dystroglycan	DAG1	3	1
	Q29329	Small nuclear ribonucleoprotein Sm D2 (Fragment)	SNRPD2	1	1
	Q29361	60S ribosomal protein L35	RPL35	2	2
	Q2YGT9	60S ribosomal protein L6	RPL6	6	3
	Q3YLA6	Serine/arginine-rich splicing factor 1	SRSF1	2	3
	Q52NJ1	Ras-related protein Rab-11A	RAB11A	4	2
	Q6DUB7	Stathmin	STMN1	11	10
	Q6QAP7	40S ribosomal protein S17	RPS17	3	2
	Q6QAT1	40S ribosomal protein S28	RPS28	2	2
	Q6QRN9	ADP/ATP translocase 3	SLC25A6	11	9
	Q767L7	Tubulin beta chain	TUBB	4	2
	Q9GL51	Platelet-activating factor acetylhydrolase IB subunit alpha	PAFAH1B1	2	4
localization	A0A286ZK95	Transcription and mRNA export factor ENY2	ENY2	1	1
	A0A286ZT13	Serum albumin	ALB	42	33
	A0A286ZTV9	Uncharacterized protein	KTN1	10	10
	A0A286ZU91	Vacuolar protein sorting-associated protein 35	VPS35	2	1
	A0A286ZV95	Transmembrane p24 trafficking protein 10	TMED10	4	3
	A0A286ZYM6	ATP synthase, H+ transporting, mitochondrial Fo complex subunit B1	ATP5F1	5	5
	A0A287A480	Coatomer subunit delta	ARCN1	2	3
	A0A287AHM1	ATP synthase subunit gamma	ATP5C1	7	3
	A0A287AYT7	Uncharacterized protein	SEC61A1	1	1
	A0A287AZ79	AP complex subunit beta	AP2B1	5	2
	A0A287B194	Sorting nexin 2	SNX2	5	5
	A0A287B4B7	Rab GDP dissociation inhibitor	GDI2	6	2
	A0A287B4I0	ATP synthase subunit d, mitochondrial	ATP5H	6	5
	A0A287BA60	Uncharacterized protein	RANBP1	1	3
	A0A287BBS4	ATP synthase subunit alpha	ATP5A1	13	11
	A0A287BFJ2	Clathrin light chain	CLTA	3	2
	A0A287BK04	Uncharacterized protein	TMED7	3	2
	A0A287BTK2	Calcium-transporting ATPase	ATP2B1	1	1
	A0A288CFV5	Serotransferrin	TF	1	27
	A5GFS8	Vesicle-associated membrane protein-associated protein B	VAPB	1	1
	A6M931	Eukaryotic initiation factor 4A-III	EIF4A3	3	1
	B2CCY7	Nuclear matrix protein 200	nmp-200	2	2
	B2MUB6	Small calcium-binding mitochondrial carrier 1	SCAMC-1	3	2
	B5APU3	Actin-related protein 2-like protein	ACTR2	6	4
	B5APV0	Actin-related protein 2/3 complex subunit 5	ARPC5	2	1
	C4MXZ1	ADP-ribosylation factor 1	ARF1	2	1
	D0G0C7	Antioxidant protein 1 homolog (Yeast)	ATOX1	4	2
	D0G0C8	Chaperonin containing TCP1, subunit 2 (Beta)	CCT2	16	8
	D9U8D1	Dynein light chain	LC8	2	2
	E1CAJ6	Protein disulfide isomerase P5	pdi-p5	12	9
	F1RFQ7	GTP-binding nuclear protein Ran	RAN	9	5
	F1RGJ3	Uncharacterized protein	HSPA9	10	9
	F1RI15	Heat shock protein family A (Hsp70) member 4	HSPA4	15	7
	F1RJJ3	Uncharacterized protein	SBDS	1	1
	F1RJM2	Endoplasmic reticulum resident protein 29	ERP29	2	6
	F1RJX8	Coatomer subunit alpha	COPA	2	3
	F1RK02	Lymphocyte cytosolic protein 1	LCP1	3	3
	F1RLB6	Uncharacterized protein	NAPA	1	2
	F1RLH7	Uncharacterized protein	COX6B	2	1
	F1RS36	78 kDa glucose-regulated protein	HSPA5	27	23
	F1RT25	Sorting nexin 3	SNX3	1	2
	F1RWJ5	Importin subunit beta-1	KPNB1	1	3
	F1RYT3	Uncharacterized protein	SCARB2	3	3
	F1RZQ6	Solute carrier family 25 member 4	SLC25A4	1	1
	F1S0A3	Uncharacterized protein	SNX1	3	2
	F1S0P0	Cytochrome c oxidase subunit 6C	COX6C	1	1
	F1S0V3	Annexin	ANXA6	26	20
	F1S1V1	Sjogren syndrome antigen B	SSB	9	8
	F1S2A8	B-cell receptor associated protein 31	BCAP31	13	13
	F1S2E2	Annexin	ANXA11	3	3
	F1S300	Translocated promoter region, nuclear basket protein	TPR	3	3
	F1S3E0	Transmembrane p24 trafficking protein 9	TMED9	2	2
	F1S663	Uncharacterized protein	LAMC1	5	5
	F1S7E0	Coatomer subunit epsilon	COPE	1	1
	F1SA98	Tyrosine 3-monooxygenase/tryptophan 5-monooxygenase activation protein theta	YWHAQ	13	8
	F1SAE9	Laminin subunit beta 1	LAMB1	4	1
	F1SDR7	Tyrosine 3-monooxygenase/tryptophan 5-monooxygenase activation protein beta	YWHAB	10	6
	F1SDX6	Transglutaminase 2	TGM2	9	5
	F1SE73	Uncharacterized protein	DNAJA1	2	1
	F1SHR3	ATPase H+ transporting V1 subunit E1	ATP6V1E1	3	2
	F1SJT7	Apolipoprotein A-IV	APOA4	3	1
	F1SK86	Peptidylprolyl isomerase	FKBP4	5	5
	F1SKJ1	Myosin heavy chain 9	MYH9	70	55
	F1SL52	Uncharacterized protein	RBP1	2	1
	F1SLA0	ATP synthase subunit beta	ATP5B	9	6
	F1SMC0	Adenylyl cyclase-associated protein	CAP1	9	5
	F1SN68	Alpha-1-acid glycoprotein	ORM1	6	6
	F1SPG0	RAB7A, member RAS oncogene family	RAB7A	2	1
	F1SPJ5	SAP domain containing ribonucleoprotein	SARNP	3	1
	F1SQN1	T-complex protein 1 subunit delta	CCT4	10	5
	F1SQT3	Uncharacterized protein	SLC25A3	5	4
	F1SSA6	Uncharacterized protein	---	26	19
	F1SUQ9	Peptidyl arginine deiminase 6	PADI6	10	7
	F2Z4Y1	Tyrosine 3-monooxygenase/tryptophan 5-monooxygenase activation protein eta	YWHAH	4	1
	F2Z4Z1	Tyrosine 3-monooxygenase/tryptophan 5-monooxygenase activation protein gamma	YWHAG	6	7
	F2Z565	Solute carrier family 25 member 5	SLC25A5	6	3
	F2Z594	High mobility group protein B1	HMGB1	12	10
	F2Z5M9	Signal recognition particle 54 kDa protein	SRP54	2	1
	I3L893	Rab GDP dissociation inhibitor	GDI1	4	3
	I3LCA2	Chaperonin containing TCP1 subunit 8	CCT8	12	5
	I3LGC2	Uncharacterized protein	RRBP1	12	12
	I3LGD4	Clathrin heavy chain	CLTC	26	11
	I3LK24	AP-2 complex subunit alpha	AP2A1	2	1
	I3LL07	Uncharacterized protein	AP2M1	2	2
	I3LN42	GC, vitamin D binding protein	GC	8	7
	I3LR32	Uncharacterized protein	CCT5	18	9
	I3LT88	Sodium/potassium-transporting ATPase subunit alpha	ATP1A1	5	5
	I3LUP6	Uncharacterized protein	NPM1	11	8
	O02772	Fatty acid-binding protein, heart	FABP3	5	4
	P01965	Hemoglobin subunit alpha	HBA	9	8
	P02067	Hemoglobin subunit beta	HBB	8	7
	P04178	Superoxide dismutase [Cu-Zn]	SOD1	6	7
	P09571	Serotransferrin	TF	33	2
	P12026	Acyl-CoA-binding protein	DBI	8	9
	P27917	Apolipoprotein C-III	APOC3	1	1
	P50828	Hemopexin	HPX	4	3
	P79388	Folate binding protein	FOLR2	1	1
	Q007T2	Cell division control protein 42 homolog	CDC42	5	4
	Q06A94	Heterogeneous nuclear ribonucleoprotein A1	HNRNPA1L2	4	3
	Q197W4	Cyclin-dependent kinase 5	CDK5	1	1
	Q29205	60S ribosomal protein L11	RPL11	5	5
	Q29243	Dystroglycan	DAG1	3	1
	Q29380	Voltage-dependent anion-selective channel protein 3	VDAC3	3	1
	Q2EN81	ATP synthase subunit O, mitochondrial	ATP5O	8	4
	Q2VTP6	Uncharacterized protein	FKBP1A	3	1
	Q2XVP5	Microtubule-associated protein RP/EB family member 1	MAPRE1	2	2
	Q52NJ1	Ras-related protein Rab-11A	RAB11A	4	2
	Q52NJ3	GTP-binding protein SAR1a	SAR1A	2	1
	Q5S1U1	Heat shock protein beta-1	HSPB1	4	2
	Q5S3G4	Cytochrome c oxidase subunit 5B, mitochondrial	COX5B	1	1
	Q6QRN9	ADP/ATP translocase 3	SLC25A6	11	9
	Q95339	ATP synthase subunit f, mitochondrial	ATP5J2	2	1
	Q9GL51	Platelet-activating factor acetylhydrolase IB subunit alpha	PAFAH1B1	2	4
	Q9GLP0	Integrin beta-1	ITGB1	2	1
	Q9MYT8	ATP synthase subunit e, mitochondrial	ATP5I	1	1
	Q9MZ15	Voltage-dependent anion-selective channel protein 2	VDAC2	4	2
	Q9MZ16	Voltage-dependent anion-selective channel protein 1	VDAC1	5	1
response to stimulus	A0A287A9T4	Uncharacterized protein	HSP90AB1	16	15
	A0A287AB86	Signal transducer and activator of transcription	STAT1	4	1
	A0A287B013	Ras-related protein Rab-1B	RAB1B	2	2
	A0A287B4B7	Rab GDP dissociation inhibitor	GDI2	6	2
	A0A287B4G4	Uncharacterized protein	RAC1	5	3
	A0A287B931	RAP1B, member of RAS oncogene family	RAP1B	2	1
	A1E295	Cathepsin B	CTSB	4	3
	A5GFS8	Vesicle-associated membrane protein-associated protein B	VAPB	1	1
	B2CCY7	Nuclear matrix protein 200	nmp-200	2	2
	B9TRW9	Guanine nucleotide-binding protein subunit gamma	GNG12	1	1
	C4MXZ1	ADP-ribosylation factor 1	ARF1	2	1
	C5H0C6	Ubiquitin thioesterase	OTUB1	3	2
	E1CAJ6	Protein disulfide isomerase P5	pdi-p5	12	9
	F1RFQ7	GTP-binding nuclear protein Ran	RAN	9	5
	F1RJJ3	Uncharacterized protein	SBDS	1	1
	F1RK02	Lymphocyte cytosolic protein 1	LCP1	3	3
	F1RM25	Serine/threonine-protein phosphatase	PPP5C	1	1
	F1RMJ4	IQ motif containing GTPase activating protein 1	IQGAP1	6	4
	F1RPW9	Elongation factor 1-gamma	EEF1G	8	6
	F1RQP0	Uncharacterized protein	PRDX5	3	1
	F1RS36	78 kDa glucose-regulated protein	HSPA5	27	23
	F1RT25	Sorting nexin 3	SNX3	1	2
	F1RTY6	Uncharacterized protein	PPID	3	1
	F1RWJ5	Importin subunit beta-1	KPNB1	1	3
	F1RX36	Uncharacterized protein	---	8	6
	F1RX83	Uncharacterized protein	ERLIN2	6	5
	F1S0D8	UBX domain protein 4	UBXN4	1	1
	F1S0J8	Keratin 14	KRT14	4	3
	F1S0V3	Annexin	ANXA6	26	20
	F1S2A8	B-cell receptor associated protein 31	BCAP31	13	13
	F1S2E2	Annexin	ANXA11	3	3
	F1S300	Translocated promoter region, nuclear basket protein	TPR	3	3
	F1S395	Uncharacterized protein	NQO1	4	3
	F1S3U9	Uncharacterized protein	PRDX1	9	5
	F1S418	Uncharacterized protein	PRDX3	5	2
	F1S7C8	Uncharacterized protein	GSTA4	11	3
	F1S9K5	Glutamyl-prolyl-tRNA synthetase	EPRS	5	2
	F1SA70	Heat shock protein family A (Hsp70) member 2	HSPA2	11	6
	F1SA98	Tyrosine 3-monooxygenase/tryptophan 5-monooxygenase activation protein theta	YWHAQ	13	8
	F1SAD9	Protein disulfide-isomerase	PDIA4	18	13
	F1SE73	Uncharacterized protein	DNAJA1	2	1
	F1SFI7	Alpha-2-HS-glycoprotein	AHSG	9	4
	F1SHL9	Pyruvate kinase	PKM	14	13
	F1SID4	Proteasome 26S subunit, ATPase 3	PSMC3	3	1
	F1SJK6	Very-long-chain (3R)-3-hydroxyacyl-CoA dehydratase	HACD3	2	1
	F1SJT7	Apolipoprotein A-IV	APOA4	3	1
	F1SK86	Peptidylprolyl isomerase	FKBP4	5	5
	F1SKJ1	Myosin heavy chain 9	MYH9	70	55
	F1SL52	Uncharacterized protein	RBP1	2	1
	F1SL99	Prostaglandin E synthase 3	PTGES3	3	2
	F1SM61	Fibulin-1	FBLN1	1	1
	F1SMZ6	Uncharacterized protein	HSPE1	7	7
	F1SP32	Uncharacterized protein	RAD23B	3	4
	F1SPG0	RAB7A, member RAS oncogene family	RAB7A	2	1
	F1SQ14	Uncharacterized protein	---	1	1
	F1SSA6	Uncharacterized protein	---	26	19
	F2Z4Y1	Tyrosine 3-monooxygenase/tryptophan 5-monooxygenase activation protein eta	YWHAH	4	1
	F2Z594	High mobility group protein B1	HMGB1	12	10
	F2Z5C1	Annexin	ANXA5	13	10
	F2Z5G2	Structural maintenance of chromosomes protein	SMC3	3	1
	F2Z5G3	Uncharacterized protein	CALM3	4	4
	F2Z5J1	Uncharacterized protein	PSMC1	1	4
	F2Z5M9	Signal recognition particle 54 kDa protein	SRP54	2	1
	I3L651	Fibrinogen beta chain	FGB	2	2
	I3L6T2	Uncharacterized protein	UBE2V2	2	1
	I3L893	Rab GDP dissociation inhibitor	GDI1	4	3
	I3LDC7	Isocitrate dehydrogenase [NADP]	IDH1	2	5
	I3LDH3	Poly [ADP-ribose] polymerase	PARP1	2	3
	I3LJW2	Uncharacterized protein	FGG	7	3
	I3LK59	Uncharacterized protein	ENO1	21	21
	I3LL97	Cysteine and glycine rich protein 1	CSRP1	4	2
	I3LQ79	Major vault protein	MVP	19	19
	I3LR32	Uncharacterized protein	CCT5	18	9
	I3LUP6	Uncharacterized protein	NPM1	11	8
	K7GMK4	Stathmin	STMN2	2	2
	K7GS49	Interleukin enhancer binding factor 2	ILF2	3	1
	O02705	Heat shock protein HSP 90-alpha	HSP90AA1	29	33
	O77591	Inositol monophosphatase 1	IMPA1	1	1
	P02543	Vimentin	VIM	18	17
	P04178	Superoxide dismutase [Cu-Zn]	SOD1	6	7
	P12026	Acyl-CoA-binding protein	DBI	8	9
	P17741	High mobility group protein B2	HMGB2	7	4
	P27917	Apolipoprotein C-III	APOC3	1	1
	P28768	Superoxide dismutase [Mn], mitochondrial (Fragment)	SOD2	1	1
	P63246	Receptor of activated protein C kinase 1	RACK1	7	3
	P80928	Macrophage migration inhibitory factor	MIF	2	1
	P82460	Thioredoxin	TXN	5	4
	Q007T2	Cell division control protein 42 homolog	CDC42	5	4
	Q06A94	Heterogeneous nuclear ribonucleoprotein A1	HNRNPA1L2	4	3
	Q06AT9	RNA-binding protein 4B	RBM4B	1	1
	Q0Z8U2	40S ribosomal protein S3	RPS3	7	6
	Q197W4	Cyclin-dependent kinase 5	CDK5	1	1
	Q29092	Endoplasmin	HSP90B1	27	23
	Q29243	Dystroglycan	DAG1	3	1
	Q29554	Trifunctional enzyme subunit alpha, mitochondrial	HADHA	5	1
	Q2EN75	Protein S100-A6	S100A6	3	4
	Q2EN76	Nucleoside diphosphate kinase B	NME2	6	4
	Q2VTP6	Uncharacterized protein	FKBP1A	3	1
	Q52NJ1	Ras-related protein Rab-11A	RAB11A	4	2
	Q6DUB7	Stathmin	STMN1	11	10
	Q8SPS7	Haptoglobin	HP	11	5
	Q9GLP0	Integrin beta-1	ITGB1	2	1
	Q9MZ16	Voltage-dependent anion-selective channel protein 1	VDAC1	5	1
	Q9TSX9	Peroxiredoxin-6	PRDX6	6	5
	Q9XSD9	Decorin	DCN	16	16
multicellular organismal process	A1E295	Cathepsin B	CTSB	4	3
	A6M931	Eukaryotic initiation factor 4A-III	EIF4A3	3	1
	B2CCY7	Nuclear matrix protein 200	nmp-200	2	2
	D0G7F6	Triosephosphate isomerase	TPI1	12	8
	D9U8D1	Dynein light chain	LC8	2	2
	E0YLM4	Mesencephalic astrocyte-derived neurotrophic factor	MANF	3	4
	F1RFY1	Profilin	PFN1	1	1
	F1RGJ3	Uncharacterized protein	HSPA9	10	9
	F1RHA7	Transforming growth factor-beta-induced protein ig-h3	TGFBI	6	2
	F1RJJ3	Uncharacterized protein	SBDS	1	1
	F1RJX8	Coatomer subunit alpha	COPA	2	3
	F1RLB6	Uncharacterized protein	NAPA	1	2
	F1RQ91	40S ribosomal protein S4	RPS4X	10	4
	F1RS36	78 kDa glucose-regulated protein	HSPA5	27	23
	F1RWT2	Plastin 3	PLS3	5	5
	F1RX36	Uncharacterized protein	---	8	6
	F1S0J8	Keratin 14	KRT14	4	3
	F1S2A8	B-cell receptor associated protein 31	BCAP31	13	13
	F1S3U9	Uncharacterized protein	PRDX1	9	5
	F1S418	Uncharacterized protein	PRDX3	5	2
	F1S596	Uncharacterized protein	PRKCSH	7	5
	F1S663	Uncharacterized protein	LAMC1	5	5
	F1S8L9	Heterogeneous nuclear ribonucleoprotein U	HNRNPU	24	17
	F1SA98	Tyrosine 3-monooxygenase/tryptophan 5-monooxygenase activation protein theta	YWHAQ	13	8
	F1SAE9	Laminin subunit beta 1	LAMB1	4	1
	F1SBW4	Protein quaking	QKI	1	1
	F1SDC7	Aldehyde dehydrogenase	ALDH3A2	3	4
	F1SDX6	Transglutaminase 2	TGM2	9	5
	F1SE73	Uncharacterized protein	DNAJA1	2	1
	F1SFI7	Alpha-2-HS-glycoprotein	AHSG	9	4
	F1SGP8	Reticulocalbin 1	RCN1	2	1
	F1SID4	Proteasome 26S subunit, ATPase 3	PSMC3	3	1
	F1SJT7	Apolipoprotein A-IV	APOA4	3	1
	F1SK86	Peptidylprolyl isomerase	FKBP4	5	5
	F1SKJ1	Myosin heavy chain 9	MYH9	70	55
	F1SL99	Prostaglandin E synthase 3	PTGES3	3	2
	F1SLA0	ATP synthase subunit beta	ATP5B	9	6
	F1SLI3	Microtubule-associated protein	MAP4	4	4
	F1SM61	Fibulin-1	FBLN1	1	1
	F1SMT0	EF-hand domain family member D1	EFHD1	1	1
	F1SMZ6	Uncharacterized protein	HSPE1	7	7
	F1SP32	Uncharacterized protein	RAD23B	3	4
	F1SQ09	Uncharacterized protein	LUM	1	2
	F1SSA6	Uncharacterized protein	---	26	19
	F1SSG6	Uncharacterized protein	ANP32B	6	2
	F2Z4Y1	Tyrosine 3-monooxygenase/tryptophan 5-monooxygenase activation protein eta	YWHAH	4	1
	F2Z4Z1	Tyrosine 3-monooxygenase/tryptophan 5-monooxygenase activation protein gamma	YWHAG	6	7
	F2Z568	Uncharacterized protein	RPL38	3	2
	F2Z594	High mobility group protein B1	HMGB1	12	10
	F2Z5G2	Structural maintenance of chromosomes protein	SMC3	3	1
	F2Z5G3	Uncharacterized protein	CALM3	4	4
	F2Z5J5	Enhancer of rudimentary homolog	ERH	3	2
	I3L651	Fibrinogen beta chain	FGB	2	2
	I3L7S4	Caldesmon 1	CALD1	12	11
	I3LDM7	Lactoylglutathione lyase	GLO1	3	2
	I3LJW2	Uncharacterized protein	FGG	7	3
	I3LL97	Cysteine and glycine rich protein 1	CSRP1	4	2
	K7GMK4	Stathmin	STMN2	2	2
	P02543	Vimentin	VIM	18	17
	P04178	Superoxide dismutase [Cu-Zn]	SOD1	6	7
	P08059	Glucose-6-phosphate isomerase	GPI	9	4
	P17741	High mobility group protein B2	HMGB2	7	4
	P27917	Apolipoprotein C-III	APOC3	1	1
	P35750	Calpain-1 catalytic subunit	CAPN1	1	1
	P60662	Myosin light polypeptide 6	MYL6	6	4
	P63246	Receptor of activated protein C kinase 1	RACK1	7	3
	P67937	Tropomyosin alpha-4 chain	TPM4	14	11
	Q007T2	Cell division control protein 42 homolog	CDC42	5	4
	Q06AT9	RNA-binding protein 4B	RBM4B	1	1
	Q197W4	Cyclin-dependent kinase 5	CDK5	1	1
	Q29243	Dystroglycan	DAG1	3	1
	Q2VTP6	Uncharacterized protein	FKBP1A	3	1
	Q3YLA6	Serine/arginine-rich splicing factor 1	SRSF1	2	3
	Q52NJ1	Ras-related protein Rab-11A	RAB11A	4	2
	Q6DUB7	Stathmin	STMN1	11	10
	Q9GL51	Platelet-activating factor acetylhydrolase IB subunit alpha	PAFAH1B1	2	4
	Q9MZ16	Voltage-dependent anion-selective channel protein 1	VDAC1	5	1
developmental process	A1E295	Cathepsin B	CTSB	4	3
	A6M931	Eukaryotic initiation factor 4A-III	EIF4A3	3	1
	B2CCY7	Nuclear matrix protein 200	nmp-200	2	2
	D0G7F6	Triosephosphate isomerase	TPI1	12	8
	D9U8D1	Dynein light chain	LC8	2	2
	E0YLM4	Mesencephalic astrocyte-derived neurotrophic factor	MANF	3	4
	F1RFY1	Profilin	PFN1	1	1
	F1RGJ3	Uncharacterized protein	HSPA9	10	9
	F1RHA7	Transforming growth factor-beta-induced protein ig-h3	TGFBI	6	2
	F1RJ25	Fructose-bisphosphate aldolase	ALDOC	4	2
	F1RJJ3	Uncharacterized protein	SBDS	1	1
	F1RKW8	Proteasome 26S subunit, non-ATPase 11	PSMD11	3	1
	F1RLB6	Uncharacterized protein	NAPA	1	2
	F1RQ91	40S ribosomal protein S4	RPS4X	10	4
	F1RS36	78 kDa glucose-regulated protein	HSPA5	27	23
	F1RWT2	Plastin 3	PLS3	5	5
	F1S0J8	Keratin 14	KRT14	4	3
	F1S418	Uncharacterized protein	PRDX3	5	2
	F1S543	Calponin	CNN3	2	2
	F1S596	Uncharacterized protein	PRKCSH	7	5
	F1S663	Uncharacterized protein	LAMC1	5	5
	F1S6B4	Proline and arginine rich end leucine rich repeat protein	PRELP	7	3
	F1S8L9	Heterogeneous nuclear ribonucleoprotein U	HNRNPU	24	17
	F1SA98	Tyrosine 3-monooxygenase/tryptophan 5-monooxygenase activation protein theta	YWHAQ	13	8
	F1SAE9	Laminin subunit beta 1	LAMB1	4	1
	F1SBW4	Protein quaking	QKI	1	1
	F1SDC7	Aldehyde dehydrogenase	ALDH3A2	3	4
	F1SDX6	Transglutaminase 2	TGM2	9	5
	F1SGP8	Reticulocalbin 1	RCN1	2	1
	F1SID4	Proteasome 26S subunit, ATPase 3	PSMC3	3	1
	F1SJS8	Transgelin	TAGLN	8	8
	F1SK86	Peptidylprolyl isomerase	FKBP4	5	5
	F1SKJ1	Myosin heavy chain 9	MYH9	70	55
	F1SL99	Prostaglandin E synthase 3	PTGES3	3	2
	F1SLA0	ATP synthase subunit beta	ATP5B	9	6
	F1SLI3	Microtubule-associated protein	MAP4	4	4
	F1SMC0	Adenylyl cyclase-associated protein	CAP1	9	5
	F1SMT0	EF-hand domain family member D1	EFHD1	1	1
	F1SMZ6	Uncharacterized protein	HSPE1	7	7
	F1SSA6	Uncharacterized protein	---	26	19
	F1SSG6	Uncharacterized protein	ANP32B	6	2
	F2Z4Y1	Tyrosine 3-monooxygenase/tryptophan 5-monooxygenase activation protein eta	YWHAH	4	1
	F2Z4Z1	Tyrosine 3-monooxygenase/tryptophan 5-monooxygenase activation protein gamma	YWHAG	6	7
	F2Z568	Uncharacterized protein	RPL38	3	2
	F2Z594	High mobility group protein B1	HMGB1	12	10
	F2Z5C7	40S ribosomal protein S3a	RPS3A	14	6
	F2Z5G2	Structural maintenance of chromosomes protein	SMC3	3	1
	F2Z5G3	Uncharacterized protein	CALM3	4	4
	F2Z5J5	Enhancer of rudimentary homolog	ERH	3	2
	I3L804	Tyrosine--tRNA ligase	YARS	1	1
	I3LDM7	Lactoylglutathione lyase	GLO1	3	2
	I3LUP6	Uncharacterized protein	NPM1	11	8
	K7GMK4	Stathmin	STMN2	2	2
	P02543	Vimentin	VIM	18	17
	P04178	Superoxide dismutase [Cu-Zn]	SOD1	6	7
	P08059	Glucose-6-phosphate isomerase	GPI	9	4
	P17741	High mobility group protein B2	HMGB2	7	4
	P35750	Calpain-1 catalytic subunit	CAPN1	1	1
	P63246	Receptor of activated protein C kinase 1	RACK1	7	3
	P67937	Tropomyosin alpha-4 chain	TPM4	14	11
	P80928	Macrophage migration inhibitory factor	MIF	2	1
	Q007T2	Cell division control protein 42 homolog	CDC42	5	4
	Q197W4	Cyclin-dependent kinase 5	CDK5	1	1
	Q29243	Dystroglycan	DAG1	3	1
	Q2VTP6	Uncharacterized protein	FKBP1A	3	1
	Q3YLA6	Serine/arginine-rich splicing factor 1	SRSF1	2	3
	Q52NJ1	Ras-related protein Rab-11A	RAB11A	4	2
	Q6DUB7	Stathmin	STMN1	11	10
	Q9GL51	Platelet-activating factor acetylhydrolase IB subunit alpha	PAFAH1B1	2	4
	Q9MZ16	Voltage-dependent anion-selective channel protein 1	VDAC1	5	1
signaling	A0A287AB86	Signal transducer and activator of transcription	STAT1	4	1
	A0A287B013	Ras-related protein Rab-1B	RAB1B	2	2
	A0A287B4B7	Rab GDP dissociation inhibitor	GDI2	6	2
	A0A287B4G4	Uncharacterized protein	RAC1	5	3
	A0A287B931	RAP1B, member of RAS oncogene family	RAP1B	2	1
	A5GFS8	Vesicle-associated membrane protein-associated protein B	VAPB	1	1
	B2CCY7	Nuclear matrix protein 200	nmp-200	2	2
	B9TRW9	Guanine nucleotide-binding protein subunit gamma	GNG12	1	1
	C4MXZ1	ADP-ribosylation factor 1	ARF1	2	1
	F1RFQ7	GTP-binding nuclear protein Ran	RAN	9	5
	F1RK02	Lymphocyte cytosolic protein 1	LCP1	3	3
	F1RLB6	Uncharacterized protein	NAPA	1	2
	F1RM25	Serine/threonine-protein phosphatase	PPP5C	1	1
	F1RMJ4	IQ motif containing GTPase activating protein 1	IQGAP1	6	4
	F1RS36	78 kDa glucose-regulated protein	HSPA5	27	23
	F1RWJ5	Importin subunit beta-1	KPNB1	1	3
	F1RX36	Uncharacterized protein	---	8	6
	F1RX83	Uncharacterized protein	ERLIN2	6	5
	F1S0J8	Keratin 14	KRT14	4	3
	F1S0V3	Annexin	ANXA6	26	20
	F1S2A8	B-cell receptor associated protein 31	BCAP31	13	13
	F1S300	Translocated promoter region, nuclear basket protein	TPR	3	3
	F1SA98	Tyrosine 3-monooxygenase/tryptophan 5-monooxygenase activation protein theta	YWHAQ	13	8
	F1SE73	Uncharacterized protein	DNAJA1	2	1
	F1SJK6	Very-long-chain (3R)-3-hydroxyacyl-CoA dehydratase	HACD3	2	1
	F1SK86	Peptidylprolyl isomerase	FKBP4	5	5
	F1SL99	Prostaglandin E synthase 3	PTGES3	3	2
	F1SPG0	RAB7A, member RAS oncogene family	RAB7A	2	1
	F1SQ14	Uncharacterized protein	---	1	1
	F2Z4Y1	Tyrosine 3-monooxygenase/tryptophan 5-monooxygenase activation protein eta	YWHAH	4	1
	F2Z5G2	Structural maintenance of chromosomes protein	SMC3	3	1
	I3L651	Fibrinogen beta chain	FGB	2	2
	I3L893	Rab GDP dissociation inhibitor	GDI1	4	3
	I3LJW2	Uncharacterized protein	FGG	7	3
	I3LQ79	Major vault protein	MVP	19	19
	O77591	Inositol monophosphatase 1	IMPA1	1	1
	P02543	Vimentin	VIM	18	17
	P04178	Superoxide dismutase [Cu-Zn]	SOD1	6	7
	P27917	Apolipoprotein C-III	APOC3	1	1
	P80928	Macrophage migration inhibitory factor	MIF	2	1
	Q007T2	Cell division control protein 42 homolog	CDC42	5	4
	Q197W4	Cyclin-dependent kinase 5	CDK5	1	1
	Q2EN76	Nucleoside diphosphate kinase B	NME2	6	4
	Q2VTP6	Uncharacterized protein	FKBP1A	3	1
	Q52NJ1	Ras-related protein Rab-11A	RAB11A	4	2
	Q8SPS7	Haptoglobin	HP	11	5
	Q9GLP0	Integrin beta-1	ITGB1	2	1
	Q9MZ16	Voltage-dependent anion-selective channel protein 1	VDAC1	5	1
	Q9XSD9	Decorin	DCN	16	16
other | behavior	P04178	Superoxide dismutase [Cu-Zn]	SOD1	6	7
	Q197W4	Cyclin-dependent kinase 5	CDK5	1	1
	Q9MZ16	Voltage-dependent anion-selective channel protein 1	VDAC1	5	1
other | reproduction	A1E295	Cathepsin B	CTSB	4	3
	B5APU3	Actin-related protein 2-like protein	ACTR2	6	4
	D0G0C8	Chaperonin containing TCP1, subunit 2 (Beta)	CCT2	16	8
	F1RGC9	Proteasome 26S subunit, non-ATPase 13	PSMD13	2	1
	F1S0J8	Keratin 14	KRT14	4	3
	F1S2A8	B-cell receptor associated protein 31	BCAP31	13	13
	F1S418	Uncharacterized protein	PRDX3	5	2
	F1SBW4	Protein quaking	QKI	1	1
	F1SE73	Uncharacterized protein	DNAJA1	2	1
	F1SK86	Peptidylprolyl isomerase	FKBP4	5	5
	F1SKJ1	Myosin heavy chain 9	MYH9	70	55
	F1SP32	Uncharacterized protein	RAD23B	3	4
	F1SQN1	T-complex protein 1 subunit delta	CCT4	10	5
	F2Z5G2	Structural maintenance of chromosomes protein	SMC3	3	1
	I3LCA2	Chaperonin containing TCP1 subunit 8	CCT8	12	5
	I3LR32	Uncharacterized protein	CCT5	18	9
	P04178	Superoxide dismutase [Cu-Zn]	SOD1	6	7
	P17741	High mobility group protein B2	HMGB2	7	4
	P54612	Serine/threonine-protein phosphatase 2A 65 kDa regulatory subunit A alpha isoform	PPP2R1A	7	6
	Q9GL51	Platelet-activating factor acetylhydrolase IB subunit alpha	PAFAH1B1	2	4
other | biological adhesion	A0A287AJ96	Catenin alpha 1	CTNNA1	3	4
	A0A287AU48	Uncharacterized protein	CD34	1	1
	F1RHA7	Transforming growth factor-beta-induced protein ig-h3	TGFBI	6	2
	F1S543	Calponin	CNN3	2	2
	F1S663	Uncharacterized protein	LAMC1	5	5
	F1SAE9	Laminin subunit beta 1	LAMB1	4	1
	F1SJT7	Apolipoprotein A-IV	APOA4	3	1
	F1SKJ1	Myosin heavy chain 9	MYH9	70	55
	I3LL97	Cysteine and glycine rich protein 1	CSRP1	4	2
	Q007T2	Cell division control protein 42 homolog	CDC42	5	4
	Q197W4	Cyclin-dependent kinase 5	CDK5	1	1
	Q9GLP0	Integrin beta-1	ITGB1	2	1
other | rhythmic process	F1S8L9	Heterogeneous nuclear ribonucleoprotein U	HNRNPU	24	17
	P04178	Superoxide dismutase [Cu-Zn]	SOD1	6	7
	P63246	Receptor of activated protein C kinase 1	RACK1	7	3
	Q06AT9	RNA-binding protein 4B	RBM4B	1	1
other | immune system process	B3SP85	Gamma-interferon-inducible-lysosomal thiol reductase	IFI30	1	1
	F1RGJ3	Uncharacterized protein	HSPA9	10	9
	F1RJJ3	Uncharacterized protein	SBDS	1	1
	F1RK02	Lymphocyte cytosolic protein 1	LCP1	3	3
	F1S3U9	Uncharacterized protein	PRDX1	9	5
	F1S418	Uncharacterized protein	PRDX3	5	2
	F1S9K5	Glutamyl-prolyl-tRNA synthetase	EPRS	5	2
	F1SJT7	Apolipoprotein A-IV	APOA4	3	1
	F1SKJ1	Myosin heavy chain 9	MYH9	70	55
	F1SQ14	Uncharacterized protein	---	1	1
	F2Z594	High mobility group protein B1	HMGB1	12	10
	I3LDM7	Lactoylglutathione lyase	GLO1	3	2
	K7GS49	Interleukin enhancer binding factor 2	ILF2	3	1
	P04178	Superoxide dismutase [Cu-Zn]	SOD1	6	7
	P17741	High mobility group protein B2	HMGB2	7	4
	P80928	Macrophage migration inhibitory factor	MIF	2	1
	Q007T2	Cell division control protein 42 homolog	CDC42	5	4
	Q2VTP6	Uncharacterized protein	FKBP1A	3	1
	Q8SPS7	Haptoglobin	HP	11	5
other | locomotion	B5APV0	Actin-related protein 2/3 complex subunit 5	ARPC5	2	1
	F1RJJ3	Uncharacterized protein	SBDS	1	1
	F1RK02	Lymphocyte cytosolic protein 1	LCP1	3	3
	F1S663	Uncharacterized protein	LAMC1	5	5
	F1SAE9	Laminin subunit beta 1	LAMB1	4	1
	F1SE73	Uncharacterized protein	DNAJA1	2	1
	F1SKJ1	Myosin heavy chain 9	MYH9	70	55
	F1SLA0	ATP synthase subunit beta	ATP5B	9	6
	F1SMC0	Adenylyl cyclase-associated protein	CAP1	9	5
	F1SPG0	RAB7A, member RAS oncogene family	RAB7A	2	1
	F1SSA6	Uncharacterized protein	---	26	19
	F2Z594	High mobility group protein B1	HMGB1	12	10
	P17741	High mobility group protein B2	HMGB2	7	4
	P80928	Macrophage migration inhibitory factor	MIF	2	1
	Q007T2	Cell division control protein 42 homolog	CDC42	5	4
	Q197W4	Cyclin-dependent kinase 5	CDK5	1	1
	Q29243	Dystroglycan	DAG1	3	1
other | growth	B2CCY7	Nuclear matrix protein 200	nmp-200	2	2
	F1RJJ3	Uncharacterized protein	SBDS	1	1
	Q007T2	Cell division control protein 42 homolog	CDC42	5	4
other | cell killing	F1S3U9	Uncharacterized protein	PRDX1	9	5
other | multi-organism process	A1E295	Cathepsin B	CTSB	4	3
	A5GFS8	Vesicle-associated membrane protein-associated protein B	VAPB	1	1
	D0G0C8	Chaperonin containing TCP1, subunit 2 (Beta)	CCT2	16	8
	F1RPW9	Elongation factor 1-gamma	EEF1G	8	6
	F1RT25	Sorting nexin 3	SNX3	1	2
	F1S1V1	Sjogren syndrome antigen B	SSB	9	8
	F1S2A8	B-cell receptor associated protein 31	BCAP31	13	13
	F1S418	Uncharacterized protein	PRDX3	5	2
	F1S6R7	Polypyrimidine tract-binding protein 1	PTBP1	9	4
	F1SBW4	Protein quaking	QKI	1	1
	F1SE73	Uncharacterized protein	DNAJA1	2	1
	F1SFQ4	Uncharacterized protein	PCBP2	1	3
	F1SK86	Peptidylprolyl isomerase	FKBP4	5	5
	F1SP32	Uncharacterized protein	RAD23B	3	4
	F1SPG0	RAB7A, member RAS oncogene family	RAB7A	2	1
	F1SQN1	T-complex protein 1 subunit delta	CCT4	10	5
	I3LCA2	Chaperonin containing TCP1 subunit 8	CCT8	12	5
	I3LEC2	Poly(rC) binding protein 1	PCBP1	3	1
	I3LK59	Uncharacterized protein	ENO1	21	21
	I3LR32	Uncharacterized protein	CCT5	18	9
	P04178	Superoxide dismutase [Cu-Zn]	SOD1	6	7
	P12026	Acyl-CoA-binding protein	DBI	8	9
	P17741	High mobility group protein B2	HMGB2	7	4
	P19620	Annexin A2	ANXA2	16	8
	Q007T2	Cell division control protein 42 homolog	CDC42	5	4
	Q29243	Dystroglycan	DAG1	3	1
	Q2EN75	Protein S100-A6	S100A6	3	4
	Q6DUB7	Stathmin	STMN1	11	10
	Q8SPS7	Haptoglobin	HP	11	5
	Q9GL51	Platelet-activating factor acetylhydrolase IB subunit alpha	PAFAH1B1	2	4
cell	A0A0D5BWD2	Mitochondrial complement component 1 Q subcomponent-binding protein	C1QBP	1	1
	A0A286ZK95	Transcription and mRNA export factor ENY2	ENY2	1	1
	A0A286ZL51	Uncharacterized protein	RPL23A	5	4
	A0A286ZLH8	Ribosomal protein L35a	RPL35A	5	2
	A0A286ZNQ7	Protein kinase cAMP-dependent type II regulatory subunit beta	PRKAR2B	3	2
	A0A286ZPR8	Cytochrome b-c1 complex subunit 7	UQCRB	1	3
	A0A286ZQE6	Uncharacterized protein	KLC1	1	1
	A0A286ZQI6	Uncharacterized protein	---	1	1
	A0A286ZSH4	FACT complex subunit SSRP1	SSRP1	1	1
	A0A286ZTL8	Lamin B2	LMNB2	12	11
	A0A286ZTV9	Uncharacterized protein	KTN1	10	10
	A0A286ZU91	Vacuolar protein sorting-associated protein 35	VPS35	2	1
	A0A286ZUI3	Uncharacterized protein	EEF1A1	13	9
	A0A286ZYM6	ATP synthase, H+ transporting, mitochondrial Fo complex subunit B1	ATP5F1	5	5
	A0A286ZZB7	Histone cluster 1 H1 family member e	HIST1H1E	11	12
	A0A287A1H3	40S ribosomal protein S9	RPS9	7	5
	A0A287A275	Tubulin beta chain	TUBB4B	1	1
	A0A287A3Z5	Eukaryotic translation initiation factor 3 subunit A	EIF3A	3	2
	A0A287A7F5	60S ribosomal protein L31	RPL31	3	4
	A0A287A7G8	Histone H2B	HIST1H2BJ	3	1
	A0A287A8M2	Nuclear receptor binding SET domain protein 1	NSD1	1	1
	A0A287AC42	VAMP associated protein A	VAPA	3	1
	A0A287AD09	Uncharacterized protein	NAP1L1	2	1
	A0A287AE76	60S ribosomal protein L4	RPL4	13	9
	A0A287AEG8	60S ribosomal protein L10	RPL10	6	3
	A0A287AEQ8	Uncharacterized protein	---	1	1
	A0A287AHM1	ATP synthase subunit gamma	ATP5C1	7	3
	A0A287AJ96	Catenin alpha 1	CTNNA1	3	4
	A0A287AJU1	Coactosin like F-actin binding protein 1	COTL1	1	2
	A0A287ALI7	Core histone macro-H2A	H2AFY	5	4
	A0A287ALZ4	Actin-related protein 2/3 complex subunit 3	ARPC3	1	1
	A0A287AMU3	Uncharacterized protein	---	3	2
	A0A287AN48	Radixin	RDX	2	3
	A0A287AN98	Chromodomain helicase DNA binding protein 4	CHD4	1	1
	A0A287ANN7	Eukaryotic translation elongation factor 1 delta	EEF1D	7	2
	A0A287AP66	Uncharacterized protein	RPL12	3	3
	A0A287AQY1	Desmin	DES	4	6
	A0A287ARA0	Uncharacterized protein	---	1	1
	A0A287ASD0	60S ribosomal protein L5	RPL5	14	5
	A0A287ASI0	Keratin 7	KRT7	1	1
	A0A287AWS4	60S ribosomal protein L27a	RPL27A	5	2
	A0A287AYN4	Golgi glycoprotein 1	GLG1	1	3
	A0A287AZ79	AP complex subunit beta	AP2B1	5	2
	A0A287AZA7	Uncharacterized protein	RPS27A	1	6
	A0A287AZH1	Uncharacterized protein	NAP1L4	2	2
	A0A287B0I3	Uncharacterized protein	ARHGDIB	3	1
	A0A287B0L6	Histone H2A	HIST1H2AH	1	1
	A0A287B1C7	Prelamin-A/C	LMNA	24	22
	A0A287B2M3	40S ribosomal protein SA	RPSA	4	7
	A0A287B4I0	ATP synthase subunit d, mitochondrial	ATP5H	6	5
	A0A287B5R0	Uncharacterized protein	---	2	1
	A0A287B5V1	60S ribosomal protein L3	RPL3	12	7
	A0A287B7G2	Heterochromatin protein 1 binding protein 3	HP1BP3	6	2
	A0A287B929	60S ribosomal protein L13a	RPL13A	5	4
	A0A287B959	Histone H2A	HIST1H2AC	1	4
	A0A287B9W3	Dynein cytoplasmic 1 heavy chain 1	DYNC1H1	14	6
	A0A287BAW0	Uncharacterized protein	NDUFA5	1	1
	A0A287BAX8	Eukaryotic translation initiation factor 3 subunit J	EIF3J	3	1
	A0A287BBS4	ATP synthase subunit alpha	ATP5A1	13	11
	A0A287BFC9	Dolichyl-diphosphooligosaccharide--protein glycosyltransferase subunit 1	RPN1	11	10
	A0A287BFJ2	Clathrin light chain	CLTA	3	2
	A0A287BG14	Proteasome 26S subunit, ATPase 6	PSMC6	4	2
	A0A287BHE7	40S ribosomal protein S14	RPS14	2	1
	A0A287BIV4	Proteasome subunit alpha type	PSMA4	3	4
	A0A287BM53	60S ribosomal protein L7a	RPL7A	7	4
	A0A287BNK7	Plectin	PLEC	9	3
	A0A287BNS9	Uncharacterized protein	---	2	2
	A0A287BQR7	Dihydropyrimidinase like 2	DPYSL2	9	4
	A0A287BQW3	H1 histone family member 0	H1F0	9	7
	A0A287BR45	Uncharacterized protein	PSMC2	2	1
	A0A287BSA8	Ribosomal protein	RPL10A	6	5
	A0A2C9F3H3	Aminoacylase-1	ACY1	1	1
	A0PFK5	Capping protein (Actin filament) muscle Z-line, alpha 1	CP	5	3
	A1E295	Cathepsin B	CTSB	4	3
	A1X898	Procollagen-proline 2-oxoglutarate-4-dioxygenase	P4HA1	2	1
	A1XQU1	Proteasome subunit beta type-7	PSMB7	1	1
	A1XQU5	60S ribosomal protein L27	RPL27	6	3
	A1XQU9	40S ribosomal protein S20	RPS20	4	3
	A5GFS8	Vesicle-associated membrane protein-associated protein B	VAPB	1	1
	A6M931	Eukaryotic initiation factor 4A-III	EIF4A3	3	1
	A8U4R4	Transketolase	tkt	15	6
	A9XFX6	F-actin capping protein beta subunit	Capzb	5	5
	B2CCY7	Nuclear matrix protein 200	nmp-200	2	2
	B2MUB6	Small calcium-binding mitochondrial carrier 1	SCAMC-1	3	2
	B3SP85	Gamma-interferon-inducible-lysosomal thiol reductase	IFI30	1	1
	B5APU3	Actin-related protein 2-like protein	ACTR2	6	4
	B5APU9	Actin-related protein 2/3 complex subunit 4	ARPC4	2	1
	B5APV0	Actin-related protein 2/3 complex subunit 5	ARPC5	2	1
	B9TRW9	Guanine nucleotide-binding protein subunit gamma	GNG12	1	1
	C4MXZ1	ADP-ribosylation factor 1	ARF1	2	1
	C5H0C6	Ubiquitin thioesterase	OTUB1	3	2
	D0G0C8	Chaperonin containing TCP1, subunit 2 (Beta)	CCT2	16	8
	D0G0C9	Chaperonin containing TCP1, subunit 7 (Eta)	CCT7	11	9
	D0G7F6	Triosephosphate isomerase	TPI1	12	8
	D9U8D1	Dynein light chain	LC8	2	2
	E0YLM4	Mesencephalic astrocyte-derived neurotrophic factor	MANF	3	4
	E1CAJ6	Protein disulfide isomerase P5	pdi-p5	12	9
	E7EI20	Rho GDP dissociation inhibitor alpha	ARHGDIA	4	3
	F1RFI1	Elongation factor Tu	TUFM	1	1
	F1RFI8	EWS RNA binding protein 1	EWSR1	3	1
	F1RFQ7	GTP-binding nuclear protein Ran	RAN	9	5
	F1RFY1	Profilin	PFN1	1	1
	F1RG04	Coiled-coil domain containing 6	CCDC6	3	4
	F1RGC9	Proteasome 26S subunit, non-ATPase 13	PSMD13	2	1
	F1RGG1	40S ribosomal protein S19	RPS19	9	8
	F1RGJ3	Uncharacterized protein	HSPA9	10	9
	F1RHA7	Transforming growth factor-beta-induced protein ig-h3	TGFBI	6	2
	F1RI15	Heat shock protein family A (Hsp70) member 4	HSPA4	15	7
	F1RIF8	6-phosphogluconate dehydrogenase, decarboxylating	PGD	7	4
	F1RJ25	Fructose-bisphosphate aldolase	ALDOC	4	2
	F1RJJ3	Uncharacterized protein	SBDS	1	1
	F1RJM2	Endoplasmic reticulum resident protein 29	ERP29	2	6
	F1RJX8	Coatomer subunit alpha	COPA	2	3
	F1RK02	Lymphocyte cytosolic protein 1	LCP1	3	3
	F1RKG8	Uncharacterized protein	PEBP1	5	7
	F1RKM0	Lamin B1	LMNB1	15	20
	F1RKW8	Proteasome 26S subunit, non-ATPase 11	PSMD11	3	1
	F1RLB6	Uncharacterized protein	NAPA	1	2
	F1RLG5	Receptor expression-enhancing protein	REEP5	6	2
	F1RLH7	Uncharacterized protein	COX6B	2	1
	F1RM25	Serine/threonine-protein phosphatase	PPP5C	1	1
	F1RN28	Paraspeckle component 1	PSPC1	2	4
	F1RNS2	Uncharacterized protein	DIABLO	1	1
	F1RPW9	Elongation factor 1-gamma	EEF1G	8	6
	F1RQ91	40S ribosomal protein S4	RPS4X	10	4
	F1RQP0	Uncharacterized protein	PRDX5	3	1
	F1RQQ7	Alpha-1,4 glucan phosphorylase	PYGB	2	2
	F1RR69	Uncharacterized protein	SET	8	7
	F1RR89	Uncharacterized protein	RARS	1	1
	F1RS36	78 kDa glucose-regulated protein	HSPA5	27	23
	F1RSE7	DNA helicase	MCM4	1	1
	F1RSM2	Proteasome 26S subunit, non-ATPase 12	PSMD12	1	2
	F1RT25	Sorting nexin 3	SNX3	1	2
	F1RTV5	Uncharacterized protein	PAICS	2	2
	F1RTY6	Uncharacterized protein	PPID	3	1
	F1RUH5	Uncharacterized protein	DEK	3	1
	F1RWH1	Chromobox 1	CBX1	1	2
	F1RWJ5	Importin subunit beta-1	KPNB1	1	3
	F1RWT2	Plastin 3	PLS3	5	5
	F1RX83	Uncharacterized protein	ERLIN2	6	5
	F1RYI3	Cullin associated and neddylation dissociated 1	CAND1	2	2
	F1RYT3	Uncharacterized protein	SCARB2	3	3
	F1RYY6	Transaldolase	TALDO1	10	6
	F1RYZ0	60S acidic ribosomal protein P2	RPLP2	2	3
	F1RZ28	Uncharacterized protein	RPS10	1	1
	F1RZ71	Uncharacterized protein	9-Sep	1	1
	F1RZQ6	Solute carrier family 25 member 4	SLC25A4	1	1
	F1RZT9	Methyl-CpG binding protein 2	MECP2	2	3
	F1S0A3	Uncharacterized protein	SNX1	3	2
	F1S0D8	UBX domain protein 4	UBXN4	1	1
	F1S0J8	Keratin 14	KRT14	4	3
	F1S0P0	Cytochrome c oxidase subunit 6C	COX6C	1	1
	F1S0V3	Annexin	ANXA6	26	20
	F1S192	Prefoldin subunit 2	PFDN2	1	3
	F1S1G0	Eukaryotic translation initiation factor 3 subunit E	EIF3E	2	1
	F1S1R4	SH3 domain-binding glutamic acid-rich-like protein	SH3BGRL	1	2
	F1S1V1	Sjogren syndrome antigen B	SSB	9	8
	F1S2A8	B-cell receptor associated protein 31	BCAP31	13	13
	F1S2E2	Annexin	ANXA11	3	3
	F1S2G3	Tubulin-specific chaperone A	TBCA	4	4
	F1S300	Translocated promoter region, nuclear basket protein	TPR	3	3
	F1S395	Uncharacterized protein	NQO1	4	3
	F1S3E0	Transmembrane p24 trafficking protein 9	TMED9	2	2
	F1S3U9	Uncharacterized protein	PRDX1	9	5
	F1S418	Uncharacterized protein	PRDX3	5	2
	F1S420	Uncharacterized protein	HNRNPAB	6	5
	F1S543	Calponin	CNN3	2	2
	F1S596	Uncharacterized protein	PRKCSH	7	5
	F1S5N8	Uncharacterized protein	---	3	1
	F1S6R7	Polypyrimidine tract-binding protein 1	PTBP1	9	4
	F1S710	Calcyclin binding protein	CACYBP	5	5
	F1S7E0	Coatomer subunit epsilon	COPE	1	1
	F1S7K5	HDGF like 2	HDGFL2	1	2
	F1S827	SERPINE1 mRNA binding protein 1	SERBP1	4	3
	F1S8H0	LSM7 homolog, U6 small nuclear RNA and mRNA degradation associated	LSM7	2	2
	F1S8L9	Heterogeneous nuclear ribonucleoprotein U	HNRNPU	24	17
	F1S8M9	Uncharacterized protein	LRPAP1	4	4
	F1S9A4	Uncharacterized protein	---	1	2
	F1S9K1	Isoleucyl-tRNA synthetase 2, mitochondrial	IARS2	1	1
	F1S9K5	Glutamyl-prolyl-tRNA synthetase	EPRS	5	2
	F1SA70	Heat shock protein family A (Hsp70) member 2	HSPA2	11	6
	F1SA98	Tyrosine 3-monooxygenase/tryptophan 5-monooxygenase activation protein theta	YWHAQ	13	8
	F1SAB6	Acyl carrier protein	NDUFAB1	1	2
	F1SAD9	Protein disulfide-isomerase	PDIA4	18	13
	F1SB42	Ezrin	EZR	20	14
	F1SBW4	Protein quaking	QKI	1	1
	F1SDC7	Aldehyde dehydrogenase	ALDH3A2	3	4
	F1SDN2	Uncharacterized protein	HADHB	4	1
	F1SDR7	Tyrosine 3-monooxygenase/tryptophan 5-monooxygenase activation protein beta	YWHAB	10	6
	F1SDX6	Transglutaminase 2	TGM2	9	5
	F1SE73	Uncharacterized protein	DNAJA1	2	1
	F1SES5	N-acylsphingosine amidohydrolase 1	ASAH1	3	2
	F1SFF4	Uncharacterized protein	C14orf166	5	3
	F1SFF8	Alpha-1,4 glucan phosphorylase	PYGL	9	3
	F1SFI7	Alpha-2-HS-glycoprotein	AHSG	9	4
	F1SFQ4	Uncharacterized protein	PCBP2	1	3
	F1SGH5	Uncharacterized protein	PDHB	2	1
	F1SGP8	Reticulocalbin 1	RCN1	2	1
	F1SHD6	Uncharacterized protein	EEF1B2	4	2
	F1SHH7	Apoptosis inhibitor 5	API5	4	1
	F1SHL9	Pyruvate kinase	PKM	14	13
	F1SHR3	ATPase H+ transporting V1 subunit E1	ATP6V1E1	3	2
	F1SID4	Proteasome 26S subunit, ATPase 3	PSMC3	3	1
	F1SII4	Glycyl-tRNA synthetase	GARS	1	1
	F1SIJ9	Phosphoserine aminotransferase	PSAT1	6	6
	F1SIK9	Septin 7	7-Sep	7	6
	F1SIX3	UTP--glucose-1-phosphate uridylyltransferase	UGP2	4	3
	F1SJK6	Very-long-chain (3R)-3-hydroxyacyl-CoA dehydratase	HACD3	2	1
	F1SJQ6	60S ribosomal protein L14	RPL14	6	5
	F1SJT7	Apolipoprotein A-IV	APOA4	3	1
	F1SK86	Peptidylprolyl isomerase	FKBP4	5	5
	F1SKI0	Myosin-11	MYH11	31	34
	F1SKJ1	Myosin heavy chain 9	MYH9	70	55
	F1SL52	Uncharacterized protein	RBP1	2	1
	F1SL58	Dynactin subunit 2	DCTN2	4	2
	F1SL99	Prostaglandin E synthase 3	PTGES3	3	2
	F1SLA0	ATP synthase subunit beta	ATP5B	9	6
	F1SLI3	Microtubule-associated protein	MAP4	4	4
	F1SMC0	Adenylyl cyclase-associated protein	CAP1	9	5
	F1SMN1	Calumenin	CALU	4	8
	F1SMT0	EF-hand domain family member D1	EFHD1	1	1
	F1SMZ6	Uncharacterized protein	HSPE1	7	7
	F1SNF6	MICOS complex subunit	CHCHD3	1	4
	F1SNK3	S-methyl-5'-thioadenosine phosphorylase	MTAP	2	2
	F1SP32	Uncharacterized protein	RAD23B	3	4
	F1SPG0	RAB7A, member RAS oncogene family	RAB7A	2	1
	F1SPG1	H1 histone family member X	H1FX	7	2
	F1SPJ5	SAP domain containing ribonucleoprotein	SARNP	3	1
	F1SPP8	Uncharacterized protein	CKAP4	11	9
	F1SQ14	Uncharacterized protein	---	1	1
	F1SQN1	T-complex protein 1 subunit delta	CCT4	10	5
	F1SQR8	Leukotriene A(4) hydrolase	LTA4H	4	5
	F1SQT3	Uncharacterized protein	SLC25A3	5	4
	F1SR61	Cullin 3	CUL3	1	1
	F1SR70	Uncharacterized protein	FARSB	2	1
	F1SRC5	Aconitate hydratase, mitochondrial	ACO2	8	5
	F1SS01	Arp2/3 complex 34 kDa subunit	ARPC2	3	2
	F1SS25	Uncharacterized protein	ATIC	1	1
	F1SSA6	Uncharacterized protein	---	26	19
	F1SSG6	Uncharacterized protein	ANP32B	6	2
	F1SSL6	Proteasome subunit alpha type	PSMA3	3	4
	F1SUG4	Elongin B	ELOB	2	2
	F1SUQ9	Peptidyl arginine deiminase 6	PADI6	10	7
	F2Z4Y1	Tyrosine 3-monooxygenase/tryptophan 5-monooxygenase activation protein eta	YWHAH	4	1
	F2Z4Y8	Uncharacterized protein	RPS11	9	6
	F2Z4Z1	Tyrosine 3-monooxygenase/tryptophan 5-monooxygenase activation protein gamma	YWHAG	6	7
	F2Z545	Elongin C	ELOC	1	1
	F2Z546	Ribosomal protein L19	RPL19	2	2
	F2Z565	Solute carrier family 25 member 5	SLC25A5	6	3
	F2Z568	Uncharacterized protein	RPL38	3	2
	F2Z580	Histone H2B	HIST1H2BB	1	1
	F2Z584	Histone H2B	LOC100156127	10	8
	F2Z594	High mobility group protein B1	HMGB1	12	10
	F2Z5B4	Heterogeneous nuclear ribonucleoprotein A3	HNRNPA3	9	3
	F2Z5C1	Annexin	ANXA5	13	10
	F2Z5C7	40S ribosomal protein S3a	RPS3A	14	6
	F2Z5E6	Ribosomal protein S5	RPS5	2	1
	F2Z5G2	Structural maintenance of chromosomes protein	SMC3	3	1
	F2Z5G3	Uncharacterized protein	CALM3	4	4
	F2Z5G8	Uncharacterized protein	RPS25	7	6
	F2Z5J1	Uncharacterized protein	PSMC1	1	4
	F2Z5J5	Enhancer of rudimentary homolog	ERH	3	2
[truncated: 2,075 more rows]
