# Supplementary material for: Qualitative lysine crotonylation and 2-hydroxyisobutyrylation analysis in the ovarian tissue proteome of piglets
Source: Front Cell Dev Biol. 2023 May 15;11:1176212. doi: 10.3389/fcell.2023.1176212 (PMC10225730; doi:10.3389/fcell.2023.1176212)
Supplement: Supplementary file 4 [file Table6.XLSX]

## Sheet: Z8346PI2o and Z8346PICr
1745 common elements in "Z8346PI2o" and "Z8346PICr":
Protein accession	Position	Amino acid	Protein description	Gene name	Z8346PI2o							Z8346PICr
					Localization probability	PEP	Score	Modified sequence	Charge	Mass error [ppm]	MS/MS Count	Localization probability	PEP	Score	Modified sequence	Charge	Mass error [ppm]	MS/MS Count
A0A023PN04	352	K	Peptidylprolyl isomerase	FKBP5	1	1.7476e-09	173.19	ALGLDSANEK(1)GLYR	2	0.25546	1	1	3.34902e-08	139.78	ALGLDSANEK(1)GLYR	2	-0.23157	1
A0A0D5BWD2	94	K	Mitochondrial complement component 1 Q subcomponent-binding protein	C1QBP	0.998628	0.00127268	79.652	AFVEFLNDEIK(0.001)EEK(0.999)K	3	0.51449	1	0.99662	0.00133146	107.35	AFVEFLNDEIK(0.003)EEK(0.997)K	3	1.5223	1
A0A0H5ANC0	119	K	Osteoglycin/mimecan	OGN	1	0.00017448	93.243	AVPPLPK(1)ESAYLYAR	3	0.51989	3	1	0.000380334	90.707	AVPPLPK(1)ESAYLYAR	3	0.73744	3
A0A0H5ANC0	85	K	Osteoglycin/mimecan	OGN	1	5.94496e-07	129.82	DESTIPLSPK(1)K	2	0.2677	1	1	0.00114609	96.229	DESTIPLSPK(1)K	2	0.62751	1
A0A0H5ANC0	188	K	Osteoglycin/mimecan	OGN	1	0.00146582	84.734	LPVLPPK(1)LTLFNAK	2	0.15716	2	1	0.0248278	53.869	LPVLPPK(1)LTLFNAK	2	-1.0411	1
A0A0H5ANC0	290	K	Osteoglycin/mimecan	OGN	1	0.000103605	152.97	YPNSFICLK(1)R	2	0.083127	1	1	0.000213738	116.52	YPNSFICLK(1)R	2	-2.4631	1
A0A0H5ANC0	195	K	Osteoglycin/mimecan	OGN	1	2.63563e-05	178.08	LTLFNAK(1)R	2	0.08855	3	1	2.29557e-05	178.08	LTLFNAK(1)R	2	0.059397	2
A0A286ZIC1	238	K	Gelsolin	GSN	1	2.55153e-13	173.28	PTLPEGTEDTVK(1)EDAANRK	3	0.41659	3	1	1.32161e-20	181.51	PTLPEGTEDTVK(1)EDAANR	2	0.064402	2
A0A286ZIC1	295	K	Gelsolin	GSN	1	0.0455368	73.039	IFVWK(1)GK	2	0.089332	1	1	0.0286042	73.039	IFVWK(1)GK	2	-0.36349	1
A0A286ZIC1	396	K	Gelsolin	GSN	1	4.15323e-07	76.106	VPFDAATLHTSTAMAAQHGMDDDGTGQK(1)QIWR	4	-1.0829	1	1	0.000562931	48.655	VPFDAATLHTSTAMAAQHGMDDDGTGQK(1)QIWR	4	-0.21035	1
A0A286ZIH0	391	K	Hypoxia up-regulated 1	HYOU1	1	0.0237257	64.918	VPK(1)VQEVLLK	2	-0.75479	1	1	0.0140485	67.061	VPK(1)VQEVLLK	2	-0.10999	1
A0A286ZIH0	883	K	Hypoxia up-regulated 1	HYOU1	1	1.40861e-05	141.58	LPATEK(1)PVLLSK	2	0.002469	1	1	0.0215496	67.019	LPATEK(1)PVLLSK	2	-0.10992	1
A0A286ZIH0	722	K	Hypoxia up-regulated 1	HYOU1	1	0.000624145	107.97	SAQK(1)LQDLTLR	2	0.7148	1	1	0.000115742	114.72	SAQK(1)LQDLTLR	2	-0.36154	1
A0A286ZIH0	62	K	Hypoxia up-regulated 1	HYOU1	0.999992	0.00514687	58.29	VAIVKPGVPMEIVLNK(1)ESR	3	1.7578	1	1	2.95883e-06	108.71	VAIVKPGVPMEIVLNK(1)ESR	3	-0.54064	1
A0A286ZIH0	889	K	Hypoxia up-regulated 1	HYOU1	0.999976	0.000826974	73.928	LPATEKPVLLSK(1)DIEAK	3	0.0845	1	0.999985	0.000242443	116.51	LPATEKPVLLSK(1)DIEAK	2	0.028586	1
A0A286ZIK9	191	K	Phospholipid phosphatase 1	PLPP1	1	0.00625904	123.45	MK(1)GDWAR	2	-0.52696	1	1	0.0133251	89.55	MK(1)GDWAR	2	0.0056415	1
A0A286ZIN0	197	K	Heterogeneous nuclear ribonucleoprotein D	HNRNPD	1	2.13364e-05	108.63	IFVGGLSPDTPEEK(1)IR	2	2.9433	1	1	1.17753e-05	112.17	IFVGGLSPDTPEEK(1)IR	2	0.54668	1
A0A286ZIN0	237	K	Heterogeneous nuclear ribonucleoprotein D	HNRNPD	1	0.0506964	82.305	EEEPVK(1)K	2	-0.33465	1	1	0.0256167	81.784	EEEPVK(1)K	2	-0.45562	1
A0A286ZIN0	251	K	Heterogeneous nuclear ribonucleoprotein D	HNRNPD	1	6.28367e-09	188.96	YHNVGLSK(1)CEIK	3	-0.3538	2	1	5.39115e-05	111.93	YHNVGLSK(1)CEIK	2	-0.63661	2
A0A286ZIN0	114	K	Heterogeneous nuclear ribonucleoprotein D	HNRNPD	1	0.0229308	74.173	DLK(1)DYFSK	2	-0.55972	1	1	0.00909935	82.645	DLK(1)DYFSK	2	-0.26763	1
A0A286ZIN0	153	K	Heterogeneous nuclear ribonucleoprotein D	HNRNPD	1	2.99354e-05	132.86	ESESVDK(1)VMDQK	2	-0.71507	1	1	3.88333e-10	173.72	ESESVDK(1)VMDQK	2	-6.8462e-05	1
A0A286ZIN0	158	K	Heterogeneous nuclear ribonucleoprotein D	HNRNPD	1	0.000404501	155.07	VMDQK(1)EHK	2	-0.023237	1	1	0.00108921	123.86	VMDQK(1)EHK	3	0.091502	2
A0A286ZIN0	243	K	Heterogeneous nuclear ribonucleoprotein D	HNRNPD	1	0.000316257	152.54	K(1)YHNVGLSK	3	-0.40689	2	1	3.95308e-05	166.66	K(1)YHNVGLSK	3	-0.18392	2
A0A286ZIN0	110	K	Heterogeneous nuclear ribonucleoprotein D	HNRNPD	1	0.000752612	96.313	MFIGGLSWDTTK(1)K	2	-1.2423	1	1	0.000278535	100.22	MFIGGLSWDTTK(1)K	2	1.0921	1
A0A286ZIS4	192	K	Coiled-coil domain containing 60	CCDC60	1	0.0319103	60.398	DPGGSK(1)NTIK	2	0.2618	1	1	0.0223349	61.765	DPGGSK(1)NTIK	2	-0.1375	1
A0A286ZIZ9	173	K	RNA exonuclease 2	REXO2	1	0.000504536	105.65	IIDVSTVK(1)ELCR	2	-1.3808	1	1	1.10051e-07	145.09	IIDVSTVK(1)ELCR	2	-0.10175	1
A0A286ZJ38	75	K	Uncharacterized protein	---	1	0.0049548	131.04	FSVDK(1)AR	2	-1.5407	1	1	0.0128417	90.777	FSVDK(1)AR	2	-1.2219	1
A0A286ZJK2	342	K	Uncharacterized protein	HNRNPM	1	0.000253216	122.86	INEILSNALK(1)R	2	2.0191	1	1	0.00011303	117.45	INEILSNALK(1)R	2	-0.91513	1
A0A286ZJK2	659	K	Uncharacterized protein	HNRNPM	1	7.00748e-05	94.717	GCGVVK(1)FESPEVAER	2	2.6541	1	1	2.43394e-05	109.83	GCGVVK(1)FESPEVAER	2	-0.65404	1
A0A286ZJK2	134	K	Uncharacterized protein	HNRNPM	1	4.37379e-05	119.62	AAEVLNK(1)HSLSGR	2	-0.90292	1	1	0.00032023	92.039	AAEVLNK(1)HSLSGR	3	0.35568	1
A0A286ZJK2	628	K	Uncharacterized protein	HNRNPM	1	0.00503261	78.324	NLPFDFTWK(1)MLK	2	0.22885	2	1	0.0142714	61.11	NLPFDFTWK(1)MLK	2	-1.5712	1
A0A286ZJK2	88	K	Uncharacterized protein	HNRNPM	1	0.0562395	50.108	WQSLK(1)DLVK	2	-2.4473	1	1	0.00584947	82.261	WQSLK(1)DLVK	2	0.22059	1
A0A286ZJL8	116	K	DnaJ heat shock protein family (Hsp40) member C8	DNAJC8	1	0.00181743	113.18	LLLDQEQK(1)K	2	0.64383	1	1	0.00428242	93.938	LLLDQEQK(1)K	2	0.4687	1
A0A286ZJL9	369	K	Uncharacterized protein	---	1	1.06048e-14	157.11	VVSVLPIQHQDWLNGK(1)EFK	2	0.90824	3	1	9.35881e-13	153.21	VVSVLPIQHQDWLNGK(1)EFK	3	-0.36871	3
A0A286ZJL9	266	K	Uncharacterized protein	---	1	3.49207e-18	197.1	SYTCNVNHPATTTK(1)VDK	2	-0.58212	3	1	2.28364e-08	136.39	SYTCNVNHPATTTK(1)VDK	2	0.13911	2
A0A286ZJL9	378	K	Uncharacterized protein	---	1	3.61993e-05	131.79	VNNK(1)DLPAPITR	2	0.40803	2	1	1.04456e-07	145.81	VNNK(1)DLPAPITR	2	-0.029868	2
A0A286ZK95	84	K	Transcription and mRNA export factor ENY2	ENY2	1	0.0194531	76.1	ALVPDSVK(1)K	2	1.2292	1	1	0.033441	63.216	ALVPDSVK(1)K	2	0.047777	1
A0A286ZKX2	261	K	Citrate synthase	CS	1	0.0451468	60.91	DVSDEK(1)LR	2	1.3619	1	1	0.0229411	68.224	DVSDEK(1)LR	2	-1.4628	1
A0A286ZL07	216	K	BUB3, mitotic checkpoint protein	BUB3	1	0.00262137	76.358	VAVEYLDPSPEVQK(1)K	2	0.73815	1	1	9.44985e-07	121.18	VAVEYLDPSPEVQK(1)K	2	-1.5425	1
A0A286ZL51	131	K	Uncharacterized protein	RPL23A	1	0.000194653	111.96	VNTLIRPDGEK(1)K	3	-0.10213	1	1	3.05266e-10	186.51	VNTLIRPDGEK(1)K	2	0.57178	3
A0A286ZLA4	571	K	Uncharacterized protein	MATR3	1	0.00614475	99.442	VDLSEK(1)YK	2	-0.41647	1	1	0.00635045	91.069	VDLSEK(1)YK	2	-0.0080043	1
A0A286ZLA4	146	K	Uncharacterized protein	MATR3	1	5.53522e-12	182.72	ITPENLPQILLQLK(1)R	3	-0.23101	1	1	9.94554e-17	186.51	ITPENLPQILLQLK(1)R	3	0.5806	1
A0A286ZLH8	15	K	Ribosomal protein L35a	RPL35A	1	0.00132511	145.04	AIFAGYK(1)R	2	-0.36853	1	1	0.00133997	128.57	AIFAGYK(1)R	2	-0.33258	1
A0A286ZM82	84	K	Calumenin	CALU	1	0.000508864	89.484	IDADK(1)DGFVTEGELK	2	-2.1312	1	1	2.51718e-07	132.84	IDADK(1)DGFVTEGELK	2	0.54702	1
A0A286ZN81	877	K	Nuclear mitotic apparatus protein 1	NUMA1	1	1.65118e-06	172.8	ALQQVQEK(1)EAR	2	0.18185	1	1	1.33549e-07	164.65	ALQQVQEK(1)EAR	2	0.23699	1
A0A286ZN81	767	K	Nuclear mitotic apparatus protein 1	NUMA1	1	2.91697e-14	176.49	LQQLGEAHQAK(1)TEALR	2	-0.57382	2	1	3.09282e-06	117	LQQLGEAHQAK(1)TEALR	3	-0.36355	1
A0A286ZNI3	164	K	Caveolae associated protein 1	CAVIN1	1	0.00367126	76.073	VMIYQDEVK(1)LPAK	2	-0.81673	1	1	0.00241152	79.089	VMIYQDEVK(1)LPAK	2	0.6289	1
A0A286ZNI3	257	K	Caveolae associated protein 1	CAVIN1	1	0.00741522	116.73	ENLEK(1)TR	2	0.047678	1	1	0.0291374	62.107	ENLEK(1)TR	2	-0.23641	1
A0A286ZNV5	88	K	4-trimethylaminobutyraldehyde dehydrogenase	ALDH9A1	1	0.000477997	95.345	K(1)EEIATMETINNGK	2	-1.7504	1	1	1.19408e-06	129.77	K(1)EEIATMETINNGK	2	-0.20611	1
A0A286ZNV5	298	K	4-trimethylaminobutyraldehyde dehydrogenase	ALDH9A1	1	0.00146199	101.3	VFVQK(1)EILDK	2	-0.2184	1	1	0.01304	68.536	VFVQK(1)EILDK	2	-0.020944	1
A0A286ZP65	3	K	Uncharacterized protein	---	1	0.00257217	95.09	MDK(1)SELVQK	2	0.46394	1	1	9.11865e-05	135.43	MDK(1)SELVQK	2	-0.40686	2
A0A286ZP65	9	K	Uncharacterized protein	---	1	0.0239376	72.928	SELVQK(1)AK	2	0.33771	1	1	0.00447713	97.798	SELVQK(1)AK	2	0.14447	1
A0A286ZPR8	78	K	Cytochrome b-c1 complex subunit 7	UQCRB	1	0.0406613	57.003	QQILPK(1)EQWTK	2	-0.47123	1	1	0.00371089	80.014	QQILPK(1)EQWTK	2	0.84322	1
A0A286ZQI6	132	K	Uncharacterized protein	---	1	0.0409029	76.774	VLLEK(1)YK	2	0.26099	1	1	0.0324176	69.998	VLLEK(1)YK	2	-0.70552	1
A0A286ZRE1	280	K	Tropomyosin alpha-1 chain	TPM1	1	0.0119346	69.03	ALMAAEDK(1)YSQK	2	-1.434	1	1	5.34784e-05	116.74	ALMAAEDK(1)YSQK	2	0.70667	1
A0A286ZRE1	284	K	Tropomyosin alpha-1 chain	TPM1	0.999993	2.5638e-09	191.63	YSQK(1)EDKYEEEIK	2	-0.92352	3	0.999984	5.78945e-09	171.08	YSQK(1)EDKYEEEIK	2	-0.1271	3
A0A286ZRI5	128	K	Galectin	LGALS1	1	1.28251e-06	110.74	LNLEAIEYLAADGDFK(1)IK	3	-1.1956	1	1	0.000293736	79.332	LNLEAIEYLAADGDFK(1)IK	3	-0.20104	1
A0A286ZRI5	64	K	Galectin	LGALS1	1	1.13313e-19	166.65	FDMHGDINTIVCNSK(1)DGGAWGAEQR	3	-1.0681	6	1	1.4919e-20	165.38	FDMHGDINTIVCNSK(1)DGGAWGAEQR	3	-0.49513	3
A0A286ZRI5	37	K	Galectin	LGALS1	1	2.44812e-06	95.205	SFVLNLGK(1)DSNNLCLHFNPR	3	-0.26503	1	1	7.96775e-06	83.758	SFVLNLGK(1)DSNNLCLHFNPR	3	1.5774	1
A0A286ZRI5	19	K	Galectin	LGALS1	0.999898	4.61599e-09	127.59	ACGLVASNLNLKPGECLK(1)VR	2	1.7462	4	0.989487	6.17729e-05	99.413	ACGLVASNLNLK(0.011)PGECLK(0.989)VR	3	0.49318	1
A0A286ZRI5	29	K	Galectin	LGALS1	1	1.49069e-05	110.35	GEVAPDAK(1)SFVLNLGK	3	-1.6756	3	1	0.00031393	89.311	GEVAPDAK(1)SFVLNLGK	2	0.052481	2
A0A286ZRK0	401	K	Uncharacterized protein	TMPO	1	0.0095841	71.896	YVPLADVK(1)SEK	2	-0.98555	1	1	0.0197093	61.419	YVPLADVK(1)SEK	2	0.57964	1
A0A286ZRK0	13	K	Uncharacterized protein	TMPO	1	0.000241136	100.4	PEFLEDPSVLTK(1)EK	2	0.79957	1	1	7.67203e-07	130.47	PEFLEDPSVLTK(1)EK	2	0.74472	1
A0A286ZRR3	379	K	Selenium binding protein 1	SELENBP1	1	1.92996e-11	165.86	VAGGPQMIQLSLDGK(1)R	2	0.32001	2	1	1.94692e-07	127.18	VAGGPQMIQLSLDGK(1)R	2	0.36927	1
A0A286ZRR3	361	K	Selenium binding protein 1	SELENBP1	1	0.0264715	62.799	SQPEPLVVK(1)GK	2	0.17095	2	1	0.0325562	56.205	SQPEPLVVK(1)GK	2	0.52609	1
A0A286ZRU9	334	K	Uncharacterized protein	SERPINH1	1	1.20008e-18	179.1	NK(1)ADLSR	2	0.55725	3	1	0.00184152	143.11	NK(1)ADLSR	2	0.25338	1
A0A286ZRU9	40	K	Uncharacterized protein	SERPINH1	1	6.31252e-05	134.98	LSPK(1)AATLAER	2	-0.20895	2	1	0.00039626	100.93	LSPK(1)AATLAER	2	0.12082	1
A0A286ZRU9	95	K	Uncharacterized protein	SERPINH1	1	1.08899e-18	211.12	AATASQAK(1)AVLSAEQLRDEEVHAGLGELLR	4	-0.053764	7	1	1.75858e-15	169.64	AATASQAK(1)AVLSAEQLRDEEVHAGLGELLR	4	0.26597	5
A0A286ZRU9	332	K	Uncharacterized protein	SERPINH1	1	2.40591e-12	190.1	HLAGLGLTEAIDK(1)NK	3	0.078731	2	1	1.32742e-16	189.1	HLAGLGLTEAIDK(1)NK	2	-0.098921	4
A0A286ZRU9	208	K	Uncharacterized protein	SERPINH1	1	2.58496e-06	101.92	TDGALLVNAMFFK(1)PHWDER	3	-0.051913	1	1	1.85463e-06	105.9	TDGALLVNAMFFK(1)PHWDER	3	0.60901	1
A0A286ZRU9	218	K	Uncharacterized protein	SERPINH1	1	2.14833e-06	188.87	FHHK(1)MVDNR	3	-0.28506	2	1	5.56017e-05	156.83	FHHK(1)MVDNR	3	-0.34584	2
A0A286ZRU9	308	K	Uncharacterized protein	SERPINH1	1	7.88171e-08	113.47	AVAISLPK(1)GVVEVTHDLQK	3	-0.17114	3	1	5.87777e-05	86.8	AVAISLPK(1)GVVEVTHDLQK	3	-0.035552	2
A0A286ZRU9	319	K	Uncharacterized protein	SERPINH1	1	1.28081e-23	187.95	GVVEVTHDLQK(1)HLAGLGLTEAIDK	3	-0.063919	7	1	1.2263e-15	156.33	GVVEVTHDLQK(1)HLAGLGLTEAIDK	4	-0.17461	4
A0A286ZRU9	296	K	Uncharacterized protein	SERPINH1	1	0.00250314	116.3	IWMGK(1)MQK	2	-1.1975	4	1	0.00611897	91.9	IWMGK(1)MQK	2	-0.53979	2
A0A286ZRU9	380	K	Uncharacterized protein	SERPINH1	1	5.95887e-09	138.91	SPK(1)LFYADHPFIFLVR	3	0.33487	1	1	5.90776e-11	146.3	SPK(1)LFYADHPFIFLVR	3	0.16622	1
A0A286ZRU9	300	K	Uncharacterized protein	SERPINH1	1	0.00104158	130.98	K(1)AVAISLPK	1	0.024425	4	1	0.0245181	68.626	K(1)AVAISLPK	2	-0.16439	1
A0A286ZSD7	221	K	Stomatin like 2	STOML2	1	8.39321e-05	137.55	ESAINVAEGK(1)K	2	-0.49782	1	1	8.10226e-06	137.01	ESAINVAEGK(1)K	2	0.15252	1
A0A286ZSD7	145	K	Stomatin like 2	STOML2	1	0.00222617	120.87	LSLDK(1)VFR	2	2.3299	1	1	0.0056935	93.429	LSLDK(1)VFR	2	-0.70469	2
A0A286ZT13	63	K	Serum albumin	ALB	1	3.29416e-19	187.39	EVTEFAK(1)TCVADESAENCDK	3	4.0819	8	1	4.81566e-30	214.46	EVTEFAK(1)TCVADESAENCDK	2	0.075928	7
A0A286ZT13	206	K	Serum albumin	ALB	1	0.000264075	144.09	VLTSAAK(1)QR	3	-0.63272	4	1	2.17304e-05	169.12	VLTSAAK(1)QR	2	0.58748	2
A0A286ZT13	118	K	Serum albumin	ALB	1	2.99656e-10	102.15	NECFLQHK(1)NDNPDIPK	2	-2.0515	5	1	0.00013611	97.235	NECFLQHK(1)NDNPDIPK	2	-0.74615	6
A0A286ZT13	324	K	Serum albumin	ALB	1	8.23384e-18	157.9	RDELPADLNPLEHDFVEDK(1)EVCK	3	0.20027	6	1	2.32095e-19	166.91	RDELPADLNPLEHDFVEDK(1)EVCK	3	-0.21162	4
A0A286ZT13	244	K	Serum albumin	ALB	1	2.0314e-08	151.56	ADFTEISK(1)IVTDLAK	3	-0.052053	4	1	9.89973e-10	141.34	ADFTEISK(1)IVTDLAK	3	-0.77558	3
A0A286ZT13	144	K	Serum albumin	ALB	1	3.62625e-07	103.31	LKPDPVALCADFQEDEQK(1)FWGK	3	-0.14483	5	1	6.56621e-08	111.66	LKPDPVALCADFQEDEQK(1)FWGK	3	0.54981	2
A0A286ZT13	16	K	Serum albumin	ALB	1	1.54054e-09	200.71	DTYK(1)SEIAHR	3	-0.41377	8	1	2.00797e-11	202.56	DTYK(1)SEIAHR	2	-0.77589	8
A0A286ZT13	128	K	Serum albumin	ALB	1	1.23147e-08	132.14	LK(1)PDPVALCADFQEDEQK	3	1.1176	4	1	2.51363e-06	109.72	LK(1)PDPVALCADFQEDEQK	2	0.32218	7
A0A286ZT13	440	K	Serum albumin	ALB	1	0.0170455	88.37	K(1)LGLVGSR	2	-0.25879	2	1	0.000416457	154.49	K(1)LGLVGSR	2	0.35326	2
A0A286ZT13	192	K	Serum albumin	ALB	1	3.94043e-06	147.62	AACLLPK(1)IEHLR	2	0.016242	8	1	6.67668e-06	123.01	AACLLPK(1)IEHLR	2	-0.37244	6
A0A286ZT13	273	K	Serum albumin	ALB	1	4.25054e-12	169.64	ECCHGDLLECADDRADLAK(1)YICENQDTISTK	3	0.47503	7	1	1.45701e-12	136.34	ECCHGDLLECADDRADLAK(1)YICENQDTISTK	4	-0.41933	4
A0A286ZT13	400	K	Serum albumin	ALB	1	0.00304116	72.29	NLIK(1)QNCELFEK	3	-0.13096	1	1	1.00224e-07	146.36	NLIK(1)QNCELFEK	2	-0.58439	1
A0A286ZT13	236	K	Serum albumin	ALB	1	0.000643544	89.46	FPK(1)ADFTEISK	2	0.38867	1	1	2.80629e-09	179.67	FPK(1)ADFTEISK	2	0.13453	8
A0A286ZT13	305	K	Serum albumin	ALB	1	2.72276e-10	212.03	SHCIAEAK(1)RDELPADLNPLEHDFVEDKEVCK	5	-0.37331	6	1	1.49845e-12	182.39	SHCIAEAK(1)RDELPADLNPLEHDFVEDKEVCK	4	0.014909	6
A0A286ZT13	545	K	Serum albumin	ALB	1	1.20403e-22	212.69	QTALVELLK(1)HK	3	-0.25574	15	0.996002	4.28841e-28	199.01	QTALVELLK(0.996)HK(0.004)PHATEEQLR	3	-0.13865	11
A0A286ZT13	24	K	Serum albumin	ALB	1	2.22609e-05	166.87	FK(1)DLGEQYFK	2	-0.16441	3	1	2.98706e-05	130.23	FK(1)DLGEQYFK	2	0.54336	3
A0A286ZT13	285	K	Serum albumin	ALB	1	8.11425e-09	162.72	YICENQDTISTK(1)LK	2	1.3439	5	1	1.10978e-12	169.17	YICENQDTISTK(1)LK	3	0.84091	3
A0A286ZT13	223	K	Serum albumin	ALB	1	0.000149152	155.84	AFK(1)AWSLAR	2	-0.028334	2	1	3.54169e-05	162.97	AFK(1)AWSLAR	2	0.0040278	3
A0A286ZT13	387	K	Serum albumin	ALB	1	6.87942e-10	117.48	EDPPACYATVFDK(1)FQPLVDEPK	2	0.014821	4	1	2.79699e-06	90.464	EDPPACYATVFDK(1)FQPLVDEPK	3	-0.087318	2
A0A286ZT13	328	K	Serum albumin	ALB	1	5.43292e-27	192.75	EVCK(1)NYK	2	-0.27682	10	1	1.22275e-13	127.53	EVCK(1)NYK	2	-0.40324	6
A0A286ZT13	105	K	Serum albumin	ALB	1	2.05204e-24	192.78	EHYGDLADCCEK(1)EEPERNECFLQHK	3	-0.11053	6	1	2.94348e-36	238.07	EHYGDLADCCEK(1)EEPERNECFLQHK	3	-0.30518	6
A0A286ZT13	126	K	Serum albumin	ALB	0.843311	1.0389e-11	117.22	NDNPDIPK(0.843)LK(0.157)PDPVALCADFQEDEQK	3	-0.10945	2	0.774672	1.46003e-07	89.297	NDNPDIPK(0.775)LK(0.225)PDPVALCADFQEDEQK	3	0.12984	2
A0A286ZT13	251	K	Serum albumin	ALB	1	0.000222577	135.86	IVTDLAK(1)VHK	3	0.40425	12	1	0.000404403	104.22	IVTDLAK(1)VHK	2	0.63958	4
A0A286ZT13	85	K	Serum albumin	ALB	1	4.52785e-23	227.4	SIHTLFGDK(1)LCAIPSLR	3	-0.064809	8	1	1.98121e-11	151.44	SIHTLFGDK(1)LCAIPSLR	2	-0.64586	6
A0A286ZT13	185	K	Serum albumin	ALB	1	8.76244e-06	95.409	DVFSECCQAADK(1)AACLLPK	2	-0.58432	7	1	0.00107334	67.645	DVFSECCQAADK(1)AACLLPK	2	0.3546	2
A0A286ZT13	547	K	Serum albumin	ALB	1	1.55721e-14	225.55	HK(1)PHATEEQLR	2	0.73835	4	1	7.30692e-10	188.91	HK(1)PHATEEQLR	3	0.034938	2
A0A286ZT13	374	K	Serum albumin	ALB	1	2.26535e-06	82.177	IYEATLEDCCAK(1)EDPPACYATVFDK	3	1.0308	2	1	2.37259e-05	71.696	IYEATLEDCCAK(1)EDPPACYATVFDK	3	0.18951	4
A0A286ZT13	509	K	Serum albumin	ALB	1	6.58457e-07	127.66	RPCFSALTPDETYK(1)PK	2	-0.14068	7	1	0.00156609	76.82	RPCFSALTPDETYK(1)PK	3	1.2055	2
A0A286ZT13	199	K	Serum albumin	ALB	1	0.00132672	112.36	EK(1)VLTSAAK	2	-0.30583	2	1	0.000270949	128.27	EK(1)VLTSAAK	2	0.83793	3
A0A286ZT13	425	K	Serum albumin	ALB	1	6.42884e-10	173.71	K(1)VPQVSTPTLVEVAR	2	0.47772	8	1	0.00202712	79.346	K(1)VPQVSTPTLVEVAR	2	-0.71945	1
A0A286ZT13	396	K	Serum albumin	ALB	1	4.57248e-05	118.88	FQPLVDEPK(1)NLIK	3	-2.0975	3	1	0.000976794	83.53	FQPLVDEPK(1)NLIK	3	0.20229	3
A0A286ZT13	568	K	Serum albumin	ALB	1	8.44636e-07	78.978	TVLGNFAAFVQK(1)CCAAPDHEACFAVEGPK	4	0.37256	5	1	6.93569e-13	120.93	TVLGNFAAFVQK(1)CCAAPDHEACFAVEGPK	4	-1.1103	2
A0A286ZT13	362	K	Serum albumin	ALB	1	3.25031e-06	128.76	IAK(1)IYEATLEDCCAK	3	-0.49093	4	1	8.20021e-08	137.8	IAK(1)IYEATLEDCCAK	3	-0.44241	7
A0A286ZT22	310	K	Uncharacterized protein	EIF4A2	1	0.000234556	86.488	DFTVSALHGDMDQK(1)ER	3	-0.85797	1	1	6.72508e-05	97.904	DFTVSALHGDMDQK(1)ER	3	-1.5878	1
A0A286ZT22	292	K	Uncharacterized protein	EIF4A2	1	4.03919e-05	131.83	VDWLTEK(1)MHAR	3	-0.3137	2	1	0.00673831	65.232	VDWLTEK(1)MHAR	3	-0.3703	1
A0A286ZT22	175	K	Uncharacterized protein	EIF4A2	1	0.00744513	94.114	YLSPK(1)WIK	2	0.31791	1	1	0.0181574	73.208	YLSPK(1)WIK	2	-0.0229	2
A0A286ZT22	285	K	Uncharacterized protein	EIF4A2	1	0.00841741	101.46	K(1)VDWLTEK	2	0.36251	1	1	0.00123243	130.66	K(1)VDWLTEK	2	0.44856	1
A0A286ZT22	55	K	Uncharacterized protein	EIF4A2	1	2.1206e-14	182.02	GIYAYGFEK(1)PSAIQQR	2	0.43566	2	1	1.69325e-07	123.76	GIYAYGFEK(1)PSAIQQR	2	-0.43576	1
A0A286ZTL8	304	K	Lamin B2	LMNB2	1	6.25115e-09	165.78	LSSDQNDK(1)AASAAR	2	0.30741	1	1	2.58959e-07	136.92	LSSDQNDK(1)AASAAR	2	0.36357	1
A0A286ZTL8	192	K	Lamin B2	LMNB2	1	3.55683e-06	132.51	AQLAK(1)AEDGHAVAK	3	0.064764	2	1	1.65185e-09	153.32	AQLAK(1)AEDGHAVAK	2	-0.11829	3
A0A286ZTL8	176	K	Lamin B2	LMNB2	1	2.98699e-06	143.98	SEMELAAALSDK(1)R	3	2.7202	3	1	1.1612e-16	213.99	SEMELAAALSDK(1)R	3	0.29896	6
A0A286ZTL8	281	K	Lamin B2	LMNB2	1	0.000304085	104.17	LYK(1)LELEQTYQAK	2	1.7351	1	1	1.88523e-06	131.06	LYK(1)LELEQTYQAK	2	0.9496	1
A0A286ZTL8	362	K	Lamin B2	LMNB2	1	0.00302218	143.85	MLDAK(1)ER	2	-0.30482	1	1	0.00369708	127.12	MLDAK(1)ER	2	-0.42457	1
A0A286ZTL8	87	K	Lamin B2	LMNB2	1	0.000451246	115.91	ISEK(1)EEVTTR	2	0.69417	1	1	2.63621e-05	131.83	ISEK(1)EEVTTR	2	0.20655	1
A0A286ZTL8	201	K	Lamin B2	LMNB2	1	0.000644157	117.52	AEDGHAVAK(1)K	2	-1.1217	1	1	4.83166e-06	153.1	AEDGHAVAK(1)K	2	0.75113	1
A0A286ZTL8	296	K	Lamin B2	LMNB2	1	1.19492e-05	131.35	LDNAK(1)LSSDQNDK	2	0.54319	1	1	2.09221e-13	194.12	LDNAK(1)LSSDQNDK	2	0.13182	1
A0A286ZTL8	229	K	Lamin B2	LMNB2	1	0.000226623	155.42	K(1)DVFEEEVR	2	0.50773	1	1	0.00100904	114.4	K(1)DVFEEEVR	2	0.042487	1
A0A286ZTV9	1194	K	Uncharacterized protein	KTN1	1	8.3985e-05	132.32	TQLNETLTK(1)LR	2	0.19703	1	1	1.0678e-05	133.05	TQLNETLTK(1)LR	2	1.1494	1
A0A286ZTV9	906	K	Uncharacterized protein	KTN1	1	0.00414249	92.428	EK(1)ESDLSSK	2	-0.026745	1	1	0.00163703	100.58	EK(1)ESDLSSK	2	-0.21582	1
A0A286ZTV9	826	K	Uncharacterized protein	KTN1	1	0.00423291	95.483	GK(1)EEQMNTMK	2	-0.5804	1	1	2.63784e-05	131.82	GK(1)EEQMNTMK	2	-0.26229	1
A0A286ZU91	38	K	Vacuolar protein sorting-associated protein 35	VPS35	1	0.00314296	111.74	NK(1)LMDALK	2	-0.17268	1	1	0.00639581	90.906	NK(1)LMDALK	2	-1.4207	1
A0A286ZUI3	41	K	Uncharacterized protein	EEF1A1	1	0.00695431	119.41	TIEK(1)FEK	2	0.24057	2	1	0.0080093	103.83	TIEK(1)FEK	2	0.044906	2
A0A286ZUI3	226	K	Uncharacterized protein	EEF1A1	1	1.90266e-22	200.6	LPLQDVYK(1)IGGIGTVPVGR	2	-0.30705	11	1	5.55936e-05	87.668	LPLQDVYK(1)IGGIGTVPVGR	3	0.43101	2
A0A286ZUI3	421	K	Uncharacterized protein	EEF1A1	1	0.00629066	88.495	AAGAGK(1)VTK	2	0.30628	1	1	0.00921695	78.098	AAGAGK(1)VTK	2	-0.30088	1
A0A286ZUI3	363	K	Uncharacterized protein	EEF1A1	1	0.000685804	131.5	LEDGPK(1)FLK	2	0.072144	8	1	0.00032496	123.35	LEDGPK(1)FLK	2	0.15553	5
A0A286ZUI3	357	K	Uncharacterized protein	EEF1A1	1	0.0116893	114.2	K(1)LEDGPK	2	1.554	2	1	0.012023	102.51	K(1)LEDGPK	2	-0.93101	1
A0A286ZUI3	44	K	Uncharacterized protein	EEF1A1	1	0.000435677	117.25	FEK(1)EAAEMGK	2	-0.81638	2	1	2.09122e-05	134.3	FEK(1)EAAEMGK	2	-0.60916	3
A0A286ZUI3	410	K	Uncharacterized protein	EEF1A1	1	6.46284e-05	113.53	QTVAVGVIK(1)AVDK	2	0.17645	3	1	4.20491e-05	113.53	QTVAVGVIK(1)AVDK	2	0.22812	2
A0A286ZUI3	150	K	Uncharacterized protein	EEF1A1	1	0.0243837	82.279	EVSTYIK(1)K	2	0.28232	2	1	0.0189738	78.516	EVSTYIK(1)K	2	-0.028633	1
A0A286ZV86	76	K	Uncharacterized protein	---	1	0.00726131	117.62	LAVDK(1)AR	2	-0.64168	1	1	0.0027198	134.44	LAVDK(1)AR	2	-0.12592	2
A0A286ZV95	127	K	Transmembrane p24 trafficking protein 10	TMED10	1	3.03069e-07	123.14	IPDQLVILDMK(1)HGVEAK	3	-0.72361	2	1	1.1231e-06	118.86	IPDQLVILDMK(1)HGVEAK	3	-0.75993	1
A0A286ZV95	143	K	Transmembrane p24 trafficking protein 10	TMED10	0.99995	1.38262e-05	139.78	VEK(1)LKPLEVELR	3	-0.023523	2	0.999981	1.34819e-07	143.25	VEK(1)LKPLEVELR	3	0.19167	2
A0A286ZVF0	125	K	Uncharacterized protein	---	1	5.92982e-09	147.83	NSNPALNDNLEK(1)GLLK	2	-0.46943	2	1	0.0216952	84.653	NSNPALNDNLEK(1)GLLK	2	0.36066	1
A0A286ZVL5	3	K	Uncharacterized protein	STT3A	1	0.00744673	116.54	TK(1)LGFLR	2	-0.16479	1	1	0.00730225	107.32	TK(1)LGFLR	2	-0.42196	1
A0A286ZVU6	127	K	Proteasome 26S subunit, non-ATPase 7	PSMD7	1	0.0026346	91.701	GLNSK(1)LLDIR	2	0.25854	1	1	0.0344835	67.385	GLNSK(1)LLDIR	2	0.38844	1
A0A286ZVU6	103	K	Proteasome 26S subunit, non-ATPase 7	PSMD7	1	0.000374327	101.43	DIK(1)DTTVGTLSQR	2	1.0266	1	1	0.000547908	92.65	DIK(1)DTTVGTLSQR	2	1.0957	1
A0A286ZW70	84	K	Peptidyl-prolyl cis-trans isomerase	PPIB	1	3.13409e-13	168.69	TVDNFVALATGEK(1)GFGYK	2	-1.059	4	1	8.44556e-16	159.64	TVDNFVALATGEK(1)GFGYK	3	0.20053	1
A0A286ZW70	131	K	Peptidyl-prolyl cis-trans isomerase	PPIB	1	9.62466e-07	125.67	LK(1)HYGPGWVSMANAGK	3	-0.16099	2	1	0.00185844	64.52	LK(1)HYGPGWVSMANAGK	3	0.24953	1
A0A286ZW70	204	K	Peptidyl-prolyl cis-trans isomerase	PPIB	0.999996	2.60156e-08	114.55	DVTIADCGK(1)IEVEKPFAIAK	3	-0.56444	2	0.999934	1.75953e-06	108.71	DVTIADCGK(1)IEVEKPFAIAK	3	-0.0018725	1
A0A286ZW70	165	K	Peptidyl-prolyl cis-trans isomerase	PPIB	1	0.000140908	110.55	TAWLDGK(1)HVVFGK	2	-1.0808	3	1	0.00344863	67.997	TAWLDGK(1)HVVFGK	3	0.25376	1
A0A286ZW70	98	K	Peptidyl-prolyl cis-trans isomerase	PPIB	1	0.000169135	104.95	VIK(1)DFMIQGGDFTR	2	0.31507	2	1	0.00014181	100.11	VIK(1)DFMIQGGDFTR	2	-0.10821	1
A0A286ZW70	209	K	Peptidyl-prolyl cis-trans isomerase	PPIB	1	0.00348036	87.667	IEVEK(1)PFAIAK	2	-0.627	1	1	0.00658986	74.962	IEVEK(1)PFAIAK	2	-2.0999	1
A0A286ZW70	215	K	Peptidyl-prolyl cis-trans isomerase	PPIB	0.999999	0.00510559	94.023	IEVEKPFAIAK(1)E	2	0.28544	2	0.998962	0.0532399	41.542	IEVEK(0.001)PFAIAK(0.999)E	2	-0.27643	1
A0A286ZW70	116	K	Peptidyl-prolyl cis-trans isomerase	PPIB	1	2.67314e-06	139.74	GDGTGGK(1)SIYGER	2	-2.116	1	1	3.01626e-06	125.53	GDGTGGK(1)SIYGER	2	-0.00094165	2
A0A286ZW70	145	K	Peptidyl-prolyl cis-trans isomerase	PPIB	1	3.39889e-10	112.48	HYGPGWVSMANAGK(1)DTNGSQFFITTVK	3	-0.52608	1	1	1.36007e-10	107.65	HYGPGWVSMANAGK(1)DTNGSQFFITTVK	3	0.38297	1
A0A286ZW70	171	K	Peptidyl-prolyl cis-trans isomerase	PPIB	1	5.21922e-05	108.58	HVVFGK(1)VLEGMEVVR	2	-1.2291	1	1	0.00118103	75.764	HVVFGK(1)VLEGMEVVR	3	-0.0063093	1
A0A286ZW70	195	K	Peptidyl-prolyl cis-trans isomerase	PPIB	0.999342	0.00848919	82.942	DK(0.001)PLK(0.999)DVTIADCGK	2	0.083501	1	0.870087	0.00360388	73.726	DK(0.13)PLK(0.87)DVTIADCGK	3	0.0045563	1
A0A286ZXU2	916	K	Filamin A	FLNA	1	2.58937e-08	153.23	LDVQFSGPAK(1)GDAVR	2	-0.62205	2	1	1.05725e-09	148.57	LDVQFSGPAK(1)GDAVR	2	-1.3903	1
A0A286ZXU2	2379	K	Filamin A	FLNA	1	2.01109e-14	149.33	VHSPSGALEECYVTEIDQDK(1)YAVR	3	0.13718	2	1	3.83408e-20	171.47	VHSPSGALEECYVTEIDQDK(1)YAVR	3	-0.074511	2
A0A286ZXU2	376	K	Filamin A	FLNA	1	7.44172e-09	145.94	SPFEVYVDK(1)SQGDASK	2	-2.4816	1	1	1.94495e-07	121.32	SPFEVYVDK(1)SQGDASK	2	0.45493	1
A0A286ZXU2	1007	K	Filamin A	FLNA	1	0.00146256	72.315	VVSK(1)IVGPSGAVVPCK	2	-0.60129	1	1	0.00260212	69.331	VVSK(1)IVGPSGAVVPCK	2	-2.4775	1
A0A286ZXU2	1816	K	Filamin A	FLNA	1	9.00879e-07	119.04	VAQPAITDNK(1)DGTVTVR	2	0.22806	1	1	5.57875e-12	157.91	VAQPAITDNK(1)DGTVTVR	2	0.23779	1
A0A286ZXU2	120	K	Filamin A	FLNA	1	0.00760389	93.166	ESIK(1)LVSIDSK	2	-0.43929	1	1	0.00125813	90.614	ESIK(1)LVSIDSK	2	0.3581	1
A0A286ZXU2	1806	K	Filamin A	FLNA	1	1.78455e-07	139.49	MPSGK(1)VAQPAITDNK	2	0.86338	1	1	0.000535138	85.473	MPSGK(1)VAQPAITDNK	2	0.50916	1
A0A286ZXU2	987	K	Filamin A	FLNA	1	8.22197e-05	123.95	VDVGK(1)DQEFTVK	2	-0.47092	1	1	5.68984e-06	132.14	VDVGK(1)DQEFTVK	2	0.65536	1
A0A286ZXU2	837	K	Filamin A	FLNA	1	1.50731e-05	130.2	NDNDTFTVK(1)YTPR	2	-0.89582	1	1	0.030585	53.3	NDNDTFTVK(1)YTPR	2	0.19328	1
A0A286ZXU2	1003	K	Filamin A	FLNA	1	0.000983052	102.4	GAGGQGK(1)VVSK	2	0.42971	1	1	0.0109069	67.385	GAGGQGK(1)VVSK	2	3.7459	1
A0A286ZXU2	684	K	Filamin A	FLNA	1	8.2984e-10	123.84	GPGLEK(1)TGVAVNKPAEFTVDAK	3	-0.034975	2	0.999985	1.21216e-07	103.58	GPGLEK(1)TGVAVNKPAEFTVDAK	3	0.20231	1
A0A286ZXU2	498	K	Filamin A	FLNA	1	0.00710652	95.502	VK(1)EVADFK	2	-0.30138	1	1	0.0432866	72.928	VK(1)EVADFK	2	-0.034154	1
A0A286ZYE7	209	K	Heterogeneous nuclear ribonucleoprotein D like	HNRNPDL	1	0.00309214	111.95	VLELK(1)EHK	3	-0.31439	2	1	0.0137381	66.351	VLELK(1)EHK	3	-0.42552	1
A0A286ZYE7	311	K	Heterogeneous nuclear ribonucleoprotein D like	HNRNPDL	1	0.000300405	148.52	VAQPK(1)EVYR	2	0.39108	1	1	0.000845095	111.46	VAQPK(1)EVYR	2	0.83425	1
A0A286ZYM6	131	K	ATP synthase, H+ transporting, mitochondrial Fo complex subunit B1	ATP5F1	1	2.58138e-06	140.33	LNEQK(1)IAQLEEVK	2	0.51296	1	1	0.000743533	88.282	LNEQK(1)IAQLEEVK	2	-1.3845	1
A0A286ZYM6	233	K	ATP synthase, H+ transporting, mitochondrial Fo complex subunit B1	ATP5F1	1	9.75946e-15	183.77	HVVQSISAQQEK(1)ETIAK	2	-0.010361	2	1	1.39035e-11	153.72	HVVQSISAQQEK(1)ETIAK	3	-0.54557	1
A0A286ZYM6	162	K	ATP synthase, H+ transporting, mitochondrial Fo complex subunit B1	ATP5F1	1	4.19277e-06	186.41	SQQALVQK(1)R	2	-0.0095404	1	1	0.000182679	143.04	SQQALVQK(1)R	2	-0.59799	1
A0A286ZYM6	139	K	ATP synthase, H+ transporting, mitochondrial Fo complex subunit B1	ATP5F1	1	2.27004e-07	155.66	IAQLEEVK(1)QASIK	2	-1.2199	1	1	2.55307e-06	127.79	IAQLEEVK(1)QASIK	2	0.0023387	1
A0A286ZYX8	28	K	Fructose-bisphosphate aldolase	ALDOA	1	1.82983e-11	145.71	IVAPGK(1)GILAADESTGSIAK	3	0.60549	5	1	2.72793e-09	134.52	IVAPGK(1)GILAADESTGSIAK	2	0.93626	3
A0A286ZYX8	342	K	Fructose-bisphosphate aldolase	ALDOA	1	2.82598e-09	148.52	ALANSLACQGK(1)YTPSGK	2	-0.00059516	1	1	8.02471e-11	141.86	ALANSLACQGK(1)YTPSGK	2	-1.4843	2
A0A286ZYX8	330	K	Fructose-bisphosphate aldolase	ALDOA	1	0.00100165	132.01	AAQEEYVK(1)R	2	-0.11045	1	1	0.000108714	153.05	AAQEEYVK(1)R	2	-0.060189	1
A0A286ZYX8	322	K	Fructose-bisphosphate aldolase	ALDOA	1	1.85729e-05	136.61	ENLK(1)AAQEEYVK	2	-0.18853	1	1	0.00578732	72.891	ENLK(1)AAQEEYVK	2	0.65601	2
A0A286ZYX8	42	K	Fructose-bisphosphate aldolase	ALDOA	1	3.35178e-19	222.74	GILAADESTGSIAK(1)R	2	0.31955	2	1	1.55993e-09	148.41	GILAADESTGSIAK(1)R	2	0.21597	2
A0A286ZYX8	13	K	Fructose-bisphosphate aldolase	ALDOA	1	1.91954e-06	148.52	PHQYPALTPEQK(1)K	2	-0.86042	3	1	1.25519e-12	184.98	PHQYPALTPEQK(1)K	2	-2.1597	2
A0A286ZYY2	112	K	Heterogeneous nuclear ribonucleoprotein A2/B1	HNRNPA2B1	1	4.21407e-14	210.08	PGAHVTVK(1)K	2	0.26118	4	1	3.47707e-19	215.48	PGAHVTVK(1)K	2	-0.49399	4
A0A286ZYY2	104	K	Heterogeneous nuclear ribonucleoprotein A2/B1	HNRNPA2B1	1	1.46736e-06	147.39	EESGK(1)PGAHVTVK	3	0.062415	2	1	0.00692969	65.895	EESGK(1)PGAHVTVK	2	-0.33288	1
A0A286ZYY2	120	K	Heterogeneous nuclear ribonucleoprotein A2/B1	HNRNPA2B1	1	1.60082e-14	176.89	LFVGGIK(1)EDTEEHHLR	4	0.093068	8	1	3.50661e-08	134.88	LFVGGIK(1)EDTEEHHLR	3	-0.11954	4
A0A286ZYY2	173	K	Heterogeneous nuclear ribonucleoprotein A2/B1	HNRNPA2B1	1	3.48335e-15	188.47	IVLQK(1)YHTINGHNAEVR	4	0.31921	11	1	8.92963e-19	156.49	IVLQK(1)YHTINGHNAEVR	3	-0.051086	5
A0A286ZYY2	3	K	Heterogeneous nuclear ribonucleoprotein A2/B1	HNRNPA2B1	1	0.000628121	97.463	MEK(1)TLETVPLER	2	1.6724	2	1	7.5685e-05	105.03	MEK(1)TLETVPLER	2	0.72463	3
A0A286ZZB7	63	K	Histone cluster 1 H1 family member e	HIST1H1E	1	0.000697353	114.45	SGVSLAALK(1)K	2	0.43959	2	1	0.00300964	90.05	SGVSLAALK(1)K	2	0.16626	1
A0A286ZZB7	90	K	Histone cluster 1 H1 family member e	HIST1H1E	1	1.68089e-06	156.36	SLVSK(1)GTLVQTK	3	-0.072216	3	1	9.87508e-09	158.04	SLVSK(1)GTLVQTK	3	0.12859	3
A0A286ZZB7	85	K	Histone cluster 1 H1 family member e	HIST1H1E	1	0.00021236	152.54	LGLK(1)SLVSK	2	0.03494	2	1	0.00104429	107.55	LGLK(1)SLVSK	2	-0.052812	1
A0A286ZZB7	75	K	Histone cluster 1 H1 family member e	HIST1H1E	1	1.01505e-08	154.65	ALAAAGYDVEK(1)NNSR	2	0.15161	7	1	6.28651e-20	198.23	ALAAAGYDVEK(1)NNSR	3	2.0544	3
A0A286ZZB7	97	K	Histone cluster 1 H1 family member e	HIST1H1E	1	1.55959e-11	163.8	GTLVQTK(1)GTGASGSFK	2	1.9506	6	1	2.43469e-11	156.17	GTLVQTK(1)GTGASGSFK	2	2.7962	5
A0A286ZZB7	17	K	Histone cluster 1 H1 family member e	HIST1H1E	1	3.62013e-06	96.379	SETAPAAPAAPAPAEK(1)TPVK	2	-0.71718	4	1	0.0038318	69.256	SETAPAAPAAPAPAEK(1)TPVK	3	0.97002	1
A0A286ZZB7	46	K	Histone cluster 1 H1 family member e	HIST1H1E	1	4.69779e-10	138.66	ASGPPVSELITK(1)AVAASK	2	-0.0080207	2	1	1.05208e-11	143.46	ASGPPVSELITK(1)AVAASK	3	-0.65838	3
A0A286ZZB7	106	K	Histone cluster 1 H1 family member e	HIST1H1E	1	1.29776e-06	160.88	GTGASGSFK(1)LNK	2	0.11328	3	1	2.55584e-08	156.01	GTGASGSFK(1)LNK	2	-0.18138	2
A0A286ZZK2	54	K	Leukocyte surface antigen CD47	CD47	1	3.91166e-09	134.82	ISPSELLHGIASLK(1)MDK	3	0.091765	2	1	0.00120543	67.645	ISPSELLHGIASLK(1)MDK	3	-0.45008	1
A0A286ZZQ0	254	K	Uncharacterized protein	SNX6	1	0.0407086	64.82	QELIDFK(1)TR	2	-0.99252	1	1	1.40857e-05	172.56	QELIDFK(1)TR	2	-0.4212	1
A0A287A044	197	K	Aspartate aminotransferase	GOT2	1	0.057696	64.42	EMATLVK(1)K	2	-0.69436	1	1	0.0146153	81.642	EMATLVK(1)K	2	-0.41187	1
A0A287A044	53	K	Aspartate aminotransferase	GOT2	1	0.0216019	63.16	AEAQIAAK(1)NLDK	2	-2.44	1	1	0.0241513	51.135	K(1)AEAQIAAK(1)NLDK	2	-0.21885	1
A0A287A1H3	155	K	40S ribosomal protein S9	RPS9	1	0.000104381	111.79	LDSQK(1)HIDFSLR	3	0.39542	2	1	6.91347e-06	122.39	LDSQK(1)HIDFSLR	3	0.11528	1
A0A287A1H3	93	K	40S ribosomal protein S9	RPS9	1	0.000349223	124.67	MK(1)LDYILGLK	2	-0.123	1	1	0.00195656	90.913	MK(1)LDYILGLK	2	-0.14133	1
A0A287A1H3	116	K	40S ribosomal protein S9	RPS9	1	0.00371936	83.182	LQTQVFK(1)LGLAK	2	-0.42217	2	1	0.000117056	109.72	LQTQVFK(1)LGLAK	2	-0.16324	1
A0A287A1H3	66	K	40S ribosomal protein S9	RPS9	1	0.0372318	57.003	ELLTLDEK(1)DPR	2	-2.6124	1	1	1.47318e-06	141.08	ELLTLDEK(1)DPR	2	-0.37663	1
A0A287A1J6	84	K	Uncharacterized protein	---	1	2.32868e-09	152.34	VVSVLPIQHQDWLK(1)GK	2	0.18331	2	1	7.6811e-11	142.45	VVSVLPIQHQDWLK(1)GK	2	0.27578	3
A0A287A275	58	K	Tubulin beta chain	TUBB4B	1	1.02246e-08	142.45	INVYYNEATGGK(1)YVPR	3	0.1542	2	1	3.4481e-08	136.81	INVYYNEATGGK(1)YVPR	3	0.33221	2
A0A287A293	269	K	C-terminal binding protein 1	CTBP1	1	0.000336658	125.75	ALAQALK(1)EGR	2	-0.054709	1	1	0.00033467	107.55	ALAQALK(1)EGR	2	-0.80288	1
A0A287A2N6	636	K	MICOS complex subunit MIC60	IMMT	1	0.000479442	113.69	FVNQLK(1)GESR	2	-0.85364	1	1	0.00148152	94.465	FVNQLK(1)GESR	2	0.86755	1
A0A287A2N6	345	K	MICOS complex subunit MIC60	IMMT	1	0.00149086	100.93	ALAEQK(1)ATEK	2	-0.79306	1	1	0.000136585	117.02	ALAEQK(1)ATEK	2	0.4652	1
A0A287A2N6	191	K	MICOS complex subunit MIC60	IMMT	1	7.27858e-05	117.72	TAMDDSEVAGEK(1)K	2	-0.13804	1	1	0.000140979	102.5	TAMDDSEVAGEK(1)K	2	-1.1543	1
A0A287A2N6	349	K	MICOS complex subunit MIC60	IMMT	1	1.72956e-05	129.38	ATEK(1)QHIALALEK	2	-0.38512	2	1	0.0030829	69.92	ATEK(1)QHIALALEK	3	-0.30226	1
A0A287A2N6	235	K	MICOS complex subunit MIC60	IMMT	1	0.00663742	106.36	SVIENAK(1)K	2	1.1002	1	1	0.00977869	89.698	SVIENAK(1)K	2	-0.18992	1
A0A287A3C5	311	K	Uncharacterized protein	ARFIP1	1	0.0624408	51.445	NDVSIK(1)LK	2	-0.074566	1	1	0.026312	64.711	NDVSIK(1)LK	2	-0.19909	1
A0A287A3C5	143	K	Uncharacterized protein	ARFIP1	1	0.00223642	105.36	QIISEK(1)LGR	2	0.063216	1	1	0.0150326	70.908	QIISEK(1)LGR	2	-2.1763	1
A0A287A3Z5	323	K	Eukaryotic translation initiation factor 3 subunit A	EIF3A	1	4.10644e-05	120.6	LLDMDGIIVEK(1)QR	2	-0.96399	1	1	0.00151886	79.875	LLDMDGIIVEK(1)QR	2	2.0465	1
A0A287A480	233	K	Coatomer subunit delta	ARCN1	1	0.0171756	68.536	GK(1)EVDNFVDK	2	2.6356	1	1	0.00955408	73.632	GK(1)EVDNFVDK	2	-2.2732	1
A0A287A480	335	K	Coatomer subunit delta	ARCN1	1	2.74661e-06	145	GVQLQTHPNVDK(1)K	2	-0.47897	1	1	0.00256164	72.891	GVQLQTHPNVDK(1)K	3	0.12423	1
A0A287A481	21	K	Plasminogen	PLG	1	0.00460496	111.95	DVVLFEK(1)R	2	-1.069	1	1	0.0171108	89.698	DVVLFEK(1)R	2	-1.252	1
A0A287A4Q7	455	K	Actinin alpha 4	ACTN4	1	1.0435e-14	197.15	K(1)HEAFESDLAAHQDR	2	0.36184	4	1	6.17186e-20	203.99	K(1)HEAFESDLAAHQDR	2	-0.71571	4
A0A287A4Q7	632	K	Actinin alpha 4	ACTN4	1	0.0216259	84.568	VQQLVPK(1)R	2	0.077069	1	1	0.0206938	77.282	VQQLVPK(1)R	2	-0.16748	1
A0A287A4Q7	122	K	Actinin alpha 4	ACTN4	1	0.000282164	113.27	ALDFIASK(1)GVK	2	-0.062384	3	1	0.000789009	96.229	ALDFIASK(1)GVK	2	0.28172	1
A0A287A4Q7	625	K	Actinin alpha 4	ACTN4	1	0.0074072	79.889	WEK(1)VQQLVPK	2	0.35952	1	1	0.0024039	87.568	WEK(1)VQQLVPK	2	-0.23975	1
A0A287A4Q7	592	K	Actinin alpha 4	ACTN4	1	0.000117412	117.95	EAILAIHK(1)EAQR	2	0.53345	1	1	0.0318778	43.761	EAILAIHK(1)EAQR	3	0.037902	1
A0A287A4Q7	760	K	Actinin alpha 4	ACTN4	1	0.00130779	85.909	DAK(1)GISQEQMQEFR	2	-2.6445	1	1	5.16538e-09	141	DAK(1)GISQEQMQEFR	2	0.062545	2
A0A287A4Q7	323	K	Actinin alpha 4	ACTN4	1	1.1835e-06	162.22	VPQK(1)TIQEMQQK	2	-0.11338	1	1	8.22612e-12	179.67	VPQK(1)TIQEMQQK	2	0.26462	1
A0A287A4Q7	417	K	Actinin alpha 4	ACTN4	1	0.000421859	142.98	LDHLAEK(1)FR	2	1.1397	1	1	0.00247397	96.342	LDHLAEK(1)FR	2	-0.5212	1
A0A287A4Q7	421	K	Actinin alpha 4	ACTN4	1	0.000624403	88.706	QK(1)ASIHEAWTDGK	3	-0.086559	1	1	0.0234466	47.774	QK(1)ASIHEAWTDGK	3	1.3041	1
A0A287A4Q7	432	K	Actinin alpha 4	ACTN4	1	2.99721e-06	113.52	ASIHEAWTDGK(1)EAMLK	3	0.42629	3	1	8.79027e-05	96.247	ASIHEAWTDGK(1)EAMLK	3	-0.41211	1
A0A287A5B4	312	K	Programmed cell death 6 interacting protein	PDCD6IP	1	2.20508e-05	153.34	SLLTNLDEVK(1)K	2	-0.033141	1	1	0.000120214	117.09	SLLTNLDEVK(1)K	2	-0.17572	1
A0A287A608	954	K	Uncharacterized protein	---	1	0.0461257	54.65	VK(1)GDVDVSLPK	2	-0.58589	1	1	0.00074598	96.745	VK(1)GDVDVSLPK	2	0.11575	2
A0A287A608	385	K	Uncharacterized protein	---	1	3.32633e-06	174.98	MPK(1)FSMPGFK	2	-0.75287	2	1	0.000888705	98.898	MPK(1)FSMPGFK	2	-0.66634	2
A0A287A608	679	K	Uncharacterized protein	---	1	0.00838594	70.439	FK(1)MPEMHFK	3	-0.50431	2	1	0.00850844	70.552	FK(1)MPEMHFK	3	-0.69096	2
A0A287A608	1872	K	Uncharacterized protein	---	1	0.0248302	66.056	GPEVDLK(1)GPK	2	0.57576	1	1	0.00123057	96.342	GPEVDLK(1)GPK	2	-0.14741	1
A0A287A699	52	K	Heterogeneous nuclear ribonucleoprotein K	HNRNPK	1	2.86212e-05	115.12	ILLQSK(1)NAGAVIGK	2	0.52869	2	1	6.15171e-05	102.73	ILLQSK(1)NAGAVIGK	2	-0.42348	1
A0A287A699	60	K	Heterogeneous nuclear ribonucleoprotein K	HNRNPK	1	0.00046805	110.39	NAGAVIGK(1)GGK	2	0.56902	1	1	0.000798696	96.113	NAGAVIGK(1)GGK	2	0.60035	1
A0A287A699	34	K	Heterogeneous nuclear ribonucleoprotein K	HNRNPK	1	1.54074e-07	154.69	RPAEDMEEEQAFK(1)R	3	0.30012	2	1	8.60182e-11	166.79	RPAEDMEEEQAFK(1)R	3	0.58237	5
A0A287A6E6	402	K	G protein pathway suppressor 1	GPS1	1	0.000102606	116.84	IDSHSK(1)ILYAR	2	1.8158	2	1	0.0273248	49.448	IDSHSK(1)ILYAR	3	-1.4432	1
A0A287A7F5	75	K	60S ribosomal protein L31	RPL31	1	0.00184741	127.12	AVWAK(1)GIR	2	0.27141	1	1	0.000499207	140.98	AVWAK(1)GIR	2	-0.53552	1
A0A287A7F5	31	K	60S ribosomal protein L31	RPL31	1	0.00538943	80.165	EYTINIHK(1)R	3	-0.099795	1	1	0.00744262	73.208	EYTINIHK(1)R	3	0.99311	1
A0A287A7F5	55	K	60S ribosomal protein L31	RPL31	1	7.12533e-05	125.82	FAMK(1)EMGTPDVR	2	-0.043316	1	1	0.000126163	108.72	FAMK(1)EMGTPDVR	2	0.43958	1
A0A287A7F6	250	K	Uncharacterized protein	PHB2	1	0.0145214	84.568	NPGYIK(1)LR	2	0.28708	1	1	0.0257987	65.246	NPGYIK(1)LR	2	1.2573	1
A0A287A7F6	216	K	Uncharacterized protein	PHB2	1	0.0350093	61.161	AQFLVEK(1)AK	2	0.20255	1	1	0.0271341	61.56	AQFLVEK(1)AK	2	0.88484	1
A0A287A7G8	58	K	Histone H2B	HIST1H2BJ	1	0.000524348	124.42	K(1)ESYSIYVYK	2	0.058429	3	1	4.77033e-05	128.88	K(1)ESYSIYVYK	2	-0.20525	2
A0A287A8M2	741	K	Nuclear receptor binding SET domain protein 1	NSD1	1	0.0559691	79.451	K(1)PQSDFR	2	-0.52011	2	1	0.0342275	77.058	K(1)PQSDFR	2	-0.24987	1
A0A287A8T0	21	K	Uncharacterized protein	RPL7	1	0.00256164	98.04	VPAVPETLK(1)K	2	0.60185	1	1	0.00271846	91.549	VPAVPETLK(1)K	2	-0.058692	2
A0A287A8T0	158	K	Uncharacterized protein	RPL7	1	0.00105427	130.66	SVNELIYK(1)R	2	0.93524	1	1	0.00136045	109.66	SVNELIYK(1)R	2	-0.022256	1
A0A287A8T0	126	K	Uncharacterized protein	RPL7	1	0.00241148	88.021	QIFNGTFVK(1)LNK	2	0.52065	2	1	0.000896759	90.614	QIFNGTFVK(1)LNK	2	1.154	1
A0A287A8T0	55	K	Uncharacterized protein	RPL7	1	0.0379977	79.116	LIYEK(1)AK	2	-0.032212	1	1	0.0176354	81.784	LIYEK(1)AK	2	-0.091566	1
A0A287A8W9	190	K	Uncharacterized protein	SEPT2	1	6.87331e-05	167.12	ADTLTLK(1)ER	2	0.31762	1	1	0.000425065	119.68	ADTLTLK(1)ER	2	0.0057113	1
A0A287A8W9	174	K	Uncharacterized protein	SEPT2	1	7.637e-09	163.51	AIHNK(1)VNIVPVIAK	2	-0.202	3	1	0.000203675	94.122	AIHNK(1)VNIVPVIAK	3	-0.041352	1
A0A287A8W9	309	K	Uncharacterized protein	SEPT2	0.999857	0.0027017	70.117	KVENEDMNK(1)DQILLEK	3	0.29865	2	1	1.48988e-13	174.52	KVENEDMNK(1)DQILLEK	2	0.97925	3
A0A287A9P3	963	K	Myosin light chain kinase, smooth muscle	MYLK	1	3.0659e-24	239.75	SPESQGSAPTFK(1)EK	2	0.11681	1	1	2.51947e-20	213.67	SPESQGSAPTFK(1)EK	2	-0.24921	1
A0A287A9S3	60	K	Uncharacterized protein	TPD52	1	2.96267e-07	123.4	VEEEIQTLSQVLAAK(1)EK	3	0.30617	1	1	0.000176551	83.404	VEEEIQTLSQVLAAK(1)EK	3	0.22959	1
A0A287A9T4	559	K	Uncharacterized protein	HSP90AB1	1	0.00266269	113.71	AK(1)FENLCK	2	0.36043	2	1	0.00265263	107.69	AK(1)FENLCK	2	0.25262	2
A0A287A9T4	538	K	Uncharacterized protein	HSP90AB1	1	2.43435e-06	108.71	SLVSVTK(1)EGLELPEDEEEK	2	-3.1078	1	1	0.0129578	50.358	SLVSVTK(1)EGLELPEDEEEK	2	3.1497	1
A0A287A9T4	53	K	Uncharacterized protein	HSP90AB1	1	5.15058e-19	227.56	ELISNASDALDK(1)IR	3	0.483	5	1	3.24533e-24	218.5	ELISNASDALDK(1)IR	3	2.136	2
A0A287A9T4	565	K	Uncharacterized protein	HSP90AB1	1	0.000827593	126.07	FENLCK(1)LMK	2	-1.3479	2	1	0.00142759	101.65	FENLCK(1)LMK	2	-0.47908	1
A0A287A9T4	438	K	Uncharacterized protein	HSP90AB1	1	1.2031e-05	131.32	NLK(1)LGIHEDSTNR	2	-0.18719	2	1	1.53143e-06	132.79	NLK(1)LGIHEDSTNR	2	0.78369	3
A0A287A9T4	95	K	Uncharacterized protein	HSP90AB1	1	1.86531e-11	123.55	TLTLVDTGIGMTK(1)ADLINNLGTIAK	2	2.1095	5	1	3.35154e-07	88.239	TLTLVDTGIGMTK(1)ADLINNLGTIAK	3	-0.94502	1
A0A287A9T4	531	K	Uncharacterized protein	HSP90AB1	1	0.00380903	82.85	EFDGK(1)SLVSVTK	2	2.3094	3	1	0.00459552	76.073	EFDGK(1)SLVSVTK	2	1.0449	1
A0A287A9T4	69	K	Uncharacterized protein	HSP90AB1	1	0.00760308	93.467	LDSGK(1)ELK	2	-0.77007	3	1	0.00333634	101.9	LDSGK(1)ELK	2	1.7933	1
A0A287A9T4	623	K	Uncharacterized protein	HSP90AB1	1	0.00775626	77.674	DNSTMGYMMAK(1)K	2	-0.30495	1	1	0.00341602	90.614	DNSTMGYMMAK(1)K	2	2.7738	1
A0A287A9T4	624	K	Uncharacterized protein	HSP90AB1	1	5.78863e-05	92.427	K(1)HLEINPDHPIVETLR	3	0.26121	3	1	7.85703e-06	108.63	K(1)HLEINPDHPIVETLR	4	0.40228	2
A0A287AB52	84	K	Microfibril associated protein 4	MFAP4	1	0.00805858	128.38	WTVFQK(1)R	2	-0.42066	1	1	0.0289742	103.02	WTVFQK(1)R	2	0.10216	1
A0A287ACN2	69	K	Uncharacterized protein	ADIRF	1	4.3438e-19	218.16	TANQASETFSGFGK(1)K	3	-0.16651	2	1	2.71006e-11	158.93	TANQASETFSGFGK(1)K	2	-0.10868	1
A0A287ACN9	113	K	Fibrillarin	FBL	1	0.000320511	107.65	NLVPGESVYGEK(1)R	2	0.18527	1	1	2.91481e-05	117.93	NLVPGESVYGEK(1)R	2	-0.51662	1
A0A287AD09	53	K	Uncharacterized protein	NAP1L1	1	4.35977e-06	153.95	YAVLYQPLFDK(1)R	2	0.79696	1	1	1.09666e-09	169.52	YAVLYQPLFDK(1)R	2	-0.01411	1
A0A287ADK3	109	K	Aldehyde dehydrogenase 7 family member A1	ALDH7A1	1	0.000212818	144.77	IWADIPAPK(1)R	2	-0.12199	1	1	0.000260823	114.97	IWADIPAPK(1)R	2	0.29876	1
A0A287ADK3	93	K	Aldehyde dehydrogenase 7 family member A1	ALDH7A1	1	0.000665692	98.592	QASAADYEETVK(1)K	2	0.40558	1	1	3.26427e-06	129.29	QASAADYEETVK(1)K	2	0.015125	1
A0A287ADK7	25	K	Mitochondrial fission 1 protein	FIS1	1	4.05076e-05	131.06	FQSEK(1)AAGSVSK	2	-1.839	1	1	0.000306836	100.22	FQSEK(1)AAGSVSK	2	0.92256	1
A0A287ADK7	46	K	Mitochondrial fission 1 protein	FIS1	1	0.00755879	93.649	SK(1)YNDDIR	2	-0.49074	1	1	0.00831862	83.998	SK(1)YNDDIR	2	-0.10454	1
A0A287AE24	145	K	Uncharacterized protein	---	1	0.00606241	124.59	EVNVK(1)WK	2	0.15711	1	1	0.00600788	113.7	EVNVK(1)WK	2	0.28562	1
A0A287AE63	44	K	Neural precursor cell expressed, developmentally down-regulated 8	NEDD8	1	0.00274893	86.772	QMNDEK(1)TAADYK	2	-0.22597	1	1	0.000681387	94.122	QMNDEK(1)TAADYK	2	0.20105	1
A0A287AE76	274	K	60S ribosomal protein L4	RPL4	1	0.000380791	89.43	AATLK(1)SNYNLPMHK	3	-0.085502	1	1	0.0308252	40.315	AATLK(1)SNYNLPMHK	3	0.9584	1
A0A287AE76	120	K	60S ribosomal protein L4	RPL4	1	0.0527553	81.191	VNTTQK(1)R	2	0.34683	1	1	0.00318854	138.37	VNTTQK(1)R	2	0.12365	1
A0A287AE76	181	K	60S ribosomal protein L4	RPL4	1	0.0506964	82.305	AWNDIK(1)K	2	-0.018806	1	1	0.015601	96.111	AWNDIK(1)K	2	-0.56571	1
A0A287AE76	165	K	60S ribosomal protein L4	RPL4	1	0.000128148	158.79	TK(1)EAVLLLK	2	0.45167	2	1	0.00213894	98.04	TK(1)EAVLLLK	2	0.06859	1
A0A287AE76	283	K	60S ribosomal protein L4	RPL4	1	3.76959e-05	92.236	SNYNLPMHK(1)MLNTDLSR	3	-1.2549	1	1	0.000208581	82.774	SNYNLPMHK(1)MLNTDLSR	3	-0.15353	1
A0A287AE76	172	K	60S ribosomal protein L4	RPL4	1	0.0153799	89.752	EAVLLLK(1)K	2	-0.037269	2	1	0.00411447	106.04	EAVLLLK(1)K	2	0.7592	1
A0A287AEG8	94	K	60S ribosomal protein L10	RPL10	1	1.41302e-06	159.52	LQNK(1)EHVIEALR	3	0.0040247	2	1	7.66841e-06	129.29	LQNK(1)EHVIEALR	2	0.62967	2
A0A287AEG8	157	K	60S ribosomal protein L10	RPL10	1	0.00477308	132.09	GPLDK(1)WR	2	-0.048712	2	1	0.00101588	162.51	GPLDK(1)WR	2	0.054804	2
A0A287AEK2	364	K	cAMP-dependent protein kinase type II-alpha regulatory subunit	PRKAR2A	1	0.01147	75.819	LLGPCMDIMK(1)R	2	-0.79737	1	1	0.000323063	107.06	LLGPCMDIMK(1)R	2	-0.025944	1
A0A287AEQ8	85	K	Uncharacterized protein	---	1	0.00112815	103.55	LCFK(1)FDHLR	3	-0.89236	1	1	0.002492	86.136	LCFK(1)FDHLR	3	-0.94885	1
A0A287AG18	16	K	SON DNA binding protein	SON	1	0.00761257	93.429	SFVVSK(1)FR	2	-0.8332	1	1	0.00576757	93.162	SFVVSK(1)FR	2	1.0533	1
A0A287AHM1	154	K	ATP synthase subunit gamma	ATP5C1	1	0.00128515	79.804	THSDQFLVTFK(1)EVGR	3	-0.03868	1	1	6.49309e-07	120.92	THSDQFLVTFK(1)EVGR	3	-0.4587	2
A0A287AHM1	126	K	ATP synthase subunit gamma	ATP5C1	1	3.72712e-07	144.8	SEVANLTAAGK(1)EVK	2	0.63305	1	1	4.46491e-09	143.46	SEVANLTAAGK(1)EVK	2	0.49432	1
A0A287AHM1	55	K	ATP synthase subunit gamma	ATP5C1	1	0.00101863	118.74	MVAAAK(1)YAR	2	0.079405	1	1	0.000267233	128.61	MVAAAK(1)YAR	2	-0.83954	1
A0A287AID2	152	K	Tropomyosin alpha-3 chain	TPM3	1	1.64312e-24	262.15	EAK(1)HIAEEADR	2	0.57951	1	1	2.59223e-12	205.49	EAK(1)HIAEEADR	2	0.067053	2
A0A287AID2	149	K	Tropomyosin alpha-3 chain	TPM3	1	7.73816e-06	148.62	MELQEIQLK(1)EAK	2	0.37393	2	1	1.39138e-09	162.22	MELQEIQLK(1)EAK	2	-0.22618	5
A0A287AID2	251	K	Tropomyosin alpha-3 chain	TPM3	1	1.48066e-05	153.34	LEK(1)TIDDLEDK	2	-1.2883	1	1	1.38385e-06	134.04	LEK(1)TIDDLEDKLK	2	-2.9329	4
A0A287AID2	259	K	Tropomyosin alpha-3 chain	TPM3	1	0.0322005	63.212	TIDDLEDK(1)LK	2	-1.9655	1	1	2.32816e-05	133.23	TIDDLEDK(1)LK	2	-1.0713	2
A0A287AID2	140	K	Tropomyosin alpha-3 chain	TPM3	0.992118	2.2537e-05	107.5	ALK(0.008)DEEK(0.992)MELQEIQLK	3	-1.0453	1	1	1.39954e-07	127.66	DEEK(1)MELQEIQLK	2	0.2741	2
A0A287AJ96	276	K	Catenin alpha 1	CTNNA1	1	0.00346832	119.17	LNIMAAK(1)R	2	0.1516	1	1	0.000433888	153.73	LNIMAAK(1)R	2	-0.31487	1
A0A287AJQ2	251	K	Phosphoglycerate mutase	PGAM1	1	0.000164455	113.22	AMEAVAAQGK(1)AK	2	0.50505	1	1	0.00525778	74.611	AMEAVAAQGK(1)AK	2	0.20543	1
A0A287AJQ2	106	K	Phosphoglycerate mutase	PGAM1	1	4.06993e-22	252.2	AETAAK(1)HGEAQVK	3	0.35639	2	1	9.00206e-26	240.73	AETAAK(1)HGEAQVK	3	0.39998	2
A0A287AJQ2	100	K	Phosphoglycerate mutase	PGAM1	1	9.19881e-23	226.74	HYGGLTGLNK(1)AETAAK	3	-2.3596	2	1	7.84086e-20	187	HYGGLTGLNK(1)AETAAK	3	0.27305	2
A0A287AJU1	72	K	Coactosin like F-actin binding protein 1	COTL1	1	0.000609295	119.53	FTTGDAMSK(1)R	2	-2.3047	1	1	0.0177642	69.721	FTTGDAMSK(1)R	2	-0.12876	1
A0A287AKA2	33	K	Uncharacterized protein	AIMP1	1	0.00295166	99.855	QQVAILK(1)EK	2	0.41787	1	1	0.00188244	99.34	QQVAILK(1)EK	2	-0.059478	1
A0A287AKV4	444	K	Uncharacterized protein	TCP1	1	0.0128981	59.116	IDDLIK(1)LHPESK	3	-1.324	1	1	0.0120781	59.116	IDDLIK(1)LHPESK	3	0.0027711	1
A0A287AL90	483	K	Poly [ADP-ribose] polymerase	PARP2	1	0.00369478	109.48	HSTK(1)GLGK	2	0.40709	1	1	0.00170728	116.37	HSTK(1)GLGK	2	-0.52199	1
A0A287ALB2	904	K	SWI/SNF related, matrix associated, actin dependent regulator of chromatin subfamily c member 2	SMARCC2	1	0.000384059	121.68	AK(1)HLAAVEER	2	-0.76745	1	1	0.000691731	96.229	AK(1)HLAAVEER	2	0.98594	2
A0A287ALI7	116	K	Core histone macro-H2A	H2AFY	1	9.49198e-07	96.391	GVTIASGGVLPNIHPELLAK(1)K	3	-0.029367	2	1	1.1637e-09	127.32	GVTIASGGVLPNIHPELLAK(1)K	3	0.37374	1
A0A287ALI7	134	K	Core histone macro-H2A	H2AFY	1	0.00895438	74.698	LEAIITPPPAK(1)K	2	0.050439	1	1	0.0434522	53.034	LEAIITPPPAK(1)K	2	0.73581	1
A0A287ALI7	300	K	Core histone macro-H2A	H2AFY	1	0.00189441	103.69	NCLALADDK(1)K	2	-0.063866	1	1	0.00150165	97.813	NCLALADDK(1)K	2	-1.0454	2
A0A287AMD3	215	K	KH-type splicing regulatory protein	KHSRP	1	2.45495e-06	141.13	IQFK(1)QDDGTGPEK	2	0.93147	1	1	3.64336e-06	122.46	IQFK(1)QDDGTGPEK	2	-0.65082	1
A0A287AMT2	1596	K	Laminin subunit beta 2	LAMB2	1	8.72273e-06	112.5	DLLQAAQDK(1)LQR	2	1.8408	1	1	6.95968e-12	182.35	DLLQAAQDK(1)LQR	2	0.034751	1
A0A287AMU3	73	K	Uncharacterized protein	---	1	0.00119321	87.149	AMVSK(1)DDVQK	2	1.934	1	1	0.000421185	103.42	AMVSK(1)DDVQK	2	0.84296	1
A0A287AN48	400	K	Radixin	RDX	1	0.00138095	96.229	AAEEAK(1)SAIAK	2	-0.99822	1	1	0.000180359	110.08	AAEEAK(1)SAIAK	2	0.71422	1
A0A287AN98	192	K	Chromodomain helicase DNA binding protein 4	CHD4	1	0.050078	61.602	PLIAAK(1)NPK	2	-0.44043	1	1	0.00969166	80.165	PLIAAK(1)NPK	2	0.066537	1
A0A287ANM8	225	K	Uncharacterized protein	C13H21orf33	1	0.00719428	118.01	ALGAK(1)HR	2	1.2035	1	1	0.00583669	114.54	ALGAK(1)HR	2	0.018234	1
A0A287ANM8	157	K	Uncharacterized protein	C13H21orf33	1	6.0363e-05	113.69	NLSTFAVDGK(1)DCK	2	-0.55066	2	1	0.00048018	94.09	NLSTFAVDGK(1)DCK	2	-1.0985	1
A0A287ANM8	122	K	Uncharacterized protein	C13H21orf33	1	0.0146828	84.368	GK(1)IADLAR	2	-0.96736	1	1	0.00269605	107.29	GK(1)IADLAR	2	-3.0277	2
A0A287ANN7	17	K	Eukaryotic translation elongation factor 1 delta	EEF1D	1	0.019417	78.516	FK(1)YDDAER	2	0.35466	1	1	0.00859781	83.168	FK(1)YDDAER	2	-0.26489	1
A0A287ANN7	15	K	Eukaryotic translation elongation factor 1 delta	EEF1D	1	0.0179364	97.602	VWFDK(1)FK	2	-0.74466	1	1	0.0278799	73.616	VWFDK(1)FK	2	0.48238	1
A0A287AP48	108	K	Uncharacterized protein	PABPC1	1	0.00132672	112.36	NLDK(1)SIDNK	2	-2.8325	1	1	0.00447857	86.18	NLDK(1)SIDNK	2	1.6222	1
A0A287AP66	86	K	Uncharacterized protein	RPL12	1	0.00744673	116.54	ALK(1)EPPR	2	-0.13367	1	1	0.00655342	111.01	ALK(1)EPPR	2	-0.6268	1
A0A287AP66	54	K	Uncharacterized protein	RPL12	1	0.00846125	84.522	ATGDWK(1)GLR	2	0.37796	1	1	0.00351104	91.085	ATGDWK(1)GLR	2	-0.67542	1
A0A287APK0	218	K	6-phosphogluconolactonase	PGLS	1	0.000582633	103.91	LLTVPFEK(1)HSTL	2	-0.54036	1	1	0.00137479	83.182	LLTVPFEK(1)HSTL	2	0.25954	1
A0A287AQJ7	515	K	Uncharacterized protein	DHX15	1	0.024248	59.227	SNLGSVVLQLK(1)K	2	-0.43123	1	1	0.000755864	96.745	SNLGSVVLQLK(1)K	2	-0.30763	2
A0A287AQY1	272	K	Desmin	DES	1	0.00130209	103.31	QAK(1)QEMMEYR	2	0.20923	1	1	0.0194111	78.342	QAK(1)QEMMEYR	2	-0.78435	1
A0A287AQY1	332	K	Desmin	DES	1	0.000439028	154.35	HLK(1)DEMAR	2	0.33673	1	1	1.96745e-05	177.7	HLK(1)DEMAR	2	0.061278	2
A0A287AQY1	263	K	Desmin	DES	1	9.53977e-15	190.11	VSDLTQAANK(1)NNDALR	2	0.95731	1	1	1.18566e-14	160.81	VSDLTQAANK(1)NNDALR	2	0.38255	1
A0A287AR67	131	K	Uncharacterized protein	SRI	1	5.0862e-05	132.14	LSPQAVNSIAK(1)R	2	0.14195	2	1	1.78508e-07	143.42	LSPQAVNSIAK(1)R	2	0.14622	1
A0A287ARA0	6	K	Uncharacterized protein	---	1	0.000180495	121.71	PDPAK(1)SAPAPK	2	0.49295	1	1	1.63177e-05	128.68	PDPAK(1)SAPAPK	2	3.2518	1
A0A287AS45	217	K	COP9 signalosome subunit 7B	COPS7B	1	4.3651e-05	114.64	TQQQVEAEVTNIK(1)K	2	-0.38929	1	1	0.00117466	90.707	TQQQVEAEVTNIK(1)K	2	-0.22542	1
A0A287ASD0	85	K	60S ribosomal protein L5	RPL5	1	1.00289e-05	89.663	IEGDMIVCAAYAHELPK(1)YGVK	3	-1.3809	1	1	2.28404e-05	82.765	IEGDMIVCAAYAHELPK(1)YGVK	3	2.1208	1
A0A287ASD0	220	K	60S ribosomal protein L5	RPL5	1	0.00106681	100.93	YLIEEDEDAYK(1)K	2	-0.72768	2	1	0.000223639	105.65	YLIEEDEDAYK(1)K	2	-0.64283	2
A0A287ASD0	41	K	60S ribosomal protein L5	RPL5	1	0.00231478	119.41	LVIQDK(1)NK	2	0.22147	1	1	0.0059093	92.653	LVIQDK(1)NK	2	-0.074113	1
A0A287ASD0	164	K	60S ribosomal protein L5	RPL5	1	3.88417e-05	86.539	VFGALK(1)GAVDGGLSIPHSTK	3	0.63585	2	1	2.06559e-07	118.37	VFGALK(1)GAVDGGLSIPHSTK	3	1.3096	1
A0A287AU48	278	K	Uncharacterized protein	CD34	1	0.000366835	108.72	FLLLEK(1)HQSELR	2	-2.8187	3	1	1.58616e-09	159.99	FLLLEK(1)HQSELR	2	-0.29303	4
A0A287AUW4	68	K	Uncharacterized protein	LOC100512195	1	4.06948e-05	143.5	DDNMFQIGK(1)MR	2	-3.8771	1	1	5.94173e-08	172.27	DDNMFQIGK(1)MR	2	-0.034093	1
A0A287AVV3	417	K	Cytoplasmic FMR1 interacting protein 2	CYFIP2	1	0.00487483	91.087	DPK(1)GGFDIK	2	0.39528	1	1	0.00354638	90.906	DPK(1)GGFDIK	2	-0.14178	1
A0A287AWI9	32	K	Eukaryotic translation elongation factor 2	EEF2	1	5.87388e-18	159.46	NMSVIAHVDHGK(1)STLTDSLVCK	4	0.41218	9	1	1.17561e-14	147.67	NMSVIAHVDHGK(1)STLTDSLVCK	3	-1.8917	1
A0A287AWI9	571	K	Eukaryotic translation elongation factor 2	EEF2	1	0.000304013	92.856	DLEEDHACIPIK(1)K	3	0.61542	1	1	8.55608e-05	110.15	DLEEDHACIPIK(1)K	2	0.45887	2
A0A287AWI9	330	K	Eukaryotic translation elongation factor 2	EEF2	0.999495	3.96716e-14	197.7	LDSEDKDK(0.999)EGKPLLK	2	0.60167	3	0.910853	0.00233188	64.52	LDSEDK(0.048)DK(0.911)EGK(0.041)PLLK	4	0.33299	1
A0A287AWI9	239	K	Eukaryotic translation elongation factor 2	EEF2	1	2.06924e-14	199.41	FAAK(1)GEGQLGPAER	2	0.037629	1	1	5.3638e-09	140.31	FAAK(1)GEGQLGPAER	2	0.0095436	1
A0A287AWI9	275	K	Eukaryotic translation elongation factor 2	EEF2	1	5.85962e-05	136.7	FSK(1)SATSPDGK	2	0.20105	1	1	5.64117e-06	136.96	FSK(1)SATSPDGK	2	0.21587	1
A0A287AWI9	572	K	Eukaryotic translation elongation factor 2	EEF2	1	0.00112594	128.81	K(1)SDPVVSYR	2	0.56293	1	1	0.00043529	125.66	K(1)SDPVVSYR	2	0.37784	1
A0A287AWI9	252	K	Eukaryotic translation elongation factor 2	EEF2	1	0.0308156	93.162	K(1)VEDMMK	2	-0.93339	1	1	0.0194673	89.355	K(1)VEDMMK	2	1.4272	1
A0A287AWI9	512	K	Eukaryotic translation elongation factor 2	EEF2	1	0.000528013	95.428	VAVEAK(1)NPADLPK	2	0.26258	2	1	0.000296302	98	VAVEAK(1)NPADLPK	2	-0.49291	2
A0A287AWI9	258	K	Eukaryotic translation elongation factor 2	EEF2	1	0.0203836	104.45	VEDMMK(1)K	2	-0.2367	2	1	0.0078552	87.258	VEDMMK(1)K	2	-0.74687	2
A0A287AWI9	439	K	Eukaryotic translation elongation factor 2	EEF2	1	0.000573473	128.88	K(1)EDLYLKPIQR	2	0.11545	1	0.999999	0.0115311	68.536	K(1)EDLYLKPIQR	2	0.47253	1
A0A287AWI9	498	K	Eukaryotic translation elongation factor 2	EEF2	1	0.00733706	76.843	VMK(1)FSVSPVVR	2	-2.772	1	1	0.000253457	104.82	VMK(1)FSVSPVVR	2	0.1378	1
A0A287AWS4	18	K	60S ribosomal protein L27a	RPL27A	1	0.000214886	106.4	YHPGYFGK(1)VGMR	3	0.092916	1	1	6.37444e-06	123.79	YHPGYFGK(1)VGMR	3	-0.13206	1
A0A287AWS4	57	K	60S ribosomal protein L27a	RPL27A	1	0.0209576	60.385	NK(1)TGAAPIIDVVR	2	-0.15651	1	1	0.0356451	50.897	NK(1)TGAAPIIDVVR	2	0.049859	2
A0A287AWV1	925	K	Dynactin subunit 1	DCTN1	1	0.00564113	76.073	IK(1)GEELSEANVR	2	-2.1689	1	1	5.64593e-05	107.17	IK(1)GEELSEANVR	2	-0.6811	1
A0A287AXR5	27	K	Uncharacterized protein	YWHAZ	1	1.23179e-07	103.58	YDDMAACMK(1)SVTEQGAELSNEER	2	-1.0444	2	1	0.00115094	59.212	YDDMAACMK(1)SVTEQGAELSNEER	3	0.19794	1
A0A287AXR5	11	K	Uncharacterized protein	YWHAZ	1	4.48544e-05	170.47	AK(1)LAEQAER	2	-0.48473	1	1	0.000103541	147.4	AK(1)LAEQAER	2	-0.17213	1
A0A287AXR5	120	K	Uncharacterized protein	YWHAZ	1	0.0455368	73.039	VFYLK(1)MK	2	-0.36981	4	1	0.0274395	73.039	VFYLK(1)MK	2	-0.21696	3
A0A287AXR5	85	K	Uncharacterized protein	YWHAZ	1	0.00240671	117.89	EK(1)IETELR	2	-0.6129	2	1	0.00648065	90.601	EK(1)IETELR	2	-1.0558	1
A0A287AXR5	3	K	Uncharacterized protein	YWHAZ	1	0.00242473	96.665	MDK(1)NELVQK	2	-0.0066173	1	1	0.000120257	129.85	MDK(1)NELVQK	2	-0.38657	2
A0A287AXR5	138	K	Uncharacterized protein	YWHAZ	1	1.16543e-06	130.44	YLAEVAAGDDK(1)K	2	-0.52947	3	1	4.10443e-06	136.27	YLAEVAAGDDK(1)K	3	-0.22701	4
A0A287AXR5	122	K	Uncharacterized protein	YWHAZ	1	0.00648641	122.13	MK(1)GDYYR	2	-0.20886	1	1	0.00253217	135.84	MK(1)GDYYR	2	-0.25057	2
A0A287AXR5	9	K	Uncharacterized protein	YWHAZ	1	2.15698e-14	220.45	NELVQK(1)AK	2	0.35409	4	1	7.77227e-08	176.61	NELVQK(1)AK	2	-0.17941	3
A0A287AXR5	115	K	Uncharacterized protein	YWHAZ	1	3.63671e-09	136.26	FLIPNASQAESK(1)VFYLK	2	0.14734	2	1	0.000576439	77.191	FLIPNASQAESK(1)VFYLK	2	-1.0432	2
A0A287AXR5	49	K	Uncharacterized protein	YWHAZ	1	1.09704e-11	187.62	NLLSVAYK(1)NVVGAR	3	-0.29724	4	1	1.87714e-09	147.26	NLLSVAYK(1)NVVGAR	2	0.40716	4
A0A287AXR5	157	K	Uncharacterized protein	YWHAZ	1	6.80935e-08	116.6	GIVDQSQQAYQEAFEISK(1)K	2	-0.94322	2	1	1.24785e-06	111.09	GIVDQSQQAYQEAFEISK(1)K	3	1.2407	1
A0A287AYH9	174	K	Palmitoyl-protein thioesterase 1	PPT1	1	3.21898e-07	146.27	TLNAGAYNK(1)AIQER	2	1.2905	1	1	2.96965e-09	148.7	TLNAGAYNK(1)AIQER	2	0.13912	1
A0A287AYH9	223	K	Palmitoyl-protein thioesterase 1	PPT1	1	0.0292134	81.784	NLMALK(1)K	2	-0.46651	2	1	0.0490632	68.915	NLMALK(1)K	2	0.29212	1
A0A287AYT7	107	K	Uncharacterized protein	SEC61A1	1	0.000585624	108.56	IIEVGDTPK(1)DR	2	-3.0956	1	1	0.00142665	88.596	IIEVGDTPK(1)DR	2	-4.0533	1
A0A287AYV8	3	K	Uncharacterized protein	---	1	1.98882e-06	109.65	EEK(1)LVESGGGLVQPGGSLR	2	-0.027975	1	1	8.54159e-10	139.11	EEK(1)LVESGGGLVQPGGSLR	2	1.5379	1
A0A287AYW6	165	K	Translin	TSN	1	1.64214e-05	169.37	LLNLK(1)NDSLR	2	-2.9237	1	1	0.0024039	87.568	LLNLK(1)NDSLR	2	-4.2098	1
A0A287AZA7	99	K	Uncharacterized protein	RPS27A	1	0.0136872	104.45	VK(1)LAVLK	2	0.52935	1	1	0.00823645	102.71	VK(1)LAVLK	2	0.18052	1
A0A287AZV4	112	K	S-(hydroxymethyl)glutathione dehydrogenase	ADH5	1	9.24369e-09	160.87	VTQGK(1)GLMPDGTSR	2	-0.20453	2	1	0.00484201	68.044	VTQGK(1)GLMPDGTSR	2	0.036896	1
A0A287AZV4	315	K	S-(hydroxymethyl)glutathione dehydrogenase	ADH5	1	0.0103641	63.462	GTAFGGWK(1)SVESIPK	2	-1.9376	1	1	0.000503355	86.548	GTAFGGWK(1)SVESIPK	2	-0.38834	1
A0A287AZV4	330	K	S-(hydroxymethyl)glutathione dehydrogenase	ADH5	1	0.0188716	76.815	LVSEYMSK(1)K	2	-0.75418	1	1	0.00062217	119.62	LVSEYMSK(1)K	2	0.57633	1
A0A287B013	128	K	Ras-related protein Rab-1B	RAB1B	1	0.0120165	113.5	SDLTTK(1)K	2	1.3655	1	1	0.0176843	92.47	SDLTTK(1)K	2	0.17729	1
A0A287B0L6	96	K	Histone H2A	HIST1H2AH	1	2.14619e-06	171.74	NDEELNK(1)LLGK	2	0.10713	1	1	8.93251e-10	191.53	NDEELNK(1)LLGK	2	0.37597	2
A0A287B194	367	K	Sorting nexin 2	SNX2	1	2.7032e-05	127.87	LIAAVK(1)GVFDHR	3	0.51289	2	1	0.0140277	72.531	LIAAVK(1)GVFDHR	3	0.64382	1
A0A287B194	236	K	Sorting nexin 2	SNX2	1	0.000897624	103.46	EDSSSTEFVEK(1)R	2	0.99423	1	1	0.000330012	102.87	EDSSSTEFVEK(1)R	2	0.38049	1
A0A287B1C7	155	K	Prelamin-A/C	LMNA	1	2.98369e-05	134.99	EAALSTALSEK(1)R	2	-0.18182	2	1	8.95054e-12	184.03	EAALSTALSEK(1)R	3	1.3295	3
A0A287B1C7	90	K	Prelamin-A/C	LMNA	1	0.0030453	123.86	K(1)TLDSVAK	2	0.31661	2	1	0.00371446	108.57	K(1)TLDSVAK	2	0.49703	1
A0A287B1C7	470	K	Prelamin-A/C	LMNA	1	1.44703e-30	265.13	SNEDQSMGNWQIK(1)R	2	-0.51186	2	1	1.92858e-19	203.7	SNEDQSMGNWQIK(1)R	2	-0.65492	2
A0A287B1C7	341	K	Prelamin-A/C	LMNA	1	0.00537957	128.57	LLADK(1)ER	2	-0.17557	1	1	0.00350368	128.57	LLADK(1)ER	2	-0.373	1
A0A287B1C7	78	K	Prelamin-A/C	LMNA	1	7.40006e-09	137.61	EVSGIK(1)SAYEAELGDAR	2	-0.054546	2	1	1.03692e-07	123.08	EVSGIK(1)SAYEAELGDAR	2	0.12108	1
A0A287B1C7	457	K	Prelamin-A/C	LMNA	1	0.000357128	91.076	NK(1)SNEDQSMGNWQIK	2	0.845	1	1	5.83147e-13	163.99	NK(1)SNEDQSMGNWQIK	2	-0.23825	1
A0A287B1C7	180	K	Prelamin-A/C	LMNA	1	0.000212847	144.77	LEAALGEAK(1)K	2	0.056343	3	1	4.79253e-05	128.81	LEAALGEAK(1)K	2	-0.27241	1
A0A287B1C7	144	K	Prelamin-A/C	LMNA	1	9.61044e-12	144.27	DLEALLNSK(1)EAALSTALSEK	3	-1.2144	2	1	9.24561e-18	174.82	DLEALLNSK(1)EAALSTALSEK	3	0.29221	2
A0A287B1C7	378	K	Prelamin-A/C	LMNA	1	0.00140982	121.5	K(1)LLEGEEER	2	-0.62555	1	1	0.0014996	107.79	K(1)LLEGEEER	2	-0.94447	1
A0A287B1C7	123	K	Prelamin-A/C	LMNA	1	7.69849e-08	190.53	K(1)EGDLMAAQAR	2	-0.3684	3	1	8.63559e-05	118.77	K(1)EGDLMAAQAR	2	-0.74892	1
A0A287B1C7	233	K	Prelamin-A/C	LMNA	1	8.90054e-06	172.59	LVEIDNGK(1)QR	2	-0.18209	8	1	3.94442e-05	129.85	LVEIDNGK(1)QR	2	-0.78397	5
A0A287B1C7	97	K	Prelamin-A/C	LMNA	1	4.60509e-06	179.8	TLDSVAK(1)ER	2	0.19507	2	1	0.000128868	142.43	TLDSVAK(1)ER	2	0.40989	1
A0A287B1C7	114	K	Prelamin-A/C	LMNA	1	0.00618325	87.149	VREEFK(1)ELK	3	0.6837	2	1	0.00131782	135.84	VREEFK(1)ELK	2	0.15363	4
A0A287B1C7	135	K	Prelamin-A/C	LMNA	1	1.57127e-07	177.83	LK(1)DLEALLNSK	2	0.5452	2	1	8.27735e-10	191.93	LK(1)DLEALLNSK	2	0.82448	2
A0A287B1C7	450	K	Prelamin-A/C	LMNA	1	7.2239e-07	134.68	VAVEEVDEEGK(1)FVR	2	-0.5232	1	1	6.56259e-10	156.81	VAVEEVDEEGK(1)FVR	2	-0.72498	2
A0A287B1C7	201	K	Prelamin-A/C	LMNA	1	1.04788e-12	216.06	LQTLK(1)EELDFQK	2	0.07325	5	1	1.2558e-12	194.39	LQTLK(1)EELDFQK	3	0.50467	3
A0A287B1C7	260	K	Prelamin-A/C	LMNA	1	7.00104e-07	170.63	AQHEDQVEQYK(1)K	3	0.32682	2	1	5.64539e-10	173.72	AQHEDQVEQYK(1)K	2	-0.022374	4
A0A287B1C7	270	K	Prelamin-A/C	LMNA	1	0.000142923	144.77	TYSAK(1)LDNAR	2	-0.08727	2	1	5.08127e-06	148.32	TYSAK(1)LDNAR	2	-0.25078	2
A0A287B1C7	171	K	Prelamin-A/C	LMNA	1	4.70202e-05	112.68	GQVAK(1)LEAALGEAK	2	-1.7581	2	1	6.33477e-07	125.73	GQVAK(1)LEAALGEAK	3	-0.14888	3
A0A287B1U2	654	K	HECT and RLD domain containing E3 ubiquitin protein ligase 2	HERC2	1	0.0399834	51.998	LIEK(1)LQDLDVVK	2	0.065952	1	1	0.000551986	96.229	LIEK(1)LQDLDVVK	2	-0.093477	2
A0A287B1X5	66	K	Tumor protein D52 like 2	TPD52L2	1	0.00150556	132.76	QVLAAK(1)ER	2	0.20317	1	1	0.0247885	66.299	QVLAAK(1)ER	2	0.40131	1
A0A287B2M3	52	K	40S ribosomal protein SA	RPSA	1	9.05538e-05	135.86	SDGIYIINLK(1)R	2	0.19795	2	1	6.91661e-07	155.06	SDGIYIINLK(1)R	2	0.2836	2
A0A287B2M3	42	K	40S ribosomal protein SA	RPSA	1	0.00020911	126.12	K(1)SDGIYIINLK	2	-0.1365	1	1	5.39916e-06	138.45	K(1)SDGIYIINLK	2	1.3342	1
A0A287B2M3	57	K	40S ribosomal protein SA	RPSA	1	0.000184084	140.16	TWEK(1)LLLAAR	2	0.72877	1	1	1.31128e-05	137.85	TWEK(1)LLLAAR	2	-0.56144	1
A0A287B2M3	220	K	40S ribosomal protein SA	RPSA	1	2.72536e-11	146.13	DPEEIEKEEQAAAEK(1)AVTK	3	0.82134	1	1	2.62268e-17	175.33	DPEEIEKEEQAAAEK(1)AVTK	3	-0.5433	1
A0A287B2R9	194	K	Dimethylarginine dimethylaminohydrolase 2	DDAH2	1	2.13587e-07	136.33	TVVAGSSEAAQK(1)AVR	2	0.34246	1	1	1.21912e-09	146.96	TVVAGSSEAAQK(1)AVR	2	0.58774	1
A0A287B2R9	51	K	Dimethylarginine dimethylaminohydrolase 2	DDAH2	1	0.000687679	111.06	EHGVLGGK(1)LR	3	-0.23204	2	1	0.0010604	91.265	EHGVLGGK(1)LR	3	0.40244	1
A0A287B356	67	K	Eukaryotic translation initiation factor 5A	EIF5A	1	9.53019e-05	108.56	VHLVGIDIFTGK(1)K	2	-0.59089	2	1	0.00128446	79.492	VHLVGIDIFTGK(1)K	3	0.17416	1
A0A287B356	85	K	Eukaryotic translation initiation factor 5A	EIF5A	1	1.68625e-18	182.82	YEDICPSTHNMDVPNIK(1)R	3	-0.35602	5	1	1.5982e-16	161.35	YEDICPSTHNMDVPNIK(1)R	3	-0.41308	2
A0A287B356	68	K	Eukaryotic translation initiation factor 5A	EIF5A	1	0.000904089	69.747	K(1)YEDICPSTHNMDVPNIK	3	0.36921	1	1	0.00338929	60.062	K(1)YEDICPSTHNMDVPNIK	3	-0.7032	1
A0A287B356	121	K	Eukaryotic translation initiation factor 5A	EIF5A	1	1.00991e-06	150.29	LPEGDLGK(1)EIEQK	2	0.75284	1	1	2.11138e-08	145.61	LPEGDLGK(1)EIEQK	3	0.22331	3
A0A287B3U6	137	K	Uncharacterized protein	---	1	0.00258824	114.89	VFSGK(1)SER	2	0.65914	1	1	0.0109134	80.755	VFSGK(1)SER	2	0.50942	1
A0A287B3U6	92	K	Uncharacterized protein	---	1	0.000195494	120.06	FSTPEQAAK(1)NR	2	0.71746	1	1	0.0112364	68.355	FSTPEQAAK(1)NR	2	0.43737	1
A0A287B4B7	99	K	Rab GDP dissociation inhibitor	GDI2	1	0.0185647	77.192	TFEGVDPK(1)K	2	-0.15322	1	1	0.0155219	76.282	TFEGVDPK(1)K	2	1.0572	1
A0A287B4G4	183	K	Uncharacterized protein	RAC1	1	0.0399231	63.216	AVLCPPPVK(1)K	2	-0.42715	1	1	0.00527794	82.287	AVLCPPPVK(1)K	2	0.82527	2
A0A287B4I0	85	K	ATP synthase subunit d, mitochondrial	ATP5H	1	8.36427e-18	163.78	VPVPEDK(1)YTALVDAEEQEDVKR	3	-0.76996	1	1	1.63924e-14	150.94	VPVPEDK(1)YTALVDAEEQEDVKR	3	-0.46701	1
A0A287B4I0	63	K	ATP synthase subunit d, mitochondrial	ATP5H	1	1.2056e-08	156.24	ATVAK(1)AGLVDDFEK	2	-0.31903	2	1	0.000211616	98.253	ATVAK(1)AGLVDDFEK	2	-0.7453	1
A0A287B4I0	117	K	ATP synthase subunit d, mitochondrial	ATP5H	1	0.000289201	129.82	IEAYEK(1)ELEK	2	0.72167	1	1	0.000442506	102.4	IEAYEK(1)ELEK	2	-0.70711	1
A0A287B4I0	58	K	ATP synthase subunit d, mitochondrial	ATP5H	1	1.63349e-05	87.319	LAALPEKPPAIDWAYYK(1)ATVAK	3	0.2644	2	0.999751	0.00637232	51.431	LAALPEKPPAIDWAYYK(1)ATVAK	3	-0.31335	1
A0A287B5N7	296	K	Tropomyosin alpha-1 chain	TPM1	1	2.3205e-05	108.14	AELSEGK(1)CAELEEELK	2	-1.1999	1	1	8.56281e-20	186.08	AELSEGK(1)CAELEEELK	2	4.0082	2
A0A287B5N7	366	K	Tropomyosin alpha-1 chain	TPM1	1	0.000137967	104.59	SIDDLEEK(1)VAHAK	2	0.25943	2	1	2.03636e-06	122.34	SIDDLEEK(1)VAHAK	3	-0.28524	1
A0A287B5N7	46	K	Tropomyosin alpha-1 chain	TPM1	1	0.00017289	122.55	QLEEDIAAK(1)EK	2	-0.14739	1	1	2.52965e-05	121.71	QLEEDIAAK(1)EK	2	0.24214	1
A0A287B5N7	259	K	Tropomyosin alpha-1 chain	TPM1	1	5.79329e-06	163.93	EAK(1)HIAEDADR	2	-0.51853	1	1	1.10124e-05	132.79	EAK(1)HIAEDADR	2	-1.924	1
A0A287B5R0	80	K	Uncharacterized protein	---	1	9.13639e-09	161.04	YSQVLANGLDNK(1)LR	2	0.56026	2	1	6.2728e-07	132.24	YSQVLANGLDNK(1)LR	2	-0.36475	1
A0A287B5V1	341	K	60S ribosomal protein L3	RPL3	1	0.0113569	93.374	GCVVGTK(1)K	2	0.56637	1	1	0.0244661	84.568	GCVVGTK(1)K	2	-0.94314	1
A0A287B5V1	356	K	60S ribosomal protein L3	RPL3	1	0.00219912	133.23	SLLVQTK(1)R	2	-0.045324	2	1	0.00123727	130.56	SLLVQTK(1)R	2	-0.27232	2
A0A287B5V1	103	K	60S ribosomal protein L3	RPL3	1	0.000406758	85.473	TFK(1)TIFAEHISDECK	3	-0.48155	1	1	0.00126562	75.018	TFK(1)TIFAEHISDECK	3	0.3547	1
A0A287B5V1	362	K	60S ribosomal protein L3	RPL3	1	0.0236908	73.233	ALEK(1)IDLK	2	0.59569	1	1	0.00515637	95.358	ALEK(1)IDLK	2	0.32183	1
A0A287B5V1	349	K	60S ribosomal protein L3	RPL3	1	0.00874135	100.57	K(1)SLLVQTK	2	3.4831	1	1	0.0267366	79.986	K(1)SLLVQTK	2	0.010003	1
A0A287B5V1	393	K	60S ribosomal protein L3	RPL3	1	0.0330213	75.109	AFMGPLK(1)K	2	0.1145	1	1	0.0321736	75.109	AFMGPLK(1)K	2	-0.40218	1
A0A287B5V1	366	K	60S ribosomal protein L3	RPL3	1	0.00984706	75.088	IDLK(1)FIDTTSK	2	0.42396	1	1	1.18772e-06	145.09	IDLK(1)FIDTTSK	2	-2.7817	1
A0A287B6S3	402	K	Programmed cell death 4	PDCD4	1	0.00346079	90.913	SSTITLDQMK(1)R	2	-2.6437	1	1	0.00288205	83.045	SSTITLDQMK(1)R	2	2.2652	1
A0A287B7G2	253	K	Heterochromatin protein 1 binding protein 3	HP1BP3	1	3.49265e-06	125.97	YVSQYYPK(1)LR	2	-0.38026	1	1	0.00123057	96.342	YVSQYYPK(1)LR	2	-0.85205	2
A0A287B7J5	128	K	Nuclear autoantigenic sperm protein	NASP	1	0.00020802	107.93	EQVYDAMGEK(1)EAK	2	1.3785	1	1	0.00399143	74.475	EQVYDAMGEK(1)EAK	2	-1.4757	1
A0A287B7J5	45	K	Nuclear autoantigenic sperm protein	NASP	1	9.09075e-05	127.56	VESLDVDSEAK(1)K	2	-0.18122	1	1	2.34391e-17	142.41	VESLDVDSEAK(1)K	2	0.51388	2
A0A287B8A9	320	K	RuvB-like helicase	RUVBL2	1	7.92115e-05	105.19	LLIVSTSPYSEK(1)DTK	2	1.8049	1	1	3.68951e-10	155.43	LLIVSTSPYSEK(1)DTK	2	0.045749	1
A0A287B8A9	382	K	RuvB-like helicase	RUVBL2	1	0.000361556	114.86	GTEVQVDDIK(1)R	2	-0.77467	1	1	8.86155e-10	193.28	GTEVQVDDIK(1)R	2	-0.60683	1
A0A287B8B1	142	K	Uncharacterized protein	ST13	1	9.17663e-10	172.76	AIDLFTDAIK(1)LNPR	2	1.1191	3	1	1.38404e-06	122.64	AIDLFTDAIK(1)LNPR	3	-1.5808	2
A0A287B8B1	153	K	Uncharacterized protein	ST13	1	0.00396922	113.7	LAILYAK(1)R	2	-0.2285	1	1	0.0121515	104.45	LAILYAK(1)R	2	0.24794	1
A0A287B8R2	116	K	Nuclear distribution C, dynein complex regulator	NUDC	1	1.79149e-07	144.73	K(1)TDFFVGGEEGMAEK	2	0.20694	1	1	8.41924e-09	132.51	K(1)TDFFVGGEEGMAEK	2	-0.83545	1
A0A287B8R2	199	K	Nuclear distribution C, dynein complex regulator	NUDC	1	0.0304704	69.275	LQLEIDQK(1)K	2	-0.33183	1	1	0.00487598	91.867	LQLEIDQK(1)K	2	-0.020408	1
A0A287B8X4	70	K	Serine and arginine rich splicing factor 7	SRSF7	1	0.00690978	78.043	GLDGK(1)VICGSR	2	1.0656	3	1	0.00039626	100.93	GLDGK(1)VICGSR	2	0.79174	1
A0A287B8X4	24	K	Serine and arginine rich splicing factor 7	SRSF7	1	9.87331e-12	161.24	VYVGNLGTGAGK(1)GELER	2	-0.069313	1	1	1.86519e-11	155.1	VYVGNLGTGAGK(1)GELER	2	0.42886	1
A0A287B929	160	K	60S ribosomal protein L13a	RPL13A	1	1.254e-11	206.1	YQAVTATLEEK(1)R	2	0.68153	1	1	2.77453e-19	218.75	YQAVTATLEEK(1)R	2	-0.33098	1
A0A287B929	126	K	60S ribosomal protein L13a	RPL13A	1	0.0255047	63.32	MVVPAALK(1)VVR	2	-1.85	2	1	0.00185243	83.499	MVVPAALK(1)VVR	2	-0.26545	1
A0A287B931	128	K	RAP1B, member of RAS oncogene family	RAP1B	1	8.02303e-09	186.81	VVGK(1)EQGQNLAR	2	0.078633	1	1	7.10761e-06	130.1	VVGK(1)EQGQNLAR	2	0.098121	1
A0A287B959	37	K	Histone H2A	HIST1H2AC	1	0.00481849	142.36	K(1)GNYAER	2	-0.29496	1	1	0.0023139	149.4	K(1)GNYAER	2	0.0060061	1
A0A287B9W3	1200	K	Dynein cytoplasmic 1 heavy chain 1	DYNC1H1	1	0.00061271	111.27	SVLVSAGNVK(1)R	2	-1.1325	1	1	5.83045e-06	138.22	SVLVSAGNVK(1)R	2	2.4143	1
A0A287B9W3	2328	K	Dynein cytoplasmic 1 heavy chain 1	DYNC1H1	1	2.41938e-05	118.19	SQELEVK(1)NAAANDK	2	0.49269	1	1	2.38996e-05	114.29	SQELEVK(1)NAAANDK	2	-1.6837	1
A0A287B9X9	291	K	Uncharacterized protein	---	1	3.82978e-10	213.31	LAVDK(1)ASWQR	2	0.14618	2	1	2.05199e-07	174.86	LAVDK(1)ASWQR	2	0.82215	1
A0A287B9X9	192	K	Uncharacterized protein	---	1	0.00747618	116.37	GK(1)EFECK	2	0.31731	1	1	0.00913411	100.19	GK(1)EFECK	2	0.19549	1
A0A287BA60	150	K	Uncharacterized protein	RANBP1	1	5.91172e-05	136.5	FLNAENAQK(1)FK	2	1.37	1	1	1.17095e-05	132.25	FLNAENAQK(1)FK	2	-0.48564	1
A0A287BAW0	55	K	Uncharacterized protein	NDUFA5	1	9.73382e-06	128.22	YTEQITNEK(1)LGMVK	2	0.45917	1	1	7.88389e-07	130.2	YTEQITNEK(1)LGMVK	2	0.043437	2
A0A287BAX8	114	K	Eukaryotic translation initiation factor 3 subunit J	EIF3J	1	0.00190045	126.24	DK(1)ITQYEK	2	-1.0247	1	1	0.0051164	95.502	DK(1)ITQYEK	2	-0.61613	1
A0A287BAZ6	26	K	Peroxiredoxin 2	PRDX2	1	1.76678e-09	133.81	PAPEFQATAVVNGAFK(1)EVK	2	-0.28561	2	1	3.92703e-08	115.57	PAPEFQATAVVNGAFK(1)EVK	3	-0.22058	4
A0A287BAZ6	135	K	Peroxiredoxin 2	PRDX2	1	1.23051e-06	161.67	GLFIIDGK(1)GVLR	2	0.17278	4	1	7.1719e-08	150.04	GLFIIDGK(1)GVLR	2	-0.051126	2
A0A287BAZ6	92	K	Peroxiredoxin 2	PRDX2	1	0.0212547	73.885	K(1)EGGLGPLK	2	-0.97282	1	1	0.0234467	74.533	K(1)EGGLGPLK	2	-0.11813	1
A0A287BAZ6	191	K	Peroxiredoxin 2	PRDX2	0.967377	0.00335813	40.682	LVQAFQYTDEHGEVCPAGWK(0.006)PGSDTIK(0.027)PNVDDSK(0.967)EYFSK	4	0.077806	1	0.996632	0.00147186	41.017	LVQAFQYTDEHGEVCPAGWK(0.001)PGSDTIK(0.003)PNVDDSK(0.997)EYFSK	5	-0.13497	1
A0A287BAZ6	196	K	Peroxiredoxin 2	PRDX2	1	0.0288719	86.472	EYFSK(1)HN	2	-0.071005	1	1	0.0128417	90.777	EYFSK(1)HN	2	0.062384	1
A0A287BAZ6	29	K	Peroxiredoxin 2	PRDX2	1	0.0176636	80.684	EVK(1)LSDYK	2	0.55754	1	1	0.042094	57.59	EVK(1)LSDYK	2	-0.058945	1
A0A287BB01	222	K	Reticulon	---	1	0.0141193	74.165	SIVEK(1)IQAK	2	0.090634	1	1	0.0489727	63.816	SIVEK(1)IQAK	2	-0.3258	1
A0A287BBS4	240	K	ATP synthase subunit alpha	ATP5A1	1	1.3253e-05	175.51	STVAQLVK(1)R	2	0.031893	2	1	0.000108435	153.08	STVAQLVK(1)R	2	0.17131	2
A0A287BBS4	295	K	ATP synthase subunit alpha	ATP5A1	1	4.59743e-07	117.2	HALIIYDDLSK(1)QAVAYR	2	-3.2232	3	1	3.26615e-08	130.47	HALIIYDDLSK(1)QAVAYR	3	0.15936	1
A0A287BBS4	413	K	ATP synthase subunit alpha	ATP5A1	1	3.36765e-05	113.53	QVAGTMK(1)LELAQYR	2	0.49715	1	1	0.000718575	84.753	QVAGTMK(1)LELAQYR	2	1.5208	1
A0A287BBS4	209	K	ATP synthase subunit alpha	ATP5A1	1	2.66335e-08	171.32	TSIAIDTIINQK(1)R	3	0.039549	2	1	2.30869e-20	226.04	TSIAIDTIINQK(1)R	3	0.051882	2
A0A287BBS4	284	K	ATP synthase subunit alpha	ATP5A1	1	7.40068e-08	140.96	DNGK(1)HALIIYDDLSK	3	-0.061498	2	1	0.000196282	91.616	DNGK(1)HALIIYDDLSK	3	-0.034797	1
A0A287BBS4	477	K	ATP synthase subunit alpha	ATP5A1	1	0.000384948	121.6	GYLDK(1)LEPSK	2	0.6726	3	1	0.00261851	85.963	GYLDK(1)LEPSK	2	0.027224	1
A0A287BBS4	140	K	ATP synthase subunit alpha	ATP5A1	1	1.50302e-15	182.31	VVDALGNAIDGK(1)GPIGSK	2	-0.12986	3	1	1.49629e-20	179.46	VVDALGNAIDGK(1)GPIGSK	3	-1.0975	3
A0A287BBS6	25	K	Catenin delta 1	CTNND1	1	0.000238556	115.33	EQEAQFEK(1)LTR	2	1.3722	1	1	0.00400858	79.492	EQEAQFEK(1)LTR	2	0.90038	1
A0A287BDF8	332	K	Inositol-3-phosphate synthase 1	ISYNA1	1	0.000698289	114.4	YVPYVGDSK(1)R	2	-0.035914	2	1	0.00421044	83.869	YVPYVGDSK(1)R	2	0.46741	1
A0A287BDF8	295	K	Inositol-3-phosphate synthase 1	ISYNA1	1	0.000306065	70.837	EVSK(1)SSVVDDMVHSNPVLYK	3	-0.10683	3	1	0.00135707	61.942	EVSK(1)SSVVDDMVHSNPVLYK	3	0.85928	1
A0A287BE52	114	K	Uncharacterized protein	PSIP1	1	6.62194e-05	106.82	VSQVIMEK(1)STMLYNK	2	-0.39329	1	1	0.00321938	70.41	VSQVIMEK(1)STMLYNK	2	-0.25961	1
A0A287BE52	100	K	Uncharacterized protein	PSIP1	1	1.27622e-09	208.15	HTEMITTLK(1)K	2	1.4566	1	1	1.12339e-05	141.1	HTEMITTLK(1)K	3	1.0403	2
A0A287BE52	121	K	Uncharacterized protein	PSIP1	1	0.000920214	122.52	STMLYNK(1)FK	2	-0.23507	2	1	0.0434672	54.982	STMLYNK(1)FK	2	-0.25519	1
A0A287BFC9	516	K	Dolichyl-diphosphooligosaccharide--protein glycosyltransferase subunit 1	RPN1	1	2.3802e-11	139.9	SLELEHK(1)ALTSEVALLQSR	3	0.38235	1	1	5.45743e-12	126.84	SLELEHK(1)ALTSEVALLQSR	3	-0.82003	1
A0A287BFC9	571	K	Dolichyl-diphosphooligosaccharide--protein glycosyltransferase subunit 1	RPN1	1	3.18342e-06	188.91	K(1)DTYIENEK	2	-0.38303	1	1	0.000906663	115.78	K(1)DTYIENEK	2	-0.57878	1
A0A287BFC9	568	K	Dolichyl-diphosphooligosaccharide--protein glycosyltransferase subunit 1	RPN1	1	0.0572933	66.993	LVAGK(1)LK	2	0.48743	1	1	0.05202	58.981	LVAGK(1)LK	2	-1.097	1
A0A287BFC9	551	K	Dolichyl-diphosphooligosaccharide--protein glycosyltransferase subunit 1	RPN1	1	7.32775e-08	187.93	LDAQVK(1)ELVLK	2	-0.0059917	2	1	4.37077e-07	155.61	LDAQVK(1)ELVLK	2	-0.10884	2
A0A287BFC9	539	K	Dolichyl-diphosphooligosaccharide--protein glycosyltransferase subunit 1	RPN1	1	1.9879e-12	194.23	TEGSDLCDK(1)VSEMQK	2	-0.41258	2	1	6.04078e-10	153.09	TEGSDLCDK(1)VSEMQK	2	-0.25581	2
A0A287BFC9	508	K	Dolichyl-diphosphooligosaccharide--protein glycosyltransferase subunit 1	RPN1	1	0.000461656	128.03	DVSTLNSGK(1)K	2	0.18237	1	1	0.00280665	91.095	DVSTLNSGK(1)K	2	-0.28056	1
A0A287BFJ2	130	K	Clathrin light chain	CLTA	1	1.62875e-11	230.61	KQEAEWK(1)EK	2	0.14085	1	1	1.99088e-11	233.84	KQEAEWK(1)EK	2	0.0086035	2
A0A287BG14	34	K	Proteasome 26S subunit, ATPase 6	PSMC6	1	0.00690007	69.672	LLEHK(1)EIDGR	3	0.19147	1	1	0.00632769	70.942	LLEHK(1)EIDGR	3	-0.14983	1
A0A287BG14	220	K	Proteasome 26S subunit, ATPase 6	PSMC6	1	1.14412e-08	140.93	VVSSSIVDK(1)YIGESAR	2	-0.54858	1	1	2.35678e-05	103.01	VVSSSIVDK(1)YIGESAR	2	-0.43429	1
A0A287BGV6	1152	K	Collagen type XIV alpha 1 chain	COL14A1	1	0.0532741	49.632	SQDDVNK(1)ISK	2	-0.99155	1	1	4.28242e-05	124.34	SQDDVNK(1)ISK	2	-0.47596	1
A0A287BGV6	1091	K	Collagen type XIV alpha 1 chain	COL14A1	1	0.00982203	110.67	LNTYK(1)TK	2	-1.5092	1	1	0.0485072	60.478	LNTYK(1)TK	2	-2.4126	1
A0A287BH14	181	K	Elastin microfibril interfacer 1	EMILIN1	1	0.000140646	113.99	ALEK(1)LLASVEER	2	-0.20384	1	1	0.00759304	69.456	ALEK(1)LLASVEER	2	-0.21722	1
A0A287BHE7	96	K	40S ribosomal protein S14	RPS14	1	1.76815e-06	155.33	ELGITALHIK(1)LR	2	0.251	3	1	0.000327381	95.618	ELGITALHIK(1)LR	3	-0.062611	1
A0A287BHY7	291	K	Aldehyde dehydrogenase, mitochondrial	ALDH2	1	6.94903e-10	175.29	TEQGPQIDETQFK(1)K	2	0.5576	1	1	1.99957e-12	167.03	TEQGPQIDETQFK(1)K	2	0.20515	1
A0A287BIV4	205	K	Proteasome subunit alpha type	PSMA4	1	0.000813364	105.03	TMDVSK(1)LSAEK	2	-0.96976	2	1	0.00467412	78.324	TMDVSK(1)LSAEK	2	0.75985	1
A0A287BIV4	210	K	Proteasome subunit alpha type	PSMA4	1	0.00219449	84.173	LSAEK(1)VEIATLTR	2	0.49839	1	1	3.02832e-06	125.47	LSAEK(1)VEIATLTR	2	0.30241	2
A0A287BIV4	199	K	Proteasome subunit alpha type	PSMA4	1	0.000412094	119.27	VLNK(1)TMDVSK	2	0.030806	1	1	0.000568172	101.3	VLNK(1)TMDVSK	2	0.24921	1
A0A287BJJ0	2136	K	Chromosome 5 open reading frame 42	C5orf42	1	0.028828	104.37	K(1)LFNLTK	2	-0.83949	1	1	0.0226698	104.21	K(1)LFNLTK	2	0.16404	1
A0A287BK04	197	K	Uncharacterized protein	TMED7	1	0.0206045	104.21	SFFSDK(1)R	2	-0.33982	1	1	0.0333642	114.78	SFFSDK(1)R	2	-0.30466	1
A0A287BK04	69	K	Uncharacterized protein	TMED7	1	1.78958e-05	122.56	LEDPDGNVLYK(1)EMK	2	0.30421	1	1	4.64906e-05	107.35	LEDPDGNVLYK(1)EMK	2	-0.047073	1
A0A287BLD2	279	K	Collagen type I alpha 1 chain	COL1A1	1	5.06305e-10	147.09	GFSGLDGAK(1)GDAGPAGPK	2	-0.90559	4	1	4.40243e-05	98.572	GFSGLDGAK(1)GDAGPAGPK	2	-0.71307	1
A0A287BLM4	268	K	Collagen type VI alpha 3 chain	COL6A3	1	1.27211e-05	158.05	TLSGTTEESK(1)R	2	0.14009	1	1	3.00498e-09	184.24	TLSGTTEESK(1)R	2	0.11567	1
A0A287BM53	212	K	60S ribosomal protein L7a	RPL7A	1	1.14717e-05	91.414	TCTTVAFTQVNSEDK(1)GALAK	3	0.72589	1	1	3.81263e-05	93.371	TCTTVAFTQVNSEDK(1)GALAK	2	-0.33785	1
A0A287BM53	20	K	60S ribosomal protein L7a	RPL7A	1	0.00323954	92.838	VAPAPAVVK(1)K	2	-0.098146	1	1	0.00686621	80.688	VAPAPAVVK(1)K	2	0.27394	1
A0A287BM53	48	K	60S ribosomal protein L7a	RPL7A	1	9.42688e-05	127.17	NFGIGQDIQPK(1)R	2	0.26112	3	1	0.00188695	93.345	NFGIGQDIQPK(1)R	2	-0.46195	2
A0A287BMF7	69	K	Far upstream element binding protein 1	FUBP1	1	2.19317e-08	136.81	SCMLTGTPESVQSAK(1)R	2	0.44893	1	1	6.59242e-15	171.46	SCMLTGTPESVQSAK(1)R	2	0.18511	1
A0A287BND4	252	K	Translocase of outer mitochondrial membrane 70	TOMM70	1	0.000143979	144.65	VISLK(1)EANVK	2	0.93523	1	1	6.8585e-05	120.27	VISLK(1)EANVK	2	1.6765	2
A0A287BNK7	1733	K	Plectin	PLEC	1	9.27493e-06	150.29	LQQEAAVATQK(1)R	2	0.64388	1	1	0.000242132	104.24	LQQEAAVATQK(1)R	2	0.4407	1
A0A287BNS9	27	K	Uncharacterized protein	---	1	7.18336e-10	143.67	TITLEVEPSDTLENVK(1)AK	2	-1.1747	9	1	2.92623e-16	174.52	TITLEVEPSDTLENVK(1)AK	2	0.14206	2
A0A287BNS9	11	K	Uncharacterized protein	---	1	8.12533e-26	217.42	TLTGK(1)TITLEVEPSDTLENVK	3	0.46597	6	1	1.94238e-09	128.05	TLTGK(1)TITLEVEPSDTLENVK	3	-0.63438	4
A0A287BQ14	138	K	PDGFA associated protein 1	PDAP1	1	2.20325e-05	166.97	TEQAK(1)ADLAR	2	-0.82544	1	1	3.3647e-05	128.51	TEQAK(1)ADLAR	2	0.27473	1
A0A287BQR7	457	K	Dihydropyrimidinase like 2	DPYSL2	1	0.000476344	150.04	KPFPDFVYK(1)R	3	-0.27471	6	1	2.8287e-06	141.91	KPFPDFVYK(1)R	2	1.5012	3
A0A287BQR7	235	K	Dihydropyrimidinase like 2	DPYSL2	1	0.000186838	103.83	VMSK(1)SAAEVIAQAR	2	-1.9443	1	1	3.42258e-05	111.12	VMSK(1)SAAEVIAQAR	2	-0.44618	1
A0A287BQW3	27	K	H1 histone family member 0	H1F0	1	3.29542e-09	133.21	STDHPK(1)YSDMIVAAIQAEK	2	-0.063694	5	1	3.5014e-09	132.51	STDHPK(1)YSDMIVAAIQAEK	3	0.072467	1
A0A287BQW3	85	K	H1 histone family member 0	H1F0	1	2.30295e-16	234.79	QTK(1)GVGASGSFR	2	0.72584	2	1	0.000993482	89.038	QTK(1)GVGASGSFR	2	-0.27529	1
A0A287BQW3	97	K	H1 histone family member 0	H1F0	1	0.00267445	113.66	LAK(1)SDEPK	2	-0.9618	1	1	0.00899807	82.75	LAK(1)SDEPK	2	0.35614	1
A0A287BQW3	59	K	H1 histone family member 0	H1F0	1	2.99387e-24	240.2	SHYK(1)VGENADSQIK	3	-1.1708	2	1	3.44563e-24	217.48	SHYK(1)VGENADSQIK	2	-0.57159	2
A0A287BQW3	69	K	H1 histone family member 0	H1F0	1	0.0286862	51.03	VGENADSQIK(1)LSIK	2	-0.058727	1	1	0.000494305	90.725	VGENADSQIK(1)LSIK	2	1.261	1
A0A287BQW3	82	K	H1 histone family member 0	H1F0	1	1.51914e-07	178.46	LVTTGVLK(1)QTK	2	0.33976	2	1	0.000348554	101.5	LVTTGVLK(1)QTK	2	0.28169	1
A0A287BQW3	55	K	H1 histone family member 0	H1F0	1	0.00441954	134.15	YIK(1)SHYK	2	1.2385	1	1	0.0183795	81.191	YIK(1)SHYK	2	0.20497	1
A0A287BRG3	554	K	Splicing factor proline and glutamine rich	SFPQ	1	5.47744e-08	135.02	MEELHNQEMQK(1)R	2	0.95217	2	1	1.1949e-11	179.67	MEELHNQEMQK(1)R	2	-1.1405	1
A0A287BRG3	314	K	Splicing factor proline and glutamine rich	SFPQ	1	0.0116376	62.104	LFAK(1)YGEPGEVFINK	2	-0.49915	1	1	0.00441245	64.565	LFAK(1)YGEPGEVFINK	2	1.3901	1
A0A287BRG3	327	K	Splicing factor proline and glutamine rich	SFPQ	1	0.0124072	87.181	GK(1)GFGFIK	2	0.13298	2	1	0.019612	71.692	GK(1)GFGFIK	2	0.028376	1
A0A287BRG3	467	K	Splicing factor proline and glutamine rich	SFPQ	1	0.000345198	158.07	NPMYQK(1)ER	2	-0.69261	1	1	0.000449834	144.12	NPMYQK(1)ER	2	-0.7109	1
A0A287BRG3	461	K	Splicing factor proline and glutamine rich	SFPQ	1	0.00157936	99.815	LAQK(1)NPMYQK	2	0.98283	1	1	0.000286069	109.88	LAQK(1)NPMYQK	2	1.9463	1
A0A287BRG3	325	K	Splicing factor proline and glutamine rich	SFPQ	1	0.000162074	109.72	YGEPGEVFINK(1)GK	2	-0.1278	1	1	0.00306358	77.185	YGEPGEVFINK(1)GK	2	-2.2734	1
A0A287BRL8	11	K	Myristoylated alanine rich protein kinase C substrate	MARCKS	1	1.29871e-12	137.12	TASK(1)GEAAGERPGEAAVASSPSK	2	1.0209	2	1	4.2217e-06	88.976	TASK(1)GEAAGERPGEAAVASSPSK	3	0.018305	1
A0A287BRM0	63	K	Discs large MAGUK scaffold protein 5	DLG5	1	0.00780978	114.43	LLLAK(1)ER	2	-0.33353	1	1	0.00184558	143	LLLAK(1)ER	2	-0.23608	1
A0A287BS14	309	K	Septin 11	SEPT11	1	0.00106532	92.445	ELHEK(1)FDLLK	3	-0.30667	2	1	5.16645e-07	169.52	ELHEK(1)FDLLK	2	0.30536	3
A0A287BS14	113	K	Septin 11	SEPT11	1	0.000958007	133.13	SLDLVTMK(1)K	2	0.85594	1	1	0.000903429	115.82	SLDLVTMK(1)K	2	0.171	1
A0A287BSA8	147	K	Ribosomal protein	RPL10A	1	0.000161926	74.793	FPSLLTHNENMVAK(1)VDEVK	3	-0.98389	1	1	3.0062e-05	94.632	FPSLLTHNENMVAK(1)VDEVK	3	-0.37111	1
A0A287BSA8	130	K	Ribosomal protein	RPL10A	1	0.0020583	91.658	ILGPGLNK(1)AGK	2	0.16589	1	1	0.00742297	73.499	ILGPGLNK(1)AGK	2	0.44801	1
A0A287BSA8	91	K	Ribosomal protein	RPL10A	1	0.00781014	61.409	AVDIPHMDIEALK(1)K	3	0.95559	1	1	0.000356567	87.083	AVDIPHMDIEALK(1)K	3	0.089041	1
A0A287BSA8	62	K	Ribosomal protein	RPL10A	1	2.64353e-10	145.91	PK(1)FSVCVLGDQQHCDEAK	3	-0.99708	1	1	9.03847e-09	132.25	PK(1)FSVCVLGDQQHCDEAK	3	-0.94803	1
A0A287BTK2	690	K	Calcium-transporting ATPase	ATP2B1	1	8.43953e-07	113.33	QVVAVTGDGTNDGPALK(1)K	2	-0.73551	1	1	0.000104803	83.758	QVVAVTGDGTNDGPALK(1)K	2	1.1461	1
A0A288CFV5	319	K	Serotransferrin	TF	1	0.000293373	104.59	DLLFK(1)DSANGFLR	2	-2.5647	1	1	1.10494e-10	169.89	DLLFK(1)DSANGFLR	2	0.4176	1
A0A288CFW1	192	K	Uncharacterized protein	PGRMC2	1	0.00702999	95.815	EK(1)YDYVGR	2	3.0595	1	1	0.00770426	86.205	EK(1)YDYVGR	2	0.54631	1
A0A288CFY3	11	K	Tropomyosin alpha-3 chain	TPM3	1	2.26342e-05	141.1	AGITTIEAVK(1)R	2	-0.2443	2	1	3.35703e-07	152.04	AGITTIEAVK(1)R	2	0.25928	1
A0A288CFY3	169	K	Tropomyosin alpha-3 chain	TPM3	1	2.57321e-19	220.52	LMDQNLK(1)CLSAAEEK	2	-0.28522	4	1	3.73604e-05	103.6	LMDQNLK(1)CLSAAEEK	2	-0.36822	2
A0A2C9F3C2	39	K	Caveolin-1	CAV1	1	0.000283367	80.738	AMAEEMNEK(1)QVYDAHTK	3	-0.30344	1	1	0.000167579	84.41	AMAEEMNEK(1)QVYDAHTK	3	-1.0328	2
A0A2C9F3C2	5	K	Caveolin-1	CAV1	1	3.38574e-11	154.49	SGGK(1)YVDSEGHLYTVPIR	3	0.24819	2	1	1.83885e-16	173.37	SGGK(1)YVDSEGHLYTVPIR	2	-0.62123	1
A0A2C9F3H3	218	K	Aminoacylase-1	ACY1	1	0.000780685	90.614	FIEDTAAEK(1)LHK	3	-0.37003	1	1	0.000702854	84.605	FIEDTAAEK(1)LHK	3	0.20925	1
A0PFK5	278	K	Capping protein (Actin filament) muscle Z-line, alpha 1	CP	1	0.00262542	114.28	ILSYK(1)IGK	2	0.043542	1	1	0.0204145	70.856	ILSYK(1)IGK	2	0.99685	1
A0PFK5	97	K	Capping protein (Actin filament) muscle Z-line, alpha 1	CP	1	0.000700471	110.76	ISFK(1)FDHLR	3	0.21927	1	1	0.000180462	123.35	ISFK(1)FDHLR	3	-0.58894	1
A0PFK5	268	K	Capping protein (Actin filament) muscle Z-line, alpha 1	CP	1	0.000260665	173.28	TK(1)IDWNK	2	-0.0074239	1	1	0.00435685	122.18	TK(1)IDWNK	2	-0.16565	1
A1E295	237	K	Cathepsin B	CTSB	1	0.0204877	66.023	NEK(1)EIMAEIYK	2	0.46056	1	1	0.00164577	85.973	NEK(1)EIMAEIYK	2	1.3046	1
A1E295	97	K	Cathepsin B	CTSB	1	2.94515e-06	138.02	EQWPNCPTIK(1)EIR	2	-0.086209	1	1	3.54004e-08	131.32	EQWPNCPTIK(1)EIR	2	0.23428	1
A1E295	220	K	Cathepsin B	CTSB	1	0.000241136	100.4	ICEPGYTPSYK(1)EDK	2	0.74378	1	1	2.13739e-05	115.06	ICEPGYTPSYK(1)EDK	2	1.0116	1
A1XQU1	72	K	Proteasome subunit beta type-7	PSMB7	1	0.0356041	48.899	ATEGMVVADK(1)NCSK	2	-0.14543	1	1	5.42988e-06	119.96	ATEGMVVADK(1)NCSK	2	-0.47687	1
A1XQU5	59	K	60S ribosomal protein L27	RPL27	1	0.0039099	114.28	VTAAMGK(1)K	2	1.7345	1	1	0.00799285	94.114	VTAAMGK(1)K	2	1.5803	1
A1XQU5	98	K	60S ribosomal protein L27	RPL27	1	0.000643282	133.13	TVVNK(1)DVFR	2	0.62706	1	1	0.00247397	96.342	TVVNK(1)DVFR	2	-0.042188	1
A1XQU5	93	K	60S ribosomal protein L27	RPL27	1	2.56174e-05	117.2	YSVDIPLDK(1)TVVNK	2	0.3878	2	1	0.000740355	84.173	YSVDIPLDK(1)TVVNK	2	-1.744	1
A1XQU9	8	K	40S ribosomal protein S20	RPS20	1	1.38892e-07	143.05	DTGK(1)TPVEPEVAIHR	2	-0.031226	3	1	7.87189e-05	97.797	DTGK(1)TPVEPEVAIHR	2	0.492	2
A1XQU9	4	K	40S ribosomal protein S20	RPS20	1	0.0292089	77.058	AFK(1)DTGK	2	-0.35543	1	1	0.0111754	77.058	AFK(1)DTGK	2	0.70297	1
A8U4R4	538	K	Transketolase	tkt	1	0.000345249	100.04	VLDPFTVK(1)PLDR	3	-0.54	2	1	0.00304654	79.492	VLDPFTVK(1)PLDR	2	0.47578	1
A8U4R4	327	K	Transketolase	tkt	1	0.000490858	83.54	AYGQALAK(1)LGHASDR	3	0.48734	1	1	0.00040038	82.651	AYGQALAK(1)LGHASDR	3	-1.3227	1
A8U4R4	16	K	Transketolase	tkt	1	5.44926e-07	185.6	LQALK(1)DTANR	2	2.2669	1	1	5.02519e-07	169.76	LQALK(1)DTANR	2	-4.4474	1
A8U4R4	493	K	Transketolase	tkt	1	1.2193e-08	96.793	TSRPENAIIYNNNEDFQIGQAK(1)VVLK	3	-0.017209	2	1	1.13879e-07	92.147	TSRPENAIIYNNNEDFQIGQAK(1)VVLK	3	-0.29338	1
A8U4R4	609	K	Transketolase	tkt	1	0.000153596	124.67	MFGIDK(1)DAIAR	2	-1.7921	1	1	0.00285036	81.525	MFGIDK(1)DAIAR	2	0.66802	1
A9XFX6	252	K	F-actin capping protein beta subunit	Capzb	1	0.0373365	55.98	SVQTFADK(1)SK	2	-4.1992	1	1	0.000774547	99.752	SVQTFADK(1)SK	2	2.3126	1
A9XFX6	235	K	F-actin capping protein beta subunit	Capzb	1	4.0616e-06	152.69	STLNEIYFGK(1)TK	3	-1.0447	4	1	6.82953e-08	150.49	STLNEIYFGK(1)TK	2	-0.020133	2
A9XFX6	223	K	F-actin capping protein beta subunit	Capzb	1	6.95689e-05	152.97	LVEDMENK(1)IR	2	-0.38428	2	1	0.000234186	112.36	LVEDMENK(1)IR	2	-1.8262	1
B2CCY7	179	K	Nuclear matrix protein 200	nmp-200	1	0.000100265	120.87	LQDK(1)ATVLTTER	2	-0.0035551	1	1	2.67676e-08	155.86	LQDK(1)ATVLTTER	2	0.44178	1
B3SP85	214	K	Gamma-interferon-inducible-lysosomal thiol reductase	IFI30	1	0.000157197	102.52	PMTEK(1)DQLLR	2	-0.68973	1	1	0.000316324	108.43	PMTEK(1)DQLLR	2	-1.0258	1
B5APU3	219	K	Actin-related protein 2-like protein	ACTR2	1	5.66453e-06	124.2	EK(1)LCYVGYNIEQEQK	2	-0.61999	2	1	0.00191023	69.331	EK(1)LCYVGYNIEQEQK	3	-0.93448	1
B5APU3	381	K	Actin-related protein 2-like protein	ACTR2	1	0.000420721	143.03	QEYQEK(1)GVR	2	0.85574	1	1	0.000205256	134.25	QEYQEK(1)GVR	2	0.40238	1
B5APU3	336	K	Actin-related protein 2-like protein	ACTR2	1	0.0406085	63.397	GDVEK(1)LSK	2	0.23687	1	1	0.00817278	84.522	GDVEK(1)LSK	2	-0.26666	1
B5APU9	44	K	Actin-related protein 2/3 complex subunit 4	ARPC4	1	2.16174e-06	133.48	SSK(1)ELLLQPVTISR	2	-0.030966	1	1	4.53837e-05	107.69	SSK(1)ELLLQPVTISR	2	0.95276	2
C4MXZ1	142	K	ADP-ribosylation factor 1	ARF1	1	4.92881e-10	122.3	QDLPNAMNAAEITDK(1)LGLHSLR	3	-1.1455	1	1	0.000106525	66.467	QDLPNAMNAAEITDK(1)LGLHSLR	3	0.47155	1
C5H0C6	115	K	Ubiquitin thioesterase	OTUB1	1	0.0173646	98.523	FK(1)AVSAK	2	-2.4883	2	1	0.0238282	76.847	FK(1)AVSAK	2	1.2885	1
D0G0C7	25	K	Antioxidant protein 1 homolog (Yeast)	ATOX1	1	1.09278e-09	135.23	VLNK(1)LGGVQFDIDLPNKK	3	0.085083	3	1	3.79723e-06	112.34	VLNK(1)LGGVQFDIDLPNKK	3	-0.17877	1
D0G0C7	3	K	Antioxidant protein 1 homolog (Yeast)	ATOX1	1	2.26914e-15	168.79	PK(1)HEFSVDMTCEGCSNAVTR	3	0.59963	2	1	2.78149e-07	117.37	PK(1)HEFSVDMTCEGCSNAVTR	3	-0.76149	2
D0G0C8	203	K	Chaperonin containing TCP1, subunit 2 (Beta)	CCT2	1	2.58885e-07	160.46	GSGNLEAIHVIK(1)K	2	0.45027	4	1	1.91464e-07	139.64	GSGNLEAIHVIK(1)K	2	0.14632	2
D0G0C8	248	K	Chaperonin containing TCP1, subunit 2 (Beta)	CCT2	1	2.03698e-07	149.69	ILIANTGMDTDK(1)IK	2	-1.2947	2	1	0.000367956	94.09	ILIANTGMDTDK(1)IK	2	-1.3713	1
D0G0C8	441	K	Chaperonin containing TCP1, subunit 2 (Beta)	CCT2	1	1.10307e-05	131.69	EAVAMESYAK(1)ALR	2	0.22666	2	1	3.18338e-05	115.57	EAVAMESYAK(1)ALR	2	-1.6127	1
D0G0C8	176	K	Chaperonin containing TCP1, subunit 2 (Beta)	CCT2	1	6.55305e-06	162.31	LLTHHK(1)DHFTK	4	-0.60203	3	1	0.0001532	103.21	LLTHHK(1)DHFTK	3	0.49425	1
D0G0C8	119	K	Chaperonin containing TCP1, subunit 2 (Beta)	CCT2	1	0.0157199	80.688	EAESLIAK(1)K	2	0.42664	1	1	0.0103442	80.688	EAESLIAK(1)K	2	0.53038	1
D0G0C8	431	K	Chaperonin containing TCP1, subunit 2 (Beta)	CCT2	1	0.000146659	106.38	TPGK(1)EAVAMESYAK	2	0.12557	1	1	2.3121e-07	137.27	TPGK(1)EAVAMESYAK	2	0.15286	1
D0G0C9	67	K	Chaperonin containing TCP1, subunit 7 (Eta)	CCT7	1	0.00116512	56.29	ATISNDGATILK(1)LLDVVHPAAK	3	-0.29992	1	1	0.00340147	50.858	ATISNDGATILK(1)LLDVVHPAAK	3	-0.78604	1
D0G0C9	250	K	Chaperonin containing TCP1, subunit 7 (Eta)	CCT7	1	0.0177123	70.808	AEK(1)DNAEIR	2	-1.1395	1	1	7.52094e-05	152.97	AEK(1)DNAEIR	2	-0.34607	1
D0G0C9	135	K	Chaperonin containing TCP1, subunit 7 (Eta)	CCT7	1	0.000221058	117.25	TATQLAVNK(1)IK	2	0.2809	2	1	7.13838e-06	135.8	TATQLAVNK(1)IK	2	0.2094	1
D0G0C9	47	K	Chaperonin containing TCP1, subunit 7 (Eta)	CCT7	1	0.0192592	67.385	GMDK(1)LIVDGR	2	-2.3368	1	1	0.033883	57.225	GMDK(1)LIVDGR	2	0.90426	1
D0G0C9	172	K	Chaperonin containing TCP1, subunit 7 (Eta)	CCT7	1	0.00108119	100.88	LISQQK(1)AFFAK	2	0.21952	2	1	0.000358695	101.38	LISQQK(1)AFFAK	2	-0.023253	1
D0G0C9	77	K	Chaperonin containing TCP1, subunit 7 (Eta)	CCT7	1	4.27302e-06	110.12	LLDVVHPAAK(1)TLVDIAK	3	-0.12151	1	1	0.00673111	55.975	LLDVVHPAAK(1)TLVDIAK	3	0.071232	1
D0G0C9	292	K	Chaperonin containing TCP1, subunit 7 (Eta)	CCT7	1	6.30339e-05	86.213	VVLSK(1)LPIGDVATQYFADR	3	0.030525	2	1	2.99056e-12	140.28	VVLSK(1)LPIGDVATQYFADR	3	-0.19991	1
D0G0C9	157	K	Chaperonin containing TCP1, subunit 7 (Eta)	CCT7	1	3.07341e-05	124.42	LLEK(1)CAMTALSSK	2	1.0114	1	1	0.00577826	69.258	LLEK(1)CAMTALSSK	2	2.4404	1
D0G7F6	6	K	Triosephosphate isomerase	TPI1	1	0.0013456	123.16	K(1)FFVGGNWK	2	-0.71824	1	1	0.000154799	146.81	K(1)FFVGGNWK	2	0.083454	2
D0G7F6	149	K	Triosephosphate isomerase	TPI1	1	4.79466e-09	168.18	VVFEQTK(1)VIADNVK	2	0.81939	1	1	1.56899e-07	138.21	VVFEQTK(1)VIADNVK	2	-1.9765	2
D0G7F6	156	K	Triosephosphate isomerase	TPI1	1	1.6655e-05	152.64	VIADNVK(1)DWNK	2	0.066021	4	1	1.02011e-05	133.42	VIADNVK(1)DWNK	2	1.3807	1
D0G7F6	142	K	Triosephosphate isomerase	TPI1	1	1.34521e-06	134.04	EAGITEK(1)VVFEQTK	2	0.60537	2	1	9.73687e-08	138.97	EAGITEK(1)VVFEQTK	2	0.040098	2
D0G7F6	188	K	Triosephosphate isomerase	TPI1	1	2.83617e-09	160.65	TATPQQAQEVHEK(1)LR	2	0.17466	3	1	1.81646e-07	134.88	TATPQQAQEVHEK(1)LR	3	1.1307	3
D0G7F6	14	K	Triosephosphate isomerase	TPI1	1	1.24472e-05	143.4	FFVGGNWK(1)MNGR	2	-0.098857	3	1	7.67568e-10	169.37	FFVGGNWK(1)MNGR	2	-0.13504	1
D0G7F6	59	K	Triosephosphate isomerase	TPI1	1	0.00419319	74.649	LDPK(1)IAVAAQNCYK	2	-2.7369	2	1	5.10363e-05	105.95	LDPK(1)IAVAAQNCYK	3	-0.95172	2
D9U8D1	43	K	Dynein light chain	LC8	1	0.019093	86.67	DIAAHIK(1)K	2	-0.37265	1	1	0.0333236	68.224	DIAAHIK(1)K	2	-0.49447	1
E0YLM4	149	K	Mesencephalic astrocyte-derived neurotrophic factor	MANF	1	9.40271e-08	147.1	ILDDWGETCK(1)GCAEK	2	-0.021962	1	1	4.95039e-07	125.73	ILDDWGETCK(1)GCAEK	2	-0.52979	1
E0YLM4	130	K	Mesencephalic astrocyte-derived neurotrophic factor	MANF	1	0.000236123	124.12	QIDLSTVDLK(1)K	2	-0.31988	1	1	5.85184e-08	174.24	QIDLSTVDLK(1)K	2	1.1	1
E0YLM4	154	K	Mesencephalic astrocyte-derived neurotrophic factor	MANF	1	0.00130658	103.26	GCAEK(1)SDYIR	2	-1.2272	1	1	0.00163407	93.325	GCAEK(1)SDYIR	2	-0.062385	1
E1CAJ6	368	K	Protein disulfide isomerase P5	pdi-p5	1	0.00744673	116.54	MK(1)FALLK	2	-0.38147	2	1	0.00823645	102.71	MK(1)FALLK	2	-0.47149	2
E1CAJ6	102	K	Protein disulfide isomerase P5	pdi-p5	1	8.68461e-11	131.26	HQSLGGQYGVQGFPTIK(1)IFGSNK	3	0.86221	2	1	2.91453e-19	137.72	HQSLGGQYGVQGFPTIK(1)IFGSNK	3	0.52958	1
E1CAJ6	245	K	Protein disulfide isomerase P5	pdi-p5	1	3.95577e-08	152	IFQK(1)GESPVDYDGGR	2	-0.013462	3	1	4.90231e-14	176.89	IFQK(1)GESPVDYDGGR	2	-0.4344	2
E1CAJ6	208	K	Protein disulfide isomerase P5	pdi-p5	1	1.17102e-06	111.02	NLEPEWAAAATEVK(1)EQTK	3	0.51494	1	1	7.1036e-09	133.94	NLEPEWAAAATEVK(1)EQTK	3	0.17428	1
E1CAJ6	160	K	Protein disulfide isomerase P5	pdi-p5	1	1.36398e-07	167.89	K(1)DVIELTDDTFDK	2	-0.81781	1	1	4.24834e-06	125.97	K(1)DVIELTDDTFDK	2	-0.43583	1
E1CAJ6	77	K	Protein disulfide isomerase P5	pdi-p5	1	0.00341794	84.297	DVVK(1)VGAVDADK	2	-0.18549	1	1	0.00603681	72.891	DVVK(1)VGAVDADK	2	-0.056394	1
E1CAJ6	216	K	Protein disulfide isomerase P5	pdi-p5	1	1.98299e-12	173.03	VK(1)LAAVDATVNQVLASR	3	0.064887	3	1	2.36179e-11	149.97	VK(1)LAAVDATVNQVLASR	3	0.3186	1
E1CAJ6	66	K	Protein disulfide isomerase P5	pdi-p5	1	0.0599755	77.282	LTPEWK(1)K	2	-2.1502	1	1	0.0206301	87.323	LTPEWK(1)K	2	1.296	1
E1CAJ6	73	K	Protein disulfide isomerase P5	pdi-p5	1	0.00026087	132.25	VATALK(1)DVVK	2	-0.077608	2	1	0.00103379	97.813	VATALK(1)DVVK	2	-0.1918	1
E7EI20	52	K	Rho GDP dissociation inhibitor alpha	ARHGDIA	1	0.00197677	124.98	YK(1)EALLGR	2	-0.29617	2	1	0.000881547	129.72	YK(1)EALLGR	2	-0.092023	1
E7EI20	141	K	Rho GDP dissociation inhibitor alpha	ARHGDIA	1	8.07534e-05	110.55	IDK(1)TDYMVGSYGPR	2	-0.6343	1	1	0.000675173	85.909	IDK(1)TDYMVGSYGPR	2	-1.0948	1
F1RF07	107	K	Uncharacterized protein	ZCCHC9	1	0.0284605	70.028	QEIALALK(1)K	2	0.22975	3	1	0.0335561	63.184	QEIALALK(1)K	2	-0.075831	1
F1RFI8	360	K	EWS RNA binding protein 1	EWSR1	1	1.38892e-07	143.05	AAVEWFDGK(1)DFQGSK	2	-0.39005	2	1	2.7759e-07	132.08	AAVEWFDGK(1)DFQGSK	2	-0.38905	1
F1RFQ7	123	K	GTP-binding nuclear protein Ran	RAN	1	0.000205655	90.379	VCENIPIVLCGNK(1)VDIK	3	0.75485	3	1	0.000162841	84.94	VCENIPIVLCGNK(1)VDIK	3	-0.84776	1
F1RFQ7	99	K	GTP-binding nuclear protein Ran	RAN	1	0.00134384	89.171	VTYK(1)NVPNWHR	3	0.37517	1	1	0.0068686	64.82	VTYK(1)NVPNWHR	3	0.46007	1
F1RFQ7	60	K	GTP-binding nuclear protein Ran	RAN	1	8.80312e-12	185.66	GPIK(1)FNVWDTAGQEK	2	0.6383	1	1	2.82424e-13	171.26	GPIK(1)FNVWDTAGQEK	2	0.46861	1
F1RFQ7	37	K	GTP-binding nuclear protein Ran	RAN	1	0.000954398	133.23	HLTGEFEK(1)K	2	0.0023619	2	1	0.000359361	130.41	HLTGEFEK(1)K	2	0.40501	1
F1RFQ7	23	K	GTP-binding nuclear protein Ran	RAN	1	1.76463e-06	118.21	LVLVGDGGTGK(1)TTFVK	2	2.6747	4	1	4.00599e-06	118.21	LVLVGDGGTGK(1)TTFVK	2	0.97204	1
F1RFY1	54	K	Profilin	PFN1	1	2.02467e-08	130.56	TFVNITPAEVGVLVGK(1)DR	3	-0.74324	1	1	4.53907e-16	168.16	TFVNITPAEVGVLVGK(1)DR	3	0.31926	3
F1RGC9	321	K	Proteasome 26S subunit, non-ATPase 13	PSMD13	0.999977	0.00212797	69.979	ALSVGLVK(1)GSIDEVDKR	3	-1.5138	1	0.99988	0.00151827	74.147	ALSVGLVK(1)GSIDEVDKR	3	-0.19218	1
F1RGG1	7	K	40S ribosomal protein S19	RPS19	1	8.79261e-20	232.17	PGVTVK(1)DVNQQEFVR	2	0.017258	1	1	4.00231e-13	168.41	PGVTVK(1)DVNQQEFVR	2	-0.0087706	1
F1RGG1	111	K	40S ribosomal protein S19	RPS19	1	0.000249075	106.32	VLQALEGLK(1)MVEK	2	0.079361	1	1	2.7115e-06	127.02	VLQALEGLK(1)MVEK	2	-0.19988	1
F1RGG1	115	K	40S ribosomal protein S19	RPS19	1	0.00449548	93.096	MVEK(1)DQDGGR	2	-0.48455	1	1	0.00964454	73.499	MVEK(1)DQDGGR	2	0.067963	1
F1RGG1	38	K	40S ribosomal protein S19	RPS19	1	3.41528e-05	132.14	VPEWVDTVK(1)LAK	2	-0.13219	1	1	1.85091e-10	176.05	VPEWVDTVK(1)LAK	2	0.67553	1
F1RGG1	23	K	40S ribosomal protein S19	RPS19	1	0.0330213	75.109	ALAAFLK(1)K	2	-0.60382	1	1	0.0237237	75.109	ALAAFLK(1)K	2	-0.67299	1
F1RGG1	43	K	40S ribosomal protein S19	RPS19	1	1.96414e-06	126.77	HK(1)ELAPYDENWFYTR	3	-1.249	1	1	7.40906e-05	99.055	HK(1)ELAPYDENWFYTR	3	1.0229	1
F1RGG1	29	K	40S ribosomal protein S19	RPS19	1	0.00706855	77.597	LK(1)VPEWVDTVK	2	0.472	1	1	0.00188113	83.226	LK(1)VPEWVDTVK	2	1.042	1
F1RGJ3	291	K	Uncharacterized protein	HSPA9	1	5.18616e-06	134.61	AQFEGIVTDLIK(1)R	3	-1.5262	3	1	0.000203538	101.32	AQFEGIVTDLIK(1)R	2	0.58048	1
F1RGJ3	543	K	Uncharacterized protein	HSPA9	1	0.0374019	79.596	LK(1)EEISK	2	-0.92801	1	1	0.0119018	93.162	LK(1)EEISK	2	0.27184	1
F1RGJ3	231	K	Uncharacterized protein	HSPA9	1	9.95386e-12	184.21	ETGVDLTK(1)DNMALQR	2	-0.42348	3	1	1.06255e-09	148.52	ETGVDLTK(1)DNMALQR	2	-0.85724	1
F1RGJ3	556	K	Uncharacterized protein	HSPA9	1	0.000650826	117.14	K(1)DSETGENIR	2	-0.078309	1	1	5.38268e-06	152.07	K(1)DSETGENIR	2	-0.018719	1
F1RGJ3	37	K	Uncharacterized protein	HSPA9	1	0.00736107	104.37	LVGMPAK(1)R	2	1.7824	2	1	0.00235519	117.16	LVGMPAK(1)R	2	-0.13813	1
F1RHA7	460	K	Transforming growth factor-beta-induced protein ig-h3	TGFBI	1	0.00082696	77.372	YLYHGQTLDTLGGK(1)K	3	0.53571	1	1	5.05194e-06	117.2	YLYHGQTLDTLGGK(1)K	3	-0.65748	1
F1RI15	697	K	Heat shock protein family A (Hsp70) member 4	HSPA4	1	0.00533091	58.814	NK(1)EDQYDHLDAADMVK	3	0.29549	1	1	0.00103172	74.141	NK(1)EDQYDHLDAADMVK	3	0.10775	1
F1RI15	104	K	Heat shock protein family A (Hsp70) member 4	HSPA4	1	0.00768514	79.201	LK(1)ETAESVLK	2	0.19736	1	1	0.00226641	88.596	LK(1)ETAESVLK	2	1.2971	1
F1RI15	334	K	Heat shock protein family A (Hsp70) member 4	HSPA4	1	0.0618878	64.757	ISK(1)FFGK	2	0.79587	1	1	0.0529043	58.604	ISK(1)FFGK	2	0.13037	1
F1RI15	652	K	Heat shock protein family A (Hsp70) member 4	HSPA4	1	0.00855147	73.435	QVYVDK(1)LAELK	2	0.29853	1	1	0.00150424	87.667	QVYVDK(1)LAELK	2	0.15332	1
F1RI15	329	K	Heat shock protein family A (Hsp70) member 4	HSPA4	1	0.032415	92.187	IPAVK(1)EK	2	0.84946	1	1	0.0438435	62.464	IPAVK(1)EK	2	-0.088728	1
F1RI15	587	K	Heat shock protein family A (Hsp70) member 4	HSPA4	1	0.0102414	81.263	MIMQDK(1)LEK	2	-0.3527	1	1	0.00428746	87.149	MIMQDK(1)LEK	2	0.56371	1
F1RIF8	317	K	6-phosphogluconate dehydrogenase, decarboxylating	PGD	1	0.00834965	101.65	K(1)SFLEDIR	2	-0.13842	1	1	0.00818114	93.649	K(1)SFLEDIR	2	0.58288	1
F1RIF8	48	K	6-phosphogluconate dehydrogenase, decarboxylating	PGD	1	0.000282215	105.03	VDDFLANEAK(1)GTR	2	-0.39307	1	1	3.60673e-06	122.64	VDDFLANEAK(1)GTR	2	0.77473	1
F1RIF8	316	K	6-phosphogluconate dehydrogenase, decarboxylating	PGD	1	0.00329907	121.05	IQFSGDK(1)K	2	-0.10893	1	1	0.00353338	109.71	IQFSGDK(1)K	2	0.73722	1
F1RJ25	42	K	Fructose-bisphosphate aldolase	ALDOC	1	1.08072e-05	121.18	GILAADESVGSMAK(1)R	2	3.6855	1	1	4.98211e-13	169.79	GILAADESVGSMAK(1)R	2	1.0645	1
F1RJ25	28	K	Fructose-bisphosphate aldolase	ALDOC	1	9.47918e-05	76.573	IVAPGK(1)GILAADESVGSMAK	3	1.3238	1	1	0.034356	53.958	IVAPGK(1)GILAADESVGSMAK	3	-2.1906	1
F1RJI1	243	K	Malectin	MLEC	1	4.30309e-10	147.37	KEEEEEEEEYDEGSNLK(1)R	3	0.33381	1	1	1.70977e-08	132.51	KEEEEEEEEYDEGSNLK(1)R	3	0.32793	1
F1RJJ3	184	K	Uncharacterized protein	SBDS	1	0.00485766	90.149	FILPVNEGK(1)K	2	0.51689	1	1	0.0019234	95.642	FILPVNEGK(1)K	2	1.1515	1
F1RJM2	54	K	Endoplasmic reticulum resident protein 29	ERP29	1	0.00638086	122.74	SK(1)FVLVK	2	0.017594	1	1	0.00857758	101.6	SK(1)FVLVK	2	-0.012813	1
F1RJX8	600	K	Coatomer subunit alpha	COPA	1	0.00165626	130.27	FK(1)LALINR	2	0.51176	1	1	0.0034186	101.6	FK(1)LALINR	2	-0.26249	1
F1RK02	542	K	Lymphocyte cytosolic protein 1	LCP1	1	0.0289202	61.48	STSISSFK(1)DPK	2	-1.1204	1	1	0.0385585	53.769	STSISSFK(1)DPK	2	-0.025734	1
F1RKG8	7	K	Uncharacterized protein	PEBP1	1	7.23245e-21	157.9	PVDLGK(1)WSGPLSLQEVDERPQHPLQVK	3	-0.85176	6	1	1.11591e-07	89.272	PVDLGK(1)WSGPLSLQEVDERPQHPLQVK	3	0.5339	1
F1RKG8	62	K	Uncharacterized protein	PEBP1	1	2.50278e-09	96.123	SRPTSITWDGLNPDK(1)LYTLVLTDPDAPSR	3	-0.39587	1	1	7.83335e-11	106.28	SRPTSITWDGLNPDK(1)LYTLVLTDPDAPSR	3	0.58092	1
F1RKG8	47	K	Uncharacterized protein	PEBP1	1	9.6465e-06	172.27	VLTPTQVK(1)SR	2	0.20417	2	1	1.23843e-06	158.79	VLTPTQVK(1)SR	2	-0.32447	1
F1RKG8	113	K	Uncharacterized protein	PEBP1	1	8.5008e-21	155.87	GNDISSGTVLSDYVGSGPPK(1)GTGLHR	3	0.46614	4	1	1.73408e-14	138.44	GNDISSGTVLSDYVGSGPPK(1)GTGLHR	3	0.28457	2
F1RKG8	150	K	Uncharacterized protein	PEBP1	1	0.000640872	167.24	FK(1)VASFR	2	-0.15697	3	1	0.00135169	155.51	FK(1)VASFR	2	0.072351	2
F1RKM0	271	K	Lamin B1	LMNB1	1	1.40735e-12	179.79	LYKEELEQTYHAK(1)LENAR	4	0.27634	6	1	1.74154e-08	125.73	LYKEELEQTYHAK(1)LENAR	4	-0.21811	4
F1RKM0	124	K	Lamin B1	LMNB1	1	1.08936e-05	160.67	K(1)ESDLNGAQIK	2	-0.20064	1	1	7.05154e-05	119.55	K(1)ESDLNGAQIK	2	0.0376	1
F1RKM0	123	K	Lamin B1	LMNB1	1	4.08657e-06	139.3	AEHDQLLLNYAK(1)K	3	0.22661	4	1	1.31982e-08	153.39	AEHDQLLLNYAK(1)K	2	-0.49965	2
F1RKM0	261	K	Lamin B1	LMNB1	1	0.000171435	101.38	LYK(1)EELEQTYHAK	3	-0.57563	2	1	1.21973e-06	133.88	LYK(1)EELEQTYHAK	2	-0.20537	3
F1RKM0	342	K	Lamin B1	LMNB1	1	0.00790291	117.1	MLSDK(1)ER	2	0.13895	2	1	0.0123991	91.9	MLSDK(1)ER	2	-0.35978	1
F1RKM0	330	K	Lamin B1	LMNB1	1	5.4493e-05	128.68	IQELEDLLAK(1)ER	2	-0.4664	1	1	8.94753e-12	178.15	IQELEDLLAK(1)ER	2	-0.14769	1
F1RKM0	134	K	Lamin B1	LMNB1	1	1.17022e-06	162.38	ESDLNGAQIK(1)LR	2	-1.2841	3	1	3.33737e-08	155	ESDLNGAQIK(1)LR	2	-0.49891	2
F1RKM0	156	K	Lamin B1	LMNB1	1	1.69581e-05	144.57	DAALATALGDK(1)K	2	0.18109	2	1	2.27485e-09	160.22	DAALATALGDK(1)K	2	-0.6785	3
F1RKM0	111	K	Lamin B1	LMNB1	1	6.7273e-13	196.48	FK(1)AEHDQLLLNYAK	2	1.3821	4	1	2.75669e-16	191.63	FK(1)AEHDQLLLNYAK	2	-0.47518	4
F1RKM0	258	K	Lamin B1	LMNB1	1	4.14442e-05	143.22	EQHDAQVK(1)LYK	2	-1.6304	2	1	0.000857765	87.184	EQHDAQVK(1)LYK	3	0.10598	1
F1RKM0	145	K	Lamin B1	LMNB1	1	1.79631e-11	145.88	EYEAALNSK(1)DAALATALGDK	3	0.50694	2	1	1.64936e-12	141.31	EYEAALNSK(1)DAALATALGDK	3	-0.20423	3
F1RKM0	49	K	Lamin B1	LMNB1	1	0.000834121	125.82	LAVYIDK(1)VR	2	0.082139	2	1	0.000307736	124.92	LAVYIDK(1)VR	2	-0.0040384	2
F1RLB6	153	K	Uncharacterized protein	NAPA	1	1.7725e-07	99.11	AIAHYEQSADYYK(1)GEESNSSANK	3	0.46691	1	1	4.70091e-05	73.831	AIAHYEQSADYYK(1)GEESNSSANK	3	-0.89313	1
F1RLG5	186	K	Receptor expression-enhancing protein	REEP5	1	0.00202058	96.604	AAVNLLGEEK(1)K	2	-0.82214	1	1	0.000189353	113.67	AAVNLLGEEK(1)K	2	0.47852	1
F1RLG5	160	K	Receptor expression-enhancing protein	REEP5	1	7.93289e-05	93.326	HESQVDNVVSDLK(1)DK	3	-0.99372	1	1	3.00674e-10	156.11	HESQVDNVVSDLK(1)DK	2	-1.4852	2
F1RLH7	47	K	Uncharacterized protein	COX6B	1	1.94308e-11	160.81	AMTAK(1)GGDVSVCEWYR	2	0.084628	1	1	1.99864e-09	120.63	AMTAK(1)GGDVSVCEWYR	2	1.4348	1
F1RM25	111	K	Serine/threonine-protein phosphatase	PPP5C	1	0.00395173	86.344	AASNMALGK(1)FR	2	-0.54024	1	1	2.97542e-08	175.33	AASNMALGK(1)FR	2	0.37159	1
F1RMJ4	953	K	IQ motif containing GTPase activating protein 1	IQGAP1	1	0.00056146	94.122	EQLSDMMMLNK(1)QK	2	-0.7811	1	1	0.0221678	60.157	EQLSDMMMLNK(1)QK	2	-2.4257	1
F1RMJ4	1389	K	IQ motif containing GTPase activating protein 1	IQGAP1	1	0.00141961	143.73	TILLNTK(1)R	2	0.9429	1	1	0.00269897	114.99	TILLNTK(1)R	2	1.2342	1
F1RMJ4	1455	K	IQ motif containing GTPase activating protein 1	IQGAP1	1	4.33937e-10	197.3	EDSNLTLQEK(1)K	2	-0.20477	1	1	0.000131226	116.55	EDSNLTLQEK(1)K	2	0.46258	1
F1RN28	141	K	Paraspeckle component 1	PSPC1	1	0.00195038	91.961	AELDGTILK(1)SR	2	-1.4828	2	1	0.00125813	90.614	AELDGTILK(1)SR	2	-0.80328	1
F1RNX2	110	K	Programmed cell death protein 5	PDCD5	1	0.0302557	85.357	TTVK(1)FNR	2	-0.39512	1	1	0.0077318	105.2	TTVK(1)FNR	2	-0.28513	1
F1RNX2	20	K	Programmed cell death protein 5	PDCD5	1	0.00089949	66.448	LAELQAK(1)HGDPGDAAQQEAK	3	0.27711	1	1	1.63998e-05	95.5	LAELQAK(1)HGDPGDAAQQEAK	3	0.06255	1
F1RPW9	220	K	Elongation factor 1-gamma	EEF1G	1	0.00492614	111.06	K(1)FAESQPK	2	-2.1606	1	1	0.00203068	119.21	K(1)FAESQPK	2	-0.31294	1
F1RPW9	421	K	Elongation factor 1-gamma	EEF1G	1	0.00508156	90.709	AFNQGK(1)IFK	2	0.18151	1	1	0.0103647	76.679	AFNQGK(1)IFK	2	1.1832	1
F1RPW9	212	K	Elongation factor 1-gamma	EEF1G	1	7.65934e-06	159.94	LCEK(1)MAQFDAK	2	-0.90841	1	1	0.000107312	115.33	LCEK(1)MAQFDAK	2	-0.85217	1
F1RPW9	294	K	Elongation factor 1-gamma	EEF1G	1	9.51555e-07	183.67	STFVLDEFK(1)R	2	1.2967	1	1	4.28088e-05	130.41	STFVLDEFK(1)R	2	1.7299	1
F1RPW9	132	K	Elongation factor 1-gamma	EEF1G	1	0.00160049	92.943	QATENAK(1)DEVR	2	-3.3669	1	1	2.58966e-06	139.32	QATENAK(1)DEVR	2	-0.56394	1
F1RQ91	120	K	40S ribosomal protein S4	RPS4X	1	0.00271888	101.65	ITPEEAK(1)YK	2	-2.2013	1	1	0.00335679	91.867	ITPEEAK(1)YK	2	0.35909	1
F1RQ91	37	K	40S ribosomal protein S4	RPS4X	1	0.0453785	63.216	PSTGPHK(1)LR	2	-0.65006	1	1	0.0418113	55.649	PSTGPHK(1)LR	2	0.069468	1
F1RQ91	16	K	40S ribosomal protein S4	RPS4X	1	0.00153509	93.839	VAAPK(1)HWMLDK	2	1.1657	3	1	0.00155122	81.625	VAAPK(1)HWMLDK	3	-0.29789	1
F1RQ91	62	K	40S ribosomal protein S4	RPS4X	1	0.000371537	133.23	YALTGDEVK(1)K	2	-0.38406	2	1	0.000400218	110.38	YALTGDEVK(1)K	2	1.1525	1
F1RQI0	1322	K	Collagen type XII alpha 1 chain	COL12A1	1	0.000387659	113.61	SQDDVEAPSK(1)K	2	-0.62217	1	1	0.000117853	117.21	SQDDVEAPSK(1)K	2	0.57864	1
F1RQI0	2848	K	Collagen type XII alpha 1 chain	COL12A1	1	1.35669e-06	160.18	GFTGK(1)DGAMGPR	2	0.40252	1	1	0.00390504	77.597	GFTGK(1)DGAMGPR	2	0.89422	1
F1RQI0	1427	K	Collagen type XII alpha 1 chain	COL12A1	1	0.0133163	72.34	VEYYPVSGGK(1)R	2	2.0593	1	1	0.000226043	111.86	VEYYPVSGGK(1)R	2	0.50605	1
F1RQI0	1417	K	Collagen type XII alpha 1 chain	COL12A1	1	0.00521637	77.644	YK(1)VEYYPVSGGK	2	-4.1377	1	1	0.00022643	101.53	YK(1)VEYYPVSGGK	2	0.85758	1
F1RQI0	2415	K	Collagen type XII alpha 1 chain	COL12A1	1	0.00507845	83.182	EK(1)VLTWESGMR	2	0.62647	1	1	0.00177055	84.479	EK(1)VLTWESGMR	2	1.302	2
F1RR69	70	K	Uncharacterized protein	SET	1	0.0146857	110.61	QPFFQK(1)R	2	0.45569	1	1	0.00553985	126.24	QPFFQK(1)R	2	0.067367	1
F1RR69	7	K	Uncharacterized protein	SET	1	0.043661	48.561	SAPAAK(1)VSK	2	-0.78963	1	1	0.0215385	54.198	SAPAAK(1)VSK	2	0.26024	1
F1RR69	59	K	Uncharacterized protein	SET	1	0.0162057	100.39	VEQK(1)YNK	2	1.4238	1	1	0.00536096	116.88	VEQK(1)YNK	2	0.30625	1
F1RR69	119	K	Uncharacterized protein	SET	1	2.16395e-05	119.96	VEVTEFEDIK(1)SGYR	2	0.75915	1	1	0.00120539	81.632	VEVTEFEDIK(1)SGYR	2	-0.53413	1
F1RR69	154	K	Uncharacterized protein	SET	1	3.52228e-06	105.06	EFHLNESGDPSSK(1)STEIK	3	-0.71979	1	1	0.000759469	69.422	EFHLNESGDPSSK(1)STEIK	3	0.089701	1
F1RR69	141	K	Uncharacterized protein	SET	1	2.42532e-09	149.47	VLSK(1)EFHLNESGDPSSK	2	-0.53843	3	1	0.00275011	62.203	VLSK(1)EFHLNESGDPSSK	3	-0.14539	1
F1RS36	152	K	78 kDa glucose-regulated protein	HSPA5	1	1.1616e-09	152.07	TFAPEEISAMVLTK(1)MK	2	-1.0696	3	1	1.3599e-05	102.29	TFAPEEISAMVLTK(1)MK	2	1.3171	3
F1RS36	571	K	78 kDa glucose-regulated protein	HSPA5	1	4.32215e-11	134.29	AVEEK(1)IEWLESHQDADIEDFK	3	0.32419	2	1	7.21804e-18	170.06	AVEEK(1)IEWLESHQDADIEDFK	2	1.3754	2
F1RS36	549	K	78 kDa glucose-regulated protein	HSPA5	1	0.00218582	121.53	NQIGDK(1)EK	2	0.81439	1	1	0.00694836	88.921	NQIGDK(1)EK	2	-0.10163	1
F1RS36	314	K	78 kDa glucose-regulated protein	HSPA5	0.99808	0.00110681	75.376	STMK(0.002)PVQK(0.998)VLEDSDLK	3	0.55967	1	1	1.68015e-10	158.74	STMKPVQK(1)VLEDSDLK	2	0.4078	3
F1RS36	543	K	78 kDa glucose-regulated protein	HSPA5	1	2.90003e-09	133.21	NELESYAYSLK(1)NQIGDK	2	3.864	3	1	2.40933e-12	158.17	NELESYAYSLK(1)NQIGDK	3	0.20044	2
F1RS36	346	K	78 kDa glucose-regulated protein	HSPA5	1	1.48091e-05	140.78	IQQLVK(1)EFFNGK	2	0.80438	2	1	9.30759e-08	147.28	IQQLVK(1)EFFNGK	2	-2.0657	2
F1RS36	322	K	78 kDa glucose-regulated protein	HSPA5	1	0.00936836	88.495	VLEDSDLK(1)K	2	-0.49016	1	1	0.0102661	80.755	VLEDSDLK(1)K	2	-0.73061	2
F1RS36	154	K	78 kDa glucose-regulated protein	HSPA5	1	0.00126002	98.105	MK(1)ETAEAYLGK	2	0.14345	3	1	0.000272721	103.44	MK(1)ETAEAYLGK	2	-1.9249	3
F1RS36	416	K	78 kDa glucose-regulated protein	HSPA5	1	0.0149002	90.15	NTVVPTK(1)K	2	0.40961	1	1	0.00419696	105.52	NTVVPTK(1)K	2	0.66256	1
F1RS36	352	K	78 kDa glucose-regulated protein	HSPA5	1	0.000212744	136.96	EFFNGK(1)EPSR	2	-1.5127	2	1	0.00187148	91.549	EFFNGK(1)EPSR	2	0.28315	2
F1RS36	444	K	78 kDa glucose-regulated protein	HSPA5	1	1.95956e-06	74.287	VYEGERPLTK(1)DNHLLGTFDLTGIPPAPR	4	0.39975	1	1	1.00426e-05	73.213	VYEGERPLTK(1)DNHLLGTFDLTGIPPAPR	4	0.062104	1
F1RS36	96	K	78 kDa glucose-regulated protein	HSPA5	1	2.44509e-23	236.17	NQLTSNPENTVFDAK(1)R	2	0.07269	3	1	1.35583e-29	224.33	NQLTSNPENTVFDAK(1)R	3	0.29504	3
F1RS36	587	K	78 kDa glucose-regulated protein	HSPA5	1	5.89646e-06	99.044	IEWLESHQDADIEDFK(1)AK	3	-0.99228	2	1	9.70117e-12	144.68	IEWLESHQDADIEDFK(1)AK	2	-0.61677	2
F1RS36	185	K	78 kDa glucose-regulated protein	HSPA5	1	3.99419e-18	205.3	QATK(1)DAGTIAGLNVMR	2	-0.80753	1	1	0.000139923	97.065	QATK(1)DAGTIAGLNVMR	2	-0.40177	1
F1RS36	213	K	78 kDa glucose-regulated protein	HSPA5	1	8.42085e-07	124.84	IINEPTAAAIAYGLDK(1)R	2	-0.42278	4	1	1.47233e-05	109.04	IINEPTAAAIAYGLDK(1)R	2	1.1784	1
F1RS36	517	K	78 kDa glucose-regulated protein	HSPA5	1	7.10066e-06	129.38	MVNDAEK(1)FAEEDK	2	0.76836	3	1	1.56066e-10	166.48	MVNDAEK(1)FAEEDK	2	-0.090646	6
F1RS36	323	K	78 kDa glucose-regulated protein	HSPA5	1	2.44956e-11	176.04	K(1)SDIDEIVLVGGSTR	2	-0.44357	2	1	2.4734e-16	186.85	K(1)SDIDEIVLVGGSTR	2	0.56425	1
F1RS36	417	K	78 kDa glucose-regulated protein	HSPA5	1	1.79275e-12	163.18	K(1)SQIFSTASDNQPTVTIK	2	0.0063936	5	1	0.000647308	80.316	K(1)SQIFSTASDNQPTVTIK	3	-0.72713	3
F1RS36	163	K	78 kDa glucose-regulated protein	HSPA5	1	0.0021156	101.82	ETAEAYLGK(1)K	2	-0.42473	2	1	0.00029249	113.93	ETAEAYLGK(1)K	2	0.23895	1
F1RS36	340	K	78 kDa glucose-regulated protein	HSPA5	1	0.0651247	56.434	IPK(1)IQQLVK	2	0.42859	1	1	3.15418e-05	164.71	IPK(1)IQQLVK	2	-0.074936	2
F1RS36	493	K	78 kDa glucose-regulated protein	HSPA5	1	0.000684776	107.03	NK(1)ITITNDQNR	2	0.59711	2	1	1.00663e-06	147.62	NK(1)ITITNDQNR	2	0.31268	2
F1RTV5	11	K	Uncharacterized protein	PAICS	1	2.42007e-05	139.86	ATAEVLNIGK(1)K	2	-0.65388	2	1	1.21649e-05	121.9	ATAEVLNIGK(1)K	2	-1.201	1
F1RU33	32	K	Barrier to autointegration factor 1	BANF1	1	5.31057e-09	111.11	DFVAEPMGEKPVGSLAGIGDVLGK(1)K	3	-0.35018	2	0.999591	0.020491	41.16	DFVAEPMGEKPVGSLAGIGDVLGK(1)K	3	-0.35175	1
F1RU33	64	K	Barrier to autointegration factor 1	BANF1	1	1.07526e-05	145.28	EWLK(1)DTCGANAK	2	0.43497	1	1	1.17113e-07	144.17	EWLK(1)DTCGANAK	2	0.44977	1
F1RU33	54	K	Barrier to autointegration factor 1	BANF1	1	0.0217709	102.95	K(1)DEDLFR	2	0.77224	1	1	0.00924236	111.95	K(1)DEDLFR	2	0.95349	2
F1RUH5	84	K	Uncharacterized protein	DEK	1	2.38886e-05	133.89	EPFTIAQGK(1)GQK	2	1.1757	1	1	0.0117709	63.473	EPFTIAQGK(1)GQK	2	0.081982	1
F1RWB7	79	K	Uncharacterized protein	---	1	1.7764e-08	181.98	EDVFVHQTAIK(1)K	2	-0.68552	2	1	0.00356457	72.29	EDVFVHQTAIK(1)K	3	-0.069352	1
F1RWH1	150	K	Chromobox 1	CBX1	1	1.16419e-08	140.68	NSDEADLVPAK(1)EANVK	2	0.16792	1	1	1.07176e-10	146.2	NSDEADLVPAK(1)EANVK	2	0.44183	1
F1RWJ5	867	K	Importin subunit beta-1	KPNB1	1	0.000235641	115.65	TLATWATK(1)ELR	2	2.0393	1	1	1.00663e-06	147.62	TLATWATK(1)ELR	2	-0.43144	1
F1RWT2	399	K	Plastin 3	PLS3	1	0.000367103	106.42	K(1)LENCNYAVELGK	2	2.5553	1	1	0.0489811	58.32	K(1)LENCNYAVELGK	2	3.605	1
F1RWT2	485	K	Plastin 3	PLS3	1	0.00479901	86.344	STSIQSFK(1)DK	2	-0.79071	1	1	0.00909254	74.306	STSIQSFK(1)DK	2	-0.28598	1
F1RX36	168	K	Uncharacterized protein	---	1	0.0353737	73.157	DQLIEMK(1)R	2	0.4219	1	1	0.000713795	141.48	DQLIEMK(1)R	2	0.61637	1
F1RX36	101	K	Uncharacterized protein	---	1	0.000325462	126.71	NNK(1)DSSTLSR	2	-0.53339	1	1	0.00143663	94.801	NNK(1)DSSTLSR	2	-0.9416	1
F1RX83	190	K	Uncharacterized protein	ERLIN2	1	0.000201636	119.39	NYELMESEK(1)TK	2	0.30669	1	1	5.0823e-05	119.39	NYELMESEK(1)TK	2	0.34021	1
F1RX83	192	K	Uncharacterized protein	ERLIN2	1	0.0128043	76.572	TK(1)LLIAAQK	2	-0.087893	1	1	0.00213612	98.055	TK(1)LLIAAQK	2	-0.2631	1
F1RX83	199	K	Uncharacterized protein	ERLIN2	1	0.00113501	114.28	LLIAAQK(1)QK	2	-0.62081	1	1	0.000105411	147.04	LLIAAQK(1)QK	2	-0.30395	1
F1RY92	85	K	Serine and arginine rich splicing factor 3	SRSF3	1	0.000164352	161.28	VELSNGEK(1)R	2	1.3468	2	1	3.16816e-05	169.09	VELSNGEK(1)R	2	0.71944	1
F1RY92	23	K	Serine and arginine rich splicing factor 3	SRSF3	1	1.55818e-14	176.04	VYVGNLGNNGNK(1)TELER	2	0.0077772	1	1	5.96089e-11	146.3	VYVGNLGNNGNK(1)TELER	2	-0.068836	1
F1RYT3	391	K	Uncharacterized protein	SCARB2	1	1.59648e-05	145.31	K(1)LDDFIETGNIR	2	2.0195	1	1	4.28099e-05	119.39	K(1)LDDFIETGNIR	2	-0.53449	1
F1RYT3	39	K	Uncharacterized protein	SCARB2	1	1.21968e-06	148.96	AVDQAIEK(1)NIVLR	2	-0.34049	1	1	0.000515067	93.348	AVDQAIEK(1)NIVLR	2	0.38771	1
F1RYT3	129	K	Uncharacterized protein	SCARB2	1	0.00115382	99.752	SVGDPK(1)TDLLR	2	-0.17081	2	1	0.000111797	115	SVGDPK(1)TDLLR	2	-0.67817	1
F1RYY6	130	K	Transaldolase	TALDO1	1	0.00514869	77.894	LIELYK(1)EAGVSK	2	-0.51278	1	1	0.00459552	76.073	LIELYK(1)EAGVSK	2	-0.50569	1
F1RYY6	286	K	Transaldolase	TALDO1	1	3.37464e-06	120.92	AAQASPLEK(1)VHLDEK	2	0.28695	3	1	0.000192528	91.845	AAQASPLEK(1)VHLDEK	3	0.43494	2
F1RYY6	307	K	Transaldolase	TALDO1	1	7.34151e-07	174.77	MAVEK(1)LSDGIR	2	-2.8539	2	1	1.11079e-06	146.16	MAVEK(1)LSDGIR	2	-0.080139	2
F1RYY6	314	K	Transaldolase	TALDO1	1	0.0325972	88.136	K(1)FAADAVK	2	0.13289	2	1	0.0478876	61.56	K(1)FAADAVK	2	-2.1798	1
F1RYY6	292	K	Transaldolase	TALDO1	1	0.000602323	112.41	VHLDEK(1)AFR	2	1.19	2	1	0.0103077	66.546	VHLDEK(1)AFR	3	0.68653	1
F1RYZ0	49	K	60S acidic ribosomal protein P2	RPLP2	1	2.67369e-12	128.79	VISELNGK(1)NIEDVIAQGIGK	3	0.22978	1	1	7.29356e-07	111.09	VISELNGK(1)NIEDVIAQGIGK	3	0.3178	1
F1RZ28	53	K	Uncharacterized protein	RPS10	1	0.00251818	116.05	AMQSLK(1)SR	2	-0.084816	2	1	0.00710175	88.37	AMQSLK(1)SR	2	1.1593	1
F1RZ71	275	K	Uncharacterized protein	SEPT9	1	0.00674551	120.62	LVNEK(1)FR	2	0.19004	1	1	0.00168995	146.94	LVNEK(1)FR	2	-0.054108	2
F1RZQ6	103	K	Solute carrier family 25 member 4	SLC25A4	1	0.00630921	100.93	LAADVGK(1)GAAQR	2	-0.048578	1	1	0.000237672	101.35	LAADVGK(1)GAAQR	2	-0.089873	1
F1RZT9	278	K	Methyl-CpG binding protein 2	MECP2	0.999992	0.0187751	51.76	KPGSVVAAAAAEAK(1)K	3	-1.0667	1	1	0.00446529	66.022	KPGSVVAAAAAEAK(1)K	3	-0.64343	1
F1S0J8	144	K	Keratin 14	KRT14	1	8.90132e-06	147.33	DK(1)ILGATIENSK	2	-0.07985	1	1	1.42367e-07	140.91	DK(1)ILGATIENSK	2	1.1831	1
F1S0J8	122	K	Keratin 14	KRT14	1	4.11669e-08	124.42	DWYQK(1)QGPGPAR	2	0.65277	2	1	1.2217e-07	131.82	DWYQK(1)QGPGPAR	2	3.2627	1
F1S0J8	297	K	Keratin 14	KRT14	1	1.20137e-11	141.53	EVAGHTEQLQISK(1)TEVTDLR	3	1.0499	2	1	4.92658e-17	160.76	EVAGHTEQLQISK(1)TEVTDLR	3	0.3837	1
F1S0V3	578	K	Annexin	ANXA6	1	1.70815e-08	182.55	MTNYDVEHTIK(1)K	2	0.28715	3	1	0.000754855	96.756	MTNYDVEHTIK(1)K	3	-0.16372	2
F1S0V3	643	K	Annexin	ANXA6	1	0.00682179	96.668	EFIEK(1)YDK	2	0.62916	1	1	0.0204526	70.816	EFIEK(1)YDK	2	-0.022627	1
F1S0V3	612	K	Annexin	ANXA6	1	0.00905163	75.819	SMK(1)GAGTDEK	2	0.42308	1	1	0.00169538	92.866	SMK(1)GAGTDEK	2	-0.16726	1
F1S0V3	63	K	Annexin	ANXA6	1	3.22543e-06	136.24	QEICQNYK(1)SLYGK	2	0.41159	2	1	9.50666e-05	102.9	QEICQNYK(1)SLYGK	2	-0.11792	1
F1S0V3	102	K	Annexin	ANXA6	1	2.03283e-13	159.18	EIK(1)DAVSGIGTDEK	2	0.37378	1	1	1.25558e-12	168	EIK(1)DAVSGIGTDEK	2	-1.1686	1
F1S0V3	68	K	Annexin	ANXA6	1	0.00622111	73.927	SLYGK(1)DLIADLK	2	0.84312	1	1	0.000763473	92.785	SLYGK(1)DLIADLK	2	0.33941	1
F1S0V3	314	K	Annexin	ANXA6	1	0.00056987	144.77	NDTSGEYK(1)K	2	-0.18124	1	1	7.24175e-05	157.96	NDTSGEYK(1)K	2	-0.44127	1
F1S0V3	354	K	Annexin	ANXA6	1	0.0153035	42.123	VELK(1)GTVHPAGDFNPDADAK	3	-0.9365	1	1	0.000402381	67.227	VELK(1)GTVHPAGDFNPDADAK	3	2.2215	1
F1S0V3	599	K	Annexin	ANXA6	1	0.00881829	83.869	NK(1)PLFFADK	2	0.62305	2	1	0.0308481	60.064	NK(1)PLFFADK	2	-0.14972	2
F1S0V3	220	K	Annexin	ANXA6	1	0.0529078	47.47	LVFDEYLK(1)TTGK	2	-0.83116	1	0.998953	0.00131067	65.423	LVFDEYLK(0.999)TTGK(0.001)PIEASIR	3	0.58522	1
F1S0V3	135	K	Annexin	ANXA6	1	5.66696e-07	112.55	TNEQIHQLVAAYK(1)DAYER	3	0.73185	2	1	4.03635e-09	136.62	TNEQIHQLVAAYK(1)DAYER	3	0.52955	1
F1S0V3	606	K	Annexin	ANXA6	1	1.32575e-06	158.42	NKPLFFADK(1)LYK	3	-0.22819	3	1	1.35445e-05	122.34	NKPLFFADK(1)LYK	3	0.43505	2
F1S0V3	81	K	Annexin	ANXA6	1	0.000260336	150.35	YELTGK(1)FER	2	-0.63258	2	1	0.00247397	96.342	YELTGK(1)FER	2	-0.11264	1
F1S0V3	265	K	Annexin	ANXA6	1	0.0581672	62.104	AMK(1)GLGTR	2	-0.91443	2	1	0.00235694	110.41	AMK(1)GLGTR	2	0.38691	1
F1S0V3	619	K	Annexin	ANXA6	1	4.49457e-05	141.89	GAGTDEK(1)TLTR	2	-0.50242	1	1	0.000287182	102.4	GAGTDEK(1)TLTR	2	0.36496	1
F1S0V3	539	K	Annexin	ANXA6	1	1.12253e-05	85.397	VAAEILEIADTSSGDK(1)TSLETR	3	0.18897	1	1	1.85156e-19	166.28	VAAEILEIADTSSGDK(1)TSLETR	3	0.47959	1
F1S0V3	478	K	Annexin	ANXA6	1	0.00385109	71.153	AINEAYK(1)EDYHK	3	1.0437	1	1	0.000293757	96.604	AINEAYK(1)EDYHK	3	0.11929	1
F1S192	111	K	Prefoldin subunit 2	PFDN2	1	1.06368e-08	158.58	IIETLTQQLQAK(1)GK	3	0.37096	3	1	2.27443e-13	176.25	IIETLTQQLQAK(1)GK	2	0.40146	1
F1S1G0	35	K	Eukaryotic translation initiation factor 3 subunit E	EIF3E	1	0.000228711	111.79	EIYNEK(1)ELLQGK	2	0.91582	1	1	1.24825e-05	122.34	EIYNEK(1)ELLQGK	2	-0.84779	1
F1S1R4	17	K	SH3 domain-binding glutamic acid-rich-like protein	SH3BGRL	1	2.94887e-05	121.24	VYIASSSGSTAIK(1)K	2	0.12082	1	1	2.13402e-06	121.56	VYIASSSGSTAIK(1)K	2	-1.5278	1
F1S1V1	228	K	Sjogren syndrome antigen B	SSB	1	0.00701608	77.744	ALEGK(1)IGCLLK	2	1.2787	1	1	0.00130518	90.05	ALEGK(1)IGCLLK	2	-0.38179	2
F1S1V1	268	K	Sjogren syndrome antigen B	SSB	1	0.0234764	65.056	GAK(1)EGTILFK	2	-0.67626	1	1	0.0377103	55.721	GAK(1)EGTILFK	2	-1.5116	1
F1S1V1	191	K	Sjogren syndrome antigen B	SSB	1	0.0297993	94.262	EEYFAK(1)K	2	-0.20394	1	1	0.0431902	72.138	EEYFAK(1)K	2	0.26516	1
F1S1V1	86	K	Sjogren syndrome antigen B	SSB	1	1.1387e-05	144.57	AELMEISEDK(1)TK	2	-1.3016	1	1	1.14015e-07	144.57	AELMEISEDK(1)TK	2	0.32962	1
F1S1V1	76	K	Sjogren syndrome antigen B	SSB	1	0.000560173	104.41	SK(1)AELMEISEDK	2	0.20986	2	1	0.000180405	102.73	SK(1)AELMEISEDK	2	-0.074203	2
F1S1V1	105	K	Sjogren syndrome antigen B	SSB	1	0.000363815	78.78	SPSKPLPEVTDEYK(1)NDLK	3	0.58712	1	1	0.000863731	76.176	SPSKPLPEVTDEYK(1)NDLK	3	-0.107	2
F1S2A8	221	K	B-cell receptor associated protein 31	BCAP31	1	6.33031e-08	189.13	QSEGLTK(1)EYDR	2	0.88396	1	1	3.198e-12	203.03	QSEGLTK(1)EYDR	2	0.23218	1
F1S2A8	204	K	B-cell receptor associated protein 31	BCAP31	1	0.000295472	110.31	LEK(1)AENEALAMR	2	0.30001	1	1	1.05845e-09	166.04	LEK(1)AENEALAMR	2	0.35129	1
F1S2A8	95	K	B-cell receptor associated protein 31	BCAP31	1	3.12783e-11	135.09	VNLQNNPGAVEHFHMK(1)LFR	3	-0.15863	5	1	8.80797e-07	114.96	VNLQNNPGAVEHFHMK(1)LFR	3	-1.2485	3
F1S2A8	192	K	B-cell receptor associated protein 31	BCAP31	1	0.00302609	99.283	LK(1)EELAVSK	2	0.69052	1	1	0.00106978	107.06	LK(1)EELAVSK	2	-0.72756	2
F1S2A8	199	K	B-cell receptor associated protein 31	BCAP31	1	0.000588812	128.54	LKEELAVSK(1)QK	3	-1.2818	2	0.99998	0.041159	54.023	LKEELAVSK(1)QK	3	0.15269	1
F1S2A8	167	K	B-cell receptor associated protein 31	BCAP31	1	0.00233171	70.117	EAAVGGVK(1)LDGGDAGGK	2	0.31992	1	1	6.57611e-11	144.97	EAAVGGVK(1)LDGGDAGGK	2	0.14005	2
F1S2A8	176	K	B-cell receptor associated protein 31	BCAP31	1	3.648e-20	235.71	LDGGDAGGK(1)VEEENR	2	0.27629	1	1	2.18999e-25	231.58	LDGGDAGGK(1)VEEENR	3	1.1083	3
F1S2A8	243	K	B-cell receptor associated protein 31	BCAP31	0.75956	0.00148947	96.707	LQAAVDGPTDK(0.76)K(0.24)EE	2	-0.59809	1	0.839097	0.00867469	100.11	LQAAVDGPTDK(0.839)K(0.161)EE	2	-0.2861	1
F1S2A8	158	K	B-cell receptor associated protein 31	BCAP31	1	3.4144e-07	185.29	YMEENDQLK(1)K	2	-0.15151	5	1	6.39554e-05	123.79	YMEENDQLK(1)K	2	-0.61296	2
F1S2A8	72	K	B-cell receptor associated protein 31	BCAP31	1	0.003833	115.13	K(1)YDDVTEK	2	0.11756	1	1	0.00127383	129.85	K(1)YDDVTEK	2	1.3341	1
F1S2E2	252	K	Annexin	ANXA11	1	7.18785e-06	149.23	DLK(1)SELSGNFEK	2	0.21008	1	1	5.97605e-10	171.32	DLK(1)SELSGNFEK	2	-0.11685	1
F1S2G3	28	K	Tubulin-specific chaperone A	TBCA	1	0.00563208	101.54	VMYEK(1)EAK	2	0.16595	1	1	0.00673198	89.698	VMYEK(1)EAK	2	1.3529	1
F1S2G3	23	K	Tubulin-specific chaperone A	TBCA	1	0.0072995	117.4	EK(1)VMYEK	2	-0.066722	1	1	0.00411555	123.98	EK(1)VMYEK	2	0.017109	1
F1S2G3	41	K	Tubulin-specific chaperone A	TBCA	1	7.28734e-05	125.54	MK(1)AEDGENYAIK	2	0.51246	4	1	0.000887845	90.759	MK(1)AEDGENYAIK	2	-0.54778	1
F1S395	90	K	Uncharacterized protein	NQO1	1	0.0322121	65.408	LSPDIVAEQK(1)K	2	0.90557	1	1	0.000261985	110.08	LSPDIVAEQK(1)K	2	0.4943	1
F1S395	77	K	Uncharacterized protein	NQO1	1	8.05164e-07	105.46	LKDPGNFQYPAETALAYK(1)EGR	3	1.4833	2	1	0.000354235	73.672	LKDPGNFQYPAETALAYK(1)EGR	3	0.18997	1
F1S3E0	160	K	Transmembrane p24 trafficking protein 9	TMED9	1	0.000300405	148.52	DK(1)LSELQLR	2	-0.0055829	1	1	0.000189159	135.71	DK(1)LSELQLR	2	0.20359	2
F1S3U9	27	K	Uncharacterized protein	PRDX1	1	0.00152084	69.361	ATAVMPDGQFK(1)DISLSDYK	2	0.80992	2	1	0.000269673	75.349	ATAVMPDGQFK(1)DISLSDYK	2	1.0114	2
F1S3U9	7	K	Uncharacterized protein	PRDX1	1	1.27807e-06	175.65	SSGNAK(1)IGHR	2	0.55925	1	1	1.02718e-06	156.26	SSGNAK(1)IGHR	2	0.38953	1
F1S3U9	192	K	Uncharacterized protein	PRDX1	1	0.0236162	90.709	SK(1)EYFSK	2	0.576	1	1	0.0221946	78.149	SK(1)EYFSK	2	0.71964	1
F1S3U9	92	K	Uncharacterized protein	PRDX1	1	0.000870865	61.04	LNCQVIGASVDSHFCHLAWINTPK(1)K	4	-0.097431	2	1	0.00183341	49.765	LNCQVIGASVDSHFCHLAWINTPK(1)K	4	-0.097155	1
F1S418	201	K	Uncharacterized protein	PRDX3	1	1.573e-07	100.76	GLFIIDPNGVIK(1)HLSVNDLPVGR	3	0.31437	1	1	4.4522e-05	74.364	GLFIIDPNGVIK(1)HLSVNDLPVGR	3	0.13755	1
F1S418	96	K	Uncharacterized protein	PRDX3	1	0.000334069	125.97	ELSLDDYK(1)GK	2	-0.86932	2	1	0.00269989	85.355	ELSLDDYK(1)GK	2	0.33935	2
F1S420	95	K	Uncharacterized protein	HNRNPAB	1	0.000814574	94.688	MFVGGLSWDTSK(1)K	2	0.20117	3	1	0.000948746	90.412	MFVGGLSWDTSK(1)K	2	0.17487	1
F1S420	138	K	Uncharacterized protein	HNRNPAB	1	0.000567602	104.24	DAASVEK(1)VLDQK	2	-0.96255	1	1	0.000166692	104.24	DAASVEK(1)VLDQK	2	1.8958	1
F1S420	235	K	Uncharacterized protein	HNRNPAB	1	0.000504069	105.66	FHTISGSK(1)CEIK	2	0.23958	1	1	0.0294822	59.13	FHTISGSK(1)CEIK	3	0.13535	1
F1S420	143	K	Uncharacterized protein	HNRNPAB	1	0.00127298	137.13	VLDQK(1)EHR	2	0.12348	1	1	0.000276543	133.6	VLDQK(1)EHR	3	-0.53746	1
F1S596	205	K	Uncharacterized protein	PRKCSH	1	1.44634e-06	147.52	LWEEQQAASK(1)AQR	2	-0.42612	1	1	1.95695e-10	163.51	LWEEQQAASK(1)AQR	3	-0.36343	2
F1S596	385	K	Uncharacterized protein	PRKCSH	1	0.00710652	95.502	NK(1)FEEAER	2	-1.5197	1	1	0.00121742	120.87	NK(1)FEEAER	2	-0.15441	2
F1S596	165	K	Uncharacterized protein	PRKCSH	1	0.00290161	107.57	LIEIQAGK(1)K	2	0.21139	2	1	0.00383439	95.502	LIEIQAGK(1)K	2	0.53185	1
F1S596	179	K	Uncharacterized protein	PRKCSH	0.999986	0.00516075	101.56	AVK(1)EEAEKPEK	2	0.60562	1	1	2.37075e-05	136.01	AVK(1)EEAEKPEK	3	-0.22226	2
F1S596	148	K	Uncharacterized protein	PRKCSH	1	0.0436255	69.598	ILIEDWK(1)K	2	0.012135	1	1	0.0333236	68.224	ILIEDWK(1)K	2	1.2888	2
F1S5N8	143	K	Uncharacterized protein	---	1	0.00619457	107.57	LEEVLTK(1)K	2	-0.44418	1	1	0.00109971	133.23	LEEVLTK(1)K	2	-0.49559	1
F1S663	1163	K	Uncharacterized protein	LAMC1	1	0.0126363	106.14	LIDQK(1)LK	2	1.1592	1	1	0.00459774	120.65	LIDQK(1)LK	2	0.72706	1
F1S663	1417	K	Uncharacterized protein	LAMC1	1	0.0146043	73.951	K(1)VSNLENEAR	2	-0.64734	1	1	0.000451418	108.7	K(1)VSNLENEAR	2	-0.10122	1
F1S663	1410	K	Uncharacterized protein	LAMC1	1	0.000671432	111.27	DEMK(1)VSDLDR	2	0.72141	1	0.999909	0.00114045	88.101	AKDEMK(1)VSDLDR	3	-0.2518	1
F1S6B4	205	K	Proline and arginine rich end leucine rich repeat protein	PRELP	0.999192	6.31026e-08	92.412	LENLLLLDLQHNK(0.999)LSDGVFK(0.001)PDTFQGLK	4	0.098217	2	0.988613	0.000877549	54.167	LENLLLLDLQHNK(0.989)LSDGVFK(0.011)PDTFQGLK	4	0.089173	1
F1S6B4	212	K	Proline and arginine rich end leucine rich repeat protein	PRELP	1	6.76379e-06	122.12	LSDGVFK(1)PDTFQGLK	2	0.12687	2	1	2.76881e-05	108.23	LSDGVFK(1)PDTFQGLK	2	-0.82423	1
F1S6B4	276	K	Proline and arginine rich end leucine rich repeat protein	PRELP	1	0.00360819	94.804	LNYNK(1)LSDR	2	0.64296	1	1	0.000190013	135.63	LNYNK(1)LSDR	2	0.1345	1
F1S6R7	236	K	Polypyrimidine tract-binding protein 1	PTBP1	1	2.89649e-07	172.76	LTSLNVK(1)YNNDK	2	0.71154	1	1	8.90044e-05	112.82	LTSLNVK(1)YNNDK	2	0.4614	1
F1S6R7	406	K	Polypyrimidine tract-binding protein 1	PTBP1	1	1.56233e-06	134.99	ITLSK(1)HQNVQLPR	3	0.25973	2	1	1.85425e-06	123.95	ITLSK(1)HQNVQLPR	3	-0.19399	1
F1S6R7	481	K	Polypyrimidine tract-binding protein 1	PTBP1	1	0.0147094	102.8	GFK(1)FFQK	2	0.16465	2	1	0.0058273	114.59	GFK(1)FFQK	2	0.7604	1
F1S6R7	62	K	Polypyrimidine tract-binding protein 1	PTBP1	1	0.000310224	128.01	VTNLLMLK(1)GK	2	0.99515	3	1	0.00205876	90.149	VTNLLMLK(1)GK	2	-0.13913	1
F1S710	35	K	Calcyclin binding protein	CACYBP	1	0.000729578	129.83	DTLTTEK(1)SK	2	-2.9675	2	1	0.00241022	96.665	DTLTTEK(1)SK	2	-0.15104	1
F1S7C8	204	K	Uncharacterized protein	GSTA4	1	0.0165044	88.819	FLEPGSK(1)K	2	1.0364	1	1	0.00838558	93.143	FLEPGSK(1)K	2	0.70687	1
F1S7C8	139	K	Uncharacterized protein	GSTA4	1	0.00011935	147.4	YFPVFEK(1)VLR	2	0.090632	4	1	1.84398e-05	135.43	YFPVFEK(1)VLR	2	0.14159	2
F1S7C8	79	K	Uncharacterized protein	GSTA4	1	6.70279e-05	100.11	SILHYIADK(1)HHLFGK	4	0.13961	3	1	1.76189e-05	106.3	SILHYIADK(1)HHLFGK	4	-0.13433	2
F1S7E0	65	K	Coatomer subunit epsilon	COPE	0.999988	0.00260435	58.479	K(1)FGVVLDEIKPSSAPELQAIR	3	0.13087	1	0.999192	0.0165244	44.054	K(0.999)FGVVLDEIK(0.001)PSSAPELQAIR	3	-0.79308	1
F1S7K5	522	K	HDGF like 2	HDGFL2	1	0.00263113	97.452	NTDVVATLK(1)K	2	1.0175	1	1	5.04674e-05	128.01	NTDVVATLK(1)K	2	-0.19075	2
F1S8C1	181	K	Heat shock protein family A (Hsp70) member 12B	HSPA12B	1	0.000115597	128.85	FFK(1)EQALQELR	2	-0.028411	1	1	0.00593289	74.611	FFK(1)EQALQELR	2	-0.94392	2
F1S8H0	20	K	LSM7 homolog, U6 small nuclear RNA and mRNA degradation associated	LSM7	1	0.00748861	116.3	YIDK(1)TIR	2	-0.10191	1	1	0.0108096	86.472	YIDK(1)TIR	2	-0.44297	1
F1S8L9	524	K	Heterogeneous nuclear ribonucleoprotein U	HNRNPU	1	0.0330213	75.109	MMVAGFK(1)K	2	-0.84825	2	1	0.0206938	77.282	MMVAGFK(1)K	2	0.11889	2
F1S8L9	546	K	Heterogeneous nuclear ribonucleoprotein U	HNRNPU	1	0.00772226	68.283	APQCLGK(1)FIEIAAR	2	1.4307	1	1	0.000185695	98.943	APQCLGK(1)FIEIAAR	2	-0.31876	2
F1S8L9	607	K	Heterogeneous nuclear ribonucleoprotein U	HNRNPU	1	4.86823e-06	102.64	AEVEGK(1)DLPEHAVLK	2	-1.2239	2	1	1.03586e-07	131.61	AEVEGK(1)DLPEHAVLK	2	-0.2321	2
F1S8L9	17	K	Heterogeneous nuclear ribonucleoprotein U	HNRNPU	1	0.00164903	109.88	VSELK(1)EELK	2	0.027956	2	1	0.000549956	121.73	VSELK(1)EELK	2	1.0941	2
F1S8L9	505	K	Heterogeneous nuclear ribonucleoprotein U	HNRNPU	1	8.85979e-07	107.09	HAAENPGK(1)YNILGTNTIMDK	3	-0.42913	2	1	0.00281933	58.107	HAAENPGK(1)YNILGTNTIMDK	3	0.60286	1
F1S8L9	532	K	Heterogeneous nuclear ribonucleoprotein U	HNRNPU	1	4.76803e-11	178.67	QMADTGK(1)LNTLLQR	3	0.26149	5	1	6.97518e-07	131.35	QMADTGK(1)LNTLLQR	2	0.045569	1
F1S8L9	497	K	Heterogeneous nuclear ribonucleoprotein U	HNRNPU	1	8.76234e-19	220.09	TTWVTK(1)HAAENPGK	3	-0.32755	2	1	7.45301e-13	172.1	TTWVTK(1)HAAENPGK	3	-0.76613	2
F1S8L9	590	K	Heterogeneous nuclear ribonucleoprotein U	HNRNPU	1	0.000147185	113.61	AVVVCPK(1)DEDYK	2	-0.08572	1	1	0.000460522	93.623	AVVVCPK(1)DEDYK	2	0.73755	1
F1S8L9	9	K	Heterogeneous nuclear ribonucleoprotein U	HNRNPU	1	0.00843833	70.908	SSSPVNVK(1)K	2	0.097766	1	1	0.00170451	91.087	SSSPVNVK(1)K	2	-0.43227	2
F1S8L9	12	K	Heterogeneous nuclear ribonucleoprotein U	HNRNPU	1	0.00581464	126.04	LK(1)VSELK	2	-0.63505	1	1	0.0121745	87.181	LK(1)VSELK	2	-0.2645	1
F1S8L9	417	K	Heterogeneous nuclear ribonucleoprotein U	HNRNPU	1	0.00378438	93.448	ISK(1)EVLAER	2	-1.6951	1	1	0.00369694	90.142	ISK(1)EVLAER	2	-0.13694	1
F1S8L9	31	K	Heterogeneous nuclear ribonucleoprotein U	HNRNPU	1	0.00142427	111.61	GLK(1)AELMER	2	-0.5272	2	1	4.57862e-05	158.76	GLK(1)AELMER	2	-0.30914	1
F1S8M9	107	K	Uncharacterized protein	LRPAP1	1	4.89151e-05	117.7	SEGLDEDGEK(1)EAK	2	2.2113	3	1	6.16502e-05	109.6	SEGLDEDGEK(1)EAK	2	0.018731	1
F1S9A4	172	K	Uncharacterized protein	---	1	0.000251365	77.505	AK(1)LDSLQDTGIDHHALLK	4	1.3756	1	1	3.30456e-06	108.18	AK(1)LDSLQDTGIDHHALLK	4	0.18848	1
F1S9K1	775	K	Isoleucyl-tRNA synthetase 2, mitochondrial	IARS2	1	0.0488621	49.732	VTDAYK(1)QYDFGK	2	-0.22658	1	1	0.0242137	58.04	VTDAYK(1)QYDFGK	2	0.16508	1
F1S9K5	907	K	Glutamyl-prolyl-tRNA synthetase	EPRS	1	3.09001e-09	130.2	LLFDK(1)VASQGEVVR	2	-0.63517	1	1	2.12085e-05	115.12	LLFDK(1)VASQGEVVR	2	-0.83595	2
F1S9Q1	524	K	Uncharacterized protein	HSPA8	1	0.00215625	105.98	MVQEAEK(1)YK	2	0.12799	1	1	0.000936581	109.66	MVQEAEK(1)YK	2	-0.041588	1
F1S9Q1	71	K	Uncharacterized protein	HSPA8	1	3.57811e-23	235.22	NQVAMNPTNTVFDAK(1)R	3	-0.16928	5	1	4.95502e-25	212.39	NQVAMNPTNTVFDAK(1)R	3	-0.0744	8
F1S9Q1	328	K	Uncharacterized protein	HSPA8	1	4.34444e-15	190.96	LDK(1)SQIHDIVLVGGSTR	2	-0.53653	3	1	6.79227e-11	144.51	LDK(1)SQIHDIVLVGGSTR	2	-0.79953	3
F1S9Q1	526	K	Uncharacterized protein	HSPA8	1	0.00762696	115.49	YK(1)AEDEK	2	0.019928	1	1	0.00365113	127.46	YK(1)AEDEK	2	-1.0429	1
F1S9Q1	500	K	Uncharacterized protein	HSPA8	1	0.000634268	111.73	ENK(1)ITITNDK	2	1.0383	1	1	4.8834e-05	121.61	ENK(1)ITITNDK	2	-0.04208	1
F1S9Q1	126	K	Uncharacterized protein	HSPA8	1	9.81973e-12	159.18	SFYPEEVSSMVLTK(1)MK	2	-1.5043	4	1	0.00017218	89.484	SFYPEEVSSMVLTK(1)MK	3	-0.21752	1
F1S9Q1	246	K	Uncharacterized protein	HSPA8	1	3.64961e-07	174.77	MVNHFIAEFK(1)R	3	-0.40904	2	1	2.22699e-06	140.24	MVNHFIAEFK(1)R	2	-0.059498	2
F1S9Q1	128	K	Uncharacterized protein	HSPA8	1	0.000635661	107.79	MK(1)EIAEAYLGK	2	-0.20924	2	1	0.00027925	102.97	MK(1)EIAEAYLGK	2	0.323	2
F1S9Q1	597	K	Uncharacterized protein	HSPA8	1	5.66731e-16	190.55	NQTAEKEEFEHQQK(1)ELEK	3	0.28488	2	0.999775	0.00018503	86.005	NQTAEKEEFEHQQK(1)ELEK	3	1.5215	1
F1S9Q1	589	K	Uncharacterized protein	HSPA8	1	1.5463e-24	249.28	NQTAEK(1)EEFEHQQK	2	-0.29078	1	1	1.98542e-09	146.58	NQTAEK(1)EEFEHQQK	3	0.045696	1
F1S9Q1	108	K	Uncharacterized protein	HSPA8	1	0.000372275	122.69	VQVEYK(1)GETK	2	1.0382	1	1	1.81561e-05	135.56	VQVEYK(1)GETK	2	0.57288	1
F1S9Q1	601	K	Uncharacterized protein	HSPA8	1	0.00125597	92.295	ELEK(1)VCNPIITK	2	-0.81315	1	1	0.0288519	61.03	ELEK(1)VCNPIITK	2	-0.72942	1
F1S9Q1	348	K	Uncharacterized protein	HSPA8	1	0.00338896	80.69	IQK(1)LLQDFFNGK	2	-1.0683	1	1	7.54979e-10	169.52	IQK(1)LLQDFFNGK	2	0.013067	1
F1S9Q1	319	K	Uncharacterized protein	HSPA8	1	0.00102747	101.71	GTLDPVEK(1)ALR	2	0.15141	1	1	9.03402e-05	116.55	GTLDPVEK(1)ALR	2	0.5127	2
F1S9Q1	357	K	Uncharacterized protein	HSPA8	1	1.95631e-05	128.54	LLQDFFNGK(1)ELNK	3	-0.26863	5	1	1.67258e-07	139.46	LLQDFFNGK(1)ELNK	2	-3.6523	4
F1S9Q1	539	K	Uncharacterized protein	HSPA8	1	0.000123249	99.668	VSSK(1)NSLESYAFNMK	2	-0.46444	1	1	0.00388772	67.136	VSSK(1)NSLESYAFNMK	2	0.1668	1
F1S9Q1	507	K	Uncharacterized protein	HSPA8	1	2.19902e-08	196.79	ITITNDK(1)GR	2	0.61562	2	1	2.83176e-05	166.16	ITITNDK(1)GR	2	1.7244	3
F1S9Q1	187	K	Uncharacterized protein	HSPA8	1	1.70291e-07	132.64	IINEPTAAAIAYGLDK(1)K	3	0.41218	4	1	0.000277079	91.317	IINEPTAAAIAYGLDK(1)K	3	-0.047646	3
F1S9Q1	573	K	Uncharacterized protein	HSPA8	1	0.0262138	52.372	ILDK(1)CNEIINWLDK	2	-1.0982	1	1	4.94984e-05	106.42	ILDK(1)CNEIINWLDK	2	-1.1087	1
F1SA70	129	K	Heat shock protein family A (Hsp70) member 2	HSPA2	1	0.000265335	110.98	MK(1)EIAEAYLGGK	2	0.19004	1	1	0.000235295	101.39	MK(1)EIAEAYLGGK	2	0.66987	2
F1SA70	78	K	Heat shock protein family A (Hsp70) member 2	HSPA2	1	1.55752e-05	145.6	K(1)FEDATVQSDMK	2	-0.82457	2	1	8.06563e-05	116.51	K(1)FEDATVQSDMK	2	-1.3591	2
F1SA70	72	K	Heat shock protein family A (Hsp70) member 2	HSPA2	1	2.37417e-14	185.67	NQVAMNPTNTIFDAK(1)R	3	-0.39437	4	1	1.05026e-35	242.26	NQVAMNPTNTIFDAK(1)R	3	-0.16171	6
F1SA70	242	K	Heat shock protein family A (Hsp70) member 2	HSPA2	1	8.98688e-05	121.68	MVSHLAEEFK(1)R	3	-0.39681	1	1	1.98726e-08	174.77	MVSHLAEEFK(1)R	3	-0.24272	1
F1SA98	11	K	Tyrosine 3-monooxygenase/tryptophan 5-monooxygenase activation protein theta	YWHAQ	1	4.48544e-05	170.47	AK(1)LAEQAER	2	-0.48473	1	1	0.000103541	147.4	AK(1)LAEQAER	2	-0.17213	1
F1SA98	3	K	Tyrosine 3-monooxygenase/tryptophan 5-monooxygenase activation protein theta	YWHAQ	1	0.000804635	114.97	MEK(1)TELIQK	2	-0.87387	3	1	7.73691e-05	138.08	MEK(1)TELIQK	2	-0.21841	2
F1SA98	68	K	Tyrosine 3-monooxygenase/tryptophan 5-monooxygenase activation protein theta	YWHAQ	1	1.89248e-07	150.11	VISSIEQK(1)TDTSDK	2	-0.92451	1	1	3.42787e-18	200.16	VISSIEQK(1)TDTSDK	2	-0.20089	4
F1SA98	122	K	Tyrosine 3-monooxygenase/tryptophan 5-monooxygenase activation protein theta	YWHAQ	1	0.00944197	111.29	MK(1)GDYFR	2	-0.12713	1	1	0.00543028	116.54	MK(1)GDYFR	2	0.46301	2
F1SA98	9	K	Tyrosine 3-monooxygenase/tryptophan 5-monooxygenase activation protein theta	YWHAQ	1	0.00192642	125.81	TELIQK(1)AK	2	-0.11854	2	1	0.00283254	106.04	TELIQK(1)AK	2	0.27001	1
F1SA98	80	K	Tyrosine 3-monooxygenase/tryptophan 5-monooxygenase activation protein theta	YWHAQ	1	6.6337e-08	206.09	LQLIK(1)DYR	2	-0.84883	2	1	0.000401632	147.19	LQLIK(1)DYR	2	0.49938	1
F1SA98	49	K	Tyrosine 3-monooxygenase/tryptophan 5-monooxygenase activation protein theta	YWHAQ	1	1.04552e-07	148.96	NLLSVAYK(1)NVVGGR	2	0.6958	2	1	1.27831e-05	117.7	NLLSVAYK(1)NVVGGR	2	-0.17991	1
F1SA98	157	K	Tyrosine 3-monooxygenase/tryptophan 5-monooxygenase activation protein theta	YWHAQ	1	0.00188053	74.732	QTIDNSQGAYQEAFDISK(1)K	2	-0.58722	2	1	1.29199e-06	110.74	QTIDNSQGAYQEAFDISK(1)K	3	-0.6934	3
F1SAB6	97	K	Acyl carrier protein	NDUFAB1	1	0.000732931	83.692	IDPEK(1)LSVNSHFMK	3	0.10989	1	1	0.00106271	78.985	IDPEK(1)LSVNSHFMK	3	0.1287	1
F1SAD9	571	K	Protein disulfide-isomerase	PDIA4	1	0.00123816	98.368	QLEPVYTSLGK(1)K	2	1.106	1	1	7.54092e-06	132.86	QLEPVYTSLGK(1)K	2	1.3738	1
F1SAD9	363	K	Protein disulfide-isomerase	PDIA4	1	0.000673372	101.89	LVVMQPEK(1)FQSK	2	1.7071	1	1	2.64844e-06	136.53	LVVMQPEK(1)FQSK	2	0.18437	1
F1SAD9	583	K	Protein disulfide-isomerase	PDIA4	1	1.78256e-05	93.371	NLVIAK(1)MDATSNDITNDR	3	0.37898	2	1	8.07932e-12	147.09	NLVIAK(1)MDATSNDITNDR	2	-1.9426	2
F1SAD9	235	K	Protein disulfide-isomerase	PDIA4	1	0.000135029	77.899	SPPIPLAK(1)VDATAETDLAK	3	0.45894	1	1	4.12173e-05	91.589	SPPIPLAK(1)VDATAETDLAK	3	0.30726	1
F1SAD9	355	K	Protein disulfide-isomerase	PDIA4	1	0.00113368	89.992	VSPDK(1)LVVMQPEK	2	4.0441	2	1	0.000971965	83.633	VSPDK(1)LVVMQPEK	2	1.0287	1
F1SAD9	110	K	Protein disulfide-isomerase	PDIA4	1	0.00198247	71.545	IATTLK(1)ENDPPIPVAK	2	0.24434	1	1	2.84811e-08	137.39	IATTLK(1)ENDPPIPVAK	2	0.1372	2
F1SAD9	246	K	Protein disulfide-isomerase	PDIA4	1	1.99092e-08	180.2	VDATAETDLAK(1)R	2	-0.39532	1	1	1.01094e-11	182.35	VDATAETDLAK(1)R	2	0.33193	2
F1SAD9	486	K	Protein disulfide-isomerase	PDIA4	1	3.43073e-05	112.24	K(1)FAMEPDDFDANALR	2	-0.74435	1	1	1.95639e-05	115.04	K(1)FAMEPDDFDANALR	2	0.2446	1
F1SAD9	529	K	Protein disulfide-isomerase	PDIA4	1	0.00221531	105.52	GPVK(1)IVVGK	2	0.26644	1	1	0.00104327	107.57	GPVK(1)IVVGK	2	1.6563	1
F1SB42	263	K	Ezrin	EZR	1	0.0101317	78.342	K(1)APDFVFYAPR	2	0.098556	1	1	0.000531417	101.3	K(1)APDFVFYAPR	2	-0.43328	1
F1SB42	262	K	Ezrin	EZR	0.999273	0.0122813	92.538	FVIK(0.001)PIDK(0.999)K	3	0.44227	2	0.999955	0.0127905	74.92	FVIKPIDK(1)K	3	0.32485	1
F1SB42	79	K	Ezrin	EZR	1	0.000144713	150.35	KENPLQFK(1)FR	2	-0.55743	3	1	4.76055e-05	123.86	KENPLQFK(1)FR	3	-0.45583	2
F1SB42	344	K	Ezrin	EZR	1	0.00767669	93.166	EK(1)EELMLR	2	0.40786	1	1	0.000734838	133.86	EK(1)EELMLR	2	-0.090273	2
F1SB42	253	K	Ezrin	EZR	1	0.00158215	141.48	NISFNDK(1)K	2	-2.0225	1	1	0.00397232	106.94	NISFNDK(1)K	2	-0.48724	1
F1SB42	458	K	Ezrin	EZR	1	0.00388919	88.596	EAQDDLVK(1)TK	2	0.050177	2	1	0.0471813	51.998	EAQDDLVK(1)TK	2	0.9471	1
F1SB42	316	K	Ezrin	EZR	1	0.00585272	125.81	HQK(1)QLER	2	-0.54452	1	1	0.00737877	106.94	HQK(1)QLER	2	1.3252	1
F1SB42	450	K	Ezrin	EZR	1	0.0237477	64.906	AK(1)EAQDDLVK	2	0.93878	1	1	0.00163132	93.345	AK(1)EAQDDLVK	2	-1.596	1
F1SB42	337	K	Ezrin	EZR	1	0.00610565	124.34	EK(1)EQMMR	2	0.20438	1	1	0.00369708	127.12	EK(1)EQMMR	2	-0.66837	2
F1SB42	357	K	Ezrin	EZR	1	0.000254691	150.61	LQDYEEK(1)TR	2	-0.58331	1	1	1.39035e-06	182.65	LQDYEEK(1)TR	2	-0.98504	1
F1SBW4	135	K	Protein quaking	QKI	1	4.55484e-05	113.76	LLVPAAEGEDSLK(1)K	2	0.52801	1	1	0.000984655	85.837	LLVPAAEGEDSLK(1)K	2	-1.2568	2
F1SCD0	354	K	Uncharacterized protein	LOC396685	1	3.05879e-20	195.18	VFTHEADLSGVTGDNK(1)LGVSK	2	-0.17346	3	1	8.45517e-13	143.33	VFTHEADLSGVTGDNK(1)LGVSK	2	0.34574	3
F1SCD0	328	K	Uncharacterized protein	LOC396685	1	1.94981e-05	121.45	FSVSGDYQLK(1)DTLK	2	0.61586	1	1	0.000932479	82.651	FSVSGDYQLK(1)DTLK	2	0.35759	2
F1SCD0	338	K	Uncharacterized protein	LOC396685	1	7.31902e-07	95.195	QLGIQK(1)VFTHEADLSGVTGDNK	3	-2.378	4	1	3.99804e-08	109.85	QLGIQK(1)VFTHEADLSGVTGDNK	3	-0.2106	1
F1SCD0	332	K	Uncharacterized protein	LOC396685	1	8.69493e-07	178.95	DTLK(1)QLGIQK	2	0.21858	3	1	0.00227986	88.495	DTLK(1)QLGIQK	2	-0.0097726	1
F1SCD0	293	K	Uncharacterized protein	LOC396685	1	4.75947e-07	141.82	MAAVEAK(1)LLPETLR	2	-0.75171	1	1	1.62123e-05	97.273	MAAVEAK(1)LLPETLR	3	-0.42328	1
F1SCS1	281	K	DEAD-box helicase 1	DDX1	1	2.08143e-06	102.07	SQHSGNAQVAQTK(1)FLPNAPK	3	0.28064	1	1	1.24287e-05	97.271	SQHSGNAQVAQTK(1)FLPNAPK	3	1.1077	1
F1SCS1	317	K	DEAD-box helicase 1	DDX1	1	0.00408117	107.9	YIDNPK(1)LR	2	0.11533	1	1	0.00817956	84.498	YIDNPK(1)LR	2	1.471	1
F1SDC7	306	K	Aldehyde dehydrogenase	ALDH3A2	1	7.40025e-07	112.96	EFYGDNIK(1)DSPDYER	2	1.8083	1	1	3.70085e-07	129.38	EFYGDNIK(1)DSPDYER	2	0.89445	1
F1SDC7	463	K	Aldehyde dehydrogenase	ALDH3A2	1	0.0408787	57.888	SLK(1)GEGANK	2	-3.9039	1	1	0.00715069	74.165	SLK(1)GEGANK	2	-4.2301	1
F1SDN2	202	K	Uncharacterized protein	HADHB	1	0.000298713	160.63	LSLISK(1)FR	2	-0.091131	1	1	0.000155334	164.72	LSLISK(1)FR	2	0.30959	1
F1SDR7	159	K	Tyrosine 3-monooxygenase/tryptophan 5-monooxygenase activation protein beta	YWHAB	1	4.23898e-09	128.74	QTTVSNSQQAYQEAFEISK(1)K	3	0.89074	1	1	6.81197e-07	111.93	QTTVSNSQQAYQEAFEISK(1)K	2	-0.39588	3
F1SDR7	11	K	Tyrosine 3-monooxygenase/tryptophan 5-monooxygenase activation protein beta	YWHAB	1	0.0239376	72.928	SELVQK(1)AK	2	0.33771	1	1	0.00447713	97.798	SELVQK(1)AK	2	0.14447	1
F1SDR7	70	K	Tyrosine 3-monooxygenase/tryptophan 5-monooxygenase activation protein beta	YWHAB	1	4.70562e-05	141.08	VISSIEQK(1)TER	2	0.40735	1	1	2.59631e-09	180.97	VISSIEQK(1)TER	2	0.16287	1
F1SDR7	13	K	Tyrosine 3-monooxygenase/tryptophan 5-monooxygenase activation protein beta	YWHAB	1	4.48544e-05	170.47	AK(1)LAEQAER	2	-0.48473	1	1	0.000103541	147.4	AK(1)LAEQAER	2	-0.17213	1
F1SDR7	29	K	Tyrosine 3-monooxygenase/tryptophan 5-monooxygenase activation protein beta	YWHAB	1	2.84154e-18	163.95	YDDMAAAMK(1)AVTEQGHELSNEER	3	-0.11326	1	1	2.53569e-07	100.9	YDDMAAAMK(1)AVTEQGHELSNEER	3	0.069951	1
F1SDX6	458	K	Transglutaminase 2	TGM2	1	1.60522e-10	206.36	EAFTK(1)ANHLNK	2	-0.1667	2	1	0.000155616	111.86	EAFTK(1)ANHLNK	3	0.24106	2
F1SDX6	414	K	Transglutaminase 2	TGM2	1	1.64472e-07	176.95	RDDGSVYK(1)SINR	3	0.034688	2	1	0.0128455	54.871	RDDGSVYK(1)SINR	3	0.43068	1
F1SDX6	550	K	Transglutaminase 2	TGM2	1	2.75823e-05	102.08	ILYEK(1)YCDCLTESNLIK	2	0.19755	2	1	0.036103	42.044	ILYEK(1)YCDCLTESNLIK	2	0.81004	1
F1SDX6	380	K	Transglutaminase 2	TGM2	1	0.00186367	96.229	AIK(1)EGDLSTK	2	1.0202	1	1	0.00126112	96.113	AIK(1)EGDLSTK	2	0.031525	1
F1SDX6	649	K	Transglutaminase 2	TGM2	1	2.26585e-05	104.26	TVEIPDPVGAGEEVK(1)VR	2	1.5328	1	1	0.00169132	71.685	TVEIPDPVGAGEEVK(1)VR	2	0.12829	2
F1SE73	59	K	Uncharacterized protein	DNAJA1	1	9.15667e-07	137.8	QISQAYEVLSDAK(1)K	2	1.8993	1	1	5.72014e-07	127.36	QISQAYEVLSDAK(1)K	3	-0.31406	2
F1SES5	69	K	N-acylsphingosine amidohydrolase 1	ASAH1	1	4.84411e-06	133.98	WHELMVDK(1)APALK	2	-1.0094	2	1	1.4955e-06	132.97	WHELMVDK(1)APALK	2	-1.114	2
F1SFA7	972	K	Uncharacterized protein	COL1A2	1	1.25849e-14	206.49	GPAGPSGPAGK(1)DGR	2	-0.37195	1	1	7.90575e-25	230.96	GPAGPSGPAGK(1)DGR	2	0.4613	2
F1SFF8	29	K	Alpha-1,4 glucan phosphorylase	PYGL	1	0.0407915	47.606	GIVGVENVAELK(1)K	2	1.0082	1	1	0.000866205	91.62	GIVGVENVAELK(1)K	2	-0.010727	1
F1SFI7	67	K	Alpha-2-HS-glycoprotein	AHSG	1	7.5597e-47	315.32	HTLNQVDSVK(1)VWPR	3	-0.030752	6	1	8.41451e-20	180.11	HTLNQVDSVK(1)VWPR	2	0.19721	2
F1SFI7	57	K	Alpha-2-HS-glycoprotein	AHSG	1	1.19138e-16	223.58	GYK(1)HTLNQVDSVK	2	0.20712	3	1	2.36094e-10	160.48	GYK(1)HTLNQVDSVK	3	1.08	2
F1SFI7	218	K	Alpha-2-HS-glycoprotein	AHSG	1	5.31436e-09	167.32	EVIDPTK(1)CNLLVEK	2	-0.33536	2	1	0.00555666	65.374	EVIDPTK(1)CNLLVEK	2	-0.78528	1
F1SFI7	231	K	Alpha-2-HS-glycoprotein	AHSG	1	0.000140889	113.95	QYGFCK(1)GTVTAK	2	0.55314	2	1	7.58653e-09	158.34	QYGFCK(1)GTVTAK	2	-1.9843	1
F1SFQ4	115	K	Uncharacterized protein	PCBP2	1	6.63595e-06	106.31	LVVPASQCGSLIGK(1)GGCK	3	0.37814	3	1	7.10642e-06	103.13	LVVPASQCGSLIGK(1)GGCK	2	0.65459	1
F1SGH5	355	K	Uncharacterized protein	PDHB	1	0.052294	64.265	DIIFAIK(1)K	2	2.3851	1	1	0.0445941	62.546	DIIFAIK(1)K	2	-0.21835	1
F1SHD6	185	K	Uncharacterized protein	EEF1B2	1	0.0608333	55.461	LVPVGYGIK(1)K	2	0.19217	1	1	0.0323878	61.78	LVPVGYGIK(1)K	2	1.1026	1
F1SHD6	129	K	Uncharacterized protein	EEF1B2	1	0.0029439	124.98	LAQYESK(1)K	2	0.027157	1	1	0.00665198	97.431	LAQYESK(1)K	2	0.39741	1
F1SHH7	158	K	Apoptosis inhibitor 5	API5	1	0.0379977	79.116	FLSTK(1)LK	2	-0.4244	1	1	0.0176354	81.784	FLSTK(1)LK	2	0.1968	1
F1SHL9	261	K	Pyruvate kinase	PKM	1	0.0221307	91.906	VLGEK(1)GK	2	-0.035139	1	1	0.0209816	79.116	VLGEK(1)GK	2	-0.24276	1
F1SHL9	206	K	Pyruvate kinase	PKM	1	2.52941e-11	140.28	GPDFLVTEVENGGFLGSK(1)K	3	0.4477	1	1	7.72048e-09	123.59	GPDFLVTEVENGGFLGSK(1)K	3	0.25089	1
F1SHL9	266	K	Pyruvate kinase	PKM	1	0.0447605	73.665	NIK(1)IISK	2	0.27001	1	1	0.0130262	90.308	NIK(1)IISK	2	-1.3075	1
F1SHL9	305	K	Pyruvate kinase	PKM	1	2.73717e-07	124.25	GDLGIEIPAEK(1)VFLAQK	2	-0.20977	2	1	1.97966e-06	117	GDLGIEIPAEK(1)VFLAQK	3	-0.36743	2
F1SHL9	115	K	Pyruvate kinase	PKM	1	6.15972e-13	196.5	PVAVALDTK(1)GPEIR	2	-0.565	2	1	1.47655e-19	202.32	PVAVALDTK(1)GPEIR	3	-1.0058	2
F1SHL9	166	K	Pyruvate kinase	PKM	1	0.00128295	97.749	NICK(1)VVDVGSK	2	0.45377	2	1	0.0180609	62.088	NICK(1)VVDVGSK	2	3.0848	1
F1SHL9	498	K	Pyruvate kinase	PKM	1	6.34693e-07	174.98	VNLAMNVGK(1)AR	2	0.064197	3	1	9.77205e-06	133.75	VNLAMNVGK(1)AR	2	0.018629	1
F1SHL9	89	K	Pyruvate kinase	PKM	1	1.98762e-11	142.43	LNFSHGTHEYHAETIK(1)NVR	5	0.18023	4	1	4.40751e-05	92.474	LNFSHGTHEYHAETIK(1)NVR	3	-1.0264	2
F1SHL9	62	K	Pyruvate kinase	PKM	1	0.000336658	125.75	SVETLK(1)EMIK	2	0.51069	2	1	2.9471e-05	130.41	SVETLK(1)EMIK	2	-0.25552	2
F1SHL9	270	K	Pyruvate kinase	PKM	1	2.62509e-06	154.28	IISK(1)IENHEGVR	2	0.19952	2	1	0.00100793	88.803	IISK(1)IENHEGVR	2	-0.49057	1
F1SHL9	247	K	Pyruvate kinase	PKM	1	0.00117405	104.39	K(1)AADVHEVR	3	-0.15716	1	1	0.00107996	113.44	K(1)AADVHEVR	3	0.30755	2
F1SHR3	42	K	ATPase H+ transporting V1 subunit E1	ATP6V1E1	1	6.51873e-06	162.38	AEEEFNIEK(1)GR	2	1.3661	1	1	1.58061e-09	162.38	AEEEFNIEK(1)GR	2	0.18362	1
F1SII4	111	K	Glycyl-tRNA synthetase	GARS	1	0.018289	65.172	VLEAK(1)ELALQPK	2	-1.3269	1	1	0.00076369	92.781	VLEAK(1)ELALQPK	2	-0.16031	1
F1SIJ9	274	K	Phosphoserine aminotransferase	PSAT1	1	0.00767752	93.162	SK(1)MNIPFR	2	1.4913	1	1	0.00785437	85.666	SK(1)MNIPFR	2	2.3863	1
F1SIJ9	92	K	Phosphoserine aminotransferase	PSAT1	1	0.000484508	102.53	K(1)FGTVNIVHPK	3	0.35936	1	1	0.0361723	43.419	K(1)FGTVNIVHPK	3	-0.49026	1
F1SIJ9	302	K	Phosphoserine aminotransferase	PSAT1	1	0.00803254	78.342	ALELK(1)MISLK	2	0.035389	1	1	0.00149524	94.363	ALELK(1)MISLK	2	-0.05182	2
F1SIJ9	292	K	Phosphoserine aminotransferase	PSAT1	1	0.0163817	88.921	GDDALEK(1)R	2	1.9492	1	1	2.26997e-05	178.3	GDDALEK(1)R	2	-1.1748	1
F1SIJ9	297	K	Phosphoserine aminotransferase	PSAT1	1	0.00295688	99.815	FLDK(1)ALELK	2	3.2431	1	1	0.000810666	112.13	FLDK(1)ALELK	2	-0.32165	1
F1SIK9	155	K	Septin 7	SEPT7	1	1.13734e-08	163.51	ADTLTPEECQQFK(1)K	2	0.49051	1	1	5.74563e-13	174.9	ADTLTPEECQQFK(1)K	2	1.6201	3
F1SIK9	185	K	Septin 7	SEPT7	0.992298	0.000683129	77.221	IYEFPETDDEEENK(0.008)LVK(0.992)K	3	1.1786	1	0.990851	7.76301e-06	103.01	IYEFPETDDEEENK(0.009)LVK(0.991)K	3	0.54485	2
F1SIK9	44	K	Septin 7	SEPT7	1	8.22197e-05	123.95	TVQVEQSK(1)VLIK	2	-0.04977	1	1	0.0164824	71.176	TVQVEQSK(1)VLIK	2	0.2148	1
F1SIV3	110	K	Uncharacterized protein	ANP32A	1	0.00216716	101.38	DLSTVEPLK(1)K	2	-1.1761	2	1	0.00241809	93.096	DLSTVEPLK(1)K	2	0.86877	1
F1SIX3	280	K	UTP--glucose-1-phosphate uridylyltransferase	UGP2	1	0.00279427	74.853	ADVK(1)GGTLTQYEGK	2	-0.41889	1	1	0.00532331	66.246	ADVK(1)GGTLTQYEGK	2	0.36895	1
F1SJK6	146	K	Very-long-chain (3R)-3-hydroxyacyl-CoA dehydratase	HACD3	1	0.000245075	94.487	LESQGSPETLTSLK(1)K	2	0.28085	1	1	2.45469e-05	113.4	LESQGSPETLTSLK(1)K	2	0.21846	1
F1SJQ6	137	K	60S ribosomal protein L14	RPL14	1	0.00295688	99.815	AALLK(1)ASPK	2	1.1404	2	1	0.00181396	99.688	AALLK(1)ASPK	2	-0.26403	1
F1SJQ6	85	K	60S ribosomal protein L14	RPL14	1	7.80775e-08	187.35	ADINAK(1)WAATR	2	-0.74491	1	1	5.80644e-05	118.87	ADINAK(1)WAATR	2	-0.39712	2
F1SJQ6	146	K	60S ribosomal protein L14	RPL14	1	2.48847e-07	132.31	ALAK(1)GAAAAAAAAAAK	2	0.054558	2	1	0.00219218	71.98	ALAK(1)GAAAAAAAAAAK	2	0.44244	1
F1SJQ6	79	K	60S ribosomal protein L14	RPL14	1	0.000584853	112.36	AWEK(1)ADINAK	2	-1.0009	1	1	0.00294803	83.499	AWEK(1)ADINAK	2	0.7081	2
F1SJS8	21	K	Transgelin	TAGLN	1	0.000893894	134.84	K(1)YDEELEER	2	-0.044815	1	1	2.27419e-05	171.85	K(1)YDEELEER	2	-1.3354	1
F1SJS8	121	K	Transgelin	TAGLN	1	9.63228e-05	76.301	TDMFQTVDLFEGK(1)DLAAVQR	3	-0.6156	1	1	1.97917e-09	132.79	TDMFQTVDLFEGK(1)DLAAVQR	3	-0.7901	1
F1SJS8	4	K	Transgelin	TAGLN	1	8.96787e-05	127.87	ANK(1)GPSYGMSR	2	-0.78096	1	1	0.000253507	99.276	ANK(1)GPSYGMSR	2	0.67222	1
F1SJS8	172	K	Transgelin	TAGLN	1	1.05371e-13	144.57	EFTESQLQEGK(1)HVIGLQMGSNR	3	0.96245	1	1	9.86558e-05	67.76	EFTESQLQEGK(1)HVIGLQMGSNR	3	-0.23576	1
F1SJS8	140	K	Transgelin	TAGLN	1	5.58025e-16	191.37	TLMALGSLAVTK(1)NDGHYR	3	1.0842	4	1	1.32421e-05	100.58	TLMALGSLAVTK(1)NDGHYR	3	-0.41837	2
F1SJT7	187	K	Apolipoprotein A-IV	APOA4	1	1.69221e-14	184.99	NLEASVAPYADEFK(1)AK	2	0.74985	3	1	0.00185783	74.141	NLEASVAPYADEFK(1)AK	2	0.52824	2
F1SK86	250	K	Peptidylprolyl isomerase	FKBP4	1	0.000665284	101.35	YEVHLK(1)SFEK	3	-0.60966	1	1	0.0419599	40.449	YEVHLK(1)SFEK	3	0.20801	1
F1SK86	282	K	Peptidylprolyl isomerase	FKBP4	1	0.00780912	85.716	GTVYFK(1)EGK	2	-0.35899	1	1	0.0154125	70.439	GTVYFK(1)EGK	2	0.21537	1
F1SKI0	33	K	Myosin-11	MYH11	1	3.45581e-05	108.14	NFINNPVAQADWAAK(1)K	2	1.1505	2	1	2.58465e-05	107.5	NFINNPVAQADWAAK(1)K	2	1.1945	1
F1SKI0	1292	K	Myosin-11	MYH11	1	0.000100426	171.53	LNVSTK(1)LR	2	0.2878	1	1	0.00149455	118.32	LNVSTK(1)LR	2	-0.64763	1
F1SKI0	1236	K	Myosin-11	MYH11	1	0.000468918	140.83	AELNDK(1)VHK	3	-0.37804	2	1	0.000342787	121.73	AELNDK(1)VHK	3	-0.91162	2
F1SKI0	1286	K	Myosin-11	MYH11	1	0.00760308	93.467	QK(1)LNVSTK	2	0.21841	1	1	0.00305349	104.01	QK(1)LNVSTK	2	3.7234	1
F1SKI0	1659	K	Myosin-11	MYH11	0.999859	8.42611e-12	136.56	K(1)QADLEKEELAEELASSVSGR	3	-0.94079	1	0.999011	3.06587e-05	85.062	K(0.999)QADLEK(0.001)EELAEELASSVSGR	3	-0.96708	1
F1SKI0	1135	K	Myosin-11	MYH11	1	0.00404909	101.65	EQEVTMLK(1)K	2	-1.3751	1	1	0.00536779	90.15	EQEVTMLK(1)K	2	-0.98451	1
F1SKI0	1171	K	Myosin-11	MYH11	1	3.26342e-11	155.1	HTQAVEELTEQLEQFK(1)R	3	0.34015	1	1	4.91054e-25	198.95	HTQAVEELTEQLEQFK(1)R	3	0.39581	1
F1SKI0	1475	K	Myosin-11	MYH11	1	7.39421e-06	120.92	AEMEDLVSSK(1)DDVGK	2	-1.1046	1	1	2.19629e-05	110.97	AEMEDLVSSK(1)DDVGK	2	-0.20672	2
F1SKI0	951	K	Myosin-11	MYH11	1	3.79775e-09	146.2	LEDDILVMDDQNNK(1)LTK	2	0.24971	3	1	1.06846e-07	112.34	LEDDILVMDDQNNK(1)LTK	2	-2.2581	1
F1SKI0	986	K	Myosin-11	MYH11	1	0.000676922	88.075	NK(1)HESMISELEVR	2	-1.5762	3	1	0.000496988	85.271	NK(1)HESMISELEVR	3	-4.3154	1
F1SKI0	928	K	Myosin-11	MYH11	1	4.44232e-05	142.08	LQLEK(1)VTAEAK	2	0.22607	1	1	0.000520886	99.439	LQLEK(1)VTAEAK	2	0.17125	1
F1SKI0	976	K	Myosin-11	MYH11	1	2.89829e-05	106.6	ISDLTTNLAEEEEK(1)AK	2	-0.88435	1	1	1.42028e-24	200.97	ISDLTTNLAEEEEK(1)AK	2	0.4098	1
F1SKI0	1480	K	Myosin-11	MYH11	1	3.44531e-05	132.09	DDVGK(1)NVHELEK	2	0.90253	2	1	0.000130549	108.23	DDVGK(1)NVHELEK	2	0.38752	2
F1SKI0	1372	K	Myosin-11	MYH11	1	0.00172538	109.29	AAAYDK(1)LEK	2	-0.34633	1	1	0.00358781	90.696	AAAYDK(1)LEK	2	-0.35394	2
F1SKI0	1416	K	Myosin-11	MYH11	0.996641	0.0365515	42.149	K(0.003)FDQLLAEEK(0.997)NISSK	3	-1.8202	1	1	0.000148751	99.927	FDQLLAEEK(1)NISSK	2	-0.75191	2
F1SKI0	658	K	Myosin-11	MYH11	1	2.00349e-05	134.99	TVGQLYK(1)EQLGK	2	-0.042093	1	1	0.00129243	84.169	TVGQLYK(1)EQLGK	2	0.91972	1
F1SKJ1	565	K	Myosin heavy chain 9	MYH9	1	0.000233609	96.059	DK(1)ADFCIIHYAGK	3	-0.69524	1	1	0.00336822	68.42	DK(1)ADFCIIHYAGK	3	-0.75825	1
F1SKJ1	1457	K	Myosin heavy chain 9	MYH9	1	0.00130209	103.31	TISAK(1)YAEER	2	-0.47203	1	1	0.000166891	115.57	TISAK(1)YAEER	2	0.65741	1
F1SKJ1	180	K	Myosin heavy chain 9	MYH9	1	4.09029e-15	170.06	EDQSILCTGESGAGK(1)TENTK	3	0.19316	2	1	2.41585e-22	181.34	EDQSILCTGESGAGK(1)TENTK	2	0.24962	1
F1SKJ1	1475	K	Myosin heavy chain 9	MYH9	1	0.00108717	116.12	ETK(1)ALSVAR	2	0.3214	1	1	0.000607127	116.12	ETK(1)ALSVAR	2	-0.2078	1
F1SKJ1	1218	K	Myosin heavy chain 9	MYH9	1	0.00084059	125.57	AK(1)QTLENER	2	-0.26444	1	1	0.000229835	132.01	AK(1)QTLENER	2	-0.86535	1
F1SKJ1	1443	K	Myosin heavy chain 9	MYH9	1	0.000108061	152.64	K(1)FDQLLAEEK	2	-0.52939	1	1	1.09055e-05	141.71	K(1)FDQLLAEEK	2	-0.58599	1
F1SKJ1	1646	K	Myosin heavy chain 9	MYH9	1	2.83071e-07	190.96	LQAQMK(1)DYMR	2	-0.78031	1	1	5.02519e-07	169.76	LQAQMK(1)DYMR	2	0.26617	1
F1SKJ1	1490	K	Myosin heavy chain 9	MYH9	1	5.53303e-10	175.15	ALEEAMEQK(1)AELER	3	-1.9708	2	1	3.46665e-09	146.96	ALEEAMEQK(1)AELER	3	-0.21941	2
F1SKJ1	299	K	Myosin heavy chain 9	MYH9	1	1.07973e-05	145.23	TDLLLEPYNK(1)YR	2	0.035404	1	1	1.00451e-07	132.17	TDLLLEPYNK(1)YR	2	1.6887	1
F1SKJ1	1192	K	Myosin heavy chain 9	MYH9	1	8.50413e-13	156.17	QK(1)HSQAVEELAEQLEQTK	3	0.11313	2	1	2.68443e-21	191.36	QK(1)HSQAVEELAEQLEQTK	3	0.43086	2
F1SKJ1	1386	K	Myosin heavy chain 9	MYH9	1	4.72466e-06	113.47	MEDGVGCLELAEEAK(1)R	2	-0.29323	1	1	3.53656e-11	156.17	MEDGVGCLELAEEAK(1)R	3	0.57908	3
F1SKJ1	1511	K	Myosin heavy chain 9	MYH9	1	5.96073e-15	200.19	TEMEDLMSSK(1)DDVGK	2	-0.86389	1	1	1.8657e-11	158.93	TEMEDLMSSK(1)DDVGK	3	0.013674	5
F1SKJ1	1825	K	Myosin heavy chain 9	MYH9	1	3.50943e-12	192.32	IAQLEEQLDNETK(1)ER	2	-0.066222	2	1	3.29655e-13	170.11	IAQLEEQLDNETK(1)ER	2	0.82564	1
F1SKJ1	1239	K	Myosin heavy chain 9	MYH9	1	1.28346e-05	142.97	VLLQGK(1)GDSEHK	3	0.08812	4	1	8.87488e-05	117.03	VLLQGK(1)GDSEHK	2	-0.076509	6
F1SKJ1	1356	K	Myosin heavy chain 9	MYH9	1	7.57665e-06	106.93	NLEK(1)QIATLHAQVTDMR	3	0.26332	2	1	9.8324e-06	102.08	NLEK(1)QIATLHAQVTDMR	3	-0.08226	1
F1SKJ1	1371	K	Myosin heavy chain 9	MYH9	1	1.40615e-08	143.43	K(1)MEDGVGCLELAEEAK	2	-0.12316	4	1	0.0211752	78.225	K(1)MEDGVGCLELAEEAK	2	0.17392	1
F1SKJ1	1553	K	Myosin heavy chain 9	MYH9	1	2.52449e-11	138.97	TQLEELEDELQATEDAK(1)LR	3	0.58245	1	1	1.99615e-09	135.79	TQLEELEDELQATEDAK(1)LR	2	1.0355	3
F1SKJ1	29	K	Myosin heavy chain 9	MYH9	1	4.46359e-06	113.52	NFINNPLAQADWAAK(1)K	2	1.9377	2	1	5.81898e-06	118.21	NFINNPLAQADWAAK(1)K	2	0.59239	1
F1SKJ1	1208	K	Myosin heavy chain 9	MYH9	1	5.6844e-08	132.64	HSQAVEELAEQLEQTK(1)R	3	-0.80248	1	1	1.79781e-20	189.52	HSQAVEELAEQLEQTK(1)R	3	0.1957	2
F1SKJ1	1329	K	Myosin heavy chain 9	MYH9	1	0.00690899	96.311	LSLSTK(1)LK	2	0.20121	1	1	0.0236284	67.507	LSLSTK(1)LK	2	-0.33974	1
F1SKJ1	1341	K	Myosin heavy chain 9	MYH9	1	6.01245e-06	121.99	NSFK(1)EQLEEEEEAKR	3	-0.40738	1	1	0.000228733	97.797	NSFK(1)EQLEEEEEAK	2	1.1117	1
F1SKJ1	860	K	Myosin heavy chain 9	MYH9	1	0.000476583	140.49	EK(1)QLAAENR	2	1.2101	1	1	0.00433695	86.898	EK(1)QLAAENR	2	2.3953	1
F1SKJ1	1173	K	Myosin heavy chain 9	MYH9	1	0.0054692	94.309	EQEVNILK(1)K	2	1.0474	1	1	0.000777268	117.53	EQEVNILK(1)K	2	-0.0074046	2
F1SKJ1	1516	K	Myosin heavy chain 9	MYH9	1	5.81652e-05	116.24	DDVGK(1)SVHELEK	2	3.47	4	1	6.23797e-06	131.35	DDVGK(1)SVHELEK	2	-1.9432	3
F1SKJ1	1452	K	Myosin heavy chain 9	MYH9	1	3.59468e-07	147.64	KFDQLLAEEK(1)TISAK	2	-0.34507	5	1	2.46342e-08	155.1	KFDQLLAEEK(1)TISAK	2	0.23963	4
F1SKJ1	30	K	Myosin heavy chain 9	MYH9	1	0.0296285	73.499	K(1)LVWVPSDK	2	0.013885	1	1	0.00623519	87.123	K(1)LVWVPSDK	2	1.7258	1
F1SKJ1	1337	K	Myosin heavy chain 9	MYH9	1	0.000453755	115.7	QVEDEK(1)NSFK	2	0.65547	1	1	2.82173e-05	130.98	QVEDEK(1)NSFK	2	0.78154	1
F1SKJ1	1612	K	Myosin heavy chain 9	MYH9	1	0.0122416	113.26	K(1)LEMDLK	2	-0.18025	1	1	0.0123905	101.72	K(1)LEMDLK	2	0.27199	1
F1SKJ1	545	K	Myosin heavy chain 9	MYH9	1	0.000453022	84.41	SFVEK(1)VMQEQGTHPK	3	-2.0744	1	1	8.32343e-06	114.31	SFVEK(1)VMQEQGTHPK	3	0.5824	1
F1SKJ1	1790	K	Myosin heavy chain 9	MYH9	1	0.000158552	124.12	VK(1)LQEMEGTVK	2	-0.33742	1	1	1.58975e-05	129	VK(1)LQEMEGTVK	2	1.644	2
F1SKJ1	1323	K	Myosin heavy chain 9	MYH9	1	0.00538705	102.55	QK(1)LSLSTK	2	0.15075	1	1	0.000760645	133.13	QK(1)LSLSTK	2	-0.28294	1
F1SKJ1	1713	K	Myosin heavy chain 9	MYH9	1	3.96009e-16	147.22	QAQQERDELADEIANSSGK(1)GALALEEK	3	-0.088324	3	1	5.8773e-18	153.27	QAQQERDELADEIANSSGK(1)GALALEEK	3	-0.72711	1
F1SKJ1	1024	K	Myosin heavy chain 9	MYH9	1	0.00057837	89.26	NK(1)HEAMITDLEER	3	-0.088814	1	1	3.37781e-06	123.76	NK(1)HEAMITDLEER	2	-0.2528	1
F1SKJ1	79	K	Myosin heavy chain 9	MYH9	1	0.0245024	72.23	MNPPK(1)FSK	2	-0.46163	2	1	0.0227999	68.371	MNPPK(1)FSK	2	0.92558	2
F1SKJ1	1294	K	Myosin heavy chain 9	MYH9	1	0.0152316	40.994	LQVELDNVTGLLTQSDSK(1)SSK	3	1.7972	1	1	6.5361e-09	96.848	LQVELDNVTGLLTQSDSK(1)SSK	3	-0.75976	1
F1SKJ1	989	K	Myosin heavy chain 9	MYH9	1	4.82213e-13	170.16	LEEDQIIMEDQNCK(1)LAK	2	0.47325	3	1	9.65721e-08	124.25	LEEDQIIMEDQNCK(1)LAK	2	0.037901	2
F1SKJ1	1331	K	Myosin heavy chain 9	MYH9	1	0.0100176	90.135	LK(1)QVEDEK	2	-2.8282	1	1	0.0026656	107.57	LK(1)QVEDEK	2	0.64889	1
F1SKJ1	961	K	Myosin heavy chain 9	MYH9	1	0.00312772	128.61	QK(1)LQLEK	2	0.0027634	1	1	0.00283356	132.57	QK(1)LQLEK	2	-0.62851	1
F1SKJ1	651	K	Myosin heavy chain 9	MYH9	1	1.90702e-05	136.06	TVGQLYK(1)EQLAK	2	0.56931	2	1	0.00630917	72.29	TVGQLYK(1)EQLAK	2	0.47969	2
F1SKJ1	1351	K	Myosin heavy chain 9	MYH9	1	8.88271e-08	189.57	EQLEEEEEAK(1)R	2	-1.0983	1	1	3.76167e-06	139.32	EQLEEEEEAK(1)R	2	-0.11353	1
F1SKJ1	8	K	Myosin heavy chain 9	MYH9	1	0.000315504	98.943	AQQAADK(1)YLYVDK	2	-2.0118	1	1	0.00168368	75.764	AQQAADK(1)YLYVDK	2	-1.4887	1
F1SKJ1	975	K	Myosin heavy chain 9	MYH9	1	1.97328e-11	180.06	K(1)LEEDQIIMEDQNCK	2	0.061143	1	1	2.37616e-05	113.65	K(1)LEEDQIIMEDQNCK	2	-0.47212	1
F1SL99	33	K	Prostaglandin E synthase 3	PTGES3	1	0.00209237	93.345	DVNVNFEK(1)SK	2	-0.9517	1	1	0.00953821	73.655	DVNVNFEK(1)SK	2	0.81283	1
F1SLA0	120	K	ATP synthase subunit beta	ATP5B	1	0.00346857	77.185	VVDLLAPYAK(1)GGK	2	0.28448	2	1	0.000881622	85.554	VVDLLAPYAK(1)GGK	2	0.39534	2
F1SLA0	407	K	ATP synthase subunit beta	ATP5B	1	0.00344836	96.034	LVPLK(1)ETIK	2	0.3281	2	1	0.00454137	85.862	LVPLK(1)ETIK	2	-0.2408	1
F1SLA0	348	K	ATP synthase subunit beta	ATP5B	1	0.000111159	148.32	GVQK(1)ILQDYK	2	1.8864	1	1	0.000799139	99.568	GVQK(1)ILQDYK	2	1.9918	1
F1SLA0	46	K	ATP synthase subunit beta	ATP5B	1	4.61492e-05	130.1	GQK(1)VLDSGAPIK	2	1.4069	3	1	0.00129243	84.169	GQK(1)VLDSGAPIK	2	0.16808	1
F1SLA0	444	K	ATP synthase subunit beta	ATP5B	1	0.00116235	113.62	ADK(1)LAEEHS	2	-0.70336	1	1	0.000244723	130.66	ADK(1)LAEEHS	2	0.49131	1
F1SLA0	186	K	ATP synthase subunit beta	ATP5B	1	1.47722e-06	102.59	DATSK(1)VALVYGQMNEPPGAR	3	-0.40667	2	1	6.26022e-06	100.02	DATSK(1)VALVYGQMNEPPGAR	3	0.56708	1
F1SM61	59	K	Fibulin-1	FBLN1	1	4.01293e-07	143.98	DCSLPYTSESK(1)ECR	2	0.057342	1	1	2.10202e-12	161.21	DCSLPYTSESK(1)ECR	2	0.12167	2
F1SMC0	327	K	Adenylyl cyclase-associated protein	CAP1	1	0.00241179	86.803	KEPALLELEGK(1)K	3	0.10264	1	1	0.0051166	74.987	KEPALLELEGK(1)K	2	0.045481	1
F1SMC0	71	K	Adenylyl cyclase-associated protein	CAP1	1	1.04224e-08	132.51	EIGGDVQK(1)HAEMVHTGLK	3	-0.48546	1	1	4.41362e-05	96.143	EIGGDVQK(1)HAEMVHTGLK	4	0.053087	1
F1SMC0	422	K	Adenylyl cyclase-associated protein	CAP1	1	3.01568e-07	107.78	TDGCHIYLSK(1)NSLDCEIVSAK	3	-0.31378	1	1	0.000212864	66.536	TDGCHIYLSK(1)NSLDCEIVSAK	3	0.92904	1
F1SMN1	84	K	Calumenin	CALU	1	0.0001589	95.197	IDGDK(1)DGFVTVDELK	2	-0.055854	1	1	0.000353447	91.616	IDGDK(1)DGFVTVDELK	2	-0.15999	1
F1SMN1	281	K	Calumenin	CALU	1	6.43298e-10	190.37	HLVYESDQNK(1)DGK	2	-2.4359	3	1	3.31435e-20	216.34	HLVYESDQNK(1)DGK	3	-1.2755	2
F1SMN1	70	K	Calumenin	CALU	1	1.27105e-07	164.68	TFDQLTPEESK(1)ER	2	0.30564	2	1	9.19063e-13	184.21	TFDQLTPEESK(1)ER	2	-0.38953	2
F1SMN1	79	K	Calumenin	CALU	1	0.000645253	76.228	IVSK(1)IDGDK	2	2.1981	3	0.999996	1.12478e-08	127.59	IVSK(1)IDGDKDGFVTVDELK	3	-0.25266	1
F1SMT0	119	K	EF-hand domain family member D1	EFHD1	1	0.00106648	71.08	LMMEK(1)LGAPQTHLGLK	3	-0.092375	1	1	0.0122438	50.077	LMMEK(1)LGAPQTHLGLK	3	-0.73974	1
F1SMV6	124	K	Nucleolin	NCL	1	0.0194531	76.1	ALVATSGK(1)K	2	1.2735	1	1	0.0345799	66.568	ALVATSGK(1)K	2	4.2118	1
F1SMV6	480	K	Nucleolin	NCL	1	1.20449e-14	180.74	SISLYYTGEK(1)GQNQDFR	2	0.036329	1	1	5.92857e-15	162.29	SISLYYTGEK(1)GQNQDFR	2	1.1943	1
F1SMV6	457	K	Nucleolin	NCL	1	2.04209e-05	134.56	TEADAEK(1)TLEEK	2	0.48064	1	1	7.26635e-06	129.87	TEADAEK(1)TLEEK	2	-0.30269	1
F1SMV6	637	K	Nucleolin	NCL	1	5.27514e-07	125.5	GFGFVDFNSEEDAK(1)AAK	2	0.54387	1	1	0.000206329	90.348	GFGFVDFNSEEDAK(1)AAK	2	0.58734	1
F1SMV6	640	K	Nucleolin	NCL	1	0.0131513	60.489	AAK(1)EAMEDGEIDGNK	2	1.1961	1	1	1.60589e-07	135.5	AAK(1)EAMEDGEIDGNK	2	-0.61881	1
F1SMV6	437	K	Nucleolin	NCL	1	0.0174299	98.418	LVSK(1)DGK	2	1.3091	1	1	0.0282469	73.324	LVSK(1)DGK	2	1.0009	1
F1SMV6	442	K	Nucleolin	NCL	1	0.0171756	68.536	SK(1)GIAYIEFK	2	-4.1316	1	1	0.00805756	75.819	SK(1)GIAYIEFK	2	0.12409	1
F1SMV6	558	K	Nucleolin	NCL	1	0.000522177	146.23	EALNSCNK(1)R	2	-1.6856	1	1	4.13686e-05	166.09	EALNSCNK(1)R	2	0.031918	1
F1SMV6	361	K	Nucleolin	NCL	1	0.00062028	90.453	K(1)FGYVDFESAEDLEK	2	1.5796	1	1	0.000731159	86.548	K(1)FGYVDFESAEDLEK	2	0.60909	1
F1SMV6	337	K	Nucleolin	NCL	1	2.81223e-09	160.78	SASELK(1)TGISDVFAK	2	-0.38473	1	1	3.4538e-05	104.95	SASELK(1)TGISDVFAK	2	-1.6127	1
F1SMV6	411	K	Nucleolin	NCL	1	0.00457528	86.898	TLLAK(1)NLPYK	2	0.85871	1	1	0.000521232	101.65	TLLAK(1)NLPYK	2	0.19441	2
F1SMV6	462	K	Nucleolin	NCL	1	1.17682e-12	204.48	TLEEK(1)QGTEIDGR	2	-0.6403	1	1	2.22765e-10	161.48	TLEEK(1)QGTEIDGR	2	-0.245	1
F1SMZ6	8	K	Uncharacterized protein	HSPE1	1	0.00946358	98.582	K(1)FLPLFDR	2	0.50454	2	1	0.000338248	157.91	K(1)FLPLFDR	2	0.48695	1
F1SMZ6	28	K	Uncharacterized protein	HSPE1	1	2.57656e-14	178.85	SAAETVTK(1)GGIMLPEK	2	-0.18186	2	1	1.93009e-15	175.26	SAAETVTK(1)GGIMLPEK	2	0.28974	3
F1SMZ6	56	K	Uncharacterized protein	HSPE1	1	0.000163764	113.24	GK(1)GGEIQPVSVK	2	1.3621	1	1	1.18371e-05	123.28	GK(1)GGEIQPVSVK	2	1.866	2
F1SMZ6	36	K	Uncharacterized protein	HSPE1	1	0.0373451	53.6	GGIMLPEK(1)SQGK	2	-1.2536	1	1	0.0497765	46.88	GGIMLPEK(1)SQGK	2	-2.0538	1
F1SMZ6	66	K	Uncharacterized protein	HSPE1	1	0.000514122	91.812	GGEIQPVSVK(1)VGDK	2	0.33952	1	1	0.0215594	55.66	GGEIQPVSVK(1)VGDK	2	-0.13518	1
F1SMZ6	54	K	Uncharacterized protein	HSPE1	1	1.88749e-11	161.24	VLQATVVAVGSGSK(1)GK	3	0.48987	3	1	8.95473e-07	120.63	VLQATVVAVGSGSK(1)GK	2	-0.5691	1
F1SN68	123	K	Alpha-1-acid glycoprotein	ORM1	1	5.82464e-17	231.06	EHVADLLLTK(1)VPK	2	0.5638	6	1	7.08855e-16	198.14	EHVADLLLTK(1)VPK	2	0.062985	3
F1SN68	77	K	Alpha-1-acid glycoprotein	ORM1	1	0.000317259	147.75	PAEDK(1)INLR	2	-0.6081	1	1	0.000126046	142.98	PAEDK(1)INLR	2	0.0050758	2
F1SN68	148	K	Alpha-1-acid glycoprotein	ORM1	1	1.75802e-06	107.72	NNVGLSFYADK(1)AEVTPEQMK	2	-1.4077	1	1	0.000396278	73.688	NNVGLSFYADK(1)AEVTPEQMK	2	0.80624	2
F1SN68	157	K	Alpha-1-acid glycoprotein	ORM1	1	2.52597e-08	112.36	AEVTPEQMK(1)EFHDAIECTGIHK	4	-0.69595	3	1	1.04719e-20	177.4	AEVTPEQMK(1)EFHDAIECTGIHK	3	0.24745	4
F1SNF6	95	K	MICOS complex subunit	CHCHD3	1	5.7444e-06	164.04	EK(1)AFANEQLTR	2	0.27998	1	1	0.000250563	105.03	EK(1)AFANEQLTR	2	-0.089569	1
F1SNL7	373	K	Uncharacterized protein	CNDP2	1	0.00890401	66.55	FAELHSPNK(1)FK	3	0.49913	1	1	0.0144064	58.889	FAELHSPNK(1)FK	3	0.57051	1
F1SP32	45	K	Uncharacterized protein	RAD23B	1	0.00871751	65.219	DAFPVAGQK(1)LIYAGK	2	0.84197	1	1	0.00345397	69.261	DAFPVAGQK(1)LIYAGK	2	-0.35857	1
F1SP32	51	K	Uncharacterized protein	RAD23B	1	0.00844318	65.511	LIYAGK(1)ILNDDTALK	2	2.0176	1	1	0.000369415	91.076	LIYAGK(1)ILNDDTALK	2	0.62635	1
F1SPG0	19	K	RAB7A, member RAS oncogene family	RAB7A	1	0.000228743	124.67	TSLMNQYVNK(1)K	2	-0.34702	1	1	0.00997022	83.862	TSLMNQYVNK(1)K	2	2.4043	1
F1SPG1	76	K	H1 histone family member X	H1FX	1	0.00687478	84.479	K(1)VAWFDQQNGR	2	-0.79386	1	1	0.000226043	111.86	K(1)VAWFDQQNGR	2	-0.31132	1
F1SPG1	47	K	H1 histone family member X	H1FX	1	0.00162783	77.746	NQPGK(1)YSQLVVETIR	2	1.2184	1	1	0.00298781	71.545	NQPGK(1)YSQLVVETIR	2	-3.4587	1
F1SPJ5	10	K	SAP domain containing ribonucleoprotein	SARNP	1	5.18883e-06	160.91	ATETVELHK(1)LK	2	1.798	1	1	3.77342e-06	135.16	ATETVELHK(1)LK	2	0.86345	1
F1SPP8	330	K	Uncharacterized protein	CKAP4	1	1.46736e-08	131.67	FK(1)EAADSEHLTLQALTEK	3	-0.050893	3	1	4.32708e-05	95.205	FK(1)EAADSEHLTLQALTEK	3	0.084726	2
F1SPP8	323	K	Uncharacterized protein	CKAP4	1	2.72222e-10	198.62	ELVSLK(1)QEQQR	2	-0.71907	1	1	3.10594e-07	157.38	ELVSLK(1)QEQQR	2	-1.3266	1
F1SPP8	346	K	Uncharacterized protein	CKAP4	1	4.13694e-19	190.15	EAADSEHLTLQALTEK(1)ILR	3	0.3604	1	1	7.32258e-13	154.49	EAADSEHLTLQALTEK(1)ILR	3	-1.0906	1
F1SPP8	173	K	Uncharacterized protein	CKAP4	1	9.23741e-15	234.79	SSQHK(1)QDLTEK	3	-0.50653	2	1	2.25824e-09	183.06	SSQHK(1)QDLTEK	2	0.10009	1
F1SPP8	481	K	Uncharacterized protein	CKAP4	1	1.75346e-23	217.88	GLGESQVSLSSDVDELK(1)R	3	-0.27829	3	1	1.1669e-13	159.04	GLGESQVSLSSDVDELK(1)R	3	0.61272	3
F1SPP8	179	K	Uncharacterized protein	CKAP4	1	0.000830164	125.97	QDLTEK(1)AVK	2	0.53415	1	1	0.0472216	53.47	QDLTEK(1)AVK	2	-0.5489	1
F1SPP8	214	K	Uncharacterized protein	CKAP4	1	1.27407e-08	175.01	DLSDGIHVVK(1)DAR	3	0.36978	2	1	2.09374e-10	162.48	DLSDGIHVVK(1)DAR	2	-0.32572	1
F1SQ09	295	K	Uncharacterized protein	LUM	1	0.00614475	99.442	FEVK(1)SFCK	2	0.69963	1	1	0.0024325	109.71	FEVK(1)SFCK	2	0.21852	1
F1SQ14	71	K	Uncharacterized protein	---	1	7.8034e-05	90.348	LELFLPEEYPMAAPK(1)VR	3	0.32189	2	1	4.47526e-05	84.508	LELFLPEEYPMAAPK(1)VR	3	0.95927	1
F1SQ89	60	K	Cullin associated and neddylation dissociated 2 (putative)	CAND2	1	2.29594e-07	134.88	LLEDK(1)NGEVQNLAVK	2	0.65576	1	1	1.40576e-09	145.1	LLEDK(1)NGEVQNLAVK	2	-0.91698	1
F1SQ89	20	K	Cullin associated and neddylation dissociated 2 (putative)	CAND2	1	0.00172538	109.29	MTSSDK(1)DFR	2	0.53495	1	1	0.00402183	88.495	MTSSDK(1)DFR	2	0.6362	1
F1SQN1	139	K	T-complex protein 1 subunit delta	CCT4	1	1.15289e-07	106.19	GIHPTIISESFQK(1)ALEK	3	-1.0765	1	1	2.93371e-11	147.75	GIHPTIISESFQK(1)ALEK	3	0.53533	1
F1SQN1	321	K	T-complex protein 1 subunit delta	CCT4	1	0.00477308	132.09	MK(1)IMVVK	2	-0.91152	1	1	0.00514789	117.93	MK(1)IMVVK	2	-0.96942	1
F1SQN1	65	K	T-complex protein 1 subunit delta	CCT4	1	0.000238992	74.029	MIQDGK(1)GDVTITNDGATILK	2	-0.11584	4	1	1.66549e-06	108.37	MIQDGK(1)GDVTITNDGATILK	2	0.40119	1
F1SQR8	572	K	Leukotriene A(4) hydrolase	LTA4H	1	0.000309581	112.84	PLFK(1)DLAAFEK	2	-1.7316	2	1	1.20052e-07	166.04	PLFK(1)DLAAFEK	2	0.10334	1
F1SQR8	225	K	Leukotriene A(4) hydrolase	LTA4H	1	0.000624792	102.97	TLVWSEK(1)EQVEK	2	0.26316	1	1	0.00136513	83.204	TLVWSEK(1)EQVEK	2	-0.17969	1
F1SQR8	579	K	Leukotriene A(4) hydrolase	LTA4H	1	1.50845e-11	138.03	DLAAFEK(1)SHDLAISTYQEHK	4	-0.16554	3	1	6.18277e-14	158.44	DLAAFEK(1)SHDLAISTYQEHK	3	0.52053	1
F1SQT3	204	K	Uncharacterized protein	SLC25A3	1	2.53462e-07	155.08	DAAPK(1)MYQEEGLK	2	0.23164	2	1	0.000708712	89.231	DAAPK(1)MYQEEGLK	2	0.65739	1
F1SQT3	293	K	Uncharacterized protein	SLC25A3	1	0.000707899	106.67	EK(1)GSSASQVLR	2	0.77006	1	1	2.27696e-05	123.67	EK(1)GSSASQVLR	2	2.124	1
F1SRC5	517	K	Aconitate hydratase, mitochondrial	ACO2	1	1.9458e-05	121.48	FNPETDFLTGK(1)DGK	2	0.20032	1	1	4.24826e-05	108.58	FNPETDFLTGK(1)DGK	2	1.0714	1
F1SRC5	722	K	Aconitate hydratase, mitochondrial	ACO2	1	0.000416758	91.202	IHPVDK(1)LTIQGLK	3	-0.065435	1	1	0.0116335	55.899	IHPVDK(1)LTIQGLK	3	-0.15577	1
F1SS01	117	K	Arp2/3 complex 34 kDa subunit	ARPC2	1	1.3378e-06	165.58	DSIVHQAGMLK(1)R	2	-0.43401	2	1	0.00973857	85.729	DSIVHQAGMLK(1)R	3	-0.49076	1
F1SSA6	588	K	Uncharacterized protein	---	1	0.0028603	107.79	EQEVAELK(1)K	2	-0.96132	1	1	0.0025984	99.815	EQEVAELK(1)K	2	0.62005	2
F1SSA6	627	K	Uncharacterized protein	---	1	0.00647817	122.18	FK(1)ANLEK	2	-1.0744	1	1	0.00266994	134.81	FK(1)ANLEK	2	0.2069	1
F1SSA6	860	K	Uncharacterized protein	---	1	0.000108061	152.64	K(1)FDQLLAEEK	2	-0.52939	1	1	1.09055e-05	141.71	K(1)FDQLLAEEK	2	-0.58599	1
F1SSA6	825	K	Uncharacterized protein	---	1	0.00088517	123.86	ALAYDK(1)LEK	2	0.36658	1	1	0.00178883	99.815	ALAYDK(1)LEK	2	-0.027293	2
F1SSA6	353	K	Uncharacterized protein	---	1	9.0371e-05	168.25	NQILQNEK(1)K	2	-1.3279	1	1	0.000489172	122.28	NQILQNEK(1)K	2	0.030311	1
F1SSA6	785	K	Uncharacterized protein	---	1	0.00240334	83.633	QVLALQAQLTDTK(1)K	2	0.9874	1	1	0.0117799	73.834	QVLALQAQLTDTK(1)K	2	-0.8152	1
F1SSA6	739	K	Uncharacterized protein	---	1	0.00861668	91.867	QK(1)LNLSSR	2	-0.38734	1	1	0.000618893	137.14	QK(1)LNLSSR	2	-0.1298	1
F1SSA6	869	K	Uncharacterized protein	---	1	2.0274e-09	135.14	KFDQLLAEEK(1)NISAR	3	-0.86524	2	1	2.13148e-06	120.54	KFDQLLAEEK(1)NISAR	3	-0.21278	2
F1SSA6	787	K	Uncharacterized protein	---	1	2.00827e-11	165.45	K(1)VDDDVGTIEGLEEAK	2	2.5155	1	1	8.12014e-11	152.37	K(1)VDDDVGTIEGLEEAK	2	0.49249	1
F1SSA6	675	K	Uncharacterized protein	---	1	1.67497e-05	98.062	LDAQVQELHAK(1)VSEGDR	3	-0.69695	1	1	3.23052e-15	162.59	LDAQVQELHAK(1)VSEGDR	3	-0.0061475	1
F1SSA6	933	K	Uncharacterized protein	---	1	3.44531e-05	132.09	DDVGK(1)NVHELEK	2	0.90253	2	1	0.000130549	108.23	DDVGK(1)NVHELEK	2	0.38752	2
F1SSA6	429	K	Uncharacterized protein	---	1	4.65437e-07	130.29	IAECSSQLAEEEEK(1)AK	2	-1.1231	1	1	6.20953e-08	134.14	IAECSSQLAEEEEK(1)AK	2	0.46194	1
F1SSA6	802	K	Uncharacterized protein	---	1	0.000359429	90.561	VDDDVGTIEGLEEAK(1)K	2	0.64298	1	1	5.28353e-23	199.05	VDDDVGTIEGLEEAK(1)K	3	0.5052	5
F1SSA6	689	K	Uncharacterized protein	---	1	0.000643282	133.13	VELAEK(1)ANK	2	2.1328	1	1	0.00181396	99.688	VELAEK(1)ANK	2	-0.16587	1
F1SSA6	624	K	Uncharacterized protein	---	1	0.00290972	64.476	HAAALEELSEQLEQAK(1)R	3	2.2893	1	1	0.0335471	79.317	HAAALEELSEQLEQAK(1)R	3	0.55837	1
F1SSG6	101	K	Uncharacterized protein	ANP32B	1	0.000331911	112.5	LK(1)DISTLEPLK	2	1.028	1	1	0.000229701	98.105	LK(1)DISTLEPLK	2	-0.081871	1
F1SSG6	110	K	Uncharacterized protein	ANP32B	1	0.00951036	82.417	DISTLEPLK(1)K	2	0.42733	1	1	0.000639025	102.52	DISTLEPLK(1)K	2	-0.14972	1
F1SSL6	183	K	Proteasome subunit alpha type	PSMA3	1	0.00790896	85.533	LQMK(1)EMTCR	2	-0.66633	1	1	0.0139273	72.275	LQMK(1)EMTCR	2	-0.8295	1
F1SSL6	65	K	Proteasome subunit alpha type	PSMA3	1	0.00124221	125.82	LYEEGSNK(1)R	2	1.274	1	1	0.000113921	152.34	LYEEGSNK(1)R	2	-1.6839	1
F1SUQ9	197	K	Peptidyl arginine deiminase 6	PADI6	1	0.00951036	82.417	VQGPSCILK(1)K	2	-0.69462	2	1	0.0466012	55.314	VQGPSCILK(1)K	2	-1.5815	1
F1SUQ9	440	K	Peptidyl arginine deiminase 6	PADI6	1	5.2235e-06	131.35	ILIGSSFYPSK(1)DGR	2	-0.081542	2	1	0.000296926	95.981	ILIGSSFYPSK(1)DGR	2	-1.4059	1
F1SUQ9	207	K	Peptidyl arginine deiminase 6	PADI6	1	9.14371e-06	134.99	LLLHTSK(1)EESDK	3	-0.024547	1	1	6.16936e-05	110.38	LLLHTSK(1)EESDK	3	0.12904	1
F1SUQ9	377	K	Peptidyl arginine deiminase 6	PADI6	1	0.0301976	61.344	VTK(1)LEDFPMR	2	-0.87307	1	1	4.88434e-05	121.6	VTK(1)LEDFPMR	2	-1.7038	2
F1SUQ9	172	K	Peptidyl arginine deiminase 6	PADI6	1	0.000216131	117.79	ITK(1)VFSAEDIR	2	-0.21229	1	1	0.00936603	70.089	ITK(1)VFSAEDIR	2	-0.53817	1
F1SUQ9	510	K	Peptidyl arginine deiminase 6	PADI6	1	0.00532885	128.86	LFTEK(1)QK	2	0.73123	1	1	0.00662938	110.63	LFTEK(1)QK	2	0.93576	1
F1SUQ9	550	K	Peptidyl arginine deiminase 6	PADI6	1	0.00282387	126.31	K(1)QNDYVER	2	0.4362	1	1	0.000670516	143.37	K(1)QNDYVER	2	-0.14044	2
F2Z4Y8	20	K	Uncharacterized protein	RPS11	1	0.000211691	156.83	QPTIFQNK(1)K	2	-1.3051	2	1	0.0415789	61.56	QPTIFQNK(1)K	2	-1.4439	1
F2Z4Y8	48	K	Uncharacterized protein	RPS11	1	1.48846e-05	130.27	TPK(1)EAIEGTYIDK	2	-0.93294	2	1	5.63703e-17	214.58	TPK(1)EAIEGTYIDK	2	0.67465	2
F2Z4Y8	79	K	Uncharacterized protein	RPS11	1	0.013779	70.412	ILSGVVTK(1)MK	2	0.28568	2	1	0.0109958	71.524	ILSGVVTK(1)MK	2	1.5446	1
F2Z4Y8	144	K	Uncharacterized protein	RPS11	1	0.00241147	117.81	FNVLK(1)VTK	2	-0.050615	1	1	0.00661034	90.135	FNVLK(1)VTK	2	1.6875	1
F2Z4Y8	45	K	Uncharacterized protein	RPS11	1	0.00269596	91.549	NIGLGFK(1)TPK	2	0.14417	1	1	0.013333	68.107	NIGLGFK(1)TPK	2	-0.66909	1
F2Z4Y8	30	K	Uncharacterized protein	RPS11	1	0.00113677	105.4	VLLGETGK(1)EK	2	-0.42486	1	1	0.00352524	82.445	VLLGETGK(1)EK	2	1.1074	1
F2Z4Z1	69	K	Tyrosine 3-monooxygenase/tryptophan 5-monooxygenase activation protein gamma	YWHAG	1	6.56238e-18	197.47	VISSIEQK(1)TSADGNEK	2	0.73299	2	1	6.75557e-12	158.29	VISSIEQK(1)TSADGNEK	2	0.11263	2
F2Z4Z1	152	K	Tyrosine 3-monooxygenase/tryptophan 5-monooxygenase activation protein gamma	YWHAG	1	3.39857e-06	98.175	ATVVESSEK(1)AYSEAHEISK	3	-0.1314	1	1	1.53658e-07	119.97	ATVVESSEK(1)AYSEAHEISK	3	-0.23661	1
F2Z4Z1	120	K	Tyrosine 3-monooxygenase/tryptophan 5-monooxygenase activation protein gamma	YWHAG	1	3.65995e-09	156.17	NCSETQYESK(1)VFYLK	2	-0.1357	1	1	0.0115446	59.673	NCSETQYESK(1)VFYLK	2	1.3193	1
F2Z4Z1	142	K	Tyrosine 3-monooxygenase/tryptophan 5-monooxygenase activation protein gamma	YWHAG	1	1.19982e-05	159.09	YLAEVATGEK(1)R	2	0.12187	1	1	5.33773e-07	156.58	YLAEVATGEK(1)R	2	-0.16978	2
F2Z4Z1	125	K	Tyrosine 3-monooxygenase/tryptophan 5-monooxygenase activation protein gamma	YWHAG	1	0.0455368	73.039	VFYLK(1)MK	2	-0.36981	4	1	0.0274395	73.039	VFYLK(1)MK	2	-0.21696	3
F2Z4Z1	10	K	Tyrosine 3-monooxygenase/tryptophan 5-monooxygenase activation protein gamma	YWHAG	1	0.000630553	150.4	EQLVQK(1)AR	2	0.12454	1	1	0.000761275	133.12	EQLVQK(1)AR	2	-0.87618	1
F2Z545	32	K	Elongin C	ELOC	1	0.00041604	91.62	LISSDGHEFIVK(1)R	3	1.0714	1	1	1.70248e-06	125.54	LISSDGHEFIVK(1)R	3	-0.53049	1
F2Z546	126	K	Ribosomal protein L19	RPL19	1	0.00959808	111.04	VK(1)GNVFK	2	0.15579	1	1	0.0378391	65.676	VK(1)GNVFK	2	-1.282	1
F2Z565	147	K	Solute carrier family 25 member 5	SLC25A5	1	5.78903e-05	128.1	LAADVGK(1)AGAER	2	0.59712	1	1	0.00119145	85.813	LAADVGK(1)AGAER	2	-0.73034	1
F2Z565	166	K	Solute carrier family 25 member 5	SLC25A5	1	0.00614475	99.442	IYK(1)SDGIR	2	0.75331	1	1	0.00218926	111.95	IYK(1)SDGIR	2	0.024346	1
F2Z565	105	K	Solute carrier family 25 member 5	SLC25A5	1	0.00843869	84.198	QIFLGGVDK(1)R	2	-0.9302	1	1	7.25508e-06	148.56	QIFLGGVDK(1)R	2	-0.22298	2
F2Z568	67	K	Uncharacterized protein	RPL38	1	0.00189116	85.837	QSLPPGLAVK(1)ELK	2	1.453	1	1	0.000424937	95.264	QSLPPGLAVK(1)ELK	2	0.16619	2
F2Z584	6	K	Histone H2B	LOC100156127	1	5.3411e-06	164.9	PEPTK(1)SAPAPK	2	0.20062	1	1	8.7329e-07	149.49	PEPTK(1)SAPAPK	2	2.3491	2
F2Z584	35	K	Histone H2B	LOC100156127	1	5.2921e-05	161.19	K(1)ESYSVYVYK	2	-0.088444	3	1	0.000642772	102.4	K(1)ESYSVYVYK	2	0.93518	2
F2Z584	21	K	Histone H2B	LOC100156127	1	0.00590594	125.5	AVTK(1)AQK	2	0.062882	1	1	0.0350465	67.903	AVTK(1)AQK	2	-0.56019	1
F2Z584	47	K	Histone H2B	LOC100156127	1	9.67189e-19	218.21	VLK(1)QVHPDTGISSK	2	1.6541	9	1	1.39855e-19	203.04	VLK(1)QVHPDTGISSK	3	-0.33881	5
F2Z584	121	K	Histone H2B	LOC100156127	1	0.00167682	109.66	AVTK(1)YTSSK	2	-0.93124	2	1	0.00025605	129.63	AVTK(1)YTSSK	2	0.045725	1
F2Z584	109	K	Histone H2B	LOC100156127	1	3.77228e-09	135.55	LLLPGELAK(1)HAVSEGTK	3	0.12865	6	1	3.71499e-11	144.73	LLLPGELAK(1)HAVSEGTK	2	0.11425	9
F2Z584	117	K	Histone H2B	LOC100156127	1	1.308e-11	199.8	HAVSEGTK(1)AVTK	2	1.1538	4	1	2.54342e-15	206.32	HAVSEGTK(1)AVTK	3	0.013109	2
F2Z584	86	K	Histone H2B	LOC100156127	1	0.00941201	123.1	LAHYNK(1)R	2	-0.52734	1	1	0.00487573	129.67	LAHYNK(1)R	2	-0.11306	1
F2Z594	128	K	High mobility group protein B1	HMGB1	1	2.37753e-18	177.12	K(1)LGEMWNNTAADDKQPYEK	3	0.050486	4	1	2.26733e-09	137.61	K(1)LGEMWNNTAADDKQPYEK	3	-1.4573	4
F2Z594	127	K	High mobility group protein B1	HMGB1	1	8.00629e-07	140.03	IKGEHPGLSIGDVAK(1)K	3	-0.51511	7	1	7.80527e-09	140.27	IKGEHPGLSIGDVAK(1)K	3	-0.50174	6
F2Z594	50	K	High mobility group protein B1	HMGB1	1	0.0172987	98.629	WK(1)TMSAK	2	0.12725	1	1	0.0193233	80.438	WK(1)TMSAK	2	-0.48951	1
F2Z594	114	K	High mobility group protein B1	HMGB1	1	2.60456e-09	161.91	IK(1)GEHPGLSIGDVAK	2	0.14039	3	1	0.000769732	79.393	IK(1)GEHPGLSIGDVAK	3	0.97303	1
F2Z594	59	K	High mobility group protein B1	HMGB1	1	0.00163866	130.56	GK(1)FEDMAK	2	-1.4779	2	1	0.00218926	111.95	GK(1)FEDMAK	2	0.62512	1
F2Z594	43	K	High mobility group protein B1	HMGB1	1	2.16601e-07	151.38	HPDASVNFSEFSK(1)K	2	0.62824	3	1	1.06298e-30	251.87	KHPDASVNFSEFSK(1)K	3	0.19485	5
F2Z594	157	K	High mobility group protein B1	HMGB1	1	7.61052e-05	166.09	YEK(1)DIAAYR	2	0.46485	2	1	7.3828e-05	153.24	YEK(1)DIAAYR	2	0.034926	1
F2Z594	65	K	High mobility group protein B1	HMGB1	1	0.0022576	105.2	FEDMAK(1)ADK	2	-0.79032	4	1	0.00247397	96.342	FEDMAK(1)ADK	2	-0.61877	1
F2Z594	55	K	High mobility group protein B1	HMGB1	1	0.0111962	108.46	TMSAK(1)EK	2	-0.27469	1	1	0.0158515	83.206	TMSAK(1)EK	2	-0.076603	1
F2Z5B4	134	K	Heterogeneous nuclear ribonucleoprotein A3	HNRNPA3	1	1.63172e-06	119.45	IFVGGIK(1)EDTEEYNLR	2	-0.17073	1	1	2.41502e-06	119.45	IFVGGIK(1)EDTEEYNLR	2	0.34749	1
F2Z5B4	148	K	Heterogeneous nuclear ribonucleoprotein A3	HNRNPA3	1	0.0420962	62.582	DYFEK(1)YGK	2	-0.46774	2	1	0.0355501	60.436	DYFEK(1)YGK	2	0.32412	1
F2Z5B4	126	K	Heterogeneous nuclear ribonucleoprotein A3	HNRNPA3	1	1.05739e-11	192.18	PGAHLTVK(1)K	2	-0.24666	4	1	7.71403e-08	154.69	PGAHLTVK(1)K	2	0.97187	4
F2Z5C1	309	K	Annexin	ANXA5	1	0.00133786	123.35	GDTSGDYK(1)K	2	-0.042434	2	1	0.00487598	91.867	GDTSGDYK(1)K	2	-0.42799	1
F2Z5C1	70	K	Annexin	ANXA5	1	2.04176e-09	176.51	DLLDDLK(1)SELTGK	3	-1.4865	4	1	8.14206e-07	136.3	DLLDDLK(1)SELTGK	2	-0.35908	1
F2Z5C1	97	K	Annexin	ANXA5	1	0.000412707	96.745	LYDAYELK(1)HALK	2	-3.4613	5	1	0.00445334	68.515	LYDAYELK(1)HALK	3	0.22598	1
F2Z5C1	108	K	Annexin	ANXA5	1	9.97476e-12	158.91	GAGTDEK(1)ILTEIIASR	3	-0.050387	2	1	3.31865e-15	169.37	GAGTDEK(1)ILTEIIASR	2	0.027113	2
F2Z5C1	58	K	Annexin	ANXA5	1	2.58589e-13	211.22	QEIAVAFK(1)TLFGR	3	-0.21782	2	1	1.05083e-12	182.37	QEIAVAFK(1)TLFGR	2	0.9643	1
F2Z5C1	79	K	Annexin	ANXA5	1	0.000241718	133.89	FEK(1)LIVALMK	2	0.24119	1	1	0.00104444	97.734	FEK(1)LIVALMK	2	-0.78972	1
F2Z5C1	101	K	Annexin	ANXA5	1	1.37563e-10	207.95	HALK(1)GAGTDEK	2	0.21121	1	1	1.03293e-09	190.66	HALK(1)GAGTDEK	2	0.35625	1
F2Z5C1	76	K	Annexin	ANXA5	1	1.48679e-11	162.79	SELTGK(1)FEK	2	-0.13303	3	1	0.000899925	110.38	SELTGK(1)FEK	2	-0.14602	2
F2Z5C1	29	K	Annexin	ANXA5	1	5.48859e-15	166.21	AMK(1)GLGTDEESILTLLTSR	3	-0.48871	3	1	1.65737e-17	174.68	AMK(1)GLGTDEESILTLLTSR	3	-0.29735	2
F2Z5C1	301	K	Annexin	ANXA5	1	2.1626e-06	103.87	NFATSLYSMIK(1)GDTSGDYK	3	-0.54796	3	0.999613	0.000250747	79.467	NFATSLYSMIK(1)GDTSGDYKK	3	1.2294	1
F2Z5C7	27	K	40S ribosomal protein S3a	RPS3A	1	0.00926123	99.139	VVDPFSK(1)K	2	0.20195	1	1	0.0246227	74.464	VVDPFSK(1)K	2	0.92441	1
F2Z5C7	85	K	40S ribosomal protein S3a	RPS3A	1	0.00672961	78.548	FK(1)LITEDVQGK	2	-0.084134	1	1	2.57482e-05	121.36	FK(1)LITEDVQGK	2	-0.14896	1
F2Z5C7	182	K	40S ribosomal protein S3a	RPS3A	1	4.47183e-05	119.25	EVQTNDLK(1)EVVNK	2	2.1843	1	1	1.07861e-12	181.98	EVQTNDLK(1)EVVNK	3	0.25513	3
F2Z5C7	94	K	40S ribosomal protein S3a	RPS3A	1	7.86116e-23	178.32	LITEDVQGK(1)NCLTNFHGMDLTR	3	-1.2366	2	1	3.36055e-08	111.66	LITEDVQGK(1)NCLTNFHGMDLTR	3	0.69871	1
F2Z5E2	365	K	Uncharacterized protein	SERPINC1	1	0.000288383	129.89	IEDSFSVK(1)ER	2	0.30236	2	1	2.54308e-05	132.25	IEDSFSVK(1)ER	2	-0.2162	1
F2Z5E2	209	K	Uncharacterized protein	SERPINC1	1	0.000175539	104.55	LQPLDFK(1)ENAEQSR	2	0.6615	1	1	3.64323e-05	110.44	LQPLDFK(1)ENAEQSR	2	-1.1074	2
F2Z5E2	383	K	Uncharacterized protein	SERPINC1	1	0.00458432	75.739	AK(1)LPGIVAEGR	2	0.37288	1	1	0.00085185	95.477	AK(1)LPGIVAEGR	2	0.85144	1
F2Z5E6	191	K	Ribosomal protein S5	RPS5	1	0.000331472	135.86	GSSNSYAIK(1)K	2	-0.11386	1	1	0.00108212	99.973	GSSNSYAIK(1)K	2	-0.18818	1
F2Z5G3	22	K	Uncharacterized protein	CALM3	1	1.09084e-11	159.69	EAFSLFDK(1)DGDGTITTK	3	-0.59957	5	1	9.61779e-06	109.67	EAFSLFDK(1)DGDGTITTK	3	-0.14601	2
F2Z5G3	95	K	Uncharacterized protein	CALM3	1	2.53444e-14	179.14	VFDK(1)DGNGYISAAELR	2	-0.12362	5	1	0.00331209	69.485	VFDK(1)DGNGYISAAELR	2	-1.4163	1
F2Z5G3	78	K	Uncharacterized protein	CALM3	1	0.000174904	125.54	MK(1)DTDSEEEIR	2	-0.67459	2	1	3.81566e-08	151.26	MK(1)DTDSEEEIR	2	-0.33692	1
F2Z5G3	31	K	Uncharacterized protein	CALM3	1	6.3613e-14	172.82	EAFSLFDKDGDGTITTK(1)ELGTVMR	3	-0.4756	4	1	2.52731e-11	134.66	EAFSLFDKDGDGTITTK(1)ELGTVMR	3	-0.059354	4
F2Z5G8	52	K	Uncharacterized protein	RPS25	1	0.000453193	92.265	LNNLVLFDK(1)ATYDK	2	0.75217	1	1	2.83791e-07	136.6	LNNLVLFDK(1)ATYDK	2	-0.32016	1
F2Z5G8	98	K	Uncharacterized protein	RPS25	1	0.0180828	80.165	GLIK(1)LVSK	2	0.42364	1	1	0.00682756	89.355	GLIK(1)LVSK	2	-0.35753	1
F2Z5G8	57	K	Uncharacterized protein	RPS25	1	0.0143795	84.743	ATYDK(1)LCK	2	-0.22728	1	1	0.00159539	117.4	ATYDK(1)LCK	2	-0.10315	1
F2Z5G8	66	K	Uncharacterized protein	RPS25	1	0.00091174	80.545	EVPNYK(1)LITPAVVSER	2	0.19992	3	1	0.00828969	60.541	EVPNYK(1)LITPAVVSER	2	-1.0194	1
F2Z5G8	94	K	Uncharacterized protein	RPS25	1	0.000325199	103.35	AALQELLSK(1)GLIK	2	-0.028483	1	1	0.000217803	99.669	AALQELLSK(1)GLIK	2	-0.15217	1
F2Z5G8	43	K	Uncharacterized protein	RPS25	1	0.0014426	95.273	DK(1)LNNLVLFDK	2	-0.066159	1	1	0.00368651	78.705	DK(1)LNNLVLFDK	2	0.18331	1
F2Z5J1	232	K	Uncharacterized protein	PSMC1	1	1.15895e-05	109.14	GVILYGPPGTGK(1)TLLAK	2	-0.32213	1	1	0.001038	77.191	GVILYGPPGTGK(1)TLLAK	2	-0.77403	1
F2Z5J5	84	K	Enhancer of rudimentary homolog	ERH	1	8.8379e-06	118.19	ADTQTYQPYNK(1)DWIK	2	-0.96647	1	1	2.05601e-05	111.64	ADTQTYQPYNK(1)DWIK	2	0.88107	2
F2Z5K2	192	K	Proteasome subunit alpha type	PSMA5	1	0.000778626	127.94	SMTLK(1)EAIK	2	-0.24263	1	1	0.00391662	89.029	SMTLK(1)EAIK	2	0.49551	1
F2Z5L7	61	K	Proteasome subunit alpha type	PSMA1	1	7.11586e-06	166.11	AQSELAAHQK(1)K	2	2.037	1	1	2.07495e-06	141.71	AQSELAAHQK(1)K	2	-0.097931	1
F2Z5N0	181	K	Proteasome subunit alpha type	PSMA6	1	0.00187649	98.105	QTESTSFLEK(1)K	2	-2.5986	1	1	0.000230597	111.63	QTESTSFLEK(1)K	2	-0.31291	1
F2Z5T3	32	K	Chromobox 5	CBX5	1	0.007259	77.062	VVK(1)GQVEYLLK	2	-0.10709	1	1	0.0109069	67.385	VVK(1)GQVEYLLK	2	-0.37726	1
F2Z5W4	67	K	Uncharacterized protein	HNRNPH3	1	0.00176901	54.034	STGEAFVQFASK(1)EIAENALGK	3	2.2644	1	1	8.12939e-08	118.02	STGEAFVQFASK(1)EIAENALGK	3	0.3911	1
F6PYW2	17	K	Histone cluster 1 H1 family member d	HIST1H1D	1	3.19194e-06	98.443	SETAPVAPAAPAPAEK(1)TPVK	2	-0.017988	2	1	0.002649	57.366	SETAPVAPAAPAPAEK(1)TPVK	2	0.26092	1
F6Q1M2	466	K	Uncharacterized protein	ASNS	1	0.000189901	108.63	PK(1)EAFSDGITSVK	2	-1.938	1	1	5.74662e-05	110.44	PK(1)EAFSDGITSVK	2	-1.5873	1
F6Q4F9	123	K	Uncharacterized protein	CDC37	1	0.007525	71.491	QIK(1)HFGMLR	3	-0.63919	1	1	0.0152697	56.434	QIK(1)HFGMLR	3	-0.32535	1
F6Q9P4	97	K	Uncharacterized protein	---	1	1.92138e-07	132.84	VFDK(1)EGNGTVMGAELR	2	1.2802	1	1	2.83147e-05	104.2	VFDK(1)EGNGTVMGAELR	2	2.8156	3
F6QA08	365	K	Protein disulfide-isomerase	PDIA3	1	2.54519e-09	152.07	YLK(1)SEPIPESNDGPVK	2	0.51374	1	1	1.44511e-07	126.16	YLK(1)SEPIPESNDGPVK	2	0.62699	1
F6QA08	217	K	Protein disulfide-isomerase	PDIA3	1	1.40861e-05	141.58	FEDK(1)TVAYTEPK	2	0.64988	2	1	9.77768e-08	146.67	FEDK(1)TVAYTEPK	2	0.86033	2
F6QA08	287	K	Protein disulfide-isomerase	PDIA3	1	0.0272687	73.039	VMMVAK(1)K	2	-1.2764	2	1	0.0415497	73.039	VMMVAK(1)K	2	0.051253	2
F6QA08	129	K	Protein disulfide-isomerase	PDIA3	1	3.49232e-05	150.06	TADGIVSHLK(1)K	3	0.33951	2	1	0.000117853	117.21	TADGIVSHLK(1)K	2	1.1258	4
F6QA08	288	K	Protein disulfide-isomerase	PDIA3	1	0.0151403	110.12	K(1)FLDAGK	2	-0.11277	2	1	0.00704361	119.41	K(1)FLDAGK	2	-0.12816	2
F6QA08	294	K	Protein disulfide-isomerase	PDIA3	1	0.0267118	97.602	FLDAGK(1)K	2	-0.26078	2	1	0.0147478	97.602	FLDAGK(1)K	2	-0.79876	2
F6QA08	82	K	Protein disulfide-isomerase	PDIA3	1	1.89289e-22	200.69	GIVPLAK(1)VDCTANTNTCNK	2	-0.25929	2	1	3.77859e-06	103.88	GIVPLAK(1)VDCTANTNTCNK	3	-1.6059	2
F6QA08	334	K	Protein disulfide-isomerase	PDIA3	1	1.72384e-06	155.86	GEK(1)FVMQEEFSR	2	-0.84776	3	1	6.03249e-10	171.26	GEK(1)FVMQEEFSR	2	-0.37577	2
F6QA08	75	K	Protein disulfide-isomerase	PDIA3	1	0.000827593	126.07	LK(1)GIVPLAK	2	0.33031	2	1	0.00369537	90.15	LK(1)GIVPLAK	2	-0.063955	1
F6QA08	213	K	Protein disulfide-isomerase	PDIA3	1	4.09224e-06	157.14	PLHLMNK(1)FEDK	2	0.50502	3	1	3.82716e-06	135.99	PLHLMNK(1)FEDK	2	0.98129	3
F6QA08	273	K	Protein disulfide-isomerase	PDIA3	1	0.000601957	134.77	NAK(1)GSNYWR	2	0.024821	1	1	0.000107161	146.69	NAK(1)GSNYWR	2	-0.28454	2
F6QA08	94	K	Protein disulfide-isomerase	PDIA3	1	7.9775e-10	114.76	VDCTANTNTCNK(1)YGVSGYPTLK	3	-0.17216	1	1	0.00566355	44.848	VDCTANTNTCNK(1)YGVSGYPTLK	3	-0.087156	1
F6QA08	361	K	Protein disulfide-isomerase	PDIA3	1	3.33996e-09	193.96	FLQDYFDGNLK(1)R	2	-0.71515	6	1	4.76274e-15	203.51	FLQDYFDGNLK(1)R	2	0.74368	2
F6QA08	421	K	Protein disulfide-isomerase	PDIA3	1	0.011906	107.32	ELGEK(1)LR	2	0.18646	1	1	0.00856083	101.64	ELGEK(1)LR	2	-0.24981	1
F6QA08	172	K	Protein disulfide-isomerase	PDIA3	1	1.46354e-19	203.95	DLFSEAHSEFLK(1)AASNLR	3	-0.563	1	1	2.80378e-26	210.91	DLFSEAHSEFLK(1)AASNLR	3	-0.069163	1
F6QA08	414	K	Protein disulfide-isomerase	PDIA3	1	0.0312345	84.568	NLEPK(1)YK	2	-0.0092004	1	1	0.00913411	100.19	NLEPK(1)YK	2	-1.4566	1
F6QA08	151	K	Protein disulfide-isomerase	PDIA3	1	6.68521e-07	136.24	FISDK(1)DASVVGFFK	3	0.27656	3	1	2.56059e-05	107.46	FISDK(1)DASVVGFFK	3	-0.63867	3
F6QA08	459	K	Protein disulfide-isomerase	PDIA3	1	0.0342107	49.269	GFPTIYFSPANK(1)K	2	0.20323	1	1	3.30087e-08	144.57	GFPTIYFSPANK(1)K	2	0.26688	1
G9F6X8	271	K	Protein disulfide-isomerase	P4HB	1	7.00238e-08	162.31	SASDHASK(1)LSSFR	3	-0.13237	4	1	8.84155e-06	118.76	SASDHASK(1)LSSFR	3	-0.0053529	1
G9F6X8	328	K	Protein disulfide-isomerase	P4HB	1	0.00230323	78.505	YK(1)PESAELTAEAIR	2	-0.28988	1	1	0.000707514	83.692	YK(1)PESAELTAEAIR	2	1.0281	1
G9F6X8	467	K	Protein disulfide-isomerase	P4HB	1	0.0406289	87.754	TLDGFK(1)K	2	0.3863	1	1	0.0377775	75.109	TLDGFK(1)K	2	0.89443	1
G9F6X8	375	K	Protein disulfide-isomerase	P4HB	1	8.1095e-05	104.95	VLVGK(1)NFEEVAFDAR	3	0.78011	2	1	1.68989e-05	113.4	VLVGK(1)NFEEVAFDAR	2	-0.32927	1
G9F6X8	65	K	Protein disulfide-isomerase	P4HB	1	0.00336873	84.479	ALAPEYAK(1)AAAK	2	0.41839	2	1	0.000641752	94.767	ALAPEYAK(1)AAAK	2	-0.2592	2
G9F6X8	222	K	Protein disulfide-isomerase	P4HB	1	0.000251111	113.95	NDFEGEVTK(1)EK	2	-0.12425	1	1	0.000173338	110.58	NDFEGEVTK(1)EK	2	0.069912	2
G9F6X8	283	K	Protein disulfide-isomerase	P4HB	1	0.004449	91.867	EAAEGFK(1)GK	2	0.77891	1	1	0.0196849	65.157	EAAEGFK(1)GK	2	-1.3017	1
G9F6X8	81	K	Protein disulfide-isomerase	P4HB	1	5.63874e-11	138.66	LAK(1)VDATEESDLAQQYGVR	3	0.94107	2	1	1.97743e-06	104.88	LAK(1)VDATEESDLAQQYGVR	3	0.20834	1
G9F6X8	308	K	Protein disulfide-isomerase	P4HB	1	0.000200181	157.91	ILEFFGLK(1)R	2	0.79933	1	1	1.11382e-05	175.44	ILEFFGLK(1)R	2	-0.70575	1
G9F6X8	103	K	Protein disulfide-isomerase	P4HB	1	0.0187025	70.256	GYPTIK(1)FFK	2	1.0938	2	1	0.0173723	68.016	GYPTIK(1)FFK	2	0.54859	1
G9F6X8	224	K	Protein disulfide-isomerase	P4HB	1	0.000369206	156.75	EK(1)LLDFIR	2	-0.087508	1	1	0.000195525	160.88	EK(1)LLDFIR	2	-0.18772	1
I3L5V7	137	K	Uncharacterized protein	GMFB	1	0.036433	80.377	EK(1)LGFFH	2	-0.95224	1	1	0.022697	77.748	EK(1)LGFFH	2	0.2682	1
I3L651	40	K	Fibrinogen beta chain	FGB	1	0.000236435	151.44	PAK(1)VAIGQK	2	0.25015	1	1	0.00123582	103.8	PAK(1)VAIGQK	2	-0.45753	1
I3L6T2	129	K	Uncharacterized protein	UBE2V2	1	0.00646262	88.181	LMMSK(1)ENMK	2	-1.3419	1	1	0.000273963	128	LMMSK(1)ENMK	2	0.18701	2
I3L7S4	476	K	Caldesmon 1	CALD1	1	4.70367e-06	92.563	GNVFSSPTASGTPNK(1)ETAGLK	2	0.14638	1	1	1.32887e-07	118.32	GNVFSSPTASGTPNK(1)ETAGLK	2	1.028	2
I3L7S4	518	K	Caldesmon 1	CALD1	1	0.00138303	105.19	PSDLRPGDVSGK(1)R	2	1.5362	3	1	0.000730136	89.992	PSDLRPGDVSGK(1)R	3	0.23126	1
I3L7S4	266	K	Caldesmon 1	CALD1	1	7.28545e-09	137.89	ASEAK(1)ETEGASQVEAGK	2	0.6409	1	1	6.15573e-20	182.49	ASEAK(1)ETEGASQVEAGK	2	-0.6403	1
I3L7S4	417	K	Caldesmon 1	CALD1	1	0.00577521	64.04	STHQAAVVSK(1)IDSR	3	-1.5691	2	1	0.00441345	64.565	STHQAAVVSK(1)IDSR	3	1.618	1
I3L7S4	249	K	Caldesmon 1	CALD1	1	0.00115209	105.2	LK(1)HTENTFSR	2	-1.1261	1	1	0.00558881	72.887	LK(1)HTENTFSR	3	0.85443	1
I3L7S4	399	K	Caldesmon 1	CALD1	1	0.00016028	142.83	AEFLNK(1)SVQK	2	0.083312	1	1	1.81754e-05	135.55	AEFLNK(1)SVQK	2	0.14973	1
I3L7Y1	36	K	Uncharacterized protein	RPL26	1	0.0111239	69.721	IMSSPLSK(1)ELR	2	1.2962	1	1	2.78251e-05	113.22	IMSSPLSK(1)ELR	2	-1.0181	1
I3L816	35	K	Heterogeneous nuclear ribonucleoprotein H1	HNRNPH1	1	2.45469e-09	162.72	FFSDCK(1)IQNGAQGIR	2	0.019115	1	1	1.32965e-05	115.12	FFSDCK(1)IQNGAQGIR	2	2.3655	2
I3L816	185	K	Heterogeneous nuclear ribonucleoprotein H1	HNRNPH1	1	0.00318651	98.048	YIEIFK(1)SSR	2	-0.77963	1	1	0.00247397	96.342	YIEIFK(1)SSR	2	-0.11503	1
I3L893	90	K	Rab GDP dissociation inhibitor	GDI1	1	0.00471687	79.492	VVEGSFVYK(1)GGK	2	-0.7656	2	1	0.00525778	74.611	VVEGSFVYK(1)GGK	2	-1.7607	1
I3L954	246	K	Transketolase like 1	TKTL1	1	2.38741e-09	148.7	ADAIIK(1)LIESQIQTNR	3	-0.016349	1	1	1.92377e-15	173.03	ADAIIK(1)LIESQIQTNR	3	-0.61944	1
I3L954	467	K	Transketolase like 1	TKTL1	1	3.21859e-11	124.7	TSRPESAVVYTPQESFQIGQAK(1)VIR	3	-0.15344	2	1	1.55222e-07	99.064	TSRPESAVVYTPQESFQIGQAK(1)VIR	3	-0.2526	2
I3L954	19	K	Transketolase like 1	TKTL1	0.996298	7.83354e-07	99.838	ADAEASTAVAEEAK(0.004)PDAK(0.996)TLQVLR	3	0.1524	1	0.982684	0.00406734	60.352	ADAEASTAVAEEAK(0.017)PDAK(0.983)TLQVLR	3	0.32566	1
I3L954	301	K	Transketolase like 1	TKTL1	1	0.000129557	91.845	ACGLALAK(1)LGHANDR	3	1.6441	1	1	0.00146077	73.296	ACGLALAK(1)LGHANDR	3	1.275	1
I3L9J4	127	K	Uncharacterized protein	CCT6A	1	0.000629187	102.87	IITEGFEAAK(1)EK	2	0.62104	1	1	0.00859162	67.252	IITEGFEAAK(1)EK	2	0.16954	1
I3L9J4	138	K	Uncharacterized protein	CCT6A	1	0.0295579	59.227	ALQFLEQVK(1)VSK	2	-0.34308	1	1	0.00959226	65.043	ALQFLEQVK(1)VSK	2	-0.78405	1
I3L9J4	287	K	Uncharacterized protein	CCT6A	1	8.92536e-10	171.21	VCGDSDK(1)GFVVINQK	2	-0.51654	2	1	1.21212e-05	115.68	VCGDSDK(1)GFVVINQK	2	-1.4047	1
I3L9J4	41	K	Uncharacterized protein	CCT6A	1	0.000765687	110.08	TNLGPK(1)GTMK	2	0.23509	1	1	0.0377177	55.718	TNLGPK(1)GTMK	2	-1.4987	1
I3L9J4	5	K	Uncharacterized protein	CCT6A	1	0.000637586	123.86	AAVK(1)TLNPK	2	0.87885	1	1	0.000169912	120.99	AAVK(1)TLNPK	2	0.62714	1
I3L9J4	55	K	Uncharacterized protein	CCT6A	1	0.0266961	56.29	MLVSGAGDIK(1)LTK	2	0.073999	1	1	0.00977258	63.185	MLVSGAGDIK(1)LTK	2	0.76864	1
I3LAB6	50	K	Proteasome subunit alpha type	PSMA2	1	0.00683488	84.892	AANGVVLATEK(1)K	2	1.443	2	1	0.0536576	61.11	AANGVVLATEK(1)K	2	0.72799	1
I3LBL7	6	K	Uncharacterized protein	LOC100510917	1	0.000370027	143.02	PK(1)LYYFR	2	-0.061451	1	1	0.0113596	94.539	PK(1)LYYFR	2	-0.2223	2
I3LBL7	141	K	Uncharacterized protein	LOC100510917	1	2.70807e-05	116.19	ILK(1)DQGEDFLVGNK	2	2.322	1	1	5.70374e-07	132.97	ILK(1)DQGEDFLVGNK	2	0.72201	1
I3LBL7	196	K	Uncharacterized protein	LOC100510917	1	0.000788285	138.08	K(1)FLQPGSQR	2	0.044427	2	1	0.00282823	99.013	K(1)FLQPGSQR	2	0.060257	2
I3LBW6	351	K	Septin 10	SEPT10	1	0.000109377	152.54	SLQETYEAK(1)R	2	0.058788	1	1	0.0126707	81.017	SLQETYEAK(1)R	2	-0.50619	1
I3LCA2	236	K	Chaperonin containing TCP1 subunit 8	CCT8	1	2.04036e-06	143.76	ETEGDVTSVK(1)DAK	2	-0.31273	1	1	0.00214225	79.875	ETEGDVTSVK(1)DAK	2	0.64035	1
I3LCA2	467	K	Chaperonin containing TCP1 subunit 8	CCT8	1	1.7368e-08	133.96	ANEVISK(1)LYAVHQEGNK	3	-0.94692	2	1	0.000630048	76.378	ANEVISK(1)LYAVHQEGNK	3	-0.16028	1
I3LCA2	37	K	Chaperonin containing TCP1 subunit 8	CCT8	1	1.25109e-09	184.34	NIQACK(1)ELAQTTR	2	-0.7127	1	1	1.17034e-08	151.7	NIQACK(1)ELAQTTR	2	-0.033834	1
I3LD43	221	K	Cytosol aminopeptidase	LAP3	1	8.36973e-07	140.17	FAEVIEK(1)NLK	2	1.5489	1	1	0.00020136	113.93	FAEVIEK(1)NLK	2	0.18315	1
I3LD43	61	K	Cytosol aminopeptidase	LAP3	0.999999	0.00116682	62.193	EKEDDAPQFTSAGENFDK(1)LVSGK	3	-0.40551	1	1	2.89785e-08	115.01	EKEDDAPQFTSAGENFDK(1)LVSGK	3	-1.2649	2
I3LD43	176	K	Cytosol aminopeptidase	LAP3	1	1.72635e-05	92.264	VVVSAK(1)LHGSGDQEAWQR	3	-3.3586	2	1	0.000107255	83.758	VVVSAK(1)LHGSGDQEAWQR	3	-1.7936	1
I3LD43	469	K	Cytosol aminopeptidase	LAP3	1	8.00424e-05	84.249	SAGACTAAAFLK(1)EFVTHPK	3	0.079123	1	1	1.03005e-05	100.02	SAGACTAAAFLK(1)EFVTHPK	3	0.059926	1
I3LD43	66	K	Cytosol aminopeptidase	LAP3	1	0.00541117	128.38	LVSGK(1)LR	2	-0.028997	1	1	0.0034643	128.86	LVSGK(1)LR	2	-0.40691	2
I3LDH3	400	K	Poly [ADP-ribose] polymerase	PARP1	1	0.00105597	117.31	ILTLGK(1)LSR	2	-0.08281	1	1	0.00241022	96.665	ILTLGK(1)LSR	2	0.54134	1
I3LDM7	148	K	Lactoylglutathione lyase	GLO1	1	0.0166121	68.847	FEELGVK(1)FVK	2	0.60068	1	1	0.000329789	107.79	FEELGVK(1)FVK	2	0.5149	1
I3LDM7	44	K	Lactoylglutathione lyase	GLO1	1	0.00557086	109.29	K(1)SLDFYTR	2	0.84014	1	1	0.00373611	108.43	K(1)SLDFYTR	2	-0.41196	1
I3LE12	53	K	Hydroxysteroid 17-beta dehydrogenase 12	HSD17B12	1	0.00559707	93.649	SYAEELAK(1)R	2	1.7958	1	1	0.000392109	128.36	SYAEELAK(1)R	2	-1.0968	1
I3LEC2	115	K	Poly(rC) binding protein 1	PCBP1	1	1.15522e-09	136.63	LVVPATQCGSLIGK(1)GGCK	2	1.0675	2	1	1.41648e-08	133.28	LVVPATQCGSLIGK(1)GGCK	2	-0.11448	1
I3LEI8	45	K	1,2-dihydroxy-3-keto-5-methylthiopentene dioxygenase	ADI1	1	0.00028271	97.767	LDADK(1)YENDPELEK	2	0.60774	1	1	0.000241774	97.45	LDADK(1)YENDPELEK	2	-0.57662	1
I3LGC2	1273	K	Uncharacterized protein	RRBP1	1	7.12533e-05	125.82	LK(1)GELESSDQVR	2	0.90073	1	1	9.3355e-08	147.24	LK(1)GELESSDQVR	2	-0.34812	1
I3LGC2	826	K	Uncharacterized protein	RRBP1	1	0.00621948	99.136	ELAAEK(1)AK	2	-1.249	1	1	0.00930972	82.426	ELAAEK(1)AK	2	-1.4241	1
I3LGC2	871	K	Uncharacterized protein	RRBP1	1	0.000225347	135.55	EVQQLQGK(1)IR	2	-0.27841	1	1	3.46519e-05	121.5	EVQQLQGK(1)IR	2	0.11398	1
I3LGC2	791	K	Uncharacterized protein	RRBP1	1	0.024662	71.451	GDPVAILK(1)R	2	-0.044528	1	1	0.0262467	74.376	GDPVAILK(1)R	2	-0.0061785	1
I3LGC2	1309	K	Uncharacterized protein	RRBP1	1	3.03479e-09	130.01	HMAAASAECQSYAK(1)EVAGLR	3	-0.36638	1	1	6.63295e-13	151.95	HMAAASAECQSYAK(1)EVAGLR	3	-0.10074	1
I3LGD4	1529	K	Clathrin heavy chain	CLTC	1	0.0227638	83.623	QSVELCK(1)K	2	-1.2969	1	1	0.0114051	85.676	QSVELCK(1)K	2	-1.478	1
I3LGD4	78	K	Clathrin heavy chain	CLTC	1	7.48954e-05	86.539	RPISADSAIMNPASK(1)VIALK	3	-0.038592	4	1	0.000436349	75.224	RPISADSAIMNPASK(1)VIALK	3	-0.69788	1
I3LGD4	1619	K	Clathrin heavy chain	CLTC	1	3.91132e-05	144.1	VDK(1)LDASESLR	2	-0.24609	1	1	0.000930295	94.538	VDK(1)LDASESLR	2	-0.028604	1
I3LGD4	637	K	Clathrin heavy chain	CLTC	1	1.62147e-06	136.01	ALEHFTDLYDIK(1)R	2	1.6014	2	1	3.04953e-06	124.07	ALEHFTDLYDIK(1)R	3	-0.35202	2
I3LGD4	1264	K	Clathrin heavy chain	CLTC	1	2.95372e-10	193.81	EVCFACVDGK(1)EFR	2	-1.1043	2	1	6.24361e-05	109.44	EVCFACVDGK(1)EFR	2	0.20318	1
I3LGD4	456	K	Clathrin heavy chain	CLTC	1	3.88078e-06	127.57	EDK(1)LECSEELGDLVK	2	0.5324	1	1	0.00302684	71.354	EDK(1)LECSEELGDLVK	2	0.13854	1
I3LGD4	367	K	Clathrin heavy chain	CLTC	1	3.80887e-11	156	K(1)FNALFAQGNYSEAAK	2	-0.78102	1	1	2.82519e-07	121.32	K(1)FNALFAQGNYSEAAK	2	-0.48576	1
I3LGD4	619	K	Clathrin heavy chain	CLTC	1	7.46928e-08	140.82	AHIAQLCEK(1)AGLLQR	2	0.23417	2	1	4.5343e-08	137.81	AHIAQLCEK(1)AGLLQR	3	-0.035904	2
I3LGD4	1501	K	Clathrin heavy chain	CLTC	1	0.000110519	133.85	LEK(1)HELIEFR	3	-0.22986	1	1	2.9704e-07	169.21	LEK(1)HELIEFR	3	0.43555	1
I3LIP6	52	K	Aspartate beta-hydroxylase	ASPH	1	0.00203738	123.98	VLLGLK(1)ER	2	0.19419	2	1	0.00401961	99.442	VLLGLK(1)ER	2	-0.32951	1
I3LJ87	65	K	Uncharacterized protein	RPS2	1	7.75243e-05	124.16	EWLPVTK(1)LGR	2	0.052201	6	1	5.8636e-05	123.72	AEDKEWLPVTK(1)LGR	2	-0.60952	4
I3LJ87	211	K	Uncharacterized protein	RPS2	1	0.00155599	93.614	GTGIVSAPVPK(1)K	2	0.19644	2	1	0.0245433	61.235	GTGIVSAPVPK(1)K	2	-0.33397	1
I3LJW2	186	K	Uncharacterized protein	FGG	1	0.00121924	98.737	DCQEIANK(1)GAR	2	-0.26998	1	1	2.68577e-07	141.88	DCQEIANK(1)GAR	2	0.33575	1
I3LK59	330	K	Uncharacterized protein	ENO1	1	0.0100051	90.15	ISK(1)AVAEK	2	-0.32135	1	1	0.0254546	57.888	ISK(1)AVAEK	1	0.7163	1
I3LK59	71	K	Uncharacterized protein	ENO1	1	6.02067e-12	171.29	AVEHINK(1)TIAPALVSK	2	0.1351	5	1	6.42519e-08	133.93	AVEHINK(1)TIAPALVSK	2	0.027456	3
I3LK59	80	K	Uncharacterized protein	ENO1	1	0.0497257	52.247	TIAPALVSK(1)K	2	0.033302	1	1	1.11282e-05	141.29	TIAPALVSK(1)K	2	-0.30707	2
I3LK59	262	K	Uncharacterized protein	ENO1	1	1.12339e-06	149.57	YDLDFK(1)SPDDPSR	2	0.22918	3	1	2.56167e-11	176.25	YDLDFK(1)SPDDPSR	2	-0.26604	2
I3LK59	233	K	Uncharacterized protein	ENO1	1	0.00144977	95.162	NAIGK(1)AGYTDK	2	-1.3047	1	1	1.98051e-05	125.97	NAIGK(1)AGYTDK	2	-0.032684	1
I3LK59	28	K	Uncharacterized protein	ENO1	1	8.72446e-15	185.14	GNPTVEVDLHTAK(1)GLFR	2	-0.53236	4	1	2.85113e-15	170.48	GNPTVEVDLHTAK(1)GLFR	2	0.07351	3
I3LK59	228	K	Uncharacterized protein	ENO1	1	3.39043e-07	172.17	EALELLK(1)NAIGK	2	-0.35083	2	1	8.70312e-12	178.67	EALELLK(1)NAIGK	2	0.0092706	2
I3LK59	64	K	Uncharacterized protein	ENO1	1	9.87423e-07	174.23	GVSK(1)AVEHINK	3	0.48349	2	1	0.00145684	81.923	GVSK(1)AVEHINK	3	0.024176	1
I3LK59	326	K	Uncharacterized protein	ENO1	1	2.60779e-23	206.7	FTGSAGIQVVGDDLTVTNPK(1)R	3	0.2902	4	1	3.38146e-05	88.176	FTGSAGIQVVGDDLTVTNPK(1)R	2	0.23433	1
I3LK59	406	K	Uncharacterized protein	ENO1	1	0.000743563	129.29	LAK(1)YNQILR	2	-0.87005	2	1	9.54918e-05	148.99	LAK(1)YNQILR	2	-0.1465	3
I3LK59	92	K	Uncharacterized protein	ENO1	1	1.19215e-05	126.71	IDK(1)LMIEMDGTENK	2	0.0086579	5	1	1.64377e-12	164.88	IDK(1)LMIEMDGTENK	2	2.8793	8
I3LK59	81	K	Uncharacterized protein	ENO1	1	0.00118183	127.37	K(1)LNVVEQEK	2	0.069273	2	1	0.000327776	132.39	K(1)LNVVEQEK	2	0.22536	1
I3LK59	60	K	Uncharacterized protein	ENO1	1	0.0430483	68.456	YMGK(1)GVSK	2	0.12289	1	1	0.0245912	66.504	YMGK(1)GVSK	2	0.15353	2
I3LK59	103	K	Uncharacterized protein	ENO1	1	8.14751e-11	196.15	LMIEMDGTENK(1)SK	2	-1.0726	8	1	1.80847e-06	131.06	LMIEMDGTENK(1)SK	2	-0.22069	2
I3LK59	335	K	Uncharacterized protein	ENO1	1	2.18642e-06	142.83	AVAEK(1)SCNCLLLK	2	-0.14732	3	1	3.30413e-06	124.12	AVAEK(1)SCNCLLLK	2	-0.21818	2
I3LK59	89	K	Uncharacterized protein	ENO1	1	6.60911e-08	180.3	LNVVEQEK(1)IDK	2	-0.10676	2	1	1.90627e-13	204.13	LNVVEQEK(1)IDK	2	-0.40608	6
I3LK59	256	K	Uncharacterized protein	ENO1	1	0.0441867	56.043	SGK(1)YDLDFK	2	1.3375	1	1	0.007596	80.102	SGK(1)YDLDFK	2	0.0061174	1
I3LK59	5	K	Uncharacterized protein	ENO1	1	0.0002119	160.88	SILK(1)IHAR	2	0.13425	3	1	0.000193282	146.81	SILK(1)IHAR	2	0.16303	3
I3LL07	276	K	Uncharacterized protein	AP2M1	1	0.007259	77.062	ASENAIVWK(1)IK	2	0.007683	1	1	0.0052645	77.288	ASENAIVWK(1)IK	2	0.11981	1
I3LL97	137	K	Cysteine and glycine rich protein 1	CSRP1	1	0.00092005	94.309	VIGAGK(1)SWHK	3	0.86395	1	1	0.00397306	77.14	VIGAGK(1)SWHK	3	0.6299	1
I3LLD5	158	K	Uncharacterized protein	EIF4A1	1	0.00262542	114.28	YLSPK(1)YIK	2	0.3397	1	1	0.00502913	95.815	YLSPK(1)YIK	2	0.8823	1
I3LLY3	421	K	Actinin alpha 1	ACTN1	1	5.9494e-05	113.8	QK(1)DYETATLSEIK	2	0.71172	1	1	5.40833e-05	111.12	QK(1)DYETATLSEIK	2	-0.42432	1
I3LLY3	564	K	Actinin alpha 1	ACTN1	1	0.00750027	79.659	ATLPDADK(1)ER	2	0.22008	2	1	0.00145119	94.692	ATLPDADK(1)ER	2	0.11984	2
I3LLY3	89	K	Actinin alpha 1	ACTN1	1	0.000640859	133.23	VHK(1)ISNVNK	2	-0.052451	1	1	0.0169604	68.525	VHK(1)ISNVNK	2	-0.18808	1
I3LN42	370	K	GC, vitamin D binding protein	GC	1	8.9543e-06	84.327	ILEPTLK(1)SLDECCHSEDSTACFK	3	-0.58655	1	1	2.71615e-11	133.84	ILEPTLK(1)SLDECCHSEDSTACFK	3	-0.53842	1
I3LN42	228	K	GC, vitamin D binding protein	GC	1	0.00564113	76.073	LCSQYAAYGK(1)DK	2	0.34445	1	1	8.517e-05	113.24	LCSQYAAYGK(1)DK	2	-0.85952	1
I3LN42	332	K	GC, vitamin D binding protein	GC	1	0.00980647	73.951	LPTNK(1)DVCDK	2	1.076	1	1	4.64331e-05	122.7	LPTNK(1)DVCDK	2	0.43325	1
I3LN42	386	K	GC, vitamin D binding protein	GC	1	0.000229768	75.548	SLDECCHSEDSTACFK(1)AK	3	-0.39573	1	1	1.75116e-05	99.813	SLDECCHSEDSTACFK(1)AK	3	-0.69932	1
I3LNG8	237	K	Stress induced phosphoprotein 1	STIP1	1	0.00368128	103.55	ELGNEAYK(1)K	2	0.81808	1	1	0.00383439	95.502	ELGNEAYK(1)K	2	1.2392	1
I3LNG8	246	K	Stress induced phosphoprotein 1	STIP1	1	0.00977211	75.739	DFDTALK(1)HYDR	2	-0.45486	1	1	0.000967421	84.821	DFDTALK(1)HYDR	3	0.26443	1
I3LNG8	373	K	Stress induced phosphoprotein 1	STIP1	1	4.7995e-06	125.83	GNECFQK(1)GDYPQAMK	2	0.80685	1	1	0.00289903	71.98	GNECFQK(1)GDYPQAMK	2	-0.95466	1
I3LNG8	486	K	Stress induced phosphoprotein 1	STIP1	1	0.000202808	157.66	HDSPEDVK(1)R	2	0.16499	1	1	1.87665e-06	183.67	HDSPEDVK(1)R	2	1.9807	1
I3LNG8	381	K	Stress induced phosphoprotein 1	STIP1	1	0.00486247	69.331	GDYPQAMK(1)HYTEAIK	2	0.72724	2	1	0.00786294	57.973	GDYPQAMK(1)HYTEAIK	3	0.083646	1
I3LNG8	109	K	Stress induced phosphoprotein 1	STIP1	1	1.28251e-06	110.74	HEANNPQLK(1)EGLQNMEAR	3	0.52513	1	1	5.35504e-21	185.71	HEANNPQLK(1)EGLQNMEAR	3	0.1281	1
I3LNG8	453	K	Stress induced phosphoprotein 1	STIP1	1	1.76463e-06	118.21	AMDVYQK(1)ALDLDANCK	2	0.44237	1	1	0.00733819	61.265	AMDVYQK(1)ALDLDANCK	2	0.30337	1
I3LNG8	317	K	Stress induced phosphoprotein 1	STIP1	1	0.00156566	89.731	YK(1)DAIHFYNK	3	0.055362	1	1	0.00725882	68.49	YK(1)DAIHFYNK	3	0.25003	1
I3LNG8	530	K	Stress induced phosphoprotein 1	STIP1	1	0.000347624	124.81	NPVIAQK(1)IQK	2	-0.17229	1	1	2.63993e-10	196.79	NPVIAQK(1)IQK	2	0.16044	2
I3LNY6	131	K	Nestin	NES	1	0.010065	65.179	WLEK(1)HAAEVAR	3	-0.36735	1	1	0.0180796	56.205	WLEK(1)HAAEVAR	3	0.16879	1
I3LP02	180	K	Acetyl-CoA acetyltransferase 1	ACAT1	1	2.13364e-05	108.63	LEDLIVK(1)DGLTDVYNK	2	-0.28098	3	1	0.0315003	47.64	LEDLIVK(1)DGLTDVYNK	2	4.0242	1
I3LP02	262	K	Acetyl-CoA acetyltransferase 1	ACAT1	1	0.00600429	100.02	VDFNK(1)VPK	2	-0.13327	1	1	0.00499431	87.476	VDFNK(1)VPK	2	-0.70971	1
I3LP02	242	K	Acetyl-CoA acetyltransferase 1	ACAT1	0.952902	0.000151207	84.436	SEVIPVTISVK(0.953)GK(0.047)PDTVVK	3	0.56805	3	0.929715	0.0094195	55.453	SEVIPVTISVK(0.93)GK(0.07)PDTVVK	3	0.074097	1
I3LP78	59	K	Uncharacterized protein	RPL9	1	0.00309214	111.95	VDK(1)WWGNR	2	0.0006992	1	1	0.00273468	106.94	VDK(1)WWGNR	2	-0.56994	1
I3LP78	121	K	Uncharacterized protein	RPL9	1	0.0027431	101.46	NFLGEK(1)YIR	2	-1.7143	1	1	0.000309702	124.74	NFLGEK(1)YIR	2	0.4714	1
I3LQ79	306	K	Major vault protein	MVP	1	2.91999e-05	132.99	GEK(1)SFFLQPGEK	2	-0.64421	3	1	9.60214e-06	126.5	GEK(1)SFFLQPGEK	2	-1.2756	2
I3LQ79	370	K	Major vault protein	MVP	1	1.77278e-07	131.56	GPLEYVPSAK(1)VEVVEER	2	-0.20398	1	1	9.98477e-06	109.22	GPLEYVPSAK(1)VEVVEER	3	1.4432	2
I3LQ79	593	K	Major vault protein	MVP	1	3.45892e-07	128.64	GAVASVTFDDFHK(1)NSAR	3	-0.056679	2	1	0.00040215	79.837	GAVASVTFDDFHK(1)NSAR	3	-0.28428	1
I3LQ79	394	K	Major vault protein	MVP	1	2.12576e-11	144.17	QAIPLDENEGIYVQDVK(1)TGR	3	2.0252	2	1	5.1493e-07	114.08	QAIPLDENEGIYVQDVK(1)TGR	2	-0.095355	2
I3LQ79	315	K	Major vault protein	MVP	1	1.28346e-05	142.97	SFFLQPGEK(1)LER	2	0.45134	2	1	5.27389e-10	172.13	SFFLQPGEK(1)LER	2	0.13955	2
I3LQ79	793	K	Major vault protein	MVP	1	0.00119481	105.2	AQQLAEVEVK(1)K	2	0.86725	2	1	1.84036e-06	143.97	AQQLAEVEVK(1)K	2	0.76983	1
I3LQ79	701	K	Major vault protein	MVP	1	4.48944e-14	221.55	ILDQAEAEK(1)AR	2	-0.18101	2	1	3.12496e-16	223.87	ILDQAEAEK(1)AR	2	0.10434	2
I3LQ79	723	K	Major vault protein	MVP	1	2.17663e-15	149.32	DLLELEALSTAVESTGTAK(1)AEAESR	3	-0.28673	1	1	7.28278e-12	125.11	DLLELEALSTAVESTGTAK(1)AEAESR	3	-0.22999	1
I3LQ79	692	K	Major vault protein	MVP	1	4.95354e-11	214.04	QK(1)ILDQAEAEK	2	-0.12723	3	1	5.36779e-09	177.83	QK(1)ILDQAEAEK	2	0.17871	1
I3LQ79	820	K	Major vault protein	MVP	1	3.73827e-08	113.54	DLAVAGPEMQVK(1)LLQSLGLK	3	-0.12466	1	1	3.40636e-09	127.49	DLAVAGPEMQVK(1)LLQSLGLK	3	-0.18415	1
I3LQ79	674	K	Major vault protein	MVP	1	2.50414e-18	165.38	SVQLAIEITTNSQEAAAK(1)HEAQR	3	-0.34347	2	1	5.54293e-07	89.721	SVQLAIEITTNSQEAAAK(1)HEAQR	3	3.508	1
I3LQ79	747	K	Major vault protein	MVP	1	6.21616e-07	127.83	LK(1)AEALAIETEAELQR	2	0.42312	4	1	3.80547e-06	116	LK(1)AEALAIETEAELQR	3	2.1376	2
I3LQ79	429	K	Major vault protein	MVP	1	2.29376e-06	96.379	ELPPGVEELLLK(1)GQDPLADR	3	0.10747	1	1	8.44173e-07	109.5	ELPPGVEELLLK(1)GQDPLADR	3	-0.13094	1
I3LQ79	299	K	Major vault protein	MVP	1	0.00564566	138.48	NQLGQK(1)R	2	-0.073916	1	1	0.00423717	132.96	NQLGQK(1)R	2	-0.55096	1
I3LQ79	348	K	Major vault protein	MVP	1	3.57956e-09	117.48	ALQPLEEGEDEEK(1)VSHQAGDR	3	-0.7447	2	1	9.60644e-14	155.88	ALQPLEEGEDEEK(1)VSHQAGDR	3	-0.54746	1
I3LQ79	745	K	Major vault protein	MVP	1	0.0144222	52.79	IEGEGSVLQAK(1)LK	3	-0.79473	1	1	1.22603e-10	168.98	IEGEGSVLQAK(1)LK	3	0.41796	3
I3LQ79	132	K	Major vault protein	MVP	1	8.02303e-09	186.81	ALLDFEDK(1)NGDK	2	-0.62807	1	1	1.31843e-06	138.45	ALLDFEDK(1)NGDK	2	0.2683	3
I3LQ79	573	K	Major vault protein	MVP	1	5.39825e-13	163.41	LFSVPDFVGDACK(1)AIASR	2	0.72534	5	1	1.20887e-11	141.13	LFSVPDFVGDACK(1)AIASR	3	-0.68029	3
I3LQ84	238	K	Collagen type VI alpha 2 chain	COL6A2	1	3.42772e-06	153.39	VMK(1)HEAYGECYK	2	0.27458	2	1	0.00255206	76.073	VMK(1)HEAYGECYK	3	-0.60892	1
I3LQ84	669	K	Collagen type VI alpha 2 chain	COL6A2	1	0.0108207	89.142	FAYNK(1)LIK	2	0.6397	1	1	0.000558791	138.83	FAYNK(1)LIK	2	-0.22557	1
I3LQ84	119	K	Collagen type VI alpha 2 chain	COL6A2	1	5.47521e-07	139.74	ASFTK(1)SLQSISSFR	2	0.2861	1	1	1.49875e-06	121.18	ASFTK(1)SLQSISSFR	2	1.0087	1
I3LQ84	644	K	Collagen type VI alpha 2 chain	COL6A2	1	5.05776e-05	129.34	IDSLSSFK(1)EAVK	2	0.022251	2	1	3.41834e-05	118.87	IDSLSSFK(1)EAVK	2	-0.0041441	2
I3LQD3	280	K	Calpain-2 catalytic subunit	CAPN2	1	0.0106116	89.401	GSLQK(1)LIR	2	-0.24097	1	1	0.0311799	62.338	GSLQK(1)LIR	2	-0.16426	1
I3LQD3	7	K	Calpain-2 catalytic subunit	CAPN2	1	0.010676	72.879	AGIAAK(1)LAK	2	-0.12608	1	1	0.00187718	88.819	AGIAAK(1)LAK	2	-0.33293	1
I3LR32	214	K	Uncharacterized protein	CCT5	1	0.00767669	93.166	VEGK(1)VGGR	2	-0.12996	1	1	0.00159539	117.4	VEGK(1)VGGR	2	-0.68665	1
I3LR32	275	K	Uncharacterized protein	CCT5	1	0.000104713	96.464	LDVTSVEDYK(1)ALQK	2	3.4331	1	1	0.00277585	75.764	LDVTSVEDYK(1)ALQK	2	-1.004	1
I3LR32	513	K	Uncharacterized protein	CCT5	1	1.72691e-06	153.34	QQHVIETLIGK(1)K	2	0.93148	2	1	7.52852e-08	142.08	QQHVIETLIGK(1)K	2	0.32063	2
I3LR32	226	K	Uncharacterized protein	CCT5	0.998436	0.0282073	40.432	LIK(0.998)GVIVDK(0.002)DFSHPQMPK	4	-0.62589	1	1	0.00398356	82.417	LIK(1)GVIVDK	2	0.55621	1
I3LR32	265	K	Uncharacterized protein	CCT5	1	8.63301e-08	175.15	HK(1)LDVTSVEDYK	2	2.037	1	1	2.9217e-06	136.14	HK(1)LDVTSVEDYK	2	-2.2498	2
I3LR32	232	K	Uncharacterized protein	CCT5	1	0.0102691	60.657	GVIVDK(1)DFSHPQMPK	2	0.33165	1	1	0.000744664	79.614	GVIVDK(1)DFSHPQMPK	3	0.24566	1
I3LR32	223	K	Uncharacterized protein	CCT5	1	0.0340634	80.787	LEDTK(1)LIK	2	-4.4643	1	1	0.00710175	88.37	LEDTK(1)LIK	2	-1.6945	1
I3LR51	146	K	Peptidylprolyl isomerase	FKBP3	1	0.00541076	70.272	SEETLDEGPPK(1)YTK	2	0.71228	1	1	5.74332e-06	119.87	SEETLDEGPPK(1)YTK	2	-0.54241	1
I3LR51	236	K	Peptidylprolyl isomerase	FKBP3	1	0.000950349	89.301	LEIEPEWAYGK(1)K	2	-0.16934	1	1	0.0216257	62.088	LEIEPEWAYGK(1)K	2	0.89202	1
I3LR51	78	K	Peptidylprolyl isomerase	FKBP3	1	2.47418e-05	84.249	FLQDHGSDSFLAEHK(1)LLGNIK	3	2.4713	2	1	1.59182e-09	122.29	FLQDHGSDSFLAEHK(1)LLGNIK	3	-1.2222	1
I3LS60	67	K	ATP-dependent (S)-NAD(P)H-hydrate dehydratase	CARKD	1	0.0449717	61.344	NIIPPLTTK(1)K	2	0.77863	1	1	0.0178129	69.672	NIIPPLTTK(1)K	2	-0.28229	2
I3LS60	172	K	ATP-dependent (S)-NAD(P)H-hydrate dehydratase	CARKD	1	0.0035175	95.502	GILEASK(1)AR	2	-0.046873	1	1	0.00240962	96.668	GILEASK(1)AR	2	0.4314	1
I3LS72	53	K	Uncharacterized protein	---	1	0.0085494	77.062	LK(1)PYGALVDK	2	-0.131	2	1	0.0072073	77.062	LK(1)PYGALVDK	2	1.0242	1
I3LS72	134	K	Uncharacterized protein	---	1	0.00162465	105.98	GTYTDCAIK(1)K	2	-0.11908	2	1	0.0127452	74.772	GTYTDCAIK(1)K	2	0.063135	1
I3LS72	61	K	Uncharacterized protein	---	1	0.0293834	75.088	LKPYGALVDK(1)VK	2	0.41435	1	1	0.00387992	78.324	LKPYGALVDK(1)VK	3	0.26391	3
I3LS72	121	K	Uncharacterized protein	---	1	0.000124057	127.92	DSVDAVK(1)YFGK	2	-0.069355	2	1	0.00173574	84.896	DSVDAVK(1)YFGK	2	0.020761	2
I3LS72	166	K	Uncharacterized protein	---	1	3.01181e-05	70.145	YLIVVTDGHPLEGYK(1)EPCGGLEDAVNEAK	3	-0.54504	1	1	0.000473012	56.854	YLIVVTDGHPLEGYK(1)EPCGGLEDAVNEAK	3	0.6177	1
I3LS72	180	K	Uncharacterized protein	---	1	2.40423e-08	113.88	EPCGGLEDAVNEAK(1)HLGIK	3	-0.15709	2	1	0.00156395	62.658	EPCGGLEDAVNEAK(1)HLGIK	3	1.0774	1
I3LS72	125	K	Uncharacterized protein	---	1	0.000438047	98.942	YFGK(1)GTYTDCAIK	2	-0.74697	2	1	0.000698852	89.44	YFGK(1)GTYTDCAIK	2	-0.72865	1
I3LS72	148	K	Uncharacterized protein	---	1	8.05779e-07	118.2	GLEELLVGGSHLK(1)ENK	3	0.19498	2	1	7.4202e-06	115.56	GLEELLVGGSHLK(1)ENK	2	-0.14173	1
I3LSZ1	59	K	Uncharacterized protein	UBE2I	1	0.00134628	91.961	GTPWEGGLFK(1)LR	2	0.58053	2	1	3.65601e-07	127.87	GTPWEGGLFK(1)LR	2	2.0397	1
I3LT81	49	K	Uncharacterized protein	RPL17-C18orf32	1	0.0354791	60.899	YLK(1)DVTLQK	2	-0.89501	1	1	0.00170391	100.25	YLK(1)DVTLQK	2	-0.208	1
I3LT81	167	K	Uncharacterized protein	RPL17-C18orf32	0.999999	0.000819988	94.45	EQIVPKPEEEVAQK(1)K	3	0.35356	2	1	1.80281e-08	156.17	EQIVPKPEEEVAQK(1)K	2	-0.39179	3
I3LT88	738	K	Sodium/potassium-transporting ATPase subunit alpha	ATP1A1	1	0.00663742	106.36	LIFDNLK(1)K	2	0.61805	3	1	0.00362902	109.11	LIFDNLK(1)K	2	0.33472	1
I3LT88	409	K	Sodium/potassium-transporting ATPase subunit alpha	ATP1A1	1	6.7591e-10	173.59	AVFQANQENLPILK(1)R	3	0.88972	2	1	1.29614e-09	150.22	AVFQANQENLPILK(1)R	2	0.2003	2
I3LT88	594	K	Sodium/potassium-transporting ATPase subunit alpha	ATP1A1	1	3.06048e-10	126.91	AIAK(1)GVGIISEGNETVEDIAAR	3	0.23162	1	1	0.00486619	55.988	AIAK(1)GVGIISEGNETVEDIAAR	3	2.8201	1
I3LUP6	27	K	Uncharacterized protein	NPM1	1	0.00206646	123.5	ADK(1)DYHFK	2	0.19378	2	1	0.0360554	47.657	ADK(1)DYHFK	3	-0.20551	1
I3LUP6	248	K	Uncharacterized protein	NPM1	1	0.000189048	120.77	GPSSVEDIK(1)AK	2	0.65141	1	1	0.000113772	114.86	GPSSVEDIK(1)AK	2	-0.089716	1
I3LUP6	273	K	Uncharacterized protein	NPM1	1	9.47103e-07	177.36	FINYVK(1)NCFR	2	-0.25505	1	1	2.8936e-05	130.66	FINYVK(1)NCFR	2	2.0628	2
I3LUP6	250	K	Uncharacterized protein	NPM1	1	0.0036595	94.409	AK(1)MQASIEK	2	2.2118	1	1	0.00685587	81.017	AK(1)MQASIEK	2	2.0482	1
I3LUP6	267	K	Uncharacterized protein	NPM1	1	0.000430463	117.7	VEAK(1)FINYVK	2	-1.3374	1	1	0.000275405	110.39	VEAK(1)FINYVK	2	1.322	1
I3LUP6	257	K	Uncharacterized protein	NPM1	1	0.000165189	109.6	MQASIEK(1)GGSLPK	2	-0.22329	3	1	0.00036852	96.464	MQASIEK(1)GGSLPK	2	0.19172	2
I3LUP6	223	K	Uncharacterized protein	NPM1	1	0.0149138	84.083	SK(1)GQESFK	2	-0.48508	1	1	0.021836	69.375	SK(1)GQESFK	2	0.42093	1
I3LUR7	2253	K	Collagen type VI alpha 3 chain	COL6A3	1	0.0276161	96.624	K(1)SVLLDK	2	0.44854	1	1	0.0156491	96.027	K(1)SVLLDK	2	-0.32992	1
K7GKC0	4	K	40S ribosomal protein S16	RPS16	1	0.00429586	75.764	PSK(1)GPLQSVQVFGR	2	-0.39669	1	1	3.05615e-07	136.33	PSK(1)GPLQSVQVFGR	2	-0.64297	1
K7GKC0	26	K	40S ribosomal protein S16	RPS16	1	2.2725e-06	154.67	LLEPVLLLGK(1)ER	2	-0.15333	1	1	0.000122276	109.15	LLEPVLLLGK(1)ER	2	0.2437	1
K7GKR9	77	K	Uncharacterized protein	RBMX	1	0.00906054	91.318	SLDGK(1)AIK	2	0.22963	1	1	0.0103938	81.296	SLDGK(1)AIK	2	-0.13324	1
K7GL83	571	K	Interleukin enhancer binding factor 3	ILF3	1	0.0512867	61.48	FQGAGSNK(1)K	2	-1.1756	1	1	0.000448866	124.81	FQGAGSNK(1)K	2	-0.5612	1
K7GL83	598	K	Interleukin enhancer binding factor 3	ILF3	1	1.40084e-09	141.34	LFPDTPLALDANK(1)K	2	0.43718	1	1	0.000470408	95.264	LFPDTPLALDANK(1)K	2	-0.61724	1
K7GL83	551	K	Interleukin enhancer binding factor 3	ILF3	1	0.000122119	100.11	YELISETGGSHDK(1)R	2	-0.75934	2	1	0.00200179	72.898	YELISETGGSHDK(1)R	3	0.11539	1
K7GLP9	16	K	Uncharacterized protein	SMS	1	9.92159e-15	167.92	HSTLDFMLGAK(1)ADGETILK	3	-0.49091	6	1	8.91733e-07	113.86	HSTLDFMLGAK(1)ADGETILK	3	-0.067542	1
K7GLP9	91	K	Uncharacterized protein	SMS	1	4.04759e-10	196.24	EVDSLLNK(1)VEER	2	1.0746	2	1	0.0184739	68.676	EVDSLLNK(1)VEER	3	-0.1588	1
K7GLQ8	4	K	Uncharacterized protein	FHL1	1	6.21015e-07	179.1	AEK(1)FDCHYCR	2	-0.63263	2	1	3.72285e-06	140.78	AEK(1)FDCHYCR	2	-0.83837	1
K7GMK4	87	K	Stathmin	STMN2	1	0.000124161	91.969	EVLQK(1)ALEENNNFSK	3	-0.64585	1	1	4.431e-13	167.37	EVLQK(1)ALEENNNFSK	2	1.2445	2
K7GMK4	97	K	Stathmin	STMN2	1	4.72403e-06	125.97	ALEENNNFSK(1)MAEEK	2	1.1326	1	1	7.3364e-17	192.65	ALEENNNFSK(1)MAEEK	2	-1.0173	1
K7GND3	142	K	DExH-box helicase 9	DHX9	1	0.000222577	135.86	GANLK(1)DYYSR	2	0.89731	1	1	0.00543112	79.659	GANLK(1)DYYSR	2	-0.33514	1
K7GND3	195	K	DExH-box helicase 9	DHX9	1	2.9544e-05	97.073	IQGEYK(1)YTQVGPDHNR	3	1.2346	1	1	9.06787e-06	108.63	IQGEYK(1)YTQVGPDHNR	3	0.52099	2
K7GNR4	488	K	FERM and PDZ domain containing 4	FRMPD4	1	0.0658679	51.276	RSIFNMANK(1)K	2	1.0649	1	1	0.0514557	63.184	RSIFNMANK(1)K	2	-0.1651	1
K7GNZ3	142	K	Uncharacterized protein	NACA	1	2.82598e-09	148.52	IEDLSQQAQLAAAEK(1)FK	2	-0.99748	1	1	1.03326e-07	123.14	IEDLSQQAQLAAAEK(1)FK	2	1.3381	1
K7GP28	84	K	Hydroxysteroid 17-beta dehydrogenase 10	HSD17B10	1	4.33084e-06	86.557	LVGQGASAVLLDLPHSDGEAQAK(1)K	3	0.84455	1	1	0.00199998	53.444	LVGQGASAVLLDLPHSDGEAQAK(1)K	3	-0.30583	1
K7GPK8	164	K	Leucine zipper transcription factor like 1	LZTFL1	1	2.45801e-09	162.7	ATETQATNALDEK(1)SK	2	-1.5926	1	1	6.10716e-20	198.74	ATETQATNALDEK(1)SK	2	-0.63872	1
K7GPK8	226	K	Leucine zipper transcription factor like 1	LZTFL1	1	3.46515e-07	133.48	SLEENLATAK(1)HDLLR	3	-0.022639	1	1	0.000629267	80.632	SLEENLATAK(1)HDLLR	3	0.17812	1
K7GQ50	57	K	Protein S100	S100A1	1	3.55723e-05	161.17	DADAVDK(1)VMK	2	-0.39734	3	1	0.00450245	81.017	DADAVDK(1)VMK	2	-0.84518	2
K7GRY0	838	K	Ubiquitin like modifier activating enzyme 1	UBA1	1	0.0098975	68.277	ATLPSPEK(1)LSGFK	2	1.6099	2	1	0.021881	57.434	ATLPSPEK(1)LSGFK	2	0.065379	1
K7GS49	59	K	Interleukin enhancer binding factor 2	ILF2	0.99997	0.0245964	47.082	VKPAPDETSFSEALLK(1)R	3	-0.47466	1	1	1.03426e-07	124.46	VKPAPDETSFSEALLK(1)R	3	-0.25121	2
K7GSY7	337	K	Uncharacterized protein	FUS	1	0.000493049	91.969	EFSGNPIK(1)VSFATR	2	0.31649	1	1	0.0171483	58.079	EFSGNPIK(1)VSFATR	2	-1.5567	1
K9IVQ3	466	K	Non-POU domain containing octamer binding	NONO	1	5.36303e-05	131.83	AAPGAEFAPNK(1)R	2	-2.0726	1	1	0.0386229	57.003	AAPGAEFAPNK(1)R	2	-3.0206	1
K9IVQ3	108	K	Non-POU domain containing octamer binding	NONO	1	0.00194035	125.58	DK(1)GFGFIR	2	0.76941	1	1	0.000863857	130.22	DK(1)GFGFIR	2	-0.43671	1
K9IVQ3	335	K	Non-POU domain containing octamer binding	NONO	1	0.000183064	108.68	MEELHNQEVQK(1)R	3	-1.1888	1	1	1.27241e-05	127.71	MEELHNQEVQK(1)R	2	-0.74578	2
K9IVR7	182	K	WD repeat domain 1	WDR1	1	0.000902252	94.801	FK(1)FTIGDHSR	3	0.095145	1	1	2.01636e-06	152.27	FK(1)FTIGDHSR	3	0.18652	2
K9IVW4	90	K	Myotrophin	MTPN	1	0.0112108	79.489	LLLSK(1)GADK	2	0.2302	1	1	0.00809149	79.489	LLLSK(1)GADK	2	-1.141	1
K9IVW4	24	K	Myotrophin	MTPN	1	3.79369e-05	144.55	DYVAK(1)GEDVNR	2	-1.7231	1	1	0.0115441	66.267	DYVAK(1)GEDVNR	2	-0.041502	2
K9J4R8	59	K	Protein S100-A13	S100A13	1	0.00159894	99.568	DVGSLDEK(1)MK	2	0.4461	1	1	0.000439927	102.52	DVGSLDEK(1)MK	2	-1.0929	1
K9J4R8	61	K	Protein S100-A13	S100A13	1	5.20307e-07	153.39	MK(1)SLDVNQDSELK	2	-0.9678	1	1	1.79998e-10	164.68	MK(1)SLDVNQDSELK	2	-0.057758	1
M3V836	83	K	Glutathione S-transferase pi 1	GSTP1	1	9.5757e-23	198.87	DQK(1)EAALVDMVNDGVEDLR	2	0.37808	2	1	6.245e-17	165.3	DQK(1)EAALVDMVNDGVEDLR	2	-0.62365	2
M3V836	207	K	Glutathione S-transferase pi 1	GSTP1	1	0.000126848	85.362	AFLASPEHVNRPINGNGK(1)Q	3	0.28856	7	1	3.89919e-06	104.73	AFLASPEHVNRPINGNGK(1)Q	3	0.47683	4
M3V836	80	K	Glutathione S-transferase pi 1	GSTP1	1	0.000218089	136.36	SFGLYGK(1)DQK	2	0.44358	2	1	3.98736e-05	125.68	SFGLYGK(1)DQK	2	0.2501	2
M3V836	114	K	Glutathione S-transferase pi 1	GSTP1	1	2.22117e-09	163.99	YATLIYTNYEAGK(1)EK	2	0.36334	3	1	6.4873e-13	162.41	YATLIYTNYEAGK(1)EK	2	-0.26946	2
M3VJZ7	17	K	LIM and SH3 domain protein 1	LASP1	1	0.00844419	69.314	IVYPTEK(1)VNCLDK	2	-0.79514	1	1	0.0102132	62.287	IVYPTEK(1)VNCLDK	2	0.062679	1
O02705	632	K	Heat shock protein HSP 90-alpha	HSP90AA1	1	0.00155541	93.623	DNSTMGYMAAK(1)K	2	0.44024	4	1	0.00989784	71.176	DNSTMGYMAAK(1)K	2	-0.11282	2
O02705	295	K	Heat shock protein HSP 90-alpha	HSP90AA1	1	0.031017	84.743	TK(1)PIWTR	2	-0.15344	2	1	0.0205326	79.474	TK(1)PIWTR	2	0.79135	2
O02705	420	K	Heat shock protein HSP 90-alpha	HSP90AA1	1	8.54574e-10	152.94	K(1)CLELFTELAEDKENYKK	4	-0.17316	4	1	9.60121e-05	97.681	K(1)CLELFTELAEDKENYK	3	0.5891	2
O02705	315	K	Heat shock protein HSP 90-alpha	HSP90AA1	1	7.09651e-07	83.879	NPDDITNEEYGEFYK(1)SLTNDWEDHLAVK	3	1.0035	1	1	5.07132e-08	85.798	NPDDITNEEYGEFYK(1)SLTNDWEDHLAVK	3	-1.2902	1
O02705	586	K	Heat shock protein HSP 90-alpha	HSP90AA1	1	4.17963e-09	208.33	VEK(1)VVVSNR	2	0.35092	2	0.999994	0.000448432	142.19	KVEK(1)VVVSNR	2	0.20738	1
O02705	363	K	Heat shock protein HSP 90-alpha	HSP90AA1	1	0.000375641	156.4	NNIK(1)LYVR	2	0.25142	1	1	0.000578979	138.26	NNIK(1)LYVR	2	2.4901	2
O02705	500	K	Heat shock protein HSP 90-alpha	HSP90AA1	1	1.14152e-15	161.95	HIYYITGETK(1)DQVANSAFVER	3	-0.81931	2	1	4.87654e-18	172.66	HIYYITGETK(1)DQVANSAFVER	2	0.32555	3
O02705	616	K	Heat shock protein HSP 90-alpha	HSP90AA1	1	0.00205518	123.69	IMK(1)AQALR	2	0.25746	2	1	0.00294166	105.04	IMK(1)AQALR	2	0.65549	2
O02705	479	K	Heat shock protein HSP 90-alpha	HSP90AA1	1	1.37524e-18	186.75	YYTSASGDEMVSLK(1)DYCTR	3	0.16448	3	1	1.18995e-08	125.73	YYTSASGDEMVSLK(1)DYCTR	3	-0.39473	5
O02705	74	K	Heat shock protein HSP 90-alpha	HSP90AA1	1	1.63456e-09	156.6	LDSGK(1)ELHINLIPNK	2	1.4237	8	1	8.13568e-08	135.91	LDSGK(1)ELHINLIPNK	2	0.053841	4
O02705	437	K	Heat shock protein HSP 90-alpha	HSP90AA1	1	0.00102046	149.27	K(1)FYEQFSK	2	0.65065	1	1	0.000644825	144.5	K(1)FYEQFSK	2	-1.223	1
O02705	547	K	Heat shock protein HSP 90-alpha	HSP90AA1	1	5.91495e-11	137.85	TLVSVTK(1)EGLELPEDEEEK	3	1.1174	4	1	8.65443e-09	121.26	TLVSVTK(1)EGLELPEDEEEKK	3	-0.13628	7
O02705	540	K	Heat shock protein HSP 90-alpha	HSP90AA1	1	0.000504536	105.65	EFEGK(1)TLVSVTK	2	0.16358	2	1	1.13705e-05	123.95	EFEGK(1)TLVSVTK	2	0.5113	2
O02705	58	K	Heat shock protein HSP 90-alpha	HSP90AA1	1	8.0975e-15	210.41	ELISNSSDALDK(1)IR	3	-0.96214	5	1	1.05985e-19	206.18	ELISNSSDALDK(1)IR	2	-0.1506	2
O02705	447	K	Heat shock protein HSP 90-alpha	HSP90AA1	1	1.83663e-07	159.58	NIK(1)LGIHEDSQNR	3	0.076437	5	1	1.28913e-06	133.98	NIK(1)LGIHEDSQNR	2	-1.552	5
O02705	408	K	Heat shock protein HSP 90-alpha	HSP90AA1	1	0.000226422	135.43	EMLQQSK(1)ILK	2	0.22543	3	1	0.000367717	105.98	EMLQQSK(1)ILK	2	-1.1119	2
O02705	69	K	Heat shock protein HSP 90-alpha	HSP90AA1	1	0.000245654	100.11	YESLTDPSK(1)LDSGK	2	0.20953	2	1	3.55634e-10	157.86	YESLTDPSK(1)LDSGK	2	-0.74491	2
O02705	568	K	Heat shock protein HSP 90-alpha	HSP90AA1	1	0.00783101	92.838	TK(1)FENLCK	2	-0.28563	1	1	0.000324909	152.06	TK(1)FENLCK	2	-0.56885	2
O02705	209	K	Heat shock protein HSP 90-alpha	HSP90AA1	1	9.25064e-06	109.36	K(1)HSQFIGYPITLFVEK	3	0.088238	3	1	9.85026e-07	96.096	K(1)HSQFIGYPITLFVEK	3	-0.30153	1
O02705	191	K	Heat shock protein HSP 90-alpha	HSP90AA1	1	7.30956e-16	196.22	VILHLK(1)EDQTEYLEER	3	0.019915	4	1	5.78296e-43	254.2	VILHLK(1)EDQTEYLEER	2	0.37774	4
O02705	633	K	Heat shock protein HSP 90-alpha	HSP90AA1	1	1.29666e-28	239.86	K(1)HLEINPDHSIIETLR	3	-0.17804	4	1	2.50018e-20	191.37	K(1)HLEINPDHSIIETLR	3	-0.63932	5
O02705	459	K	Heat shock protein HSP 90-alpha	HSP90AA1	1	0.00672269	133.6	K(1)LSELLR	2	0.20047	2	1	0.0100059	109.36	K(1)LSELLR	2	1.8745	2
O02705	284	K	Heat shock protein HSP 90-alpha	HSP90AA1	1	4.86381e-05	140.48	EK(1)YIDQEELNK	2	-0.10027	3	1	3.78807e-05	120.32	EK(1)YIDQEELNK	2	0.53942	2
O02705	293	K	Heat shock protein HSP 90-alpha	HSP90AA1	1	8.99655e-09	162.26	YIDQEELNK(1)TK	2	0.26902	2	1	1.56805e-07	162.26	YIDQEELNK(1)TK	2	-0.25554	3
O02705	490	K	Heat shock protein HSP 90-alpha	HSP90AA1	1	3.95363e-11	181.75	ENQK(1)HIYYITGETK	2	1.1334	3	1	4.04796e-07	130.95	ENQK(1)HIYYITGETK	3	0.54069	1
O02772	91	K	Fatty acid-binding protein, heart	FABP3	1	2.32594e-07	134.61	SIVTLDGGK(1)LVHLQK	3	0.36887	4	1	0.0134722	51.405	SIVTLDGGK(1)LVHLQK	3	1.9596	1
O02772	15	K	Fatty acid-binding protein, heart	FABP3	1	0.000102014	120.57	LVDSK(1)NFDDYMK	2	-0.86663	3	1	1.0266e-05	125.54	LVDSK(1)NFDDYMK	2	0.035385	1
O77591	256	K	Inositol monophosphatase 1	IMPA1	1	0.00274893	86.772	VIASSNK(1)ALGER	2	0.44455	1	1	0.0299103	60.161	VIASSNK(1)ALGER	2	1.0909	1
P00172	10	K	Cytochrome b5	CYB5A	1	0.000904287	96.745	AVK(1)YYTLEEIQK	2	0.71651	1	1	0.00250377	80.69	AVK(1)YYTLEEIQK	2	-0.032552	1
P00336	308	K	L-lactate dehydrogenase B chain	LDHB	1	3.31529e-08	142.83	GLTSVINQK(1)LK	2	-1.4078	3	1	3.30929e-12	148.44	GLTSVINQK(1)LK	2	0.070328	3
P00336	156	K	L-lactate dehydrogenase B chain	LDHB	1	0.00472716	105.25	LSGLPK(1)HR	2	-0.38285	1	1	0.000559	138.83	LSGLPK(1)HR	2	-0.31169	1
P00336	7	K	L-lactate dehydrogenase B chain	LDHB	1	2.09777e-07	115.53	EK(1)LIAPVAEEETTIPNNK	3	0.98665	3	1	7.35183e-06	102.5	EK(1)LIAPVAEEETTIPNNK	3	0.011658	3
P00336	82	K	L-lactate dehydrogenase B chain	LDHB	1	4.55947e-11	179.46	IVADK(1)DYSVTANSK	2	0.49645	1	1	0.0244236	54.09	IVADK(1)DYSVTANSK	2	-1.6229	2
P00339	59	K	L-lactate dehydrogenase A chain	LDHA	1	8.00021e-12	162.29	LK(1)GEMMDLQHGSLFLR	3	-0.2813	2	1	7.37378e-08	127.3	LK(1)GEMMDLQHGSLFLR	3	-0.38702	1
P00339	317	K	L-lactate dehydrogenase A chain	LDHA	1	4.69723e-05	124.12	VTLTPEEEAHLK(1)K	3	-1.2735	3	1	2.03928e-05	114.72	VTLTPEEEAHLK(1)K	3	-2.7491	1
P00339	5	K	L-lactate dehydrogenase A chain	LDHA	1	1.42618e-09	177.12	ATLK(1)DQLIHNLLK	2	-0.16806	1	1	3.93473e-11	171.95	ATLK(1)DQLIHNLLK	2	-0.48729	1
P00346	307	K	Malate dehydrogenase, mitochondrial	MDH2	1	0.000446999	98.592	NLGIGK(1)ISPFEEK	2	0.91658	1	1	1.18511e-05	110.51	NLGIGK(1)ISPFEEK	2	0.39749	1
P00348	127	K	Hydroxyacyl-coenzyme A dehydrogenase, mitochondrial	HADH	1	0.00441954	134.15	VK(1)SELFK	2	-0.28823	2	1	0.0242909	76.478	VK(1)SELFK	2	0.42193	1
P00348	241	K	Hydroxyacyl-coenzyme A dehydrogenase, mitochondrial	HADH	1	1.27419e-05	131.06	GDASK(1)EDIDTAMK	2	-0.37137	1	1	0.000140123	101.32	GDASK(1)EDIDTAMK	2	0.074381	1
P00348	87	K	Hydroxyacyl-coenzyme A dehydrogenase, mitochondrial	HADH	1	0.00146236	84.759	FAENPK(1)AGDEFVEK	2	1.3627	1	1	0.000229882	97.767	FAENPK(1)AGDEFVEK	2	-1.4142	1
P00355	252	K	Glyceraldehyde-3-phosphate dehydrogenase	GAPDH	0.999829	2.29685e-08	124.12	LEKPAK(1)YDDIKK	2	-0.10189	3	0.999447	0.00107984	104.24	LEKPAK(0.999)YDDIKK	3	0.30595	5
P00355	261	K	Glyceraldehyde-3-phosphate dehydrogenase	GAPDH	1	6.04685e-05	135.99	VVK(1)QASEGPLK	2	-0.90518	2	1	0.000111797	115	VVK(1)QASEGPLK	2	-2.1395	1
P00355	225	K	Glyceraldehyde-3-phosphate dehydrogenase	GAPDH	1	7.19724e-12	176.89	VIPELNGK(1)LTGMAFR	3	-1.2101	4	1	1.61387e-14	177.38	VIPELNGK(1)LTGMAFR	2	2.2924	6
P00355	217	K	Glyceraldehyde-3-phosphate dehydrogenase	GAPDH	1	2.92749e-06	153.95	AVGK(1)VIPELNGK	2	-0.29975	5	1	1.47482e-07	140.24	AVGK(1)VIPELNGK	2	0.052733	2
P00355	3	K	Glyceraldehyde-3-phosphate dehydrogenase	GAPDH	1	5.92312e-06	130.66	VK(1)VGVNGFGR	2	1.0398	3	1	0.00304712	87.806	VK(1)VGVNGFGR	2	-0.47838	1
P00355	64	K	Glyceraldehyde-3-phosphate dehydrogenase	GAPDH	1	0.00631067	97.472	AENGK(1)LVINGK	2	-1.8855	1	1	0.000139325	113.03	AENGK(1)LVINGK	2	0.53171	3
P00355	332	K	Glyceraldehyde-3-phosphate dehydrogenase	GAPDH	1	2.51895e-05	107.65	VVDLMVHMASK(1)E	2	-0.95383	1	1	0.00198296	83.204	VVDLMVHMASK(1)E	2	-0.54426	1
P00355	192	K	Glyceraldehyde-3-phosphate dehydrogenase	GAPDH	1	6.51873e-06	162.38	TVDGPSGK(1)LWR	2	0.19922	2	1	7.90104e-09	177.57	TVDGPSGK(1)LWR	2	-0.48108	2
P00355	213	K	Glyceraldehyde-3-phosphate dehydrogenase	GAPDH	1	1.34763e-06	107.62	GAAQNIIPASTGAAK(1)AVGK	2	0.064337	6	1	0.000151191	82.877	GAAQNIIPASTGAAK(1)AVGK	3	0.89454	2
P00355	111	K	Glyceraldehyde-3-phosphate dehydrogenase	GAPDH	1	0.00044422	116.52	AGAHLK(1)GGAK	2	-0.41967	1	1	0.000329789	107.79	AGAHLK(1)GGAK	2	-0.1932	1
P00355	143	K	Glyceraldehyde-3-phosphate dehydrogenase	GAPDH	1	1.50685e-07	108.08	YDNSLK(1)IVSNASCTTNCLAPLAK	2	-0.89955	5	1	8.17642e-05	66.389	YDNSLK(1)IVSNASCTTNCLAPLAK	3	0.14294	1
P00355	137	K	Glyceraldehyde-3-phosphate dehydrogenase	GAPDH	1	8.50023e-05	69.99	VIISAPSADAPMFVMGVNHEK(1)YDNSLK	3	-0.98695	2	1	3.96734e-06	80.02	VIISAPSADAPMFVMGVNHEK(1)YDNSLK	3	-0.0048252	2
P00355	59	K	Glyceraldehyde-3-phosphate dehydrogenase	GAPDH	1	1.94581e-10	204	FHGTVK(1)AENGK	3	0.74779	4	1	1.41595e-06	141.89	FHGTVK(1)AENGK	2	2.3899	3
P00795	283	K	Cathepsin D	CTSD	1	0.000158552	124.12	YK(1)LSSENYTLK	2	0.29338	1	1	0.00952218	69.815	YK(1)LSSENYTLK	2	1.4656	2
P00795	280	K	Cathepsin D	CTSD	1	2.4076e-07	141	VPSLPDVTVTLGGK(1)K	2	0.3981	2	1	2.17713e-05	114.31	VPSLPDVTVTLGGK(1)K	2	0.048857	2
P00795	157	K	Cathepsin D	CTSD	1	0.00123164	59.744	ISVNNVVPVFDNLMQQK(1)LVDK	3	0.63125	1	1	0.00209669	58.093	ISVNNVVPVFDNLMQQK(1)LVDK	3	-1.0747	1
P01965	11	K	Hemoglobin subunit alpha	HBA	1	0.000264205	150.17	ANVK(1)AAWGK	2	-2.4534	4	1	0.000456359	119.07	ANVK(1)AAWGK	2	0.26283	2
P01965	90	K	Hemoglobin subunit alpha	HBA	1	1.04489e-33	222.51	AVGHLDDLPGALSALSDLHAHK(1)LR	2	-3.0628	17	1	4.14657e-12	139.7	AVGHLDDLPGALSALSDLHAHK(1)LR	3	0.014578	6
P01965	40	K	Hemoglobin subunit alpha	HBA	1	1.70861e-08	100.39	MFLGFPTTK(1)TYFPHFNLSHGSDQVK	4	-0.063307	11	1	4.86143e-09	106.12	MFLGFPTTK(1)TYFPHFNLSHGSDQVK	3	2.0365	3
P01965	7	K	Hemoglobin subunit alpha	HBA	1	4.99555e-05	139.98	VLSAADK(1)ANVK	2	0.06662	2	1	1.38868e-07	164.1	VLSAADK(1)ANVK	2	-0.29833	3
P01965	61	K	Hemoglobin subunit alpha	HBA	1	8.2571e-12	206.32	AHGQK(1)VADALTK	3	1.1621	8	1	2.50063e-08	156.08	AHGQK(1)VADALTK	3	-0.0017645	3
P01965	68	K	Hemoglobin subunit alpha	HBA	1	2.30689e-09	105.35	VADALTK(1)AVGHLDDLPGALSALSDLHAHK	3	-0.27311	11	1	2.21734e-08	91.691	VADALTK(1)AVGHLDDLPGALSALSDLHAHK	3	0.7469	8
P01965	56	K	Hemoglobin subunit alpha	HBA	1	1.2392e-19	183.06	TYFPHFNLSHGSDQVK(1)AHGQK	2	0.2354	14	1	4.25145e-13	144.82	TYFPHFNLSHGSDQVK(1)AHGQK	5	0.041227	6
P01965	16	K	Hemoglobin subunit alpha	HBA	1	8.39051e-15	163.85	AAWGK(1)VGGQAGAHGAEALER	2	0.20695	2	1	2.85735e-17	172.5	AAWGK(1)VGGQAGAHGAEALER	3	-0.29203	6
P02067	67	K	Hemoglobin subunit beta	HBB	1	4.04633e-06	170.52	K(1)VLQSFSDGLK	2	1.604	7	1	1.00106e-05	135.99	K(1)VLQSFSDGLK	2	0.66712	2
P02067	83	K	Hemoglobin subunit beta	HBB	1	8.96877e-19	239.48	HLDNLK(1)GTFAK	2	1.5272	16	1	1.55318e-21	245.69	HLDNLK(1)GTFAK	3	0.12868	10
P02067	9	K	Hemoglobin subunit beta	HBB	1	2.2062e-15	193.8	VHLSAEEK(1)EAVLGLWGK	2	-0.52267	2	1	1.81894e-11	152.07	VHLSAEEK(1)EAVLGLWGK	2	0.091361	3
P02067	60	K	Hemoglobin subunit beta	HBB	1	4.48413e-07	109.72	FFESFGDLSNADAVMGNPK(1)VK	2	-2.4444	18	1	2.19443e-05	89.011	FFESFGDLSNADAVMGNPK(1)VK	2	-0.59794	5
P02067	88	K	Hemoglobin subunit beta	HBB	1	7.01181e-19	174	GTFAK(1)LSELHCDQLHVDPENFR	3	-0.28927	8	1	9.15211e-20	172.24	GTFAK(1)LSELHCDQLHVDPENFR	3	0.19424	6
P02067	77	K	Hemoglobin subunit beta	HBB	1	2.84639e-14	176.98	VLQSFSDGLK(1)HLDNLK	3	0.95448	19	1	1.13443e-15	176.42	VLQSFSDGLK(1)HLDNLK	2	0.18703	7
P02067	145	K	Hemoglobin subunit beta	HBB	1	5.11637e-05	108.56	VVAGVANALAHK(1)YH	3	0.11921	7	1	1.25355e-12	168.02	VVAGVANALAHK(1)YH	2	0.015691	4
P02543	104	K	Vimentin	VIM	1	3.40555e-17	234.04	TNEK(1)VELQELNDR	2	-0.017445	3	1	1.88737e-16	211.25	TNEK(1)VELQELNDR	2	4.4284	5
P02543	373	K	Vimentin	VIM	1	8.13037e-15	210.38	LQDEIQNMK(1)EEMAR	2	2.0418	10	1	1.36877e-26	234.9	LQDEIQNMK(1)EEMAR	2	0.65774	22
P02543	282	K	Vimentin	VIM	1	5.08813e-11	140.28	QQYESVAAK(1)NLQEAEEWYK	3	-0.50284	3	1	1.23412e-09	137.45	QQYESVAAK(1)NLQEAEEWYK	2	-0.78893	3
P02543	139	K	Vimentin	VIM	1	2.05506e-11	179.67	ILLAELEQLK(1)GQGK	2	2.8664	3	1	7.50071e-16	182.33	ILLAELEQLK(1)GQGK	2	1.9483	6
P02543	129	K	Vimentin	VIM	1	1.20533e-11	157.98	FLEQQNK(1)ILLAELEQLK	3	-0.12629	3	1	1.07428e-07	122.46	FLEQQNK(1)ILLAELEQLK	2	-0.25053	2
P02543	188	K	Vimentin	VIM	1	9.5226e-05	150.1	EK(1)LQEETLQR	2	0.18008	2	1	4.38441e-06	150.22	EK(1)LQEETLQR	2	0.40971	4
P02543	445	K	Vimentin	VIM	1	6.39879e-07	146.11	TLLIK(1)TVETR	3	-0.23917	3	1	3.54836e-08	177.78	TLLIK(1)TVETR	2	-0.20766	4
P02543	294	K	Vimentin	VIM	1	1.89553e-09	194.39	SK(1)FADLSEAANR	2	-1.8705	10	1	1.30523e-12	194.29	SK(1)FADLSEAANR	2	-0.54511	5
P02543	235	K	Vimentin	VIM	1	1.55401e-23	239.38	VESLQEEIAFLK(1)K	2	-0.16022	8	1	1.33358e-22	223.9	VESLQEEIAFLK(1)K	3	-0.21587	9
P02543	334	K	Vimentin	VIM	1	6.32376e-20	193.54	QVQSLTCEVDALK(1)GTNESLER	2	-0.60556	7	1	2.62399e-30	213.32	QVQSLTCEVDALK(1)GTNESLER	2	-0.2023	5
P02543	120	K	Vimentin	VIM	1	6.06337e-05	168.26	FANYIDK(1)VR	2	-0.98227	5	1	5.80426e-05	156.35	FANYIDK(1)VR	2	2.227	4
P02543	97	K	Vimentin	VIM	1	5.31942e-18	161.02	LLQDAVDFSLADAINTEFK(1)NTR	3	-0.20326	1	1	9.6596e-15	149.71	LLQDAVDFSLADAINTEFK(1)NTR	2	1.4269	2
P02543	168	K	Vimentin	VIM	1	3.65185e-14	224.66	QVDQLTNDK(1)AR	2	0.74306	4	1	2.32987e-27	254.53	QVDQLTNDK(1)AR	2	-0.5751	7
P02543	313	K	Vimentin	VIM	1	1.14474e-05	171.5	QAK(1)QESNEYR	2	-0.21858	1	1	7.95757e-06	140.49	QAK(1)QESNEYR	2	0.7624	4
P02543	439	K	Vimentin	VIM	1	3.99099e-14	178.14	ETNLESLPLVDTHSK(1)R	3	-1.148	10	1	1.67891e-14	161.24	ETNLESLPLVDTHSK(1)R	2	0.083434	5
P02543	223	K	Vimentin	VIM	1	9.17449e-08	159.5	K(1)VESLQEEIAFLK	3	-0.45842	2	1	1.69201e-08	151.74	K(1)VESLQEEIAFLK	3	-0.0314	4
P04163	28	K	Protein S100-A10	S100A10	1	0.00107114	116.73	GYLTK(1)EDLR	2	0.6712	1	1	0.000297899	125.82	GYLTK(1)EDLR	2	0.26224	2
P04163	57	K	Protein S100-A10	S100A10	1	0.000619346	134.05	IMK(1)DLDQCR	2	0.0049518	1	1	0.00455213	85.807	IMK(1)DLDQCR	2	-0.032154	2
P04163	23	K	Protein S100-A10	S100A10	1	0.0175019	68.355	FAGDK(1)GYLTK	2	-0.84912	1	1	0.000275405	110.39	FAGDK(1)GYLTK	2	-0.17654	1
P04178	69	K	Superoxide dismutase [Cu-Zn]	SOD1	1	3.63775e-19	134.91	GLAEGDHGFHVHQFGDNTQGCTSAGPHFNPESK(1)K	5	-0.067392	5	1	1.08233e-16	126.45	GLAEGDHGFHVHQFGDNTQGCTSAGPHFNPESK(1)K	4	0.48514	2
P04178	27	K	Superoxide dismutase [Cu-Zn]	SOD1	1	7.12533e-05	125.82	GEK(1)TVLVTGTIK	2	-0.70162	2	1	0.0170514	61.167	GEK(1)TVLVTGTIK	2	0.29415	1
P04178	4	K	Superoxide dismutase [Cu-Zn]	SOD1	1	0.000734309	118.71	ATK(1)AVCVLK	2	-1.8493	2	1	0.000444192	109.66	ATK(1)AVCVLK	2	-0.061745	1
P04178	36	K	Superoxide dismutase [Cu-Zn]	SOD1	1	9.8756e-09	83.343	TVLVTGTIK(1)GLAEGDHGFHVHQFGDNTQGCTSAGPHFNPESK	4	-0.47983	1	1	6.62699e-05	54.53	TVLVTGTIK(1)GLAEGDHGFHVHQFGDNTQGCTSAGPHFNPESK	5	-0.48421	1
P04178	122	K	Superoxide dismutase [Cu-Zn]	SOD1	1	5.94832e-08	170.79	TMVVHEK(1)PDDLGR	2	0.56377	3	1	2.65415e-05	116.63	TMVVHEK(1)PDDLGR	2	1.137	2
P04574	242	K	Calpain small subunit 1	CAPNS1	1	0.0253693	89.296	AFK(1)SLDK	2	1.7583	1	1	0.00974989	89.046	AFK(1)SLDK	2	0.95323	1
P08059	116	K	Glucose-6-phosphate isomerase	GPI	1	8.49681e-16	188.58	SNTPILVDGK(1)DVMPEVNR	2	0.50081	2	1	2.21234e-08	129.42	SNTPILVDGK(1)DVMPEVNR	2	0.41673	2
P08059	234	K	Glucose-6-phosphate isomerase	GPI	1	0.00376692	64.52	EWFLQSAK(1)DPSAVAK	2	4.1463	1	1	0.000268533	94.487	EWFLQSAK(1)DPSAVAK	2	-4.2895e-05	1
P08059	241	K	Glucose-6-phosphate isomerase	GPI	1	5.13804e-06	100.97	DPSAVAK(1)HFVALSTNTTK	3	0.12819	2	1	1.60375e-08	126.14	DPSAVAK(1)HFVALSTNTTK	3	-0.96107	1
P09571	300	K	Serotransferrin	TF	1	4.03347e-05	120.87	DLLFK(1)DSANGFLK	2	-0.15227	2	1	1.99661e-08	146.36	DLLFK(1)DSANGFLK	2	-1.1617	1
P09571	312	K	Serotransferrin	TF	1	6.72805e-07	108.71	IPSK(1)MDSSLYLGYQYVTALR	3	-0.43487	1	1	3.21067e-06	101.38	IPSK(1)MDSSLYLGYQYVTALR	3	0.51865	1
P09623	66	K	Dihydrolipoyl dehydrogenase, mitochondrial	DLD	1	0.00148007	88.092	AAQLGFK(1)TVCIEK	2	-1.3021	2	1	0.0242901	56.29	AAQLGFK(1)TVCIEK	2	0.30803	1
P10668	114	K	Cofilin-1	CFL1	1	0.00415137	82.445	SK(1)MIYASSK	2	0.63181	2	1	0.000997548	108.47	SK(1)MIYASSK	2	-0.75532	2
P10668	78	K	Cofilin-1	CFL1	1	0.00221526	121.05	MLPDK(1)DCR	2	-1.1616	2	1	0.0227999	68.371	MLPDK(1)DCR	2	-0.71382	2
P10668	121	K	Cofilin-1	CFL1	1	0.00104798	101.39	MIYASSK(1)DAIK	2	0.52213	2	1	0.00145638	88.24	MIYASSK(1)DAIK	2	0.048857	2
P10668	92	K	Cofilin-1	CFL1	1	9.73382e-06	128.22	YALYDATYETK(1)ESK	2	0.4102	1	1	8.40497e-07	129.54	YALYDATYETK(1)ESK	2	-0.46424	2
P10668	22	K	Cofilin-1	CFL1	1	7.3676e-06	178.54	K(1)SSTPEEVK	2	-0.17998	1	1	0.000674725	118.91	K(1)SSTPEEVK	2	-0.85696	1
P10668	45	K	Cofilin-1	CFL1	1	0.0123608	84.817	K(1)NIILEEGK	2	0.035836	1	1	0.00493569	91.658	K(1)NIILEEGK	2	1.649	1
P10668	132	K	Cofilin-1	CFL1	1	9.46119e-12	161.86	LTGIK(1)HELQANCYEEVK	2	-0.50061	2	1	4.04333e-11	143.46	LTGIK(1)HELQANCYEEVK	3	-0.22672	1
P10668	44	K	Cofilin-1	CFL1	1	0.000158199	129.88	AVLFCLSEDK(1)K	2	-0.42934	2	1	2.05756e-06	141.88	AVLFCLSEDK(1)K	2	0.083178	2
P10775	278	K	Ribonuclease inhibitor	RNH1	1	0.000562484	136.57	VLQAK(1)ETLK	2	0.51081	1	1	0.00178883	99.815	VLQAK(1)ETLK	2	1.5878	1
P11493	25	K	Serine/threonine-protein phosphatase 2A catalytic subunit beta isoform (Fragment)	PPP2CB	1	1.21968e-06	148.96	EILTK(1)ESNVQEVR	2	1.5696	1	1	1.41114e-08	150.14	EILTK(1)ESNVQEVR	2	0.6407	1
P11708	205	K	Malate dehydrogenase, cytoplasmic	MDH1	1	0.000894105	91.307	LQAK(1)EVGVYEAVK	2	0.69135	1	1	0.000571356	92.151	LQAK(1)EVGVYEAVK	2	0.42459	1
P11708	312	K	Malate dehydrogenase, cytoplasmic	MDH1	1	0.00378473	109.11	EK(1)MDLTAK	2	0.21126	1	1	0.00859781	83.168	EK(1)MDLTAK	2	0.050959	1
P11708	318	K	Malate dehydrogenase, cytoplasmic	MDH1	1	0.000384451	108.32	MDLTAK(1)ELAEEK	2	-0.92747	1	1	0.000102631	111.31	MDLTAK(1)ELAEEK	2	-0.57937	2
P12026	67	K	Acyl-CoA-binding protein	DBI	1	0.00123074	113.1	GTSK(1)EDAMK	2	0.23811	1	1	0.00213735	98.048	GTSK(1)EDAMK	2	0.030899	2
P12026	63	K	Acyl-CoA-binding protein	DBI	1	0.000112667	118.76	WDAWNGLK(1)GTSK	2	0.93071	2	1	6.78395e-06	130.56	WDAWNGLK(1)GTSK	2	0.42388	2
P12026	51	K	Acyl-CoA-binding protein	DBI	1	1.42733e-08	123.55	QATVGDINTERPGILDLK(1)GK	3	0.11781	2	1	0.00335679	91.867	PGILDLK(1)GK	2	-0.17938	1
P12026	14	K	Acyl-CoA-binding protein	DBI	1	0.0024719	103.55	AAEEVK(1)NLK	2	2.1328	1	1	0.00134454	102.07	AAEEVK(1)NLK	2	-0.16587	1
P12026	77	K	Acyl-CoA-binding protein	DBI	1	0.00669973	76.068	AYINK(1)VEELK	2	-1.2247	2	1	0.000189081	114.51	AYINK(1)VEELK	2	0.54894	3
P12026	72	K	Acyl-CoA-binding protein	DBI	1	0.000734192	110.47	EDAMK(1)AYINK	2	-0.81387	2	1	0.00209394	89.886	EDAMK(1)AYINK	2	0.18048	1
P12026	55	K	Acyl-CoA-binding protein	DBI	1	0.00044422	116.52	AK(1)WDAWNGLK	2	-0.43367	2	1	6.48232e-05	120.45	AK(1)WDAWNGLK	2	0.841	1
P17741	59	K	High mobility group protein B2	HMGB2	1	0.00502873	104.01	SK(1)FEDMAK	2	0.26263	1	1	0.00612827	91.867	SK(1)FEDMAK	2	-0.20784	1
P17741	127	K	High mobility group protein B2	HMGB2	1	1.50829e-08	159.41	SEHPGLSIGDTAK(1)K	3	-0.43658	3	1	4.33129e-09	148.66	SEHPGLSIGDTAK(1)K	3	0.71128	2
P17741	141	K	High mobility group protein B2	HMGB2	1	0.00203151	124.08	DK(1)QPYEQK	2	0.30023	1	1	0.00452253	97.635	DK(1)QPYEQK	2	0.56426	1
P19620	204	K	Annexin A2	ANXA2	1	0.00114254	128.38	DLYDAGVK(1)R	2	-0.46906	3	1	0.000174909	144.09	DLYDAGVK(1)R	2	0.015499	2
P19620	245	K	Annexin A2	ANXA2	1	0.00443516	79.875	SYSPYDMLESIK(1)K	2	-0.084372	1	1	0.000748173	93.348	SYSPYDMLESIK(1)K	2	-0.21377	1
P19620	176	K	Annexin A2	ANXA2	1	0.000185196	153.78	LMVALAK(1)GR	2	-1.2573	3	1	0.000600228	116.25	LMVALAK(1)GR	2	-0.12923	2
P19620	324	K	Annexin A2	ANXA2	1	9.10887e-15	190.41	SLYNYIQQDTK(1)GDYQK	2	-0.64756	1	1	1.18579e-14	160.8	SLYNYIQQDTK(1)GDYQK	3	0.33502	2
P19620	169	K	Annexin A2	ANXA2	1	0.011337	93.429	K(1)LMVALAK	2	0.21204	2	1	0.0137281	82.279	K(1)LMVALAK	2	0.53968	1
P19620	157	K	Annexin A2	ANXA2	1	3.62129e-18	206.43	TDLEK(1)DIISDTSGDFR	3	0.29636	3	1	1.34509e-10	142.91	TDLEK(1)DIISDTSGDFR	2	0.36405	1
P46405	84	K	40S ribosomal protein S12	RPS12	1	0.00241493	99.283	K(1)LGEWVGLCK	2	-1.0671	2	1	0.00121626	99.283	K(1)LGEWVGLCK	2	0.14183	1
P50578	85	K	Alcohol dehydrogenase [NADP(+)]	AKR1A1	1	0.000410199	80.738	LWNTK(1)HHPEDVEPALR	4	0.294	3	1	0.00130573	70.47	LWNTK(1)HHPEDVEPALR	3	1.2303	1
P50578	153	K	Alcohol dehydrogenase [NADP(+)]	AKR1A1	1	9.774e-07	164.65	ALEALVAK(1)GLVR	3	-0.11716	3	1	3.06567e-05	116.55	ALEALVAK(1)GLVR	3	0.020046	1
P50578	308	K	Alcohol dehydrogenase [NADP(+)]	AKR1A1	1	0.000133356	122.7	FIVPMLTVDGK(1)R	2	1.055	2	1	0.00392998	80.245	FIVPMLTVDGK(1)R	2	0.3017	1
P50578	294	K	Alcohol dehydrogenase [NADP(+)]	AKR1A1	1	0.00136459	102.52	QLDALNK(1)NLR	2	-0.10725	2	1	1.04016e-06	160.53	QLDALNK(1)NLR	2	-0.91733	1
P50578	141	K	Alcohol dehydrogenase [NADP(+)]	AKR1A1	1	1.21334e-05	154.36	YDATHYK(1)DTWK	2	-1.5587	2	1	0.000220058	100.93	YDATHYK(1)DTWK	3	0.071682	1
P50828	220	K	Hemopexin	HPX	1	0.0122823	51.771	FDPVTGHVDPK(1)YPR	3	0.52893	1	1	0.00124254	77.776	FDPVTGHVDPK(1)YPR	3	-0.17906	1
P54612	266	K	Serine/threonine-protein phosphatase 2A 65 kDa regulatory subunit A alpha isoform	PPP2R1A	1	0.00345269	84.169	YMVADK(1)FTELQK	2	-1.4643	1	1	2.04812e-06	137.4	YMVADK(1)FTELQK	2	0.63302	1
P54612	188	K	Serine/threonine-protein phosphatase 2A 65 kDa regulatory subunit A alpha isoform	PPP2R1A	1	0.000679134	107.11	AAASK(1)LGEFAK	2	0.66835	1	1	0.000207709	99.752	AAASK(1)LGEFAK	2	0.23963	1
P54612	107	K	Serine/threonine-protein phosphatase 2A 65 kDa regulatory subunit A alpha isoform	PPP2R1A	1	0.00431778	106.93	DK(1)AVESLR	2	1.2929	1	1	0.000728132	134.05	DK(1)AVESLR	2	-0.8324	1
P60662	81	K	Myosin light polypeptide 6	MYL6	1	1.09615e-07	145.69	NK(1)DQGTYEDYVEGLR	3	0.14701	2	1	1.8657e-11	158.93	NK(1)DQGTYEDYVEGLR	2	-0.37256	1
P60662	50	K	Myosin light polypeptide 6	MYL6	1	3.85668e-05	89.039	ALGQNPTNAEVLK(1)VLGNPK	3	0.23561	2	1	4.56315e-05	90.385	ALGQNPTNAEVLK(1)VLGNPK	2	0.90751	2
P60662	56	K	Myosin light polypeptide 6	MYL6	1	0.000836901	91.62	VLGNPK(1)SDEMNVK	2	1.1233	2	1	0.00027897	98.368	VLGNPK(1)SDEMNVK	2	2.4882	1
P60662	79	K	Myosin light polypeptide 6	MYL6	1	2.78468e-06	106.93	VLDFEHFLPMLQTVAK(1)NK	3	0.30428	1	1	0.00069461	70.802	VLDFEHFLPMLQTVAK(1)NK	3	-1.6286	1
P60982	132	K	Destrin	DSTN	1	2.28844e-10	147.17	FQGIK(1)HECQANGPEDLNR	3	-0.16623	1	1	5.6509e-12	150.7	FQGIK(1)HECQANGPEDLNR	3	0.082092	1
P60982	78	K	Destrin	DSTN	1	0.000127446	116.24	HFVGMLPEK(1)DCR	2	0.78051	2	1	0.00276436	75.229	HFVGMLPEK(1)DCR	3	0.0021821	1
P61958	33	K	Small ubiquitin-related modifier 2	SUMO2	1	0.000222009	101.61	VAGQDGSVVQFK(1)IK	2	2.2352	1	1	0.000177521	99.161	VAGQDGSVVQFK(1)IK	2	0.76843	1
P62802	92	K	Histone H4	---	1	1.68779e-21	240.12	TVTAMDVVYALK(1)R	3	0.27476	21	1	1.09672e-10	164.48	TVTAMDVVYALK(1)R	3	-0.45724	7
P62802	60	K	Histone H4	---	1	7.46085e-08	174.24	GVLK(1)VFLENVIR	3	-0.61698	2	1	3.47255e-09	140.78	GVLK(1)VFLENVIR	2	0.38636	1
P62802	32	K	Histone H4	---	1	5.07658e-09	190.46	DNIQGITK(1)PAIR	2	-0.42654	10	1	3.9393e-15	201	DNIQGITK(1)PAIR	3	-0.77556	3
P62802	80	K	Histone H4	---	1	1.17026e-09	178.67	RK(1)TVTAMDVVYALK	2	-0.069059	15	1	7.37989e-07	137.8	K(1)TVTAMDVVYALK	3	0.39783	9
P62802	78	K	Histone H4	---	1	1.71119e-07	182.92	DAVTYTEHAK(1)R	3	-0.38779	7	1	4.96968e-12	202.12	DAVTYTEHAK(1)R	2	0.15621	6
P62831	66	K	60S ribosomal protein L23	RPL23	1	1.73135e-05	111.22	LPAAGVGDMVMATVK(1)K	3	0.426	3	1	0.000138379	99.055	LPAAGVGDMVMATVK(1)K	2	-1.8351	2
P62831	13	K	60S ribosomal protein L23	RPL23	1	0.0249752	61.691	GGSSGAK(1)FR	2	0.24629	1	1	0.000352985	121.09	GGSSGAK(1)FR	2	0.24005	1
P62831	113	K	60S ribosomal protein L23	RPL23	1	0.00160593	83.692	GEMK(1)GSAITGPVAK	2	-0.49409	1	1	0.00428271	70.134	GEMK(1)GSAITGPVAK	2	-1.1622	1
P62844	7	K	40S ribosomal protein S15	RPS15	1	0.0106551	91.9	AEVEQK(1)K	2	-0.14204	1	1	0.00689583	87.323	AEVEQK(1)K	2	0.62045	1
P62936	131	K	Peptidyl-prolyl cis-trans isomerase A	PPIA	1	0.00189831	126.28	HVVFGK(1)VK	2	-0.1077	2	1	0.00202018	113.5	HVVFGK(1)VK	2	-0.39723	1
P62936	28	K	Peptidyl-prolyl cis-trans isomerase A	PPIA	1	0.000134405	115.05	VSFELFADK(1)VPK	2	-0.13368	3	1	0.00124803	84.892	VSFELFADK(1)VPK	2	-0.031354	2
P62936	49	K	Peptidyl-prolyl cis-trans isomerase A	PPIA	1	0.000213939	118.03	GFGYK(1)GSCFHR	2	-0.37248	3	1	2.24012e-05	123.96	GFGYK(1)GSCFHR	2	-0.49246	1
P62936	125	K	Peptidyl-prolyl cis-trans isomerase A	PPIA	1	1.58258e-07	161.87	TEWLDGK(1)HVVFGK	3	0.12684	7	1	3.31458e-06	124.07	TEWLDGK(1)HVVFGK	2	1.0937	5
P62936	133	K	Peptidyl-prolyl cis-trans isomerase A	PPIA	1	0.000412832	99.927	VK(1)EGMNIVEAMER	3	-0.38015	3	1	1.71971e-05	118.51	VK(1)EGMNIVEAMER	2	-1.1559	1
P62936	82	K	Peptidyl-prolyl cis-trans isomerase A	PPIA	1	0.000272051	91.969	SIYGEK(1)FDDENFILK	3	-0.18576	2	1	2.04804e-05	103.83	SIYGEK(1)FDDENFILK	3	0.11524	2
P63221	74	K	40S ribosomal protein S21	RPS21	1	0.00567019	84.188	LAK(1)ADGIVSK	2	-0.16432	2	1	0.0130598	65.842	LAK(1)ADGIVSK	2	0.036015	1
P63246	183	K	Receptor of activated protein C kinase 1	RACK1	1	0.000307124	128.28	VWNLANCK(1)LK	2	-1.5637	1	1	0.00415464	81.525	VWNLANCK(1)LK	2	-1.0554	1
P63246	175	K	Receptor of activated protein C kinase 1	RACK1	1	1.80145e-07	135.55	LVK(1)VWNLANCK	2	0.70328	1	1	0.00109733	92.538	LVK(1)VWNLANCK	2	-1.5995	1
P63246	44	K	Receptor of activated protein C kinase 1	RACK1	1	0.00349923	95.642	TIIMWK(1)LTR	2	0.62344	1	1	0.00275818	89.029	TIIMWK(1)LTR	2	1.8289	1
P67937	197	K	Tropomyosin alpha-4 chain	TPM4	1	0.00359092	139.88	LK(1)EAETR	2	-0.11982	1	1	0.0058452	114.5	LK(1)EAETR	2	0.38206	1
P67937	190	K	Tropomyosin alpha-4 chain	TPM4	0.999906	0.0216354	53.773	EDKYEEEIK(1)LLSDK	3	0.13563	1	1	3.44241e-06	139.49	EDKYEEEIK(1)LLSDK	2	0.042588	2
P67937	184	K	Tropomyosin alpha-4 chain	TPM4	1	0.00661869	87.895	EDK(1)YEEEIK	2	-1.4555	1	1	0.000276493	127.76	EDK(1)YEEEIK	2	-1.0867	1
P67937	153	K	Tropomyosin alpha-4 chain	TPM4	1	2.03915e-12	174.4	AEVSELK(1)CGDLEEELK	2	-0.52588	1	1	4.53844e-15	171.46	AEVSELK(1)CGDLEEELK	3	0.9335	4
P67937	215	K	Tropomyosin alpha-4 chain	TPM4	1	2.94176e-06	170.04	LEK(1)TIDDLEEK	2	0.44042	1	1	5.0823e-05	119.39	LEK(1)TIDDLEEK	2	0.16272	2
P67937	116	K	Tropomyosin alpha-4 chain	TPM4	1	1.64312e-24	262.15	EAK(1)HIAEEADR	2	0.57951	1	1	2.59223e-12	205.49	EAK(1)HIAEEADR	2	0.067053	2
P67937	177	K	Tropomyosin alpha-4 chain	TPM4	1	8.20859e-09	186.58	SLEAASEK(1)YSEK	2	-0.025419	1	0.999365	5.07293e-17	167.53	SLEAASEK(0.999)YSEK(0.001)EDKYEEEIK	4	0.14465	2
P67937	169	K	Tropomyosin alpha-4 chain	TPM4	1	6.46064e-15	198.74	NVTNNLK(1)SLEAASEK	2	-0.13023	3	1	2.18001e-16	184	NVTNNLK(1)SLEAASEK	3	-0.31211	4
P67937	13	K	Tropomyosin alpha-4 chain	TPM4	1	3.4764e-19	222.16	K(1)IQALQQQADEAEDR	3	-0.78149	3	1	7.93827e-20	200.55	K(1)IQALQQQADEAEDR	2	0.61296	1
P67937	195	K	Tropomyosin alpha-4 chain	TPM4	1	0.0255596	89.142	LLSDK(1)LK	2	0.17572	2	1	0.00854204	116.9	LLSDK(1)LK	1	-0.45386	3
P67985	80	K	60S ribosomal protein L22	RPL22	1	7.58448e-06	151.55	ITVTSEVPFSK(1)R	2	1.2161	2	1	0.00014276	111.79	ITVTSEVPFSK(1)R	2	0.005695	2
P67985	107	K	60S ribosomal protein L22	RPL22	1	1.23283e-11	200.82	VVANSK(1)ESYELR	2	0.095041	1	1	3.71655e-06	134.99	VVANSK(1)ESYELR	2	0.3434	1
P79388	55	K	Folate binding protein	FOLR2	1	5.9939e-06	100.04	VEPGPEDELHDQCVPWK(1)K	3	-0.0047423	1	1	0.00521709	56.817	VEPGPEDELHDQCVPWK(1)K	3	-0.15779	1
P79403	908	K	Neutral alpha-glucosidase AB	GANAB	1	1.4591e-19	228.19	PATVVLQTK(1)GSPESR	3	1.0453	2	1	2.21649e-37	256.77	PATVVLQTK(1)GSPESR	2	0.28665	1
P79403	39	K	Neutral alpha-glucosidase AB	GANAB	1	0.00260826	81.904	SNFK(1)TCEESSFCK	2	-1.3409	1	1	2.71614e-05	116.51	SNFK(1)TCEESSFCK	2	-0.079506	1
P79403	459	K	Neutral alpha-glucosidase AB	GANAB	1	0.0016413	90.05	TMLEHLASK(1)R	2	1.0374	2	1	0.00412438	76.927	TMLEHLASK(1)R	3	-0.33512	1
P79403	48	K	Neutral alpha-glucosidase AB	GANAB	1	7.58491e-05	155.06	TCEESSFCK(1)R	2	-0.61573	1	1	2.64011e-05	135.55	TCEESSFCK(1)R	2	-0.65844	1
P80276	27	K	Aldose reductase	AKR1B1	1	0.00534415	82.437	SPPGK(1)VTEAVK	2	0.33075	1	1	0.00027925	102.97	SPPGK(1)VTEAVK	2	0.22721	1
P80276	240	K	Aldose reductase	AKR1B1	1	0.00714297	95.352	AIAAK(1)YNK	2	2.4766	1	1	0.0395901	58.679	AIAAK(1)YNK	2	0.52806	1
P80276	243	K	Aldose reductase	AKR1B1	1	0.000148529	125.23	YNK(1)TTAQVLIR	2	0.44207	1	1	9.98018e-07	147.74	YNK(1)TTAQVLIR	2	-0.42882	1
P80276	69	K	Aldose reductase	AKR1B1	1	0.00175099	139.14	LQGQVVK(1)R	2	-0.045003	1	1	0.000951567	136.11	LQGQVVK(1)R	2	-0.10151	1
P80895	105	K	Protein-L-isoaspartate(D-aspartate) O-methyltransferase	PCMT1	1	0.00533205	62.055	MVGPSGK(1)VIGIDHIK	3	0.11979	1	1	0.0197553	48.391	MVGPSGK(1)VIGIDHIK	3	-0.70205	1
P80928	78	K	Macrophage migration inhibitory factor	MIF	1	2.28148e-09	134.61	SYSK(1)LLCGLLAER	3	-0.5719	3	1	5.40833e-05	111.12	SYSK(1)LLCGLLAER	2	0.87299	2
P82460	8	K	Thioredoxin	TXN	1	3.74559e-10	145.33	QIESK(1)YAFQEALNSAGEK	3	-0.21579	3	1	3.88984e-06	103.39	QIESK(1)YAFQEALNSAGEK	3	-0.11762	1
P82460	39	K	Thioredoxin	TXN	1	0.0615561	49.081	MIK(1)PFFHSLSEK	2	-0.40881	1	1	3.9844e-05	114.72	MIK(1)PFFHSLSEK	3	-0.036579	2
P82460	94	K	Thioredoxin	TXN	1	3.91132e-05	144.1	VGEFSGANK(1)EK	2	0.49511	1	1	1.43988e-05	130.16	VGEFSGANK(1)EK	2	1.0277	1
P83686	127	K	NADH-cytochrome b5 reductase 3 (Fragment)	CYB5R3	1	0.0153969	70.929	GK(1)FAIRPDK	3	-0.62137	1	1	0.00380923	91.087	GK(1)FAIRPDK	3	-0.029321	1
Q007T2	128	K	Cell division control protein 42 homolog	CDC42	1	0.0531981	49.448	DDPSTIEK(1)LAK	2	0.28254	1	1	0.00106996	92.866	DDPSTIEK(1)LAK	2	-0.4218	1
Q007T2	163	K	Cell division control protein 42 homolog	CDC42	1	3.20025e-05	123.95	YVECSALTQK(1)GLK	3	1.3672	2	1	3.60936e-05	114.72	YVECSALTQK(1)GLK	2	0.99008	1
Q007T2	153	K	Cell division control protein 42 homolog	CDC42	1	5.9605e-05	113.76	AVK(1)YVECSALTQK	2	-0.53004	1	1	3.53986e-06	122.97	AVK(1)YVECSALTQK	2	-0.19118	1
Q06A94	8	K	Heterogeneous nuclear ribonucleoprotein A1	HNRNPA1L2	1	1.64472e-07	176.95	SESPK(1)EPEQLR	2	0.094659	1	1	0.00114555	91.961	SESPK(1)EPEQLR	2	0.30557	2
Q06A94	105	K	Heterogeneous nuclear ribonucleoprotein A1	HNRNPA1L2	1	2.00777e-11	188.09	PGAHLTVK(1)K	2	-0.24666	4	1	6.07808e-16	186.05	PGAHLTVK(1)K	2	0.97187	4
Q06A98	36	K	Serine/arginine-rich splicing factor 2	SRSF2	1	0.00550375	127.84	VFEK(1)YGR	2	-0.43726	1	1	0.00847065	110.61	VFEK(1)YGR	2	-0.2858	1
Q06AT9	139	K	RNA-binding protein 4B	RBM4B	1	2.45659e-09	148.56	GLDNTEFQGK(1)R	2	-0.67536	1	1	1.61939e-06	146.11	GLDNTEFQGK(1)R	2	-0.15882	1
Q08094	74	K	Calponin-2 (Fragment)	CNN2	1	0.0303862	60.691	LQPGSVPK(1)INR	2	0.5827	1	1	0.0373499	54.259	LQPGSVPK(1)INR	2	0.053895	1
Q08094	25	K	Calponin-2 (Fragment)	CNN2	1	0.0141193	74.165	LLSK(1)YDPQK	2	1.3789	1	1	0.0153212	70.552	LLSK(1)YDPQK	2	-1.1303	1
Q08094	30	K	Calponin-2 (Fragment)	CNN2	1	0.0171945	68.525	YDPQK(1)EAELR	2	-2.2452	1	1	0.000224221	112.83	YDPQK(1)EAELR	2	-0.52348	1
Q0PIT9	269	K	NAD(P)H-hydrate epimerase	NAXE	1	0.0222947	72.607	FVPPALEK(1)K	2	0.63916	1	1	0.0180004	74.173	FVPPALEK(1)K	2	0.65423	1
Q0R678	182	K	DJ-1 protein	PARK7	1	1.00638e-12	206.36	EVADQVK(1)APLVLRD	2	0.049056	9	1	3.99601e-05	127.36	EVADQVK(1)APLVLRD	2	-0.22817	2
Q0R678	132	K	DJ-1 protein	PARK7	1	1.27474e-11	180.7	DK(1)MMNGSHYSYSENR	2	0.27329	4	1	0.000407376	82.59	DK(1)MMNGSHYSYSENR	3	0.1829	3
Q0R678	148	K	DJ-1 protein	PARK7	1	2.56352e-05	149.23	VEK(1)DGLILTSR	2	0.07624	3	1	2.42184e-05	122.55	VEK(1)DGLILTSR	2	1.0528	1
Q0R678	62	K	DJ-1 protein	PARK7	1	2.56549e-05	112.96	DVVICPDASLEDAK(1)K	2	0.095721	2	1	3.03525e-08	139.58	DVVICPDASLEDAK(1)K	2	-0.45149	2
Q0R678	41	K	DJ-1 protein	PARK7	1	6.23126e-15	192.4	VTVAGLAGK(1)DPVQCSR	2	-0.30882	2	1	4.7342e-08	135.57	VTVAGLAGK(1)DPVQCSR	3	0.28715	2
Q0Z8U2	75	K	40S ribosomal protein S3	RPS3	1	0.000185682	159.28	ELTAVVQK(1)R	2	0.80093	1	1	0.000202518	140.35	ELTAVVQK(1)R	2	0.066729	1
Q0Z8U2	7	K	40S ribosomal protein S3	RPS3	1	0.00462789	111.01	AVQISK(1)K	2	0.1372	2	1	0.00535992	95.352	AVQISK(1)K	2	-0.21967	1
Q0Z8U2	108	K	40S ribosomal protein S3	RPS3	1	0.0358061	58.246	YK(1)LLGGLAVR	2	0.38548	1	1	0.000665325	100.57	YK(1)LLGGLAVR	2	-0.53046	1
Q0Z8U2	10	K	40S ribosomal protein S3	RPS3	1	0.00439576	99.855	K(1)FVADGIFK	2	-0.17069	3	1	0.0155855	76.228	K(1)FVADGIFK	2	0.28905	1
Q0Z8U2	62	K	40S ribosomal protein S3	RPS3	1	0.000126779	146.57	TQNVLGEK(1)GR	2	-0.48505	1	1	0.00033552	107.51	TQNVLGEK(1)GR	2	1.6409	1
Q197W4	33	K	Cyclin-dependent kinase 5	CDK5	1	0.0068254	70.439	ETHEIVALK(1)R	3	0.16264	1	1	0.00326599	79.148	ETHEIVALK(1)R	3	0.57694	1
Q19PY3	366	K	tRNA-splicing ligase RtcB homolog	RTCB	1	3.67557e-05	145	VEQHVVDGK(1)ER	2	-0.42466	2	1	1.24292e-05	131.69	VEQHVVDGK(1)ER	2	0.61537	1
Q29092	142	K	Endoplasmin	HSP90B1	1	1.43476e-12	174.87	EK(1)NLLHVTDTGVGMTR	2	-0.80479	2	1	0.0014318	69.485	EK(1)NLLHVTDTGVGMTR	3	0.25163	1
Q29092	455	K	Endoplasmin	HSP90B1	1	2.13796e-07	192.38	ETLQQHK(1)LLK	3	-0.093825	2	1	1.44058e-08	182.28	ETLQQHK(1)LLK	2	1.4008	2
Q29092	537	K	Endoplasmin	HSP90B1	1	9.56695e-05	121.66	QDK(1)IYFMAGSSR	2	-0.1644	1	1	0.000387931	98.902	QDK(1)IYFMAGSSR	2	0.01035	1
Q29092	682	K	Endoplasmin	HSP90B1	1	0.000121469	124.06	DISTNYYASQK(1)K	2	-0.99	1	1	0.0490988	51.726	DISTNYYASQK(1)K	2	-3.8374	1
Q29092	434	K	Endoplasmin	HSP90B1	1	3.86042e-09	128.79	YLNFVK(1)GVVDSDDLPLNVSR	3	-0.34969	1	1	5.03549e-09	121.44	YLNFVK(1)GVVDSDDLPLNVSR	3	0.32809	1
Q29092	467	K	Endoplasmin	HSP90B1	1	0.000533359	171.73	K(1)TLDMIK	2	-0.19225	2	1	0.013695	99.442	K(1)TLDMIK	2	-1.9503	1
Q29092	683	K	Endoplasmin	HSP90B1	1	0.00926236	99.136	K(1)TFEINPR	2	0.47222	1	1	0.00310667	112.41	K(1)TFEINPR	2	-1.1094	1
Q29092	663	K	Endoplasmin	HSP90B1	1	0.00240378	90.689	IMK(1)AQAYQTGK	2	-1.0171	1	1	0.000134416	113.38	IMK(1)AQAYQTGK	2	-1.7253	1
Q29092	473	K	Endoplasmin	HSP90B1	1	0.0165743	97.798	TLDMIK(1)K	2	-0.60487	2	1	0.0342275	77.058	TLDMIK(1)K	2	-0.58455	2
Q29092	479	K	Endoplasmin	HSP90B1	1	1.07977e-06	163.45	IADEK(1)YNDTFWK	2	-0.038706	3	1	6.00887e-08	151.55	IADEK(1)YNDTFWK	2	0.0051769	2
Q29092	161	K	Endoplasmin	HSP90B1	1	0.000439917	107.09	EELVK(1)NLGTIAK	2	0.069635	1	1	0.00041829	98.407	EELVK(1)NLGTIAK	2	1.6639	1
Q29092	75	K	Endoplasmin	HSP90B1	1	0.00230357	88.42	SEK(1)FAFQAEVNR	2	-1.7681	1	1	9.87508e-09	158.04	SEK(1)FAFQAEVNR	2	-0.77456	1
Q29092	486	K	Endoplasmin	HSP90B1	1	9.20209e-05	109.83	YNDTFWK(1)EFGTNIK	2	0.81579	1	1	0.00404271	71.031	YNDTFWK(1)EFGTNIK	2	0.90429	2
Q29092	168	K	Endoplasmin	HSP90B1	1	1.36294e-11	165.34	NLGTIAK(1)SGTSEFLNK	2	0.0302	2	1	8.87914e-08	131.56	NLGTIAK(1)SGTSEFLNK	2	0.59976	1
Q29092	348	K	Endoplasmin	HSP90B1	1	0.00501588	83.358	PSK(1)EVEDDEYK	2	1.0282	1	1	2.43299e-09	181.98	PSK(1)EVEDDEYK	2	0.056771	1
Q29092	356	K	Endoplasmin	HSP90B1	1	0.000164455	113.22	EVEDDEYK(1)AFYK	2	0.23545	2	1	5.02666e-05	117.09	EVEDDEYK(1)AFYK	2	0.014821	2
Q29092	633	K	Endoplasmin	HSP90B1	1	3.10339e-07	189.24	IEK(1)AVVSQR	2	0.35092	3	1	9.51514e-05	116.74	IEK(1)AVVSQR	2	0.12051	2
Q29092	623	K	Endoplasmin	HSP90B1	1	0.0446128	50.222	EFEPLLNWMK(1)DK	2	0.46248	1	1	0.000160421	104.94	EFEPLLNWMK(1)DK	2	-1.7071	1
Q29092	603	K	Endoplasmin	HSP90B1	1	0.00160837	131.06	FDESEK(1)SK	2	0.19535	1	1	0.00471725	96.936	FDESEK(1)SK	2	0.61711	1
Q29092	671	K	Endoplasmin	HSP90B1	1	9.87019e-07	109.28	AQAYQTGK(1)DISTNYYASQK	2	0.69718	2	1	0.000269569	77.357	AQAYQTGK(1)DISTNYYASQK	2	-0.10687	2
Q29092	404	K	Endoplasmin	HSP90B1	1	0.00314553	93.096	GLFDEYGSK(1)K	2	0.23072	2	1	0.00241809	93.096	GLFDEYGSK(1)K	2	0.45002	1
Q29205	52	K	60S ribosomal protein L11	RPL11	1	1.00941e-11	168.1	VLEQLTGQTPVFSK(1)AR	3	0.73659	2	1	2.36181e-20	194.01	VLEQLTGQTPVFSK(1)AR	2	0.8139	1
Q29205	159	K	60S ribosomal protein L11	RPL11	1	0.00212629	122.52	ISK(1)EEAMR	2	0.27543	1	1	0.0229411	68.224	ISK(1)EEAMR	2	-0.73396	1
Q29205	85	K	60S ribosomal protein L11	RPL11	1	0.000409129	119.53	AEEILEK(1)GLK	2	0.31067	1	1	0.000238954	112.13	AEEILEK(1)GLK	2	0.0079941	2
Q29205	144	K	60S ribosomal protein L11	RPL11	1	0.000144438	163.16	PGFSIADK(1)K	2	-0.156	1	1	0.000906663	115.78	PGFSIADK(1)K	2	-0.044564	1
Q29243	607	K	Dystroglycan	DAG1	1	0.000946307	74.853	FVGDPAPVVNDIHK(1)K	3	-0.62792	1	1	0.000250744	88.561	FVGDPAPVVNDIHK(1)K	3	-0.47355	1
Q29290	33	K	Cystatin-B	CSTB	1	0.00661869	87.895	ENK(1)TFPVFK	2	1.0077	2	1	0.0167002	68.847	ENK(1)TFPVFK	2	0.59371	1
Q29290	24	K	Cystatin-B	CSTB	1	0.00206085	123.6	VK(1)SQLEEK	2	-0.00048073	1	1	0.00516948	95.311	VK(1)SQLEEK	2	-2.5238	1
Q29290	89	K	Cystatin-B	CSTB	1	2.76601e-18	169.9	VFESLPHENKPLTLSSYQTNK(1)SR	3	0.79932	2	0.999999	5.03683e-05	73.672	VFESLPHENKPLTLSSYQTNK(1)SR	4	-0.26816	1
Q29290	30	K	Cystatin-B	CSTB	1	0.000816703	126.49	SQLEEK(1)ENK	2	-0.040451	1	1	0.000694659	114.4	SQLEEK(1)ENK	2	1.3163	1
Q29290	78	K	Cystatin-B	CSTB	1	0.000102999	71.735	VFESLPHENK(1)PLTLSSYQTNK	3	-0.43301	1	1	2.24334e-05	82.8	VFESLPHENK(1)PLTLSSYQTNK	3	0.074569	1
Q29290	44	K	Cystatin-B	CSTB	1	0.000147185	113.61	AVEFK(1)SQVVAGR	2	-0.60592	1	1	1.33158e-07	142.1	AVEFK(1)SQVVAGR	2	1.0361	1
Q29361	66	K	60S ribosomal protein L35	RPL35	1	1.01412e-09	174.39	VLTVINQTQK(1)ENLR	2	0.66544	1	1	1.8294e-30	248.77	VLTVINQTQK(1)ENLR	2	-0.14031	1
Q29380	15	K	Voltage-dependent anion-selective channel protein 3	VDAC3	1	0.00596946	106.91	AAK(1)DVFNK	2	-0.28503	1	1	0.0178069	73.573	AAK(1)DVFNK	2	2.0788	1
Q29529	17	K	Carbonyl reductase [NADPH] 2	CBR2	1	0.000903795	96.756	ALVTGAGK(1)GIGR	2	1.5147	1	1	0.000804777	92.112	ALVTGAGK(1)GIGR	2	1.2731	1
Q2EN75	35	K	Protein S100-A6	S100A6	1	0.00105038	117.53	SELK(1)ELIQK	2	1.6768	1	1	0.000671312	114.86	SELK(1)ELIQK	2	2.3014	1
Q2EN75	31	K	Protein S100-A6	S100A6	1	0.00133477	112.3	NTLSK(1)SELK	2	0.079779	1	1	0.000974109	108.93	NTLSK(1)SELK	2	-0.059189	1
Q2EN75	47	K	Protein S100-A6	S100A6	1	1.52252e-07	141.85	ELTIGAK(1)LQDAEIAK	2	0.3257	1	1	0.000268533	94.487	ELTIGAK(1)LQDAEIAK	2	0.35687	1
Q2EN76	124	K	Nucleoside diphosphate kinase B	NME2	1	5.96188e-10	175.08	NIIHGSDSVK(1)SAEK	2	-0.30441	2	1	0.00639413	61.167	NIIHGSDSVK(1)SAEK	3	-0.12846	1
Q2EN76	39	K	Nucleoside diphosphate kinase B	NME2	1	0.0490005	42.958	LVALK(1)FLQASEELLK	2	-0.28999	1	1	0.00598121	63.29	LVALK(1)FLQASEELLK	2	0.26464	1
Q2EN76	26	K	Nucleoside diphosphate kinase B	NME2	1	0.0046422	98.582	GLVGEIIK(1)R	2	-0.59954	1	1	0.000174909	144.09	GLVGEIIK(1)R	2	-0.095204	2
Q2EN76	31	K	Nucleoside diphosphate kinase B	NME2	1	0.00744673	116.54	RFEQK(1)GFR	2	0.75724	2	1	0.00596872	113.89	FEQK(1)GFR	2	0.33266	1
Q2EN81	70	K	ATP synthase subunit O, mitochondrial	ATP5O	1	0.00318651	98.048	VAQILK(1)EPK	2	0.039806	1	1	0.00213735	98.048	VAQILK(1)EPK	2	-1.6458	1
Q2EN81	167	K	ATP synthase subunit O, mitochondrial	ATP5O	1	0.00185475	96.342	SFLSK(1)GQILK	2	-0.034879	2	1	0.00777822	76.228	SFLSK(1)GQILK	2	0.41364	1
Q2VTP6	53	K	Uncharacterized protein	FKBP1A	1	0.000225347	135.55	FVLGK(1)QEVIR	2	0.23463	2	1	5.28944e-06	147.75	FVLGK(1)QEVIR	2	0.24107	2
Q2YGT9	214	K	60S ribosomal protein L6	RPL6	1	0.0109439	60.161	IPEHLTDAYFK(1)K	2	-0.60308	2	1	0.000788261	83.137	IPEHLTDAYFK(1)K	3	-0.19038	1
Q2YGT9	247	K	60S ribosomal protein L6	RPL6	1	6.22983e-05	127.34	VDQK(1)AVDSQILR	2	0.69045	2	1	1.23784e-07	143.31	VDQK(1)AVDSQILR	2	-0.25254	1
Q3YLA6	165	K	Serine/arginine-rich splicing factor 1	SRSF1	1	0.00140086	121.73	K(1)EDMTYAVR	2	0.16364	1	1	0.000151919	147.2	K(1)EDMTYAVR	2	-1.2381	1
Q3YLA6	30	K	Serine/arginine-rich splicing factor 1	SRSF1	1	0.00388919	88.596	TK(1)DIEDVFYK	2	0.96802	1	1	0.00072989	100.09	TK(1)DIEDVFYK	2	0.24547	1
Q52NJ1	24	K	Ras-related protein Rab-11A	RAB11A	1	1.21946e-07	132.51	VVLIGDSGVGK(1)SNLLSR	2	0.11888	1	1	1.93786e-15	172.91	VVLIGDSGVGK(1)SNLLSR	2	0.17381	1
Q52NJ1	58	K	Ras-related protein Rab-11A	RAB11A	1	0.00554123	84.507	SIQVDGK(1)TIK	2	-0.050915	2	1	0.0024552	87.184	SIQVDGK(1)TIK	2	-0.64945	1
Q52NJ3	146	K	GTP-binding protein SAR1a	SAR1A	1	0.00803254	78.342	TDAISEEK(1)LR	2	0.26676	1	1	0.00226641	88.596	TDAISEEK(1)LR	2	0.33688	1
Q5PXT2	77	K	LIM and cysteine-rich domains protein 1	LMCD1	1	0.0157189	64.104	LLMDSK(1)YSTLTAR	2	0.86706	1	1	0.00222316	79.639	LLMDSK(1)YSTLTAR	2	-0.50556	1
Q5S1U1	200	K	Heat shock protein beta-1	HSPB1	0.99877	2.09982e-06	127.32	AQLGGTEAGK(0.999)SEK(0.001)PGTK	2	-2.7092	2	0.993843	1.9161e-09	152.37	AQLGGTEAGK(0.994)SEK(0.006)PGTK	2	-0.95478	1
Q5S1U1	114	K	Heat shock protein beta-1	HSPB1	1	1.90544e-07	117.27	VSLDVNHFAPEELTVK(1)TK	2	-1.0337	3	1	0.000796268	68.639	VSLDVNHFAPEELTVK(1)TK	3	1.3613	1
Q64L94	35	K	Proteasome activator complex subunit 1	PSME1	1	0.000930471	102.97	TENLLGSYFPK(1)K	2	-0.032315	1	1	0.0342417	58.32	TENLLGSYFPK(1)K	2	-0.025721	1
Q64L94	13	K	Proteasome activator complex subunit 1	PSME1	1	0.000145227	110.38	VQPEAQAK(1)VDVFR	2	-0.26829	1	1	3.30413e-06	124.12	VQPEAQAK(1)VDVFR	2	0.66672	1
Q6DUB7	70	K	Stathmin	STMN1	1	3.78012e-05	112.82	SHEAEVLK(1)QLAEK	3	0.058137	1	1	0.000139931	98.942	SHEAEVLK(1)QLAEK	3	0.16651	1
Q6DUB7	9	K	Stathmin	STMN1	1	0.000411097	104.17	ASSDIQVK(1)ELEK	2	-0.24158	1	1	5.33667e-06	124.12	ASSDIQVK(1)ELEK	2	0.55823	1
Q6DUB7	41	K	Stathmin	STMN1	1	3.30969e-05	127.56	ESVPEFPLSPPK(1)K	3	-0.43507	5	1	0.000128372	104.24	ESVPEFPLSPPK(1)K	2	-0.58178	2
Q6DUB7	109	K	Stathmin	STMN1	1	0.00143166	133.98	MEANK(1)ENR	2	-0.59686	1	1	0.00235694	110.41	MEANK(1)ENR	2	-0.7508	2
Q6DUB7	43	K	Stathmin	STMN1	1	2.4386e-07	190.85	K(1)DLSLEEIQK	2	1.3321	3	0.817422	1.25522e-07	184.34	K(0.183)K(0.817)DLSLEEIQK	2	-0.13247	2
Q6DUB7	100	K	Stathmin	STMN1	1	4.3119e-07	160.53	MAEEK(1)LTHK	2	-0.25493	2	1	0.000265	128.81	MAEEK(1)LTHK	2	0.28728	1
Q6DUB7	62	K	Stathmin	STMN1	1	0.000106932	166.69	K(1)SHEAEVLK	3	0.39111	2	1	0.000368839	129.82	K(1)SHEAEVLK	3	0.28196	2
Q6QAP7	19	K	40S ribosomal protein S17	RPS17	1	0.00101945	118.71	VIIEK(1)YYTR	2	0.8748	1	1	0.00178883	99.815	VIIEK(1)YYTR	2	-0.15988	1
Q6QAP7	44	K	40S ribosomal protein S17	RPS17	1	0.00075116	105.65	VCEEIAIIPSK(1)K	2	0.013222	2	1	0.0118749	68.171	VCEEIAIIPSK(1)K	2	1.0639	1
Q6QAT1	47	K	40S ribosomal protein S28	RPS28	1	0.0324173	83.614	NVK(1)GPVR	2	3.0842	1	1	0.0143823	86.866	NVK(1)GPVR	2	1.4489	1
Q6QRN9	147	K	ADP/ATP translocase 3	SLC25A6	1	2.0473e-07	173.76	LAADVGK(1)SATER	2	0.070778	1	1	1.18508e-05	123.26	LAADVGK(1)SATER	2	-0.32715	1
Q6QRN9	33	K	ADP/ATP translocase 3	SLC25A6	1	1.28346e-05	142.97	VK(1)LLLQVQHASK	2	-0.15429	3	1	0.000214054	98.942	VK(1)LLLQVQHASK	2	-0.98501	3
Q6QRN9	272	K	ADP/ATP translocase 3	SLC25A6	1	0.000111803	118.9	AFFK(1)GAWSNVLR	2	0.75829	1	1	4.31236e-06	134.13	AFFK(1)GAWSNVLR	2	-0.80236	1
Q6QRN9	63	K	ADP/ATP translocase 3	SLC25A6	1	1.50643e-08	178.1	IPK(1)EQGVLSFWR	3	-0.62323	3	1	2.85273e-10	174.9	IPK(1)EQGVLSFWR	2	-0.076626	1
Q6QRN9	43	K	ADP/ATP translocase 3	SLC25A6	1	1.64044e-28	246.95	LLLQVQHASK(1)QIAADK	2	-0.31308	3	1	9.60924e-11	147.53	LLLQVQHASK(1)QIAADK	2	0.7479	3
Q6QRN9	96	K	ADP/ATP translocase 3	SLC25A6	1	0.00145418	95.094	YK(1)QIFLGGVDK	2	0.16595	2	1	0.00434435	78.903	YK(1)QIFLGGVDK	2	0.40209	1
Q6QRN9	105	K	ADP/ATP translocase 3	SLC25A6	1	3.62751e-08	148.41	QIFLGGVDK(1)HTQFWR	3	0.40546	1	1	4.55387e-08	137.8	QIFLGGVDK(1)HTQFWR	3	-0.086884	1
Q6S4N2	71	K	Heat shock 70 kDa protein 1B	HSPA1B	1	2.37417e-14	185.67	NQVALNPQNTVFDAK(1)R	3	0.63338	3	1	2.36991e-24	198.74	NQVALNPQNTVFDAK(1)R	3	-0.10412	4
Q6S4N2	328	K	Heat shock 70 kDa protein 1B	HSPA1B	1	2.209e-07	126.25	LDK(1)AQIHDLVLVGGSTR	3	-0.49309	2	1	4.32909e-08	127.32	LDK(1)AQIHDLVLVGGSTR	3	0.061206	2
Q6S4N2	77	K	Heat shock 70 kDa protein 1B	HSPA1B	1	2.59168e-06	155.66	K(1)FGDPVVQADMK	2	-0.39876	1	1	0.00634799	70.628	K(1)FGDPVVQADMK	2	0.39534	2
Q6S4N2	257	K	Heat shock 70 kDa protein 1B	HSPA1B	1	0.0146857	110.61	DISQNK(1)R	2	-0.69796	1	1	0.0187292	126.24	DISQNK(1)R	2	-0.38999	1
Q6S4N2	126	K	Heat shock 70 kDa protein 1B	HSPA1B	1	6.22105e-09	138.19	AFYPEEISSMVLTK(1)MK	2	-0.20729	4	1	0.000102608	95.067	AFYPEEISSMVLTK(1)MK	3	-0.30619	1
Q6S4N2	246	K	Heat shock 70 kDa protein 1B	HSPA1B	1	7.46726e-08	178.67	LVNHFVEEFK(1)R	2	1.4787	2	1	9.35241e-11	196.67	LVNHFVEEFK(1)R	2	-1.6255	4
Q6S4N2	512	K	Heat shock 70 kDa protein 1B	HSPA1B	1	0.00522914	103.19	LSK(1)EEIER	2	-1.0584	1	1	0.00191152	114.5	LSK(1)EEIER	2	-1.1166	1
Q6S4N2	108	K	Heat shock 70 kDa protein 1B	HSPA1B	1	0.000875103	108.7	VQVSYK(1)GETK	2	-0.61373	1	1	2.68706e-06	154.84	VQVSYK(1)GETK	2	-0.68613	1
Q6S4N2	319	K	Heat shock 70 kDa protein 1B	HSPA1B	1	0.00147524	94.767	STLEPVEK(1)ALR	2	0.29073	2	1	1.90042e-06	139.86	STLEPVEK(1)ALR	2	2.0244	2
Q6S4N2	550	K	Heat shock 70 kDa protein 1B	HSPA1B	1	1.51714e-05	90.755	NALESYAFNMK(1)SAVEDEGLK	3	-0.84222	1	1	0.0005963	67.928	NALESYAFNMK(1)SAVEDEGLK	2	-3.5332	2
Q6S4N2	573	K	Heat shock 70 kDa protein 1B	HSPA1B	1	4.23921e-12	124.39	VLDK(1)CQEVISWLDANTLAEKDEFEHK	4	0.62753	1	1	1.7638e-10	109.19	VLDK(1)CQEVISWLDANTLAEKDEFEHK	4	0.99664	1
Q6SEG5	71	K	Ubiquitin carboxyl-terminal hydrolase isozyme L1	UCHL1	1	2.71547e-06	139.48	QIEELK(1)GQEVSPK	2	0.85228	1	1	9.19063e-13	184.21	QIEELK(1)GQEVSPK	2	-0.048815	1
Q6UAQ8	11	K	Electron transfer flavoprotein subunit beta	ETFB	1	0.00399813	146.21	ALVAVK(1)R	2	0.9576	1	1	0.00633285	122.15	ALVAVK(1)R	2	-0.020348	1
Q6UAQ8	116	K	Electron transfer flavoprotein subunit beta	ETFB	1	0.00187286	96.113	EK(1)VDLVLLGK	2	0.60444	1	1	0.018135	63.415	EK(1)VDLVLLGK	2	-1.5641	1
Q6UAQ8	176	K	Electron transfer flavoprotein subunit beta	ETFB	1	0.000439917	107.09	LK(1)LPAVVTADLR	2	-0.33117	1	1	0.0035757	78.324	LK(1)LPAVVTADLR	2	0.35402	2
Q710C4	188	K	Adenosylhomocysteinase	AHCY	1	0.000430373	117.71	SK(1)FDNLYGCR	2	-0.43131	1	1	0.000275405	110.39	SK(1)FDNLYGCR	2	0.32522	2
Q710C4	20	K	Adenosylhomocysteinase	AHCY	1	0.000161465	101.53	K(1)ALDLAENEMPGLMR	2	0.10998	1	1	0.0104632	70.197	K(1)ALDLAENEMPGLMR	2	-0.81199	1
Q710C4	408	K	Adenosylhomocysteinase	AHCY	1	0.00638086	122.74	LTK(1)LTEK	2	0.49153	1	1	0.00254233	135.77	LTK(1)LTEK	2	-0.1002	1
Q710C4	186	K	Adenosylhomocysteinase	AHCY	1	1.37521e-19	235.38	VPAINVNDSVTK(1)SK	2	0.10626	2	1	1.00983e-09	155.57	VPAINVNDSVTK(1)SK	2	0.63553	1
Q710C4	405	K	Adenosylhomocysteinase	AHCY	1	0.00446231	133.9	LNVK(1)LTK	2	-0.25552	2	1	0.00730682	107.29	LNVK(1)LTK	2	-0.84281	1
Q767L7	324	K	Tubulin beta chain	TUBB	1	1.61342e-09	153.23	MSMK(1)EVDEQMLNVQNK	3	-0.11703	4	1	8.56281e-20	186.08	MSMK(1)EVDEQMLNVQNK	2	-3.6306	4
Q767L7	58	K	Tubulin beta chain	TUBB	1	1.35636e-07	131.86	ISVYYNEATGGK(1)YVPR	3	0.11809	1	1	3.64244e-11	154.72	ISVYYNEATGGK(1)YVPR	3	0.4054	3
Q863Z0	156	K	Proteasome activator complex subunit 2	PSME2	1	1.04584e-05	145.6	TK(1)VEAFQTTISK	2	-0.019931	1	1	0.0213423	59.294	TK(1)VEAFQTTISK	2	-1.6242	1
Q8SPS7	156	K	Haptoglobin	HP	1	0.00996434	81.771	AK(1)DIAPTLR	2	-0.67838	1	1	0.00420481	87.568	AK(1)DIAPTLR	2	1.1782	1
Q8SPS7	266	K	Haptoglobin	HP	1	4.03296e-18	158.91	TPK(1)SPVGVQPILNEHTFCAGLSK	3	-0.45442	2	1	2.1254e-07	101.16	TPK(1)SPVGVQPILNEHTFCAGLSK	3	0.39066	1
Q8SPS7	111	K	Haptoglobin	HP	1	0.000170981	90.348	IMGGSLDAK(1)GSFPWQAK	2	-0.25132	1	1	0.00108208	76.82	IMGGSLDAK(1)GSFPWQAK	2	-0.24387	2
Q8SPS7	77	K	Haptoglobin	HP	1	0.000404387	119.94	QWTNK(1)VTGEK	2	-0.94151	1	1	0.0128691	68.786	QWTNK(1)VTGEK	2	1.6557	1
Q8SPS7	82	K	Haptoglobin	HP	1	8.1095e-05	104.95	VTGEK(1)LPECEAVCGK	2	-0.90796	1	1	0.000474619	87.519	VTGEK(1)LPECEAVCGK	2	-0.65289	2
Q95250	95	K	Membrane-associated progesterone receptor component 1	PGRMC1	1	0.00146318	84.753	ILMAINGK(1)VFDVTK	2	0.3244	1	1	0.000707514	83.692	ILMAINGK(1)VFDVTK	2	1.8107	1
Q95339	8	K	ATP synthase subunit f, mitochondrial	ATP5J2	1	0.00569681	85.533	ASVVPLK(1)DR	2	0.84909	1	1	9.11865e-05	135.43	ASVVPLK(1)DR	2	-0.33211	2
Q9GL01	625	K	Dolichyl-diphosphooligosaccharide--protein glycosyltransferase subunit 2	RPN2	1	0.00436442	100.02	MLAQQAIK(1)R	2	1.7018	1	1	0.000446032	124.98	MLAQQAIK(1)R	2	1.7817	1
Q9GL51	53	K	Platelet-activating factor acetylhydrolase IB subunit alpha	PAFAH1B1	1	0.0436255	69.598	YAGLLEK(1)K	2	0.97703	1	1	0.0189738	78.516	YAGLLEK(1)K	2	0.38993	1
Q9GL51	54	K	Platelet-activating factor acetylhydrolase IB subunit alpha	PAFAH1B1	1	0.00896694	124.83	K(1)WTSVIR	2	0.23943	1	1	0.00573203	125.25	K(1)WTSVIR	2	-0.49541	1
Q9GLP0	794	K	Integrin beta-1	ITGB1	1	2.16395e-05	119.96	SAVTTVVNPK(1)YEGK	2	0.82671	1	1	0.000425106	88.706	SAVTTVVNPK(1)YEGK	2	-0.2962	1
Q9MYT8	12	K	ATP synthase subunit e, mitochondrial	ATP5I	1	0.0136468	63.185	VPPVQVSPLIK(1)LGR	2	0.4059	1	1	0.0348459	47.774	VPPVQVSPLIK(1)LGR	2	-0.89257	1
Q9MZ15	120	K	Voltage-dependent anion-selective channel protein 2	VDAC2	1	4.15585e-11	186.16	LTFDTTFSPNTGK(1)K	2	0.12703	1	1	0.00109203	83.869	LTFDTTFSPNTGK(1)K	2	-1.8002	1
Q9MZ15	277	K	Voltage-dependent anion-selective channel protein 2	VDAC2	1	4.44423e-13	171.26	LTLSALVDGK(1)SINAGGHK	2	-1.1216	2	1	0.000294012	79.326	LTLSALVDGK(1)SINAGGHK	3	0.3861	1
Q9MZ16	266	K	Voltage-dependent anion-selective channel protein 1	VDAC1	1	3.66217e-08	127.3	LTLSALLDGK(1)NVNAGGHK	3	0.61542	3	1	6.65853e-07	118.21	LTLSALLDGK(1)NVNAGGHK	3	0.56088	1
Q9TSX9	209	K	Peroxiredoxin-6	PRDX6	1	0.000930629	103.21	GVFTK(1)ELPSGK	2	0.89202	1	1	8.21388e-05	117.14	GVFTK(1)ELPSGK	2	-0.41932	2
Q9TSX9	63	K	Peroxiredoxin-6	PRDX6	1	0.00335247	120.46	LAPEFAK(1)R	2	-0.72688	1	1	0.00391621	107.29	LAPEFAK(1)R	2	-0.61769	2
Q9TSX9	106	K	Peroxiredoxin-6	PRDX6	1	2.97423e-06	137.84	ETLPFPIIDDK(1)SR	2	0.14313	2	1	2.76755e-08	141.37	ETLPFPIIDDK(1)SR	3	-1.1844	3
Q9TSX9	56	K	Peroxiredoxin-6	PRDX6	1	0.00546867	84.687	AAK(1)LAPEFAK	2	-0.15449	1	1	0.011203	71.221	AAK(1)LAPEFAK	2	0.033617	1
Q9TSX9	144	K	Peroxiredoxin-6	PRDX6	1	0.000470113	97.69	LK(1)LSILYPATTGR	2	0.080855	1	1	2.20646e-08	145	LK(1)LSILYPATTGR	2	0.42019	1
Q9XSD9	131	K	Decorin	DCN	1	9.42272e-05	91.307	ISPGAFAPLVK(1)LER	3	0.058215	3	1	0.0171483	58.079	ISPGAFAPLVK(1)LER	2	-1.4815	1
Q9XSD9	165	K	Decorin	DCN	1	1.53756e-05	169.82	VHENEITK(1)VR	2	0.040449	1	1	4.44119e-05	123.62	VHENEITK(1)VR	3	-0.32415	2
Q9XSD9	139	K	Decorin	DCN	1	5.44703e-05	169.12	LYLSK(1)NQLK	2	0.032991	2	1	0.000946048	109.48	LYLSK(1)NQLK	2	0.22825	1
Q9XSD9	143	K	Decorin	DCN	1	0.00248841	103.42	NQLK(1)ELPEK	2	-0.1273	1	1	0.000654955	118.91	NQLK(1)ELPEK	2	0.75154	1
Q9XSD9	93	K	Decorin	DCN	1	1.23274e-06	104.45	DLPPDTALLDLQNNK(1)ITEIK	2	-0.86022	3	1	3.1472e-10	138.97	DLPPDTALLDLQNNK(1)ITEIK	2	-0.96666	3
Q9XSD9	106	K	Decorin	DCN	1	2.20516e-14	198.23	NLK(1)NLHTLILINNK	2	0.05677	1	1	0.000103146	98.942	NLK(1)NLHTLILINNK	3	0.44541	1
Q9XSD9	120	K	Decorin	DCN	1	0.00146318	84.753	ISK(1)ISPGAFAPLVK	2	0.53049	2	1	0.00451636	69.261	ISK(1)ISPGAFAPLVK	2	0.12787	1
Q9XSD9	75	K	Decorin	DCN	1	0.000514122	91.812	VVQCSDLGLDK(1)VPK	2	-1.2474	1	1	0.000228733	97.797	VVQCSDLGLDK(1)VPK	2	-0.47477	1
Q9XSD9	98	K	Decorin	DCN	1	6.89457e-07	182.64	ITEIK(1)DGDFK	2	-0.71968	2	1	1.04016e-06	160.53	ITEIK(1)DGDFK	2	0.11839	2
Q9XSD9	103	K	Decorin	DCN	1	0.000966938	143.45	DGDFK(1)NLK	2	0.063023	1	1	0.0059093	92.653	DGDFK(1)NLK	2	0.93086	1
Q9XSD9	201	K	Decorin	DCN	1	9.13634e-07	137.84	SSGIENGAFQGMK(1)K	2	-2.362	3	1	0.000269796	98.942	SSGIENGAFQGMK(1)K	2	-1.5191	3
Q9XSD9	148	K	Decorin	DCN	1	0.00744513	94.114	ELPEK(1)MPK	2	-0.40856	1	1	0.00816009	84.568	ELPEK(1)MPK	2	-0.32746	1
Q9XSD9	284	K	Decorin	DCN	1	0.00113773	87.719	LNK(1)VPGGLAEHK	2	-0.21984	2	1	0.00393813	70.563	LNK(1)VPGGLAEHK	3	1.2071	1
Q9XSD9	117	K	Decorin	DCN	1	1.45469e-12	196.18	NLHTLILINNK(1)ISK	2	-0.35958	4	1	8.38137e-10	156.17	NLHTLILINNK(1)ISK	2	-0.25249	3
X5FUA3	102	K	CDGSH iron sulfur domain 1	CISD1	1	3.17229e-11	159.34	HNEETGDNVGPLIIK(1)K	2	-0.34406	1	1	0.00839445	55.546	HNEETGDNVGPLIIK(1)K	3	-1.0775	1

## Sheet: Only Z8346PI2o
2753 elements included exclusively in "Z8346PI2o":
Protein accession	Position	Amino acid	Protein description	Gene name	Localization probability	PEP	Score	Modified sequence	Charge	Mass error [ppm]	MS/MS Count
A0A0H5ANC0	137	K	Osteoglycin/mimecan	OGN	1	2.38339e-06	141.58	LTAK(1)DFADIPNLR	2	-0.62912	1
A0A0H5ANC0	205	K	Osteoglycin/mimecan	OGN	1	0.0156229	83.206	GIK(1)ANAFK	2	-2.5129	1
A0A0U2ETD0	116	K	Emerin	EMD	1	0.0298802	48.899	TYGEPESVGTSK(1)GFR	2	0.37586	1
A0A165DE67	138	K	CRIP2	CRIP2	1	0.00534059	77.185	VYFAEK(1)VTSLGK	2	-0.30999	1
A0A286ZFW3	117	K	Apolipoprotein H	APOH	1	0.000171584	122.69	GFSLK(1)GANSAK	2	0.22567	1
A0A286ZFW3	336	K	Apolipoprotein H	APOH	0.999997	2.10328e-06	111.22	EHSALAFWK(1)TDASDVKPC	3	-0.29016	3
A0A286ZHV7	3181	K	Heparan sulfate proteoglycan 2	HSPG2	1	5.60007e-05	97.235	K(1)EMLLFEPAAPEDSGR	2	3.7738	1
A0A286ZHV7	1720	K	Heparan sulfate proteoglycan 2	HSPG2	1	3.40027e-08	119.38	SQSVRPGTDVTFICTAK(1)SK	3	-0.65475	1
A0A286ZIF3	900	K	High density lipoprotein binding protein	HDLBP	1	0.000684776	107.03	YIIGQK(1)GSGIR	2	-0.15248	1
A0A286ZIF3	581	K	High density lipoprotein binding protein	HDLBP	1	0.00023892	115.29	LHNALIGTK(1)GR	3	0.58341	2
A0A286ZIH0	398	K	Hypoxia up-regulated 1	HYOU1	1	0.0311948	60.255	VQEVLLK(1)AVGK	2	1.9344	1
A0A286ZIH0	428	K	Hypoxia up-regulated 1	HYOU1	1	2.62124e-10	115.87	NINADEAAAMGAVYQAAALSK(1)AFK	3	-0.29649	1
A0A286ZIH0	94	K	Hypoxia up-regulated 1	HYOU1	1	0.0591842	66.073	NPK(1)ATLR	2	0.92209	1
A0A286ZIH0	91	K	Hypoxia up-regulated 1	HYOU1	1	4.21784e-05	109.83	FFGDSAASMAIK(1)NPK	2	0.57226	1
A0A286ZIH0	908	K	Hypoxia up-regulated 1	HYOU1	1	0.000407359	119.68	EVQYLLNK(1)AK	2	0.21555	1
A0A286ZIH0	894	K	Hypoxia up-regulated 1	HYOU1	1	6.31252e-05	134.98	DIEAK(1)MMALDR	2	-0.78532	1
A0A286ZIH7	189	K	Uncharacterized protein	ACTR3	1	3.65931e-07	145	YSYVCPDLVK(1)EFNK	2	0.13887	1
A0A286ZIH7	200	K	Uncharacterized protein	ACTR3	1	0.0128195	70.942	YDTDGSK(1)WIK	2	1.5444	1
A0A286ZIH7	297	K	Uncharacterized protein	ACTR3	1	0.0119713	62.338	LK(1)LSEELSGGR	2	-0.013997	1
A0A286ZIN0	183	K	Heterogeneous nuclear ribonucleoprotein D	HNRNPD	1	5.45057e-09	156.17	K(1)IFVGGLSPDTPEEK	2	0.94647	3
A0A286ZIZ9	189	K	RNA exonuclease 2	REXO2	1	0.00992364	72.29	WYPEEYEFAPK(1)K	2	-0.70739	1
A0A286ZIZ9	148	K	RNA exonuclease 2	REXO2	1	6.41089e-09	125.79	QQTPPGLCPLAGNSVHADK(1)K	3	-0.011281	1
A0A286ZJK2	127	K	Uncharacterized protein	HNRNPM	1	0.00252493	129.63	K(1)AAEVLNK	2	0.025965	1
A0A286ZJK2	203	K	Uncharacterized protein	HNRNPM	0.945036	0.0251042	49.298	ADILEDK(0.055)DGK(0.945)SR	3	-0.66956	1
A0A286ZJK2	677	K	Uncharacterized protein	HNRNPM	1	0.00162158	99.283	MMNGMK(1)LSGR	2	0.0055179	1
A0A286ZJK2	145	K	Uncharacterized protein	HNRNPM	1	6.88845e-06	119.74	VK(1)EDPDGEHAR	3	0.055567	2
A0A286ZJK2	37	K	Uncharacterized protein	HNRNPM	1	1.92623e-05	71.117	MEEESGAPGVPTGNGAPGPK(1)GEGERPAQNEK	3	0.25065	1
A0A286ZJL8	105	K	DnaJ heat shock protein family (Hsp40) member C8	DNAJC8	1	0.00131413	85.355	AFEAVDK(1)AYK	2	1.1584	1
A0A286ZJL9	298	K	Uncharacterized protein	---	0.999999	0.000590586	61.417	TKPPCPICPACESPGPSVFIFPPK(1)PK	3	-0.60628	3
A0A286ZJN9	64	K	Acyl-CoA binding domain containing 7	ACBD7	1	0.00593454	74.987	WEAWNLQK(1)GLSK	2	2.342	1
A0A286ZJN9	78	K	Acyl-CoA binding domain containing 7	ACBD7	1	0.00380903	82.85	EDAMSAYISK(1)AK	2	0.30279	1
A0A286ZK74	205	K	Uncharacterized protein	HNRNPC	1	0.00349183	110.31	ELTQIK(1)QK	2	-0.047605	1
A0A286ZK74	8	K	Uncharacterized protein	HNRNPC	1	0.000114621	124.06	ASNVTNK(1)TDPR	2	-0.93233	1
A0A286ZK74	39	K	Uncharacterized protein	HNRNPC	1	0.00153996	91.245	SDVEAIFSK(1)YGK	2	0.79325	1
A0A286ZK74	207	K	Uncharacterized protein	HNRNPC	1	1.23119e-05	143.55	QK(1)VDSLLESLEK	2	-0.49805	1
A0A286ZK74	30	K	Uncharacterized protein	HNRNPC	1	0.000310999	137.4	K(1)SDVEAIFSK	2	-0.28056	2
A0A286ZK74	198	K	Uncharacterized protein	HNRNPC	1	0.000688204	126.34	LKGDDLQAIK(1)K	2	-0.75072	3
A0A286ZK74	199	K	Uncharacterized protein	HNRNPC	1	0.0106338	118.32	K(1)ELTQIK	2	-0.21412	1
A0A286ZK74	157	K	Uncharacterized protein	HNRNPC	1	0.00573197	138.07	AVVPSK(1)R	2	0.043418	1
A0A286ZK74	29	K	Uncharacterized protein	HNRNPC	1	0.000910749	92.856	VFIGNLNTLVVK(1)K	2	0.3939	1
A0A286ZKH3	246	K	Uncharacterized protein	SPR	1	2.03624e-12	163.51	VSAQK(1)LLNLLQK	2	0.77096	1
A0A286ZKH3	7	K	Uncharacterized protein	SPR	1	2.14565e-06	137.81	MEHGVGK(1)VGGLGR	2	-0.57799	2
A0A286ZKH8	62	K	Sorting nexin 12	SNX12	1	0.0287476	64.654	TNLPIFK(1)LK	2	0.050058	2
A0A286ZKH8	96	K	Sorting nexin 12	SNX12	1	0.00878675	70.942	IVVPPLPGK(1)ALK	2	0.017163	1
A0A286ZKX2	384	K	Citrate synthase	CS	1	0.0102865	71.268	PK(1)SMSTDGLIK	2	-1.4542	1
A0A286ZKX2	149	K	Citrate synthase	CS	1	0.000481701	113.66	LPCVAAK(1)IYR	2	-0.37637	1
A0A286ZKX2	393	K	Citrate synthase	CS	1	0.0231469	55.011	SMSTDGLIK(1)LVDSK	2	-0.18396	1
A0A286ZL51	112	K	Uncharacterized protein	RPL23A	1	0.0119237	85.355	K(1)LYDIDVAK	2	0.45673	1
A0A286ZL51	67	K	Uncharacterized protein	RPL23A	1	0.0146815	60.255	NK(1)LDHYAIIK	3	-1.0283	1
A0A286ZL51	120	K	Uncharacterized protein	RPL23A	1	3.83821e-09	132.79	LYDIDVAK(1)VNTLIRPDGEK	3	0.58025	2
A0A286ZL51	75	K	Uncharacterized protein	RPL23A	1	0.000147618	82.01	LDHYAIIK(1)FPLTTESAMK	3	0.631	2
A0A286ZLA4	524	K	Uncharacterized protein	MATR3	1	0.000770004	147.52	IK(1)NYILMR	2	0.029489	1
A0A286ZLA4	181	K	Uncharacterized protein	MATR3	1	0.0329582	91.906	DDWEEK(1)R	2	1.4809	1
A0A286ZLA4	532	K	Uncharacterized protein	MATR3	1	0.000132701	115.34	MK(1)SQAFIEMETR	2	0.090428	1
A0A286ZLA4	473	K	Uncharacterized protein	MATR3	1	0.000936072	144.09	VHLSQK(1)YK	2	-0.18848	1
A0A286ZLH8	8	K	Ribosomal protein L35a	RPL35A	1	0.00633382	79.659	LWSK(1)AIFAGYK	2	0.95793	1
A0A286ZLH8	63	K	Ribosomal protein L35a	RPL35A	1	0.00480878	79.152	NNTVTPGGK(1)PNK	2	0.5238	1
A0A286ZLH8	95	K	Ribosomal protein L35a	RPL35A	1	0.00244224	82.417	SNLPAK(1)AIGHR	2	-0.10257	2
A0A286ZLH8	45	K	Ribosomal protein L35a	RPL35A	1	0.000337198	135.43	DETEFYLGK(1)R	2	0.38977	1
A0A286ZLV2	168	K	Collagen type VI alpha 3 chain	COL6A3	1	5.38538e-22	252.96	TLSGTTEVHANK(1)R	3	-0.57349	2
A0A286ZM70	395	K	Uncharacterized protein	---	1	0.0314025	58.32	LSGPSGK(1)AGTCR	2	-0.60546	1
A0A286ZM70	369	K	Uncharacterized protein	---	1	0.0146576	67.061	GPQVAVK(1)GTK	2	2.7083	1
A0A286ZM70	2646	K	Uncharacterized protein	---	1	9.50405e-05	109.64	APK(1)ISMPDVDLNLK	2	-0.51216	1
A0A286ZM70	1099	K	Uncharacterized protein	---	1	0.00259251	97.779	K(1)PDIDVTAPK	2	0.30687	1
A0A286ZM84	27	K	Uncharacterized protein	LOC106504547	1	0.00843635	73.233	TVTLK(1)GQIK	2	0.18757	1
A0A286ZM84	308	K	Uncharacterized protein	LOC106504547	1	0.00312392	85.813	LHDILPHLGIK(1)K	3	0.11478	2
A0A286ZM84	182	K	Uncharacterized protein	LOC106504547	1	0.00182656	127.46	GK(1)IVDLFK	2	0.47953	2
A0A286ZM84	309	K	Uncharacterized protein	LOC106504547	1	1.02286e-22	221.81	K(1)VFSHQADLSGITDQAR	3	0.18902	2
A0A286ZM84	266	K	Uncharacterized protein	LOC106504547	1	0.000169135	104.95	MEDVEAK(1)LLPETLR	2	1.6245	1
A0A286ZM84	143	K	Uncharacterized protein	LOC106504547	1	0.000150146	143.96	LLDK(1)FVQDAR	2	1.1104	2
A0A286ZMD8	656	K	Cullin 4B	CUL4B	1	0.000106121	129.89	TLQSLACGK(1)AR	2	-0.81154	1
A0A286ZMD8	437	K	Cullin 4B	CUL4B	1	0.0252781	89.369	YVDSK(1)LR	2	0.44892	1
A0A286ZN10	17	K	Uncharacterized protein	---	1	0.00363719	109.71	EVQQK(1)IEK	2	1.6549	1
A0A286ZN10	79	K	Uncharacterized protein	---	1	0.00241493	99.283	K(1)IQASTMAFK	2	0.49925	1
A0A286ZN81	1659	K	Nuclear mitotic apparatus protein 1	NUMA1	1	0.000387778	121.36	ELQQAGLK(1)TK	2	1.0453	1
A0A286ZN81	560	K	Nuclear mitotic apparatus protein 1	NUMA1	1	1.51944e-05	130.15	QQVEQLSSSLK(1)QK	2	-1.7951	1
A0A286ZN81	1332	K	Nuclear mitotic apparatus protein 1	NUMA1	1	0.0219421	65.157	AWQEK(1)FFQK	2	-2.4686	1
A0A286ZNI3	173	K	Caveolae associated protein 1	CAVIN1	1	0.00663567	97.431	VSVGK(1)SLK	2	0.79336	1
A0A286ZNI3	125	K	Caveolae associated protein 1	CAVIN1	1	0.000685467	131.52	VSVNVK(1)TVR	2	0.68327	1
A0A286ZNI3	329	K	Caveolae associated protein 1	CAVIN1	1	0.00320594	82.261	VPPFTFHVK(1)K	3	0.10375	1
A0A286ZNI3	168	K	Caveolae associated protein 1	CAVIN1	1	0.000815092	126.55	LPAK(1)VSVGK	2	1.1404	1
A0A286ZNL2	130	K	Stathmin	STMN4	1	0.0417651	42.52	AIEENNNFIK(1)MAK(1)EK	2	-2.7955	1
A0A286ZNL2	133	K	Stathmin	STMN4	1	0.0417651	42.52	AIEENNNFIK(1)MAK(1)EK	2	-2.7955	1
A0A286ZNN3	50	K	Hepatocyte growth factor-regulated tyrosine kinase substrate	HGS	1	0.0379356	71.692	YAVSSIK(1)K	2	0.27655	1
A0A286ZNQ7	136	K	Protein kinase cAMP-dependent type II regulatory subunit beta	PRKAR2B	1	0.0192027	57.149	IIHPK(1)TDDQR	2	0.96236	2
A0A286ZNQ7	175	K	Protein kinase cAMP-dependent type II regulatory subunit beta	PRKAR2B	1	1.07631e-10	130.49	LVK(1)EGEHVIDQGDDGDNFYVIDR	3	0.28681	1
A0A286ZNQ7	257	K	Protein kinase cAMP-dependent type II regulatory subunit beta	PRKAR2B	1	0.00200035	124.59	IIVK(1)NNAK	2	0.20682	1
A0A286ZNV5	344	K	4-trimethylaminobutyraldehyde dehydrogenase	ALDH9A1	1	0.00611403	88.819	ILGFVK(1)VAK	2	1.3223	2
A0A286ZNV5	68	K	4-trimethylaminobutyraldehyde dehydrogenase	ALDH9A1	1	0.0110368	68.355	IWSQK(1)SGMER	2	-3.7441	1
A0A286ZNV5	316	K	4-trimethylaminobutyraldehyde dehydrogenase	ALDH9A1	1	0.0310313	57.434	IK(1)IGDPLLEDTR	2	-2.5676	2
A0A286ZP62	29	K	Coatomer protein complex subunit zeta 1	COPZ1	1	0.000997395	80.507	LFAK(1)YYDDTYPSVK	2	-0.43725	1
A0A286ZPI3	43	K	Uncharacterized protein	COPS2	1	0.00167682	109.66	YK(1)QLLTYIR	2	1.1877	1
A0A286ZPN7	207	K	Uncharacterized protein	HSD17B13	1	0.000172643	128.81	ALTEELAALK(1)R	2	-0.74668	1
A0A286ZQC1	193	K	SGT1 homolog, MIS12 kinetochore complex assembly cochaperone	SUGT1	1	0.000132791	115.33	LPSGDDYNLK(1)LR	2	1.6091	1
A0A286ZQE6	27	K	Uncharacterized protein	KLC1	1	0.000160147	123.95	LTQDEIISK(1)TK	2	1.3475	1
A0A286ZQW5	139	K	Surfeit 4	SURF4	1	0.0204998	57.288	SEGK(1)SMFAGVPTMR	2	0.83267	2
A0A286ZQY6	214	K	Isocitrate dehydrogenase [NAD] subunit, mitochondrial	IDH3A	1	6.0374e-05	136.02	MSDGLFLQK(1)CR	2	-1.0938	1
A0A286ZQY6	336	K	Isocitrate dehydrogenase [NAD] subunit, mitochondrial	IDH3A	1	2.0057e-06	143.98	IETACFATIK(1)DGK	2	-0.2606	1
A0A286ZQZ3	86	K	COP9 signalosome subunit 7A	COPS7A	1	0.000946927	89.266	HLSVVTLAAK(1)VK	3	0.95455	1
A0A286ZRB3	74	K	Histone cluster 2 H3 pseudogene 2	HIST2H3PS2	1	1.37542e-07	180.19	EIAQDFK(1)TDLR	2	-0.13816	6
A0A286ZRB3	28	K	Histone cluster 2 H3 pseudogene 2	HIST2H3PS2	1	0.00235951	99.752	K(1)SAPATGGVK	2	-1.917	1
A0A286ZRB3	57	K	Histone cluster 2 H3 pseudogene 2	HIST2H3PS2	1	0.000203645	137.98	YQK(1)STELLIR	2	-0.45428	4
A0A286ZRB3	37	K	Histone cluster 2 H3 pseudogene 2	HIST2H3PS2	0.999506	5.70892e-09	185.37	SAPATGGVK(1)KPHR	2	0.26664	2
A0A286ZRB3	24	K	Histone cluster 2 H3 pseudogene 2	HIST2H3PS2	1	0.00110339	140.63	QLATK(1)AAR	2	-2.2955	2
A0A286ZRB3	117	K	Histone cluster 2 H3 pseudogene 2	HIST2H3PS2	1	2.45821e-07	169.82	VTIMPK(1)DIQLAR	2	0.55869	10
A0A286ZRB3	15	K	Histone cluster 2 H3 pseudogene 2	HIST2H3PS2	1	0.00484983	104.75	STGGK(1)APR	2	-0.023154	1
A0A286ZRE1	272	K	Tropomyosin alpha-1 chain	TPM1	1	0.0213349	51.76	IMDQTLK(1)ALMAAEDK	2	0.45478	1
A0A286ZRI5	13	K	Galectin	LGALS1	1	3.74231e-06	107.98	ACGLVASNLNLK(1)PGECLK	2	0.34758	3
A0A286ZRK0	213	K	Uncharacterized protein	TMPO	1	1.7496e-05	178.3	TPVTLK(1)QR	2	0.029306	1
A0A286ZRR3	34	K	Selenium binding protein 1	SELENBP1	1	0.000313235	55.417	NTSTEAPDYLATVDVDPK(1)SPQYCQVIHR	3	0.9089	1
A0A286ZRR3	261	K	Selenium binding protein 1	SELENBP1	1	0.00852386	69.258	FYK(1)NEGGTWSVEK	2	0.54604	1
A0A286ZRR3	75	K	Selenium binding protein 1	SELENBP1	1	0.0430805	52.576	TK(1)LMLPCLISSR	2	-1.7555	1
A0A286ZRR3	102	K	Selenium binding protein 1	SELENBP1	1	0.0342684	43.761	LHK(1)VIEPQDIHAK	3	0.52206	1
A0A286ZRU9	161	K	Uncharacterized protein	SERPINH1	1	2.02454e-05	119.39	QHYNCEHSK(1)INFR	4	-0.13826	2
A0A286ZRU9	185	K	Uncharacterized protein	SERPINH1	1	5.92062e-08	111.53	SALQSINEWAAQTTDGK(1)LPEVTK	3	2.5309	3
A0A286ZRU9	191	K	Uncharacterized protein	SERPINH1	1	0.000402916	120.06	LPEVTK(1)DVER	2	1.2372	2
A0A286ZRU9	410	K	Uncharacterized protein	SERPINH1	1	0.000552453	170.95	LVRPK(1)GDK	2	0.15764	1
A0A286ZRY5	125	K	Uncharacterized protein	UBE2D3	1	0.0564246	88.495	TDRDK(1)YNR	2	0.27557	1
A0A286ZS69	68	K	Proteasome subunit beta type	PSMB2	1	0.0156229	83.206	NVQLYK(1)MR	2	-1.197	1
A0A286ZSD7	250	K	Stomatin like 2	STOML2	1	3.18071e-11	145.88	AEQINQAAGEASAVLAK(1)AK	3	0.22724	2
A0A286ZSD7	222	K	Stomatin like 2	STOML2	1	0.00094647	102.73	K(1)QAQILASEAEK	2	1.0501	1
A0A286ZSH4	90	K	FACT complex subunit SSRP1	SSRP1	1	0.000876121	95.523	LSDFFK(1)THYR	3	-0.88754	1
A0A286ZSN7	191	K	Synaptonemal complex protein 3	SYCP3	1	0.0383934	89.08	K(1)EMAMLQK(1)K	2	0.047265	1
A0A286ZSN7	184	K	Synaptonemal complex protein 3	SYCP3	1	0.0383934	89.08	K(1)EMAMLQK(1)K	2	0.047265	1
A0A286ZSW6	104	K	Uncharacterized protein	CANX	1	0.000585624	108.56	YDGK(1)WEVDEMK	2	0.32369	1
A0A286ZSW6	128	K	Uncharacterized protein	CANX	1	0.000120741	159.83	AK(1)HHAISTK	2	1.1087	1
A0A286ZSW6	221	K	Uncharacterized protein	CANX	1	3.13452e-06	183.85	HAK(1)RPDADLK	3	0.21613	2
A0A286ZSW6	234	K	Uncharacterized protein	CANX	1	0.050424	82.452	TYFTDK(1)K	2	0.15577	1
A0A286ZSW6	228	K	Uncharacterized protein	CANX	1	0.000255857	104.7	RPDADLK(1)TYFTDK	3	-0.14863	1
A0A286ZSW6	138	K	Uncharacterized protein	CANX	1	0.0321688	60.255	LNK(1)PFIFDTK	2	0.57528	1
A0A286ZSW6	111	K	Uncharacterized protein	CANX	1	0.00870327	76.682	WEVDEMK(1)ETK	2	-0.48197	1
A0A286ZSW6	91	K	Uncharacterized protein	CANX	1	0.000510138	125.24	K(1)DDTDDEIAK	2	-0.052942	1
A0A286ZSW6	211	K	Uncharacterized protein	CANX	1	4.44379e-05	157.38	NPK(1)TGVYEEK	2	1.4448	1
A0A286ZSW6	135	K	Uncharacterized protein	CANX	0.996498	2.52357e-05	96.143	HHAISTK(0.996)LNK(0.004)PFIFDTK	4	0.11208	1
A0A286ZSW6	119	K	Uncharacterized protein	CANX	1	5.41115e-07	169.79	LPGDK(1)GLVLLSR	2	-0.34258	1
A0A286ZSW6	88	K	Uncharacterized protein	CANX	1	0.0046592	79.705	GTLSGWILSK(1)AK	2	-0.00014794	1
A0A286ZSW6	459	K	Uncharacterized protein	CANX	1	7.64305e-08	154.1	VVDDWANDGWGLK(1)K	2	-0.75224	4
A0A286ZSW6	171	K	Uncharacterized protein	CANX	1	9.81134e-07	114.63	LLSK(1)TPELNLDQFHDK	3	-0.66298	2
A0A286ZT13	297	K	Serum albumin	ALB	1	1.66966e-22	197.68	LKECCDKPLLEK(1)SHCIAEAK	3	-0.13648	7
A0A286ZT13	334	K	Serum albumin	ALB	1	3.70853e-12	169.64	EAK(1)DVFLGTFLYEYSR	3	-0.64865	1
A0A286ZT13	254	K	Serum albumin	ALB	1	1.35936e-09	148.15	VHK(1)ECCHGDLLECADDRADLAK	4	-1.2288	6
A0A286ZT13	536	K	Serum albumin	ALB	1	7.25956e-05	155.53	K(1)QTALVELLK	2	0.91962	4
A0A286ZT13	450	K	Serum albumin	ALB	1	0.000222063	170.5	CCK(1)RPEEER	3	-0.27617	2
A0A286ZT13	148	K	Serum albumin	ALB	1	4.12834e-05	143.28	FWGK(1)YLYEIAR	2	0.12227	1
A0A286ZT13	287	K	Serum albumin	ALB	1	7.78424e-08	177.38	LK(1)ECCDKPLLEK	2	-0.58895	4
A0A286ZT13	292	K	Serum albumin	ALB	0.999351	0.00116629	92.039	LK(0.001)ECCDK(0.999)PLLEK	3	-0.082526	3
A0A286ZT13	408	K	Serum albumin	ALB	1	1.62015e-20	194.94	QNCELFEK(1)LGEYGFQNALIVR	3	0.55482	1
A0A286ZT22	239	K	Uncharacterized protein	EIF4A2	1	0.00171574	105.2	K(1)EELTLEGIK	2	-1.0761	1
A0A286ZT99	508	K	Inter-alpha-trypsin inhibitor heavy chain H4	ITIH4	1	9.16287e-05	122.34	DQSPDVLSAK(1)VR	2	0.030351	1
A0A286ZTJ6	412	K	Coronin	CORO1C	1	0.000748146	100.22	SIK(1)DTICNQDER	2	-0.3345	1
A0A286ZTL8	332	K	Lamin B2	LMNB2	1	3.20142e-07	107.41	LESLSYQLSSLQK(1)QASAAEDR	3	-0.086727	1
A0A286ZTL8	99	K	Lamin B2	LMNB2	1	7.03126e-07	122.46	EVSGIK(1)TLYESELADAR	2	-0.47449	1
A0A286ZTL8	529	K	Lamin B2	LMNB2	1	0.0156229	83.206	FTPK(1)YVLR	2	1.2777	1
A0A286ZTV9	913	K	Uncharacterized protein	KTN1	1	0.000672591	132.01	ESDLSSK(1)TK	2	-0.81047	1
A0A286ZTV9	760	K	Uncharacterized protein	KTN1	1	0.00655988	97.741	VIHEK(1)DGK	2	-0.76646	2
A0A286ZTV9	1075	K	Uncharacterized protein	KTN1	1	0.0448204	73.616	VLEHK(1)LK	2	0.57649	1
A0A286ZTV9	497	K	Uncharacterized protein	KTN1	1	5.60007e-15	212.59	LTDTLVSK(1)QQLEQR	2	0.66207	2
A0A286ZTV9	928	K	Uncharacterized protein	KTN1	1	0.00024948	133.23	LFK(1)SQIEQLK	2	-0.010312	1
A0A286ZTV9	265	K	Uncharacterized protein	KTN1	1	0.00184871	92.247	EK(1)SGVIQDALK	2	0.5567	1
A0A286ZTV9	739	K	Uncharacterized protein	KTN1	1	5.38093e-08	103.88	AK(1)QNDQVSFASLVEELKK	3	0.51104	1
A0A286ZU89	170	K	Uncharacterized protein	CTNNB1	1	0.0206696	53.444	LLNDEDQVVVNK(1)AAVMVHQLSK	3	2.6784	1
A0A286ZU91	31	K	Vacuolar protein sorting-associated protein 35	VPS35	1	0.00261678	128.61	VQSFQMK(1)R	2	0.52981	1
A0A286ZUI3	190	K	Uncharacterized protein	EEF1A1	1	1.13728e-11	115.58	K(1)DGNASGTTLLEALDCILPPTRPTDK	3	-0.17994	1
A0A286ZUI3	143	K	Uncharacterized protein	EEF1A1	1	5.59153e-05	115.12	YEEIVK(1)EVSTYIK	2	0.16486	1
A0A286ZUI3	215	K	Uncharacterized protein	EEF1A1	1	9.57292e-10	107.75	KDGNASGTTLLEALDCILPPTRPTDK(1)PLR	4	-0.21828	2
A0A286ZUI3	244	K	Uncharacterized protein	EEF1A1	1	0.000156747	69.071	VETGVLK(1)PGMVVTFAPVNVTTEVK	3	0.43261	1
A0A286ZUI3	117	K	Uncharacterized protein	EEF1A1	1	2.20097e-24	216.71	EHALLAYTLGVK(1)QLIVGVNK	3	0.22372	2
A0A286ZUJ1	158	K	Coronin	CORO1A	1	2.06841e-06	115.38	AVFVSDGK(1)ILTTGFSR	2	0.051065	1
A0A286ZV86	101	K	Uncharacterized protein	---	1	2.23776e-07	92.463	WDHGETFECAVMHEALHNHYTQK(1)SISK	5	0.052963	1
A0A286ZV95	87	K	Transmembrane p24 trafficking protein 10	TMED10	1	1.7605e-05	97.235	ITDSAGHILYSK(1)EDATK	3	0.32372	1
A0A286ZV95	145	K	Transmembrane p24 trafficking protein 10	TMED10	1	0.00702627	87.149	LK(1)PLEVELR	2	-0.46192	1
A0A286ZVD9	271	K	IQ motif containing with AAA domain 1	IQCA1	1	0.00359128	117.81	K(1)EVESEIR	2	-1.2248	1
A0A286ZVF0	186	K	Uncharacterized protein	---	1	0.000955154	109.66	LHIVQVVCK(1)K	2	-0.51096	2
A0A286ZVL1	121	K	Thioredoxin related transmembrane protein 1	TMX1	1	0.00212811	101.71	K(1)DFINFISEK	2	0.79103	1
A0A286ZVL1	107	K	Thioredoxin related transmembrane protein 1	TMX1	1	0.00956235	48.288	FIITALPTIYHCK(1)DGEFR	3	1.0597	1
A0A286ZVU6	122	K	Proteasome 26S subunit, non-ATPase 7	PSMD7	1	0.00616222	63.31	ITNQVHGLK(1)GLNSK	3	0.97145	1
A0A286ZVU6	202	K	Proteasome 26S subunit, non-ATPase 7	PSMD7	1	7.45244e-09	134.81	SVVALHNLINNK(1)IANR	3	0.66154	1
A0A286ZW70	67	K	Peptidyl-prolyl cis-trans isomerase	PPIB	1	0.00534059	77.185	VVIGLFGK(1)TVPK	2	0.36147	2
A0A286ZW70	71	K	Peptidyl-prolyl cis-trans isomerase	PPIB	1	9.88108e-08	108.71	TVPK(1)TVDNFVALATGEK	3	0.94442	3
A0A286ZW70	89	K	Peptidyl-prolyl cis-trans isomerase	PPIB	1	0.0178622	80.438	GFGYK(1)NSK	2	0.064008	1
A0A286ZW71	29	K	Low molecular weight phosphotyrosine protein phosphatase	ACP1	1	2.60509e-06	145.6	K(1)LVTDQNVSDNWR	2	-4.0454	1
A0A286ZW89	255	K	Agrin	AGRN	1	0.00248837	116.54	GLLLQK(1)VR	2	-0.29623	1
A0A286ZWS0	18	K	SH3 domain-binding glutamic acid-rich-like protein	SH3BGRL3	1	0.00463369	109.39	EIK(1)SQQSEVTR	2	-1.5922	1
A0A286ZXA4	86	K	Uncharacterized protein	AAMDC	1	0.00789169	77.062	VPVSTVEYLK(1)K	2	-1.5184	1
A0A286ZXN8	28	K	Uncharacterized protein	---	1	0.00337032	110.81	TVLVK(1)GPR	2	-0.20669	2
A0A286ZXU2	982	K	Filamin A	FLNA	0.990327	0.0273878	44.047	VSGLGEK(0.99)VDVGK(0.01)DQEFTVK	3	0.74326	1
A0A286ZXU2	2016	K	Filamin A	FLNA	1	4.24568e-10	197.73	ETGEHLVHVK(1)K	2	-0.068522	2
A0A286ZXU2	127	K	Filamin A	FLNA	1	0.00405032	70.197	LVSIDSK(1)AIVDGNLK	2	0.23303	1
A0A286ZXU2	1547	K	Filamin A	FLNA	1	0.0081014	74.698	VLPTHDASK(1)VK	3	0.10744	2
A0A286ZXU2	2125	K	Filamin A	FLNA	1	0.000112911	73.346	FADQHVPGSPFSVK(1)VTGEGR	3	1.7551	1
A0A286ZXU2	2576	K	Filamin A	FLNA	1	4.24684e-05	71.853	GSFTVDCSK(1)AGNNMLLVGVHGPR	3	1.8478	1
A0A286ZXU2	1452	K	Filamin A	FLNA	1	0.00122864	86.498	VK(1)CSGPGLSPGMVR	2	-0.90825	1
A0A286ZXU2	383	K	Filamin A	FLNA	1	6.60021e-06	82.177	SQGDASK(1)VTAQGPGLEPSGNIANK	3	0.076481	1
A0A286ZXU2	2532	K	Filamin A	FLNA	1	8.63216e-13	112.03	LVSNHSLHETSSVFVDSLTK(1)TASAPQHGAPGPGAADASK	4	0.057326	1
A0A286ZXU2	973	K	Filamin A	FLNA	1	2.23214e-07	106.31	SPFSVGVSPSLDLSK(1)IK	2	-3.1058	1
A0A286ZXU2	994	K	Filamin A	FLNA	0.999999	0.000293768	94.532	VDVGKDQEFTVK(1)SK	3	0.35728	1
A0A286ZXU2	2017	K	Filamin A	FLNA	1	5.17028e-07	87.72	K(1)NGQHVASSPIPVVISQSEIGDASR	3	0.16346	1
A0A286ZXU2	278	K	Filamin A	FLNA	0.999944	0.0107328	67.997	LKPGAPLRPK(1)LNPK	3	-0.38234	2
A0A286ZXU2	2567	K	Filamin A	FLNA	1	2.35366e-05	112.17	AYVGQK(1)GSFTVDCSK	2	0.191	1
A0A286ZXU2	1477	K	Filamin A	FLNA	1	0.000643784	63.606	ANLPQSFQVDTSK(1)AGVAPLQVK	3	0.94637	2
A0A286ZXU2	2551	K	Filamin A	FLNA	1	4.83671e-14	147.87	TASAPQHGAPGPGAADASK(1)VLAK	3	0.103	3
A0A286ZXU2	773	K	Filamin A	FLNA	1	0.0476045	57.267	VK(1)VYGPGVAK	2	1.2687	1
A0A286ZXU2	42	K	Filamin A	FLNA	1	0.0229965	64.82	DLAEDAPWK(1)K	2	-1.0101	1
A0A286ZXU2	1294	K	Filamin A	FLNA	1	1.34677e-12	202.61	ALTQTGGPHVK(1)AR	3	-0.35863	3
A0A286ZXU2	87	K	Filamin A	FLNA	1	2.04474e-06	159.99	LIALLEVLSQK(1)K	2	-0.3484	1
A0A286ZXU2	1071	K	Filamin A	FLNA	1	1.82032e-10	152.32	VK(1)AFGPGLQGGSAGSPAR	3	-0.42164	2
A0A286ZXU2	508	K	Filamin A	FLNA	1	0.000222287	111.94	VYTK(1)GAGSGELK	2	0.55026	1
A0A286ZXU2	1538	K	Filamin A	FLNA	1	0.0023617	82.912	VK(1)VLPTHDASK	3	0.029346	1
A0A286ZXU2	1162	K	Filamin A	FLNA	1	0.000209702	98.105	AHVVPCFDASK(1)VK	3	0.55079	3
A0A286ZXU2	1450	K	Filamin A	FLNA	1	2.09978e-07	157.2	VPVHDVTDASK(1)VK	2	-2.2444	4
A0A286ZXU2	874	K	Filamin A	FLNA	1	0.000547277	109.16	VEPSHDASK(1)VK	2	-0.085406	1
A0A286ZXU2	1593	K	Filamin A	FLNA	1	5.90563e-23	177.6	K(1)THIQDNHDGTYTVAYVPDVTGR	4	0.20838	3
A0A286ZXU2	781	K	Filamin A	FLNA	1	0.0119346	69.03	VYGPGVAK(1)TGLK	2	0.31014	1
A0A286ZY90	200	K	Uncharacterized protein	OLFML1	1	7.9437e-05	124.42	AFTEDSTK(1)PGPR	2	1.039	1
A0A286ZY95	98	K	Fibronectin 1	FN1	1	2.22722e-08	111.97	GFNCESKPEPEETCFDK(1)YTGNTYR	3	-0.1869	1
A0A286ZYE7	161	K	Heterogeneous nuclear ribonucleoprotein D like	HNRNPDL	1	0.00414069	80.96	MFIGGLSWDTSK(1)K	2	-0.58937	1
A0A286ZYE7	234	K	Heterogeneous nuclear ribonucleoprotein D like	HNRNPDL	1	6.57435e-09	144.73	K(1)VFVGGLSPDTSEEQIK	2	0.083994	1
A0A286ZYE7	162	K	Heterogeneous nuclear ribonucleoprotein D like	HNRNPDL	1	0.00268436	108.7	K(1)DLTEYLSR	2	0.98	1
A0A286ZYE7	216	K	Heterogeneous nuclear ribonucleoprotein D like	HNRNPDL	1	0.00174277	109.16	LDGK(1)LIDPK	2	0.60222	1
A0A286ZYE7	288	K	Heterogeneous nuclear ribonucleoprotein D like	HNRNPDL	1	0.00201456	80.632	GFCFITYTDEEPVK(1)K	2	0.38125	1
A0A286ZYM6	221	K	ATP synthase, H+ transporting, mitochondrial Fo complex subunit B1	ATP5F1	1	8.67246e-07	116.95	WVEK(1)HVVQSISAQQEK	3	0.086463	1
A0A286ZYX8	147	K	Fructose-bisphosphate aldolase	ALDOA	1	0.0139557	74.464	DGADFAK(1)WR	2	2.0399	1
A0A286ZYX8	14	K	Fructose-bisphosphate aldolase	ALDOA	1	6.15818e-09	205.83	K(1)ELSDIAHR	2	0.4532	2
A0A286ZYX8	348	K	Fructose-bisphosphate aldolase	ALDOA	1	6.99542e-07	96.016	YTPSGK(1)AGAAASESLFISNHAY	2	0.2631	1
A0A286ZYX8	200	K	Fructose-bisphosphate aldolase	ALDOA	1	2.03994e-09	102.72	YASICQQNGIVPIVEPEILPDGDHDLK(1)R	3	-0.3662	2
A0A286ZYX8	99	K	Fructose-bisphosphate aldolase	ALDOA	1	0.000667739	89.992	PFPQVIK(1)AK	2	0.11879	2
A0A286ZYX8	312	K	Fructose-bisphosphate aldolase	ALDOA	1	0.00588762	73.927	ALQASALK(1)AWGGK	2	-1.2475	1
A0A286ZYX8	140	K	Fructose-bisphosphate aldolase	ALDOA	1	0.00753821	103.88	K(1)DGADFAK	2	0.44037	2
A0A286ZYY2	168	K	Heterogeneous nuclear ribonucleoprotein A2/B1	HNRNPA2B1	1	9.47183e-05	76.586	GFGFVTFDDHDPVDK(1)IVLQK	3	0.22239	1
A0A286ZYY2	113	K	Heterogeneous nuclear ribonucleoprotein A2/B1	HNRNPA2B1	1	0.0113569	93.374	K(1)LFVGGIK	2	-0.19315	3
A0A286ZYZ5	137	K	Uncharacterized protein	LOC106504545	1	1.53761e-06	106.75	WK(1)TPFDPEHTIESTFQVSK	3	-0.086507	1
A0A286ZYZ5	275	K	Uncharacterized protein	LOC106504545	1	0.0295375	68.657	LGVSK(1)VIHK	2	-2.0646	1
A0A286ZYZ5	79	K	Uncharacterized protein	LOC106504545	1	0.00105254	78.441	DAQAK(1)FASDVFSTNFK	2	-0.6572	1
A0A286ZZB7	64	K	Histone cluster 1 H1 family member e	HIST1H1E	1	0.000497783	109.44	K(1)ALAAAGYDVEK	2	-0.91274	1
A0A286ZZB7	117	K	Histone cluster 1 H1 family member e	HIST1H1E	1	0.0024719	103.55	AATGEAK(1)PK	2	-1.0244	1
A0A286ZZB7	140	K	Histone cluster 1 H1 family member e	HIST1H1E	1	0.00186185	112.95	K(1)ATGTATPK	2	0.67623	1
A0A286ZZM7	98	K	Thioredoxin domain containing 17	TXNDC17	1	0.00084969	85.909	LTAVPTLLK(1)YGTPQK	2	3.0055	1
A0A286ZZS0	70	K	Nicotinamide nucleotide transhydrogenase	NNT	1	0.018897	86.833	EIFQNEK(1)R	2	-0.57584	1
A0A286ZZS0	171	K	Nicotinamide nucleotide transhydrogenase	NNT	1	0.00111418	100.22	K(1)TTVLAMDQVPR	2	0.17076	1
A0A287A013	105	K	Uncharacterized protein	---	1	0.0620812	51.63	SIFK(1)TPGN	2	0.44701	1
A0A287A044	22	K	Aspartate aminotransferase	GOT2	1	0.000623473	118.71	K(1)MNLGVGAYR	2	1.1454	1
A0A287A096	87	K	Eukaryotic translation initiation factor 2 subunit 1	EIF2S1	1	0.011337	93.429	GYIDLSK(1)R	2	-0.38578	1
A0A287A1H3	52	K	40S ribosomal protein S9	RPS9	1	0.00373821	138.85	FTLAK(1)IR	2	-0.034691	1
A0A287A1H3	11	K	40S ribosomal protein S9	RPS9	1	0.0608144	77.072	K(1)TYVTPR	2	-1.7839	1
A0A287A1H3	139	K	40S ribosomal protein S9	RPS9	1	0.000649977	107.17	K(1)QVVNIPSFIVR	2	-0.27688	1
A0A287A1P5	205	K	Phosphoribosyl pyrophosphate synthetase associated protein 1	PRPSAP1	1	0.0182915	62.287	NAVIVAK(1)SPDAAK	2	-0.35557	1
A0A287A1W5	134	K	Glyoxylate and hydroxypyruvate reductase	GRHPR	1	0.0144083	103.29	LK(1)PFGVR	2	0.011135	1
A0A287A1W5	94	K	Glyoxylate and hydroxypyruvate reductase	GRHPR	1	0.00239279	60.938	VISTMSVGVDHLALDEIK(1)K	3	-0.49117	2
A0A287A1W5	66	K	Glyoxylate and hydroxypyruvate reductase	GRHPR	1	0.00616723	85.813	K(1)LLDTAGANLK	2	1.7077	1
A0A287A229	32	K	EH domain containing 1	EHD1	1	0.0295144	44.691	QLYAQK(1)LLPLEEHYR	3	0.78215	1
A0A287A278	110	K	Uncharacterized protein	DDT	1	0.000763996	105.46	FLPLEPWQIGK(1)K	2	0.020398	1
A0A287A2C3	243	K	Catalase	CAT	1	4.07327e-05	98.281	TDQGIK(1)NLSVEDAAR	2	0.29657	1
A0A287A2N6	373	K	MICOS complex subunit MIC60	IMMT	1	0.0318988	44.132	AFDSAVAK(1)ALEHHR	3	1.2653	1
A0A287A2N6	358	K	MICOS complex subunit MIC60	IMMT	1	0.00200163	112.83	QHIALALEK(1)QK	3	0.0078852	1
A0A287A2N6	219	K	MICOS complex subunit MIC60	IMMT	1	0.00333915	77.894	AVDEAADALLK(1)AK	2	1.6094	1
A0A287A3B5	264	K	Uncharacterized protein	HSD17B4	1	1.8493e-05	136.7	ICDFDNATK(1)PQR	2	-0.7898	1
A0A287A3C5	319	K	Uncharacterized protein	ARFIP1	1	0.0171679	81.296	FLEENK(1)VK	2	-2.0441	1
A0A287A3Z5	747	K	Eukaryotic translation initiation factor 3 subunit A	EIF3A	1	0.00551654	89.913	QSVYEEK(1)LK	2	0.031288	1
A0A287A3Z5	604	K	Eukaryotic translation initiation factor 3 subunit A	EIF3A	1	0.000236448	143	ILQEHEQIK(1)K	3	-0.46581	2
A0A287A440	140	K	Cytochrome c oxidase subunit 4I2	COX4I2	0.995157	0.00224284	72.315	K(0.005)PITLTDEWK(0.995)AQQLQR	3	-1.9225	1
A0A287A4A5	124	K	SEC22 homolog B, vesicle trafficking protein (gene/pseudogene)	SEC22B	1	0.0490317	83.206	K(1)LYIDSR	2	-0.26096	1
A0A287A4A5	38	K	SEC22 homolog B, vesicle trafficking protein (gene/pseudogene)	SEC22B	1	2.61995e-06	133.16	DLQQYQSQAK(1)QLFR	2	0.76888	2
A0A287A4A5	169	K	SEC22 homolog B, vesicle trafficking protein (gene/pseudogene)	SEC22B	1	6.33937e-12	153.36	GEALSALDSK(1)ANNLSSLSK	2	0.014221	2
A0A287A4J1	65	K	Uncharacterized protein	ANP32E	1	9.85366e-06	133.32	DLSTVEALQNLK(1)K	2	-0.44701	1
A0A287A4Q7	350	K	Actinin alpha 4	ACTN4	1	0.000286634	80.585	VQEK(1)CQLEINFNTLQTK	3	0.61514	1
A0A287A4Q7	50	K	Actinin alpha 4	ACTN4	1	0.000453534	98.337	DLLLDPAWEK(1)QQR	2	-3.1735	1
A0A287A4Q7	518	K	Actinin alpha 4	ACTN4	1	0.0398443	63.816	EALEK(1)TEK	2	-0.59197	1
A0A287A4Q7	108	K	Actinin alpha 4	ACTN4	1	2.72597e-05	172.94	VHK(1)INNVNK	2	-0.73292	1
A0A287A4Q7	604	K	Actinin alpha 4	ACTN4	1	5.50989e-09	98.973	IAESNHIK(1)LSGSNPYTTVTPQIINSK	3	-0.45376	1
A0A287A4Q7	779	K	Actinin alpha 4	ACTN4	1	8.42238e-05	78.456	ASFNHFDK(1)DHGGALGPEEFK	3	-1.7575	1
A0A287A4Q7	54	K	Actinin alpha 4	ACTN4	1	0.00156523	85.294	K(1)TFTAWCNSHLR	3	-0.31753	1
A0A287A4W5	763	K	Isoleucyl-tRNA synthetase	IARS	1	0.00493845	89.142	NK(1)YGIHLR	3	-0.12546	1
A0A287A518	208	K	Prohibitin	PHB	1	0.00113948	99.844	K(1)AAIISAEGDSK	2	-1.2201	1
A0A287A5B4	439	K	Programmed cell death 6 interacting protein	PDCD6IP	1	0.000373681	108.56	FQNK(1)CSDIVFAR	2	-0.63108	1
A0A287A5B4	88	K	Programmed cell death 6 interacting protein	PDCD6IP	1	0.0207708	50.376	ATLVK(1)STPVNVPISQK	2	0.7249	1
A0A287A5B4	83	K	Programmed cell death 6 interacting protein	PDCD6IP	1	0.000436446	107.17	DLDPIGK(1)ATLVK	2	-0.70386	1
A0A287A5B4	250	K	Programmed cell death 6 interacting protein	PDCD6IP	1	0.00066778	84.753	TVLDK(1)AVHADGQVK	3	-0.22661	1
A0A287A5B4	389	K	Programmed cell death 6 interacting protein	PDCD6IP	1	8.85032e-05	131.83	MK(1)QSNSEANLR	2	-0.73536	1
A0A287A5C3	266	K	Uncharacterized protein	VPS26B	1	0.0180861	65.295	LADMATK(1)LVASR	2	0.19691	1
A0A287A604	185	K	Galectin 3 binding protein	LGALS3BP	1	2.9976e-06	100.02	LILSANPEAHGLWK(1)EPSSR	3	0.37689	1
A0A287A608	1952	K	Uncharacterized protein	---	1	0.00593116	76.221	FK(1)MPDLHLK	3	-0.55236	1
A0A287A608	326	K	Uncharacterized protein	---	1	0.00161699	99.34	MPEMNIK(1)APK	2	1.727	2
A0A287A608	3632	K	Uncharacterized protein	---	1	0.00148754	137.18	FSLFK(1)SK	2	-0.36098	1
A0A287A608	700	K	Uncharacterized protein	---	1	0.000283927	97.69	ISMPDVDLNLK(1)GPK	2	-0.013723	1
A0A287A608	2157	K	Uncharacterized protein	---	1	0.0033259	88.101	VK(1)GDVDLSLPK	2	1.2525	1
A0A287A608	628	K	Uncharacterized protein	---	1	0.0596957	47.361	MPK(1)FSMPSFK	2	-0.76179	1
A0A287A608	392	K	Uncharacterized protein	---	1	0.0382036	47.088	FSMPGFK(1)GEGPEVDVNLPK	2	-0.69629	1
A0A287A608	689	K	Uncharacterized protein	---	1	9.50405e-05	109.64	APK(1)ISMPDVDLNLK	2	-0.51216	1
A0A287A608	686	K	Uncharacterized protein	---	1	0.00988813	66.056	MPEMHFK(1)APK	3	-0.42617	2
A0A287A608	1959	K	Uncharacterized protein	---	1	0.00852603	67.704	MPDLHLK(1)APK	3	-0.61492	2
A0A287A699	139	K	Heterogeneous nuclear ribonucleoprotein K	HNRNPK	1	1.17043e-10	153.36	LLIHQSLAGGIIGVK(1)GAK	2	0.24156	3
A0A287A699	381	K	Heterogeneous nuclear ribonucleoprotein K	HNRNPK	1	1.88055e-05	120.55	DLAGSIIGK(1)GGQR	3	-0.39497	1
A0A287A699	115	K	Heterogeneous nuclear ribonucleoprotein K	HNRNPK	1	2.70611e-05	83.395	IIPTLEEYQHYK(1)GSDFDCELR	3	0.22556	2
A0A287A699	103	K	Heterogeneous nuclear ribonucleoprotein K	HNRNPK	1	0.000153705	103.97	K(1)IIPTLEEYQHYK	3	1.0651	2
A0A287A699	174	K	Heterogeneous nuclear ribonucleoprotein K	HNRNPK	1	0.00151835	100.58	VVLIGGK(1)PDR	2	0.6126	2
A0A287A699	432	K	Heterogeneous nuclear ribonucleoprotein K	HNRNPK	1	1.59564e-06	72.474	IITITGTQDQIQNAQYLLQNSVK(1)QYSGK	3	1.0733	1
A0A287A699	195	K	Heterogeneous nuclear ribonucleoprotein K	HNRNPK	1	1.06368e-08	158.58	IILDLISESPIK(1)GR	3	0.62371	2
A0A287A6E6	317	K	G protein pathway suppressor 1	GPS1	1	0.0200349	66.267	FYESK(1)YASCLK	2	-0.11197	1
A0A287A6E6	230	K	G protein pathway suppressor 1	GPS1	1	0.0274894	55.724	LK(1)CAAGLAELAAR	2	0.93103	1
A0A287A6K7	453	K	Adipocyte plasma membrane associated protein	APMAP	1	0.0037136	83.204	LLEYDTETK(1)EVK	2	2.9837	1
A0A287A6K7	426	K	Adipocyte plasma membrane associated protein	APMAP	1	0.000780591	99.5	IYFTDSSSK(1)WQR	2	-1.1458	1
A0A287A6K7	385	K	Adipocyte plasma membrane associated protein	APMAP	1	0.0385261	63.734	GLFEVNPWK(1)R	2	0.023131	1
A0A287A6R4	41	K	Serine/threonine-protein phosphatase	PPP1CC	1	0.0179364	97.602	GLCLK(1)SR	2	-0.4235	1
A0A287A6V9	36	K	Uncharacterized protein	CMBL	1	0.00345269	84.169	AYLTK(1)SPVDAGK	2	-0.62964	1
A0A287A6Z2	87	K	Uncharacterized protein	---	1	0.0350531	89.142	DYMK(1)SIK	2	0.48957	1
A0A287A6Z2	83	K	Uncharacterized protein	---	1	0.0335313	82.716	YIK(1)DYMK	2	-0.02552	1
A0A287A725	50	K	Uncharacterized protein	---	1	2.98369e-05	134.99	K(1)IVNSAQTGSFK	2	0.032622	1
A0A287A725	49	K	Uncharacterized protein	---	1	0.000425874	73.294	VELVPPTPAEIPTAIQSLK(1)K	3	-0.19607	1
A0A287A725	61	K	Uncharacterized protein	---	1	3.88395e-09	150.39	IVNSAQTGSFK(1)QLTVK	2	-0.07665	2
A0A287A784	130	K	Uncharacterized protein	KRT8	1	1.38559e-12	202.18	VLETK(1)WNLLQQQK	3	-0.13051	2
A0A287A784	138	K	Uncharacterized protein	KRT8	1	2.97413e-10	196.88	WNLLQQQK(1)TAR	2	-0.56547	1
A0A287A784	193	K	Uncharacterized protein	KRT8	1	0.0017938	138.54	YEEEIQK(1)R	2	1.43	1
A0A287A784	205	K	Uncharacterized protein	KRT8	1	0.00422433	79.492	TDMENEFVIIK(1)K	2	-3.6476	1
A0A287A784	166	K	Uncharacterized protein	KRT8	1	2.88465e-08	193.28	QLETLAQEK(1)LK	2	0.16914	1
A0A287A784	125	K	Uncharacterized protein	KRT8	1	7.50538e-07	167.32	HLEQQNK(1)VLETK	2	0.55537	1
A0A287A784	186	K	Uncharacterized protein	KRT8	1	0.00126899	112.8	NK(1)YEEEIQK	2	-1.9065	1
A0A287A784	372	K	Uncharacterized protein	KRT8	1	0.000638103	125.47	TAK(1)QDMAR	2	0.45322	1
A0A287A784	478	K	Uncharacterized protein	KRT8	1	0.00293565	73.802	DGK(1)LVSESSDVLSK	2	0.44495	1
A0A287A784	355	K	Uncharacterized protein	KRT8	1	0.00142037	95.618	GELAVK(1)DAQAK	2	0.70634	1
A0A287A790	231	K	DEAD-box helicase 6	DDX6	1	0.0100396	120.65	ILDLIK(1)K	2	0.04318	2
A0A287A790	104	K	DEAD-box helicase 6	DDX6	1	1.1482e-05	159.83	GNEFEDYCLK(1)R	2	1.0591	1
A0A287A790	162	K	DEAD-box helicase 6	DDX6	1	0.0136535	53.377	K(1)DNIQAMVIVPTR	3	-1.6178	2
A0A287A790	195	K	DEAD-box helicase 6	DDX6	1	0.00200174	66.826	HMGGAK(1)VMATTGGTNLR	3	0.27898	1
A0A287A7F6	147	K	Uncharacterized protein	PHB2	1	0.000374513	86.214	SVVAK(1)FNASQLITQR	3	0.044819	1
A0A287A7F6	200	K	Uncharacterized protein	PHB2	1	5.30398e-08	106.93	EYTAAVEAK(1)QVAQQEAQR	2	-2.1207	1
A0A287A7F6	244	K	Uncharacterized protein	PHB2	1	0.0592218	41.621	MLGEALSK(1)NPGYIK	2	-0.84024	1
A0A287A7F6	262	K	Uncharacterized protein	PHB2	1	6.67217e-05	106.76	AAQNISK(1)TIATSQNR	2	-0.12964	1
A0A287A7G8	35	K	Histone H2B	HIST1H2BJ	1	5.2921e-05	161.19	K(1)ESYSVYVYK	2	-0.088444	3
A0A287A7G8	144	K	Histone H2B	HIST1H2BJ	1	0.00349923	95.642	AVTK(1)YTSAK	2	-2.137	1
A0A287A829	8	K	Mannosidase alpha class 2C member 1	MAN2C1	1	0.025791	58.246	AAAPAVK(1)HWR	2	2.6067	1
A0A287A837	13	K	Leucine zipper and CTNNBIP1 domain containing	LZIC	1	0.000141758	125.97	LK(1)QNLEEQLDR	2	0.85671	1
A0A287A849	367	K	Tripartite motif containing 28	TRIM28	1	0.000457456	122.52	K(1)LIYFQLHR	3	0.13083	1
A0A287A849	30	K	Tripartite motif containing 28	TRIM28	1	8.88487e-18	136.49	AASAAAASAAAAAASGSPSPGEGSAGAEK(1)R	3	0.51107	1
A0A287A849	262	K	Tripartite motif containing 28	TRIM28	1	0.00130371	145.34	LLASLVK(1)R	2	0.25191	1
A0A287A8T0	25	K	Uncharacterized protein	RPL7	1	0.0453264	85.212	K(1)NFAELR	2	1.0452	1
A0A287A8T0	225	K	Uncharacterized protein	RPL7	1	0.030743	41.359	K(1)TTHFVEGGDAGNR	3	-0.32121	1
A0A287A8T0	79	K	Uncharacterized protein	RPL7	1	6.43982e-06	152.4	K(1)AGNFYVPAEPK	2	0.69298	1
A0A287A8T0	42	K	Uncharacterized protein	RPL7	1	0.018266	97.071	FAQK(1)MLR	2	-0.969	1
A0A287A8T0	163	K	Uncharacterized protein	RPL7	1	0.0590514	66.138	GYGK(1)INK	2	0.8461	1
A0A287A8T0	109	K	Uncharacterized protein	RPL7	1	0.0100396	120.65	K(1)VLQLLR	2	-0.17667	2
A0A287A8T0	106	K	Uncharacterized protein	RPL7	1	0.0029878	90.827	GINGVSPK(1)VR	2	-1.4137	2
A0A287A8U7	179	K	Uncharacterized protein	---	1	0.00012378	83.395	QSNNK(1)YAASSYLALSASDWK	2	0.30602	1
A0A287A8U7	37	K	Uncharacterized protein	---	1	0.0310428	53.168	ITCSGDLLDEK(1)YTR	2	-2.0742	1
A0A287A8U7	171	K	Uncharacterized protein	---	1	1.21946e-07	132.51	AGGTTVTQGVETTK(1)PSK	2	1.2695	1
A0A287A8W9	275	K	Uncharacterized protein	SEPT2	1	0.000630275	63.302	LYPWGVVEVENPEHNDFLK(1)LR	3	1.8612	1
A0A287A976	190	K	Uncharacterized protein	COPS5	1	0.0117094	66.393	TISAGK(1)VNLGAFR	2	-0.36307	1
A0A287A9H6	52	K	Uncharacterized protein	VAMP2	1	0.000819249	126.39	VNVDK(1)VLER	2	-0.29417	1
A0A287A9H6	83	K	Uncharacterized protein	VAMP2	1	1.37501e-07	113.54	ADALQAGASQFETSAAK(1)LK	2	-0.66411	1
A0A287A9P3	1464	K	Myosin light chain kinase, smooth muscle	MYLK	1	0.026619	63.32	IK(1)LIDFGLAR	2	-0.29908	1
A0A287A9S3	68	K	Uncharacterized protein	TPD52	1	0.0171027	108	HLAEIK(1)R	2	0.63586	1
A0A287A9T4	107	K	Uncharacterized protein	HSP90AB1	1	8.19135e-08	133.86	ADLINNLGTIAK(1)SGTK	3	-0.61383	5
A0A287A9T4	219	K	Uncharacterized protein	HSP90AB1	1	0.00541825	54.834	HSQFIGYPITLYLEK(1)ER	3	0.14192	1
A0A287A9T4	577	K	Uncharacterized protein	HSP90AB1	1	9.02165e-09	197.73	VEK(1)VTISNR	2	3.0569	2
A0A287A9T4	568	K	Uncharacterized protein	HSP90AB1	1	0.00755879	93.649	LMK(1)EILDK	2	-0.069009	1
A0A287A9T4	411	K	Uncharacterized protein	HSP90AB1	1	6.38349e-12	165.16	K(1)CLELFSELAEDKENYK	3	-0.14532	1
A0A287A9T4	574	K	Uncharacterized protein	HSP90AB1	0.91771	0.000320132	123.42	K(0.918)VEK(0.082)VTISNR	3	1.2822	1
A0A287A9Y6	147	K	40S ribosomal protein S7	RPS7	1	0.00676833	120.49	VK(1)LDGSR	2	0.087075	1
A0A287A9Y6	74	K	40S ribosomal protein S7	RPS7	1	0.00387437	108.74	SFQK(1)IQVR	2	-1.8614	1
A0A287A9Y6	155	K	40S ribosomal protein S7	RPS7	1	0.0216984	59.597	LIK(1)VHLDK	3	-0.29791	1
A0A287A9Y6	90	K	40S ribosomal protein S7	RPS7	1	0.00588697	67.997	FSGK(1)HVVFIAQR	3	0.084177	1
A0A287A9Y6	142	K	40S ribosomal protein S7	RPS7	1	1.81713e-10	128.29	TLTAVHDAILEDLVFPSEIVGK(1)R	3	0.20463	2
A0A287A9Y6	178	K	40S ribosomal protein S7	RPS7	1	0.000674333	115.78	VETFSGVYK(1)K	2	-0.1694	1
A0A287AA07	704	K	Exocyst complex component 8	EXOC8	1	0.0191106	70.028	PAK(1)QLQDLR	2	0.44951	1
A0A287AA21	273	K	Uncharacterized protein	ECHS1	1	0.0132725	76.165	K(1)EGMTAFVEK	2	1.1739	1
A0A287AA97	1511	K	HECT, UBA and WWE domain containing 1, E3 ubiquitin protein ligase	HUWE1	1	0.00616723	85.813	VCDLIMTAIK(1)R	2	-2.2065	1
A0A287AAE2	101	K	Dihydropteridine reductase	QDPR	1	0.00836754	73.951	SLFK(1)NCDLMWK	2	-0.95237	1
A0A287AAE2	126	K	Dihydropteridine reductase	QDPR	1	8.98648e-06	128.74	HLK(1)EGGLLTLAGAK	2	0.76152	2
A0A287AAP0	233	K	Uncharacterized protein	LOC100522130	1	0.00110403	77.644	DSVADPHNLK(1)ICCR	3	0.37001	1
A0A287AAR4	315	K	Actin, cytoplasmic 1	ACTB	1	1.21669e-07	152.07	MQK(1)EITALAPSTMK	2	-0.45437	10
A0A287AAR4	50	K	Actin, cytoplasmic 1	ACTB	1	3.42568e-18	166.34	HQGVMVGMGQK(1)DSYVGDEAQSK	3	1.4214	18
A0A287AAR4	215	K	Actin, cytoplasmic 1	ACTB	1	6.46289e-25	192.12	EK(1)LCYVALDFEQEMATAASSSSLEK	2	-0.1331	3
A0A287AAR4	191	K	Actin, cytoplasmic 1	ACTB	1	1.48949e-09	181.98	DLTDYLMK(1)ILTER	2	0.50646	3
A0A287AAR4	291	K	Actin, cytoplasmic 1	ACTB	1	8.61178e-23	178.22	K(1)DLYANTVLSGGTTMYPGIADR	3	-0.12561	11
A0A287AAR4	328	K	Actin, cytoplasmic 1	ACTB	1	0.000783321	127.76	IK(1)IIAPPER	2	-0.018478	3
A0A287AAR4	326	K	Actin, cytoplasmic 1	ACTB	1	1.7323e-05	129.37	EITALAPSTMK(1)IK	3	-0.078994	6
A0A287AAR4	61	K	Actin, cytoplasmic 1	ACTB	1	2.64024e-12	215.08	DSYVGDEAQSK(1)R	3	2.2224	5
A0A287AAR4	113	K	Actin, cytoplasmic 1	ACTB	1	3.92598e-12	140.63	VAPEEHPVLLTEAPLNPK(1)ANR	4	-0.23733	11
A0A287AB52	100	K	Microfibril associated protein 4	MFAP4	1	0.00653499	72.2	GWNDYK(1)LGFGR	2	1.0359	1
A0A287AB58	13	K	Ubiquitin-like modifier	ISG15	1	0.0237422	62.088	MLGGK(1)EILVPLR	2	-0.087106	1
A0A287AB86	152	K	Signal transducer and activator of transcription	STAT1	1	0.0106901	64.441	DK(1)VMCIEHEIK	3	-0.044896	1
A0A287AB86	209	K	Signal transducer and activator of transcription	STAT1	1	0.0141315	80.688	MYLMLDNK(1)R	2	0.88034	1
A0A287AB86	138	K	Signal transducer and activator of transcription	STAT1	1	0.00189733	62.617	FNQTQSGNIQSTVMLDK(1)HK	3	-0.36066	1
A0A287AB86	140	K	Signal transducer and activator of transcription	STAT1	1	0.000686068	166.52	HK(1)ELDSK	2	0.8612	1
A0A287ABD1	69	K	Abhydrolase domain containing 10	ABHD10	1	0.0358354	42.059	TSVSFLSRPDLPNLAYK(1)K	3	0.77056	1
A0A287ABG2	164	K	Proliferating cell nuclear antigen	PCNA	1	5.38992e-09	129.88	DLSHIGDAVVISCAK(1)DGVK	3	0.75081	1
A0A287ABG2	80	K	Proliferating cell nuclear antigen	PCNA	1	0.00160593	83.692	ILK(1)CAGNEDIITLR	2	0.93044	1
A0A287AC42	52	K	VAMP associated protein A	VAPA	1	0.0218011	104.37	VK(1)TTAPR	2	0.87534	1
A0A287AC42	205	K	VAMP associated protein A	VAPA	1	3.96046e-07	126.84	K(1)VAHSEKPGSTSAASFR	3	0.37513	1
A0A287AC42	211	K	VAMP associated protein A	VAPA	1	0.00780418	60.489	VAHSEK(1)PGSTSAASFR	3	-1.1489	1
A0A287ACK2	217	K	Rap1 GTPase-GDP dissociation stimulator 1	RAP1GDS1	1	0.0113564	70.942	NLAIPVVNK(1)AK	2	-0.59381	1
A0A287ACN2	4	K	Uncharacterized protein	ADIRF	1	0.000303864	142.98	ASK(1)GLQDLK	2	-0.4807	1
A0A287ACN2	47	K	Uncharacterized protein	ADIRF	1	1.4642e-09	168.1	AMDQVAK(1)STQETIDK	2	0.4668	3
A0A287ACN9	150	K	Fibrillarin	FBL	1	0.0229696	51.495	LAAAILGGVDQIHIK(1)PGAK	3	-1.456	1
A0A287ACY7	30	K	Proteasome 26S subunit, non-ATPase 10	PSMD10	1	0.000532335	96.957	ILADK(1)SLATR	2	0.8898	1
A0A287AD09	208	K	Uncharacterized protein	NAP1L1	1	0.0542937	55.898	NVTLK(1)TIK	2	-0.24087	1
A0A287AD32	487	K	YTH N6-methyladenosine RNA binding protein 2	YTHDF2	1	0.00410168	85.924	DTQEVPLEK(1)AK	2	0.73473	1
A0A287ADA9	475	K	Glutamate-cysteine ligase catalytic subunit	GCLC	1	9.08027e-05	135.8	VDENMIAAQK(1)R	2	1.7772	1
A0A287ADH9	110	K	Chloride intracellular channel protein	CLIC4	1	0.00189648	65.022	LSPK(1)HPESNTAGMDIFAK	3	0.23945	1
A0A287ADI4	19	K	Catenin beta interacting protein 1	CTNNBIP1	1	0.00854001	90.434	SPEEMYIQQK(1)VR	2	-0.56962	1
A0A287ADK3	360	K	Aldehyde dehydrogenase 7 family member A1	ALDH7A1	1	0.00558463	86.911	K(1)EGGTVVYGGK	2	-0.23501	1
A0A287ADK3	470	K	Aldehyde dehydrogenase 7 family member A1	ALDH7A1	1	2.35671e-14	115.72	GSDCGIVNVNIPTSGAEIGGAFGGEK(1)HTGGGR	3	0.23431	3
A0A287ADK3	484	K	Aldehyde dehydrogenase 7 family member A1	ALDH7A1	1	0.014423	67.519	ESGSDAWK(1)QYMR	2	-2.4551	1
A0A287ADK3	322	K	Aldehyde dehydrogenase 7 family member A1	ALDH7A1	1	0.000898344	123.35	LTK(1)AYAQIR	2	-1.1685	1
A0A287AE24	147	K	Uncharacterized protein	---	1	2.3088e-13	144.57	WK(1)VDGVVQSSGILDSVTEQDSK	2	-0.78758	3
A0A287AE24	73	K	Uncharacterized protein	---	1	2.42154e-11	157.07	FSGSGSGTDFTLK(1)ISR	2	0.61226	4
A0A287AE63	38	K	Neural precursor cell expressed, developmentally down-regulated 8	NEDD8	1	2.65869e-07	173.04	LIYSGK(1)QMNDEK	2	-0.68879	1
A0A287AE76	333	K	60S ribosomal protein L4	RPL4	1	0.00599931	89.029	LNPYAK(1)TMR	2	1.4229	1
A0A287AE76	182	K	60S ribosomal protein L4	RPL4	1	0.00450078	143.85	K(1)VYASQR	2	-0.66095	1
A0A287AE76	239	K	60S ribosomal protein L4	RPL4	1	0.000102911	101.39	LNILK(1)LAPGGHVGR	3	0.017174	1
A0A287AE76	14	K	60S ribosomal protein L4	RPL4	1	1.36536e-11	179.56	PLISVYSEK(1)GESSGK	2	0.2556	2
A0A287AE76	327	K	60S ribosomal protein L4	RPL4	1	0.00124644	104.01	IMLK(1)LNPYAK	2	-1.2413	1
A0A287AE76	294	K	60S ribosomal protein L4	RPL4	1	0.0024719	103.55	ILK(1)SPEIQR	2	0.087798	1
A0A287AE76	140	K	60S ribosomal protein L4	RPL4	1	0.000760894	61.963	YAICSALAASALPALVMSK(1)GHR	3	-0.3197	1
A0A287AE80	15	K	Uncharacterized protein	LOC100622246	1	3.28817e-05	99.747	VAVVTGGNK(1)GIGLAIVR	2	0.25947	1
A0A287AE80	150	K	Uncharacterized protein	LOC100622246	1	8.00829e-05	115.91	K(1)EGWPSTAYGVTK	2	-0.8164	2
A0A287AE80	121	K	Uncharacterized protein	LOC100622246	1	0.00031966	95.428	ALNNCSPELQQK(1)FK	2	2.3474	1
A0A287AEG8	27	K	60S ribosomal protein L10	RPL10	1	0.031802	68.224	YMVK(1)SCGK	2	-0.1947	1
A0A287AEG8	147	K	60S ribosomal protein L10	RPL10	1	3.82223e-05	113.24	LIPDGCGVK(1)YIPNR	2	-0.2888	1
A0A287AEG8	137	K	60S ribosomal protein L10	RPL10	1	3.24064e-14	198.48	FNADEFENMVAEK(1)R	2	-0.27684	1
A0A287AEG8	70	K	60S ribosomal protein L10	RPL10	1	0.014423	67.519	GAFGK(1)PQGTVAR	2	2.1726	1
A0A287AEH1	2450	K	Laminin subunit alpha 5	LAMA5	1	0.0479604	59.368	TPLLEK(1)MR	2	-0.71013	1
A0A287AEK2	265	K	cAMP-dependent protein kinase type II-alpha regulatory subunit	PRKAR2A	1	0.00271882	89.805	IVDVIGEK(1)IYK	2	-0.17772	1
A0A287AEV6	153	K	CD99 molecule (Xg blood group)	CD99	1	1.15633e-06	114.63	LCFK(1)ENADQGEVNMENR	2	-0.092709	1
A0A287AFJ8	323	K	Glutamate dehydrogenase	---	1	0.00532171	67.019	LQHGTLLGFPK(1)AK	3	0.78942	1
A0A287AFU3	1056	K	Dynein axonemal heavy chain 17	DNAH17	1	0.0296088	69.598	QAVLNSIK(1)R	2	-0.27319	1
A0A287AG37	373	K	G3BP stress granule assembly factor 2	G3BP2	1	0.0551581	82.671	LNVEEK(1)K	2	-0.13749	1
A0A287AG37	358	K	G3BP stress granule assembly factor 2	G3BP2	1	0.000335837	125.82	ILIAK(1)PIMFR	2	-0.26213	1
A0A287AG39	8	K	Small nuclear ribonucleoprotein-associated protein	---	1	0.010065	65.179	SSK(1)MLQHIDYR	3	0.42611	1
A0A287AG39	32	K	Small nuclear ribonucleoprotein-associated protein	---	1	0.00153509	93.839	IFIGTFK(1)AFDK	2	0.32837	1
A0A287AG39	36	K	Small nuclear ribonucleoprotein-associated protein	---	1	0.00249223	65.105	AFDK(1)HMNLILCDCDEFR	3	0.51271	1
A0A287AG93	137	K	Splicing factor 3b subunit 3	SF3B3	1	0.00521353	82.803	AVMISAIEK(1)QK	2	0.66213	1
A0A287AGI9	83	K	Uncharacterized protein	---	1	0.00877507	83.948	TVANMIK(1)GK	2	-0.95049	1
A0A287AH93	633	K	Extended synaptotagmin 1	ESYT1	1	0.0409313	57.859	FLGGLVK(1)GK	2	-3.3375	1
A0A287AHM1	49	K	ATP synthase subunit gamma	ATP5C1	1	0.00881829	83.869	SMK(1)MVAAAK	2	-0.076557	1
A0A287AHM1	43	K	ATP synthase subunit gamma	ATP5C1	1	0.0240368	90.37	NIQK(1)ITK	2	0.098777	1
A0A287AHM1	129	K	ATP synthase subunit gamma	ATP5C1	1	0.0103803	72.531	EVK(1)IVGVGDK	2	-0.068218	1
A0A287AHM1	115	K	ATP synthase subunit gamma	ATP5C1	1	0.00420614	74.789	QIK(1)SEVANLTAAGK	2	1.0398	1
A0A287AHU8	216	K	Quinone oxidoreductase	CRYZ	1	0.0130693	63.682	GSSIK(1)GVALYSSTK	2	0.059192	1
A0A287AHU8	211	K	Quinone oxidoreductase	CRYZ	1	0.00707722	80.706	DTMTK(1)GSSIK	2	0.25353	1
A0A287AID2	261	K	Tropomyosin alpha-3 chain	TPM3	0.993923	5.24536e-05	113.76	TIDDLEDK(0.006)LK(0.994)CTK	3	1.7716	1
A0A287AID2	217	K	Tropomyosin alpha-3 chain	TPM3	0.999993	2.5638e-09	191.63	YSQK(1)EDKYEEEIK	2	-0.92352	3
A0A287AID2	70	K	Tropomyosin alpha-3 chain	TPM3	1	5.28179e-05	138.89	DAQEK(1)LELAEK	2	-0.50105	1
A0A287AID2	213	K	Tropomyosin alpha-3 chain	TPM3	1	1.69986e-06	156.14	SLEAQAEK(1)YSQK	2	0.24277	1
A0A287AID2	168	K	Tropomyosin alpha-3 chain	TPM3	1	0.00756307	83.182	K(1)LVIIEGDLER	2	-0.10099	1
A0A287AID2	220	K	Tropomyosin alpha-3 chain	TPM3	1	0.00661869	87.895	EDK(1)YEEEIK	2	-1.4555	1
A0A287AID2	15	K	Tropomyosin alpha-3 chain	TPM3	1	0.000640859	133.23	LDK(1)ENALDR	2	-0.38877	2
A0A287AID2	76	K	Tropomyosin alpha-3 chain	TPM3	1	0.0414265	87.323	LELAEK(1)K	2	-0.18355	1
A0A287AIM5	8	K	CCHC-type zinc finger nucleic acid binding protein	CNBP	1	0.000310061	117.7	SSNECFK(1)CGR	2	-0.52147	1
A0A287AIM5	96	K	CCHC-type zinc finger nucleic acid binding protein	CNBP	1	0.000605489	80.905	EQCCYNCGK(1)PGHLAR	3	-0.10437	1
A0A287AJ96	246	K	Catenin alpha 1	CTNNA1	1	0.00888663	76.228	VVEDGILK(1)LR	2	0.16647	2
A0A287AJ96	856	K	Catenin alpha 1	CTNNA1	1	0.000145261	77.969	TIADHCPDSACK(1)QDLLAYLQR	3	-1.6954	1
A0A287AJJ8	187	K	Uncharacterized protein	VCAN	1	0.0412058	66.962	FILVLNEK(1)K	2	-0.70801	1
A0A287AJQ2	225	K	Phosphoglycerate mutase	PGAM1	0.865689	0.00028464	82.01	NLK(0.866)PIK(0.134)PMQFLGDEETVR	3	-0.20657	1
A0A287AJQ2	176	K	Phosphoglycerate mutase	PGAM1	1	0.00710746	50.966	ALPFWNEEIVPQIK(1)EGK	3	-0.97511	1
A0A287AJQ2	5	K	Phosphoglycerate mutase	PGAM1	1	0.000461464	133.23	AAYK(1)LVLIR	2	-0.24003	1
A0A287AJT7	33	K	Uncharacterized protein	RPL28	1	7.90431e-10	188.91	QTYSTEPNNLK(1)AR	2	2.5667	1
A0A287AJT7	58	K	Uncharacterized protein	RPL28	1	0.0199194	56.121	TVGVEPAADGK(1)GVVVVMK	2	0.27656	1
A0A287AJT7	65	K	Uncharacterized protein	RPL28	1	0.00333549	120.65	GVVVVMK(1)R	2	-0.61918	1
A0A287AKI9	249	K	Lysine--tRNA ligase	KARS	1	0.00314296	111.74	SK(1)IITYIR	2	1.1487	1
A0A287AKQ5	80	K	LSM4 homolog, U6 small nuclear RNA and mRNA degradation associated	LSM4	1	4.2453e-05	103.01	IPDEIIDMVK(1)EEVVAK	2	1.0755	1
A0A287AKV4	155	K	Uncharacterized protein	TCP1	1	1.8493e-05	136.7	IACLDFSLQK(1)TK	2	-0.015959	1
A0A287AKV4	21	K	Uncharacterized protein	TCP1	1	0.000922141	122.44	NADELVK(1)QK	2	-1.6162	1
A0A287AKV4	111	K	Uncharacterized protein	TCP1	1	9.08883e-08	149.82	YPVNSINILK(1)AHGR	3	0.3437	2
A0A287AKV4	406	K	Uncharacterized protein	TCP1	1	0.00192925	89.805	WIGLDLVNGK(1)PR	2	0.98601	1
A0A287AKV4	277	K	Uncharacterized protein	TCP1	1	0.0173277	51.829	ICDDELILIK(1)NTK	3	0.02436	1
A0A287AKV4	145	K	Uncharacterized protein	TCP1	1	0.0415208	43.432	IVNAK(1)IACLDFSLQK	3	1.1453	1
A0A287AKV4	23	K	Uncharacterized protein	TCP1	1	0.00114605	82.437	QK(1)IHPTSVISGYR	2	-0.79882	2
A0A287AKV4	65	K	Uncharacterized protein	TCP1	1	3.1108e-07	146.59	DCLINAAK(1)TSMSSK	2	0.41766	2
A0A287AKV4	422	K	Uncharacterized protein	TCP1	1	0.000295989	104.49	QAGVFEPTIVK(1)VK	2	0.51827	2
A0A287AKZ5	56	K	Uncharacterized protein	EIF1AX	1	0.00756307	83.182	LEAMCFDGVK(1)R	2	-0.22439	1
A0A287ALB2	902	K	SWI/SNF related, matrix associated, actin dependent regulator of chromatin subfamily c member 2	SMARCC2	1	7.86998e-11	131.56	DIGEGNLSTAAAAALAAAAVK(1)AK	3	-0.11051	1
A0A287ALD7	43	K	Guanine nucleotide-binding protein subunit gamma	---	1	0.00895345	124.89	K(1)VVQQLR	2	-1.08	1
A0A287ALI7	18	K	Core histone macro-H2A	H2AFY	1	0.00834751	66.795	SAK(1)AGVIFPVGR	2	-1.379	1
A0A287ALI7	291	K	Core histone macro-H2A	H2AFY	0.999998	0.0041438	71.98	TVK(1)NCLALADDKK	3	-2.8426	2
A0A287ALZ4	124	K	Actin-related protein 2/3 complex subunit 3	ARPC3	0.999997	0.0110155	61.165	LCEK(1)VFDPQNDKPSK	3	-1.3757	1
A0A287AM26	468	K	Arginyl aminopeptidase	RNPEP	1	0.00977611	73.927	K(1)VDSIPGLEFDR	2	0.47721	1
A0A287AM26	598	K	Arginyl aminopeptidase	RNPEP	1	0.000202722	138.08	EFLCSQGK(1)QK	2	1.2674	1
A0A287AMC3	70	K	Cathepsin C	CTSC	1	0.00239164	83.692	K(1)LDTAYDDFGNSGR	2	-1.9671	1
A0A287AMD3	344	K	KH-type splicing regulatory protein	KHSRP	1	0.00861812	50.966	GSPQQIDHAK(1)QLIEEK	3	1.5509	1
A0A287AME4	7	K	Uncharacterized protein	RPL37A	1	0.0591289	77.741	K(1)VGIVGK	2	-0.68865	1
A0A287AME4	44	K	Uncharacterized protein	RPL37A	1	4.65352e-05	156.48	YTCSFCGK(1)TK	2	-0.88556	1
A0A287AMM0	7	K	TIA1 cytotoxic granule associated RNA binding protein like 1	TIAL1	1	0.0115153	78.932	VVK(1)DMATGK	2	-2.5657	1
A0A287AMR4	538	K	Spectrin alpha, non-erythrocytic 1	SPTAN1	1	0.0115711	50.305	LIDVNHYAK(1)DEVAAR	3	-0.15868	1
A0A287AMR4	1706	K	Spectrin alpha, non-erythrocytic 1	SPTAN1	1	6.92861e-35	264.3	K(1)LSDDNTIGQEEIQQR	2	0.04739	1
A0A287AMR4	1788	K	Spectrin alpha, non-erythrocytic 1	SPTAN1	1	2.37376e-06	146.59	K(1)HEAFETDFTVHK	2	0.11722	3
A0A287AMR4	1661	K	Spectrin alpha, non-erythrocytic 1	SPTAN1	1	0.000255415	122.7	K(1)LLVSSEDYGR	2	-0.051085	1
A0A287AMR4	812	K	Spectrin alpha, non-erythrocytic 1	SPTAN1	0.999933	0.0276749	53.381	EKEPIVGSTDYGK(1)DEDSAEALLK	3	0.61825	1
A0A287AMR4	188	K	Spectrin alpha, non-erythrocytic 1	SPTAN1	1	0.0025344	153.08	K(1)HEGLER	2	0.14338	1
A0A287AMR4	1065	K	Spectrin alpha, non-erythrocytic 1	SPTAN1	1	0.00912418	83.309	TASPWK(1)SAR	2	-0.27754	1
A0A287AMR4	1160	K	Spectrin alpha, non-erythrocytic 1	SPTAN1	1	2.73737e-24	233.49	DLAALGDK(1)VNSLGETAER	2	1.1761	1
A0A287AMR4	1940	K	Spectrin alpha, non-erythrocytic 1	SPTAN1	1	0.00355735	148.28	HAALMK(1)R	2	0.13822	1
A0A287AMR4	1592	K	Spectrin alpha, non-erythrocytic 1	SPTAN1	1	2.17994e-07	95.742	LK(1)DLNSQADSLMTSSAFDTSQVK	3	-0.54753	1
A0A287AMR4	525	K	Spectrin alpha, non-erythrocytic 1	SPTAN1	1	0.00109523	123.86	IDALEK(1)AGQK	2	0.7248	1
A0A287AMR4	1815	K	Spectrin alpha, non-erythrocytic 1	SPTAN1	1	0.000654911	107.09	DVCANGQDLVK(1)K	2	-1.1892	1
A0A287AMR4	650	K	Spectrin alpha, non-erythrocytic 1	SPTAN1	1	0.00988216	97.431	K(1)QEALVAR	2	-0.28106	1
A0A287AMR4	1206	K	Spectrin alpha, non-erythrocytic 1	SPTAN1	1	3.78782e-05	144.57	AK(1)LGDSHDLQR	2	-0.064917	2
A0A287AMR4	738	K	Spectrin alpha, non-erythrocytic 1	SPTAN1	1	7.54575e-07	98.727	AVTQK(1)GNAMVEEGHFAAEDVK	3	0.22461	1
A0A287AMR4	1705	K	Spectrin alpha, non-erythrocytic 1	SPTAN1	1	3.71401e-06	92.098	LEAELAAHEPAIQGVLDTGK(1)K	3	0.22504	2
A0A287AMR4	1415	K	Spectrin alpha, non-erythrocytic 1	SPTAN1	1	0.00546802	139.31	AQMIEK(1)R	2	0.35864	1
A0A287AMR4	484	K	Spectrin alpha, non-erythrocytic 1	SPTAN1	1	0.0095534	90.709	SWVNEK(1)MK	2	-0.38875	1
A0A287AMR4	400	K	Spectrin alpha, non-erythrocytic 1	SPTAN1	1	1.25668e-06	197.3	K(1)HEDFEK	2	0.086869	1
A0A287AMR4	706	K	Spectrin alpha, non-erythrocytic 1	SPTAN1	1	5.923e-05	127.87	GK(1)DLIGVQNLLK	2	-0.41865	1
A0A287AMR4	1291	K	Spectrin alpha, non-erythrocytic 1	SPTAN1	1	0.00165205	98.898	EK(1)LDILEQER	2	1.643	1
A0A287AMR4	1468	K	Spectrin alpha, non-erythrocytic 1	SPTAN1	1	5.75694e-06	109.72	HQK(1)HQAFEAELHANADR	4	0.43638	1
A0A287AMR4	1364	K	Spectrin alpha, non-erythrocytic 1	SPTAN1	0.999772	9.24447e-06	115.04	KHEDFDK(1)AINVQEEK	3	0.10263	2
A0A287AMR4	1146	K	Spectrin alpha, non-erythrocytic 1	SPTAN1	1	0.0116893	114.2	K(1)HEGFER	2	0.36766	1
A0A287AMR4	717	K	Spectrin alpha, non-erythrocytic 1	SPTAN1	1	7.67933e-12	177.3	K(1)HQALQAEIAGHEPR	3	0.16687	1
A0A287AMR4	611	K	Spectrin alpha, non-erythrocytic 1	SPTAN1	1	2.4114e-05	109.04	K(1)HALLEADVAAHQDR	4	0.24252	2
A0A287AMR4	671	K	Spectrin alpha, non-erythrocytic 1	SPTAN1	1	0.00143166	133.98	QK(1)LADSLR	2	-1.638	1
A0A287AMR4	1507	K	Spectrin alpha, non-erythrocytic 1	SPTAN1	1	3.1537e-06	136.7	GACAGSEEAVK(1)AR	2	0.25856	1
A0A287AMR4	1804	K	Spectrin alpha, non-erythrocytic 1	SPTAN1	1	5.43921e-05	115.68	VK(1)DVCANGQDLVK	2	1.0436	1
A0A287AMR4	954	K	Spectrin alpha, non-erythrocytic 1	SPTAN1	1	4.48149e-05	90.385	QEQIDSQYHSLLELGEK(1)R	3	-0.014869	1
A0A287AMR4	1975	K	Spectrin alpha, non-erythrocytic 1	SPTAN1	1	0.000599261	101.72	KVEDLFLTFAK(1)K	3	0.073191	1
A0A287AMR4	502	K	Spectrin alpha, non-erythrocytic 1	SPTAN1	1	1.46872e-08	127.97	TATDEAYKDPSNLQGK(1)VQK	3	-0.46543	1
A0A287AMR4	1391	K	Spectrin alpha, non-erythrocytic 1	SPTAN1	1	3.445e-07	91.416	IAALQSFADQLIAAGHYAK(1)GDISSR	3	0.45165	1
A0A287AMR4	695	K	Spectrin alpha, non-erythrocytic 1	SPTAN1	1	0.00104798	101.39	EK(1)EPIAASTNR	2	2.3982	1
A0A287AMR4	121	K	Spectrin alpha, non-erythrocytic 1	SPTAN1	1	4.70549e-06	151.98	TK(1)QDEVNAAWQR	2	0.83978	1
A0A287AMR4	505	K	Spectrin alpha, non-erythrocytic 1	SPTAN1	1	4.60474e-07	117.18	VQK(1)HQAFEAELSANQSR	3	-0.16068	1
A0A287AMR4	610	K	Spectrin alpha, non-erythrocytic 1	SPTAN1	1	1.1482e-05	159.83	DLTNVQNLQK(1)K	2	-0.16407	1
A0A287AMR4	1576	K	Spectrin alpha, non-erythrocytic 1	SPTAN1	1	6.12054e-09	154.46	K(1)HQLLEADISAHEDR	3	-0.39667	3
A0A287AMR4	1613	K	Spectrin alpha, non-erythrocytic 1	SPTAN1	0.788472	2.29181e-10	126.04	DLNSQADSLMTSSAFDTSQVK(0.788)DK(0.212)R	3	-0.61221	1
A0A287AMR4	1358	K	Spectrin alpha, non-erythrocytic 1	SPTAN1	1	0.0025344	153.08	K(1)HEDFDK	2	-0.80051	1
A0A287AMR4	562	K	Spectrin alpha, non-erythrocytic 1	SPTAN1	1	0.00460626	84.507	LLEATELK(1)GIK	2	0.24218	1
A0A287AMR4	1840	K	Spectrin alpha, non-erythrocytic 1	SPTAN1	1	0.000373385	111.86	VSDLEK(1)AAAQR	2	1.1143	1
A0A287AMR4	961	K	Spectrin alpha, non-erythrocytic 1	SPTAN1	1	0.0210661	76.478	GMLEK(1)SCK	2	-1.0234	1
A0A287AMR4	1409	K	Spectrin alpha, non-erythrocytic 1	SPTAN1	1	0.00121172	138.4	LK(1)AQMIEK	2	3.7326	1
A0A287AMR4	1955	K	Spectrin alpha, non-erythrocytic 1	SPTAN1	1	0.000435031	108.7	K(1)LLEAQSHFR	3	-0.88749	1
A0A287AMR4	716	K	Spectrin alpha, non-erythrocytic 1	SPTAN1	1	0.00145217	102.52	DLIGVQNLLK(1)K	2	-0.3087	2
A0A287AMR4	164	K	Spectrin alpha, non-erythrocytic 1	SPTAN1	1	0.00402034	82.069	DVDETISWIK(1)EK	2	-0.079397	1
A0A287AMR4	1575	K	Spectrin alpha, non-erythrocytic 1	SPTAN1	1	0.000221196	125.23	DLASVNNLLK(1)K	2	0.030002	1
A0A287AMR4	1929	K	Spectrin alpha, non-erythrocytic 1	SPTAN1	1	0.0147712	69.864	HVQSK(1)AIEAR	2	0.20292	1
A0A287AMR4	1924	K	Spectrin alpha, non-erythrocytic 1	SPTAN1	1	1.847e-06	155.14	DQLLAAK(1)HVQSK	2	-2.618	2
A0A287AMR4	823	K	Spectrin alpha, non-erythrocytic 1	SPTAN1	1	1.11422e-11	143.57	K(1)HEALMSDLSAYGSSIQALR	2	-3.2644	2
A0A287AMT2	1568	K	Laminin subunit beta 2	LAMB2	1	0.0104487	77.744	K(1)AQGVLAAQVR	2	-0.29804	1
A0A287AMU3	33	K	Uncharacterized protein	---	1	0.000110863	94.487	AVIYNPATQADWTAK(1)K	2	0.20825	1
A0A287AMU3	34	K	Uncharacterized protein	---	1	0.010668	86.898	K(1)LVWIPSER	2	0.67324	1
A0A287AN36	78	K	Uncharacterized protein	MLPH	1	0.0422697	86.866	LLSAPK(1)R	2	-3.9224	1
A0A287AN48	405	K	Radixin	RDX	1	0.000900903	96.82	SAIAK(1)QAADQMK	2	-1.5438	1
A0A287AN65	562	K	Exportin 1	XPO1	1	0.0089593	72.29	QLGSILK(1)TNVR	2	-0.706	1
A0A287AN65	549	K	Exportin 1	XPO1	1	0.00518081	77.776	NVDILK(1)DPETVK	2	0.27529	1
A0A287AN65	208	K	Exportin 1	XPO1	1	1.07065e-11	221.52	EHGQLIEK(1)R	2	-0.20462	1
A0A287AN65	400	K	Exportin 1	XPO1	1	0.0103529	81.017	DLLGLCEQK(1)R	2	1.5797	1
A0A287ANM8	177	K	Uncharacterized protein	C13H21orf33	1	0.00357204	50.232	EFHGAGK(1)PIGLCCIAPVLAAK	3	-0.15439	2
A0A287ANN7	59	K	Eukaryotic translation elongation factor 1 delta	EEF1D	1	6.02512e-07	80.729	ENIQK(1)SLAGSSGPGASSGPSGDHSELVIR	3	0.16052	1
A0A287ANN7	241	K	Eukaryotic translation elongation factor 1 delta	EEF1D	1	0.0159137	64.224	K(1)LQIQCVVEDDK	2	-0.63681	1
A0A287ANN7	117	K	Eukaryotic translation elongation factor 1 delta	EEF1D	1	7.10705e-05	113.42	LSALEK(1)TSPAHR	3	0.30989	1
A0A287ANN7	10	K	Eukaryotic translation elongation factor 1 delta	EEF1D	1	0.000195199	98.508	ATNFLVHEK(1)VWFDK	2	-0.84315	1
A0A287ANN7	187	K	Eukaryotic translation elongation factor 1 delta	EEF1D	0.99969	0.0144292	100.25	AK(1)KPALVAK	2	0.62161	1
A0A287ANZ8	53	K	Uncharacterized protein	THY1	1	7.46797e-06	110.32	K(1)HVLLGTVGVPEHSYR	4	0.36684	2
A0A287AP48	512	K	Uncharacterized protein	PABPC1	1	0.00225591	88.596	TVPQYK(1)YAAGVR	2	0.3235	1
A0A287AP48	78	K	Uncharacterized protein	PABPC1	1	1.48733e-06	147.26	ALDTMNFDVIK(1)GK	2	-0.17107	2
A0A287AP66	40	K	Uncharacterized protein	RPL12	1	0.000777149	113.15	IGPLGLSPK(1)K	2	-0.59989	1
A0A287APA1	68	K	Uncharacterized protein	NIPSNAP2	1	0.0126101	92.051	K(1)ETSSLYK	2	-0.70235	1
A0A287APR1	197	K	Uncharacterized protein	RPL18A	1	0.0509899	57.708	QFHDSK(1)IK	2	-1.2985	1
A0A287APR1	59	K	Uncharacterized protein	RPL18A	1	0.0132199	105.2	EYK(1)VVGR	2	1.8928	1
A0A287APR1	89	K	Uncharacterized protein	RPL18A	1	0.000412707	96.745	IFAPNHVVAK(1)SR	3	0.0446	1
A0A287APR1	218	K	Uncharacterized protein	RPL18A	1	0.0103555	93.477	FTTK(1)RPNTFF	2	-0.30949	1
A0A287APR1	184	K	Uncharacterized protein	RPL18A	1	0.000130952	146.11	VEEIAASK(1)CR	2	-0.17995	1
A0A287AQ11	40	K	Solute carrier family 37 member 1	SLC37A1	1	0.0639906	75.109	K(1)PISIVK	2	-0.17401	1
A0A287AQD1	47	K	Uncharacterized protein	---	1	0.0339951	74.301	ALGFEPK(1)K	2	-1.4353	1
A0A287AQE1	45	K	SUMO1 activating enzyme subunit 1	SAE1	1	5.89199e-05	107.74	VLLVGMK(1)GLGAEIAK	2	0.75948	1
A0A287AQG4	363	K	Uncharacterized protein	SYNCRIP	1	5.98067e-05	113.93	AFSQFGK(1)LER	2	-1.2591	1
A0A287AQG4	256	K	Uncharacterized protein	SYNCRIP	1	0.000244065	114.72	TK(1)EQILEEFSK	2	-1.3253	1
A0A287AQG4	91	K	Uncharacterized protein	SYNCRIP	1	4.26664e-05	88.565	DSDLSHVQNK(1)SAFLCGVMK	3	-0.52727	1
A0A287AQG4	100	K	Uncharacterized protein	SYNCRIP	1	0.0310313	57.434	SAFLCGVMK(1)TYR	2	1.1364	1
A0A287AQJ7	17	K	Uncharacterized protein	DHX15	1	0.0458906	47.915	LDLGEDYPSGK(1)K	2	0.69271	1
A0A287AQY1	126	K	Desmin	DES	1	0.00088517	123.86	FANYIEK(1)VR	2	0.76306	1
A0A287ARG2	74	K	Ubiquitin conjugating enzyme E2 N	UBE2N	1	0.000503988	97.716	FMTK(1)IYHPNVDK	2	-2.6814	2
A0A287ARG2	10	K	Ubiquitin conjugating enzyme E2 N	UBE2N	1	0.0157122	113.5	IIK(1)ETQR	2	-0.31211	1
A0A287ARG2	82	K	Ubiquitin conjugating enzyme E2 N	UBE2N	1	0.000707899	106.67	IYHPNVDK(1)LGR	2	1.68	1
A0A287ARU7	69	K	Tyrosine 3-monooxygenase/tryptophan 5-monooxygenase activation protein epsilon	YWHAE	1	1.53842e-06	158.04	IISSIEQK(1)EENK	2	-0.5319	1
A0A287ARU7	50	K	Tyrosine 3-monooxygenase/tryptophan 5-monooxygenase activation protein epsilon	YWHAE	1	1.70875e-11	182.55	NLLSVAYK(1)NVIGAR	3	-0.083832	4
A0A287ARU7	28	K	Tyrosine 3-monooxygenase/tryptophan 5-monooxygenase activation protein epsilon	YWHAE	1	0.000109377	152.54	YDEMVESMK(1)K	2	-0.7354	2
A0A287ARU7	106	K	Tyrosine 3-monooxygenase/tryptophan 5-monooxygenase activation protein epsilon	YWHAE	1	1.44822e-10	124.19	LICCDILDVLDK(1)HLIPAANTGESK	3	-0.32131	1
A0A287ARU7	142	K	Tyrosine 3-monooxygenase/tryptophan 5-monooxygenase activation protein epsilon	YWHAE	1	4.61929e-06	153.75	K(1)EAAENSLVAYK	2	-0.15613	2
A0A287ARU7	118	K	Tyrosine 3-monooxygenase/tryptophan 5-monooxygenase activation protein epsilon	YWHAE	1	3.30086e-09	138.01	HLIPAANTGESK(1)VFYYK	2	0.10103	4
A0A287ARU7	125	K	Tyrosine 3-monooxygenase/tryptophan 5-monooxygenase activation protein epsilon	YWHAE	1	0.00312702	143.12	MK(1)GDYHR	2	-0.18816	1
A0A287ARU7	196	K	Tyrosine 3-monooxygenase/tryptophan 5-monooxygenase activation protein epsilon	YWHAE	1	1.56145e-13	139.44	LAK(1)AAFDDAIAELDTLSEESYK	3	0.37451	1
A0A287ARU7	78	K	Tyrosine 3-monooxygenase/tryptophan 5-monooxygenase activation protein epsilon	YWHAE	1	3.59614e-05	160.86	GGEDK(1)LK	2	-0.73666	3
A0A287ARU7	12	K	Tyrosine 3-monooxygenase/tryptophan 5-monooxygenase activation protein epsilon	YWHAE	1	1.22983e-11	181.26	MDDREDLVYQAK(1)LAEQAER	2	-0.23581	7
A0A287ARY1	13	K	Haloacid dehalogenase like hydrolase domain containing 2	HDHD2	1	0.0239418	67.334	ESK(1)QDLLER	2	-1.4877	2
A0A287ARZ1	126	K	Thioredoxin domain containing 5	TXNDC5	1	7.15966e-10	131.09	VYVAK(1)VDCTAHSELCSAQGVR	3	-0.088192	1
A0A287ASD0	197	K	60S ribosomal protein L5	RPL5	1	7.29326e-07	147.39	K(1)HILGQNVADYMR	2	-0.63867	5
A0A287ASD0	221	K	60S ribosomal protein L5	RPL5	1	0.00869049	100.71	K(1)QFSQYIK	2	-0.080602	1
A0A287ASD0	276	K	60S ribosomal protein L5	RPL5	1	0.0358054	88.029	MSLAQK(1)K	2	-1.8037	2
A0A287ASD0	48	K	60S ribosomal protein L5	RPL5	1	0.00500146	130.77	YNTPK(1)YR	2	-2.4795	1
A0A287ASD0	158	K	60S ribosomal protein L5	RPL5	1	0.00126915	92.247	TTTGNK(1)VFGALK	2	0.63945	1
A0A287ASD0	178	K	60S ribosomal protein L5	RPL5	1	0.000190662	99.069	GAVDGGLSIPHSTK(1)R	2	-3.1447	2
A0A287ASD0	255	K	60S ribosomal protein L5	RPL5	0.832508	0.0102111	93.843	ENPVYEK(0.833)K(0.167)PK	2	0.52219	1
A0A287ASD0	270	K	60S ribosomal protein L5	RPL5	1	0.0181673	87.184	WNRPK(1)MSLAQK	2	2.6975	2
A0A287ASD0	5	K	60S ribosomal protein L5	RPL5	1	0.0199194	94.407	GFVK(1)VVK	2	-0.097858	1
A0A287ASD0	242	K	60S ribosomal protein L5	RPL5	1	0.0452149	85.272	K(1)AHAAIR	2	-1.0331	1
A0A287ASI0	125	K	Keratin 7	KRT7	1	0.0192307	59.248	LLETK(1)WALLQEQK	2	-1.3801	1
A0A287AT48	337	K	Uncharacterized protein	LOC396685	1	9.60731e-05	85.937	FSVSGDYTLHDILPHLGIK(1)K	4	-0.012289	1
A0A287AT48	338	K	Uncharacterized protein	LOC396685	1	1.02286e-22	221.81	K(1)VFSHQADLSGITDQAR	3	0.18902	2
A0A287AUD1	158	K	Echinoderm microtubule associated protein like 4	EML4	1	2.76036e-05	111.83	HK(1)DVIINQEGEYIK	3	0.35097	1
A0A287AUD1	63	K	Echinoderm microtubule associated protein like 4	EML4	1	0.0103035	60.55	LAISEDHVASVK(1)K	3	1.8409	1
A0A287AUQ9	533	K	A-kinase anchoring protein 12	AKAP12	1	1.85935e-06	96.848	VK(1)SATLSSTESAASEMQEEAK	2	-0.62734	1
A0A287AUQ9	412	K	A-kinase anchoring protein 12	AKAP12	1	0.018767	76.943	K(1)LFTSTGLK	2	0.68176	1
A0A287AUQ9	111	K	A-kinase anchoring protein 12	AKAP12	1	0.012689	86.833	VFK(1)FVGFK	2	-0.17237	1
A0A287AUQ9	420	K	A-kinase anchoring protein 12	AKAP12	1	0.0039676	102.07	LFTSTGLK(1)K	2	1.3982	1
A0A287AUQ9	231	K	A-kinase anchoring protein 12	AKAP12	1	4.68446e-08	122.19	SPDSPTSPVASETASPFK(1)K	2	-0.49425	1
A0A287AUQ9	136	K	A-kinase anchoring protein 12	AKAP12	1	0.00233355	93.345	SDTVQLLTVK(1)K	2	0.43136	1
A0A287AUQ9	232	K	A-kinase anchoring protein 12	AKAP12	1	0.00173565	84.687	K(1)FFTQGWAGWR	2	1.1019	1
A0A287AUQ9	411	K	A-kinase anchoring protein 12	AKAP12	1	0.0418887	68.224	VQGSPLK(1)K	2	-1.0095	1
A0A287AUW4	38	K	Uncharacterized protein	LOC100512195	0.998519	0.0227958	86.879	QVAPEK(0.001)PVK(0.999)K	2	0.95913	1
A0A287AUX8	21	K	T-complex protein 1 subunit gamma	CCT3	1	0.00146401	102.4	K(1)VQSGNINAAK	2	-1.0177	1
A0A287AUX8	452	K	T-complex protein 1 subunit gamma	CCT3	1	1.19344e-11	155.56	ELGIWEPLAVK(1)LQTYK	3	-0.17761	2
A0A287AUX8	303	K	T-complex protein 1 subunit gamma	CCT3	1	0.000164124	101.3	EEDIGTGAGLLEIK(1)K	2	-0.70584	1
A0A287AUX8	139	K	T-complex protein 1 subunit gamma	CCT3	1	0.000300286	119.39	K(1)ISTPVDTNNR	2	-0.18355	1
A0A287AUX8	138	K	T-complex protein 1 subunit gamma	CCT3	1	0.00171832	99.752	ALDDMISTLK(1)K	2	-0.22994	1
A0A287AUX8	15	K	T-complex protein 1 subunit gamma	CCT3	1	9.08027e-05	135.8	PVLVLSQNTK(1)R	2	0.41554	1
A0A287AUX8	375	K	T-complex protein 1 subunit gamma	CCT3	1	0.000893345	50.767	NVLLDPQLVPGGGASEMAVAHALTEK(1)SK	3	0.14869	1
A0A287AUX8	320	K	T-complex protein 1 subunit gamma	CCT3	1	0.000875103	108.7	DPK(1)ACTILLR	2	0.3933	1
A0A287AUX8	477	K	T-complex protein 1 subunit gamma	CCT3	1	0.0107706	66.056	IDDIVSGHK(1)K	3	0.2403	1
A0A287AV25	118	K	Thimet oligopeptidase	THOP1	1	0.0324784	45.368	YPHYFPLLK(1)K	3	0.34271	1
A0A287AV54	398	K	Acyl-CoA synthetase family member 2	ACSF2	1	0.0617597	57.59	AIINK(1)MNMK	2	0.017524	1
A0A287AVA9	44	K	Uncharacterized protein	LOC396685	1	0.000167121	66.372	GQITK(1)LPAHNTAVVSSNTDFAFSLYK	3	1.0404	1
A0A287AVG1	34	K	26S proteasome regulatory subunit 8	PSMC5	1	0.0261226	50.534	IEELQLIVNDK(1)SQNLR	3	-0.82533	1
A0A287AVG1	51	K	26S proteasome regulatory subunit 8	PSMC5	1	0.00185326	127.02	NELNAK(1)VR	2	0.71528	1
A0A287AVN3	318	K	Uncharacterized protein	DYNC1LI2	1	0.000506746	86.944	EAVFIPAGWDNEK(1)K	2	0.74626	1
A0A287AVN6	371	K	Insulin like growth factor 2 mRNA binding protein 3	IGF2BP3	1	4.41999e-15	190.86	MVIITGPPEAQFK(1)AQGR	3	1.0394	3
A0A287AVN6	356	K	Insulin like growth factor 2 mRNA binding protein 3	IGF2BP3	1	0.00519036	77.74	IAPAEAPDAK(1)VR	2	-0.33864	1
A0A287AVN6	346	K	Insulin like growth factor 2 mRNA binding protein 3	IGF2BP3	1	0.000187629	106.35	FAGASIK(1)IAPAEAPDAK	2	0.092038	1
A0A287AW70	354	K	Uncharacterized protein	---	1	0.0563218	46.663	K(1)QNPEVR	2	-0.40786	1
A0A287AWI9	152	K	Eukaryotic translation elongation factor 2	EEF2	1	0.0216265	68.625	IK(1)PVLMMNK	2	4.2326	1
A0A287AWI9	594	K	Eukaryotic translation elongation factor 2	EEF2	1	8.46966e-10	141.6	ETVSEESNVLCLSK(1)SPNK	2	-0.20241	1
A0A287AWI9	42	K	Eukaryotic translation elongation factor 2	EEF2	1	4.63262e-08	130.38	STLTDSLVCK(1)AGIIASAR	3	-0.13814	2
A0A287AWI9	235	K	Eukaryotic translation elongation factor 2	EEF2	1	0.0103539	67.952	QFAEMYVAK(1)FAAK	2	1.165	1
A0A287AWI9	159	K	Eukaryotic translation elongation factor 2	EEF2	1	0.000375354	107.39	IKPVLMMNK(1)MDR	3	-0.30412	1
A0A287AWI9	426	K	Eukaryotic translation elongation factor 2	EEF2	1	4.21667e-05	120.2	VFSGLVSTGLK(1)VR	2	1.1913	1
A0A287AWI9	308	K	Eukaryotic translation elongation factor 2	EEF2	1	0.000457583	128.27	VFDAIMNFK(1)K	2	-0.32292	3
A0A287AWI9	337	K	Eukaryotic translation elongation factor 2	EEF2	1	0.00766947	93.195	PLLK(1)AVMR	2	-0.26493	1
A0A287AWQ9	156	K	Trafficking protein particle complex subunit	TRAPPC3	1	0.0139167	59.673	FVQDTLK(1)GDGVTEIR	2	1.2429	1
A0A287AWS4	88	K	60S ribosomal protein L27a	RPL27A	1	0.062719	51.346	QPVIVK(1)AK	2	0.14913	1
A0A287AWS4	10	K	60S ribosomal protein L27a	RPL27A	1	0.000886666	85.554	INFDK(1)YHPGYFGK	3	-0.51975	1
A0A287AWS4	82	K	60S ribosomal protein L27a	RPL27A	1	0.00100643	119.21	LPK(1)QPVIVK	2	-0.48256	1
A0A287AWV1	253	K	Dynactin subunit 1	DCTN1	1	0.0338873	67.081	EALEAK(1)ER	2	-0.1928	1
A0A287AWV1	361	K	Dynactin subunit 1	DCTN1	1	0.00148059	119.68	K(1)NQELEVVR	2	-0.36734	1
A0A287AX01	66	K	Mitogen-activated protein kinase	MAPK14	1	0.018565	57.532	PFQSIIHAK(1)R	3	1.5764	1
A0A287AX16	8	K	Uncharacterized protein	---	1	0.00901534	99.815	K(1)LQGEVEK	2	0.0006224	1
A0A287AX59	3	K	Ribosomal protein L37	RPL37	1	0.00375599	93.667	TK(1)GTSSFGK	2	-0.39864	1
A0A287AX77	113	K	Uncharacterized protein	PPP1R2	1	0.00666352	72.29	LIAAEGAEPK(1)YR	2	-1.7914	1
A0A287AXF3	53	K	Gamma-glutamyl hydrolase	GGH	1	0.0048508	71.879	ALGK(1)YYIAASYVK	2	0.9886	1
A0A287AXF7	128	K	Uncharacterized protein	FAM162A	1	0.000122446	123.95	NESLTSMNLEK(1)K	2	-2.4592	1
A0A287AXR5	158	K	Uncharacterized protein	YWHAZ	1	1.33754e-05	172.56	K(1)EMQPTHPIR	2	-1.0377	2
A0A287AXT4	468	K	Malic enzyme	ME2	1	1.45595e-07	142.45	ALTSQLTDK(1)ELAQGR	2	-3.5557	1
A0A287AYC7	19	K	Uncharacterized protein	---	1	0.0122416	113.26	K(1)EAYVHK	2	-0.7544	1
A0A287AYH9	165	K	Palmitoyl-protein thioesterase 1	PPT1	1	5.58965e-05	160.33	K(1)TLNAGAYNK	2	0.34272	1
A0A287AYN4	219	K	Golgi glycoprotein 1	GLG1	1	0.0122405	62.969	VYK(1)CLFNHK	3	-0.033073	1
A0A287AYW6	197	K	Translin	TSN	1	1.03784e-06	150.11	GFNK(1)ETVAACSEK	2	0.060116	1
A0A287AYW6	34	K	Translin	TSN	1	9.44316e-09	102.98	EILTLLQGVHQGAGFQDIPK(1)R	3	-3.8187	1
A0A287AYW6	54	K	Translin	TSN	1	0.00122343	113.15	THLTSLK(1)TK	2	-1.1492	1
A0A287AZ47	100	K	Uncharacterized protein	PPP1R7	1	0.00663742	106.36	K(1)LFLVNNK	2	-3.3426	1
A0A287AZ57	327	K	Nucleoporin 62	NUP62	1	9.87605e-06	119.96	TLIENGEK(1)ITTLHR	3	1.2199	1
A0A287AZ79	878	K	AP complex subunit beta	AP2B1	1	3.05085e-05	134.49	LQNNNVYTIAK(1)R	2	-4.0198	1
A0A287AZ79	36	K	AP complex subunit beta	AP2B1	1	0.0316972	66.267	K(1)VIAAMTVGK	2	0.37391	1
A0A287AZ79	139	K	AP complex subunit beta	AP2B1	1	0.0010364	131.12	K(1)TAAVCVAK	2	-0.26351	1
A0A287AZ79	917	K	AP complex subunit beta	AP2B1	1	0.000129029	98.943	IQPGNPNYTLSLK(1)CR	2	0.021617	1
A0A287AZ79	719	K	AP complex subunit beta	AP2B1	1	0.0447317	53.317	AVWLPAVK(1)AK	2	-2.2275	1
A0A287AZF9	178	K	Cytochrome c1	CYC1	1	0.0165884	52.372	LSDYFPK(1)PYPNPEAAR	2	0.26803	1
A0A287AZH1	71	K	Uncharacterized protein	NAP1L4	1	0.000303654	128.58	INALK(1)QLQVK	2	-2.1518	1
A0A287AZH1	94	K	Uncharacterized protein	NAP1L4	1	0.00128353	97.69	K(1)YAALYQPLFDK	2	0.70092	1
A0A287AZV4	99	K	S-(hydroxymethyl)glutathione dehydrogenase	ADH5	1	8.11908e-05	124.12	FCLNPK(1)TNLCQK	2	0.26328	1
A0A287B013	122	K	Ras-related protein Rab-1B	RAB1B	1	8.12838e-06	148.18	LLVGNK(1)SDLTTK	2	1.5308	2
A0A287B053	1198	K	BCL6 corepressor like 1	BCORL1	0.990505	0.0403459	46.704	K(0.997)PTK(0.012)PESQTPGK(0.991)R	2	0.49984	1
A0A287B053	1187	K	BCL6 corepressor like 1	BCORL1	0.997473	0.0403459	46.704	K(0.997)PTK(0.012)PESQTPGK(0.991)R	2	0.49984	1
A0A287B088	201	K	Proteasome subunit beta	PSMB4	1	5.0762e-12	190.34	EVLEK(1)QPVLSQAEAR	2	-0.15124	1
A0A287B0D4	306	K	Small nuclear RNA activating complex polypeptide 4	SNAPC4	1	0.0335872	82.671	LK(1)AIAAK	2	0.26525	1
A0A287B0H0	504	K	SEC31 homolog A, COPII coat complex component	SEC31A	1	0.0231374	83.313	K(1)IALALNK	2	-0.24891	1
A0A287B0I3	116	K	Uncharacterized protein	ARHGDIB	1	0.00750027	79.659	VNK(1)DIVSGLK	2	-0.0023087	1
A0A287B0I3	95	K	Uncharacterized protein	ARHGDIB	1	0.0226448	102	K(1)ETFVLK	2	-0.55493	1
A0A287B0I3	29	K	Uncharacterized protein	ARHGDIB	0.999995	0.0136015	60.509	LNYKPPPQK(1)SLK	3	0.84878	1
A0A287B0I4	141	K	Uncharacterized protein	ARL8B	1	7.24658e-05	111.07	DLPNALDEK(1)QLIEK	2	-0.034437	1
A0A287B0J3	66	K	Protein tyrosine phosphatase, non-receptor type 23	PTPN23	1	0.0114933	65.038	FAMDVIGGK(1)YNSAK	2	0.58004	1
A0A287B0P6	159	K	Calreticulin	CALR	1	0.000902173	123.21	NVLINK(1)DIR	2	0.24146	2
A0A287B0P6	238	K	Calreticulin	CALR	0.998843	2.2426e-07	95.742	IDDPTDSK(0.001)PEDWDK(0.999)PEHIPDPDAK	3	-0.27234	4
A0A287B0P6	207	K	Calreticulin	CALR	0.994612	5.03236e-05	104.26	K(0.995)IK(0.005)DPDAVKPEDWDER	3	-0.20429	2
A0A287B0P6	64	K	Calreticulin	CALR	1	9.74367e-06	155.47	DK(1)GLQTSQDAR	2	-0.13882	1
A0A287B0P6	326	K	Calreticulin	CALR	1	0.0017067	146.57	LKEEEEEK(1)K	2	0.13708	1
A0A287B0P6	307	K	Calreticulin	CALR	1	0.0136872	104.45	AAEK(1)QMK	2	-0.021451	1
A0A287B0P6	41	K	Calreticulin	CALR	0.999901	0.000601464	95.094	WIESK(1)HKPDFGR	4	0.59137	4
A0A287B0P6	143	K	Calreticulin	CALR	1	0.000224879	155.58	K(1)VHVIFNYK	2	0.062066	3
A0A287B0P6	153	K	Calreticulin	CALR	1	0.00100601	142.64	GK(1)NVLINK	2	-0.05733	1
A0A287B0P6	215	K	Calreticulin	CALR	0.999309	0.000663005	98.408	IK(0.001)DPDAVK(0.999)PEDWDER	2	-0.0044985	2
A0A287B0P6	209	K	Calreticulin	CALR	1	0.000289518	107.82	IK(1)DPDAVKPEDWDER	2	-0.80173	5
A0A287B0P6	312	K	Calreticulin	CALR	1	0.00517377	103.42	DK(1)QDEEQR	2	-0.036303	1
A0A287B0P6	320	K	Calreticulin	CALR	1	0.00508092	103.8	LK(1)EEEEEK	2	2.485	1
A0A287B0P6	151	K	Calreticulin	CALR	1	0.000438434	117.01	VHVIFNYK(1)GK	2	0.51023	2
A0A287B0P6	43	K	Calreticulin	CALR	1	0.00137783	155.51	HK(1)PDFGR	2	-0.068884	2
A0A287B0P6	224	K	Calreticulin	CALR	0.999949	5.45574e-06	74.819	AK(1)IDDPTDSKPEDWDKPEHIPDPDAK	4	0.2776	1
A0A287B0P6	62	K	Calreticulin	CALR	1	0.000361769	145.72	FYGDQEK(1)DK	2	0.42754	2
A0A287B0P6	55	K	Calreticulin	CALR	1	2.30455e-14	197.36	FVLSSGK(1)FYGDQEK	2	-1.6587	4
A0A287B0R6	1809	K	cAMP-regulated phosphoprotein 19	MYO5A	1	0.0433594	42.629	K(1)DSPQLLMDAK	2	-0.24614	1
A0A287B194	402	K	Sorting nexin 2	SNX2	1	0.00172538	109.29	MMVANK(1)PDK	2	1.0062	1
A0A287B194	389	K	Sorting nexin 2	SNX2	1	0.00823302	81.92	WEDAQMTLLK(1)K	2	1.176	1
A0A287B194	405	K	Sorting nexin 2	SNX2	0.999931	0.000111422	107.65	MMVANKPDK(1)IQQAK	3	-0.21813	1
A0A287B1C7	208	K	Prelamin-A/C	LMNA	1	5.12433e-06	125.22	EELDFQK(1)NIYSEELR	2	0.28275	3
A0A287B1C7	486	K	Prelamin-A/C	LMNA	1	0.031802	68.224	FPPK(1)FTLK	2	-0.16003	1
A0A287B1C7	108	K	Prelamin-A/C	LMNA	1	0.0034083	96.342	LQLELSK(1)VR	2	0.23647	1
A0A287B1C7	265	K	Prelamin-A/C	LMNA	1	0.0236688	63.184	ELEK(1)TYSAK	2	1.9612	1
A0A287B1C7	311	K	Prelamin-A/C	LMNA	1	1.94363e-13	171.46	IDSLSAQLSQLQK(1)QLAAK	3	-0.1012	2
A0A287B1D4	647	K	STT3B, catalytic subunit of the oligosaccharyltransferase complex	STT3B	1	0.000827593	126.07	VTNIFPK(1)QK	2	0.67316	2
A0A287B2R9	105	K	Dimethylarginine dimethylaminohydrolase 2	DDAH2	1	0.0024972	109.66	K(1)ALQDLGLR	2	-0.41448	1
A0A287B350	177	K	LIM domain containing preferred translocation partner in lipoma	LPP	1	0.00239164	83.692	MVIPNQPPLTATK(1)K	2	-0.12358	1
A0A287B356	27	K	Eukaryotic translation initiation factor 5A	EIF5A	1	0.0479	74.301	K(1)NGFVVLK	2	-0.31604	1
A0A287B3D6	278	K	Branched-chain-amino-acid aminotransferase	BCAT2	1	0.0131382	83.862	K(1)MTMNEFLR	2	-1.3654	1
A0A287B3G4	38	K	Guanylate kinase	GUK1	1	1.07341e-06	116.06	PVVLSGPSGAGK(1)STLLK	2	-0.38652	1
A0A287B3H6	237	K	Phosphate cytidylyltransferase 1, choline, alpha	PCYT1A	1	0.00766238	79.492	ELNVSFINEK(1)K	2	0.26791	1
A0A287B3P9	439	K	Membrane associated guanylate kinase, WW and PDZ domain containing 3	MAGI3	1	0.0361569	52.786	TAK(1)MK(1)TEK	2	-2.6946	1
A0A287B3P9	437	K	Membrane associated guanylate kinase, WW and PDZ domain containing 3	MAGI3	1	0.0361569	52.786	TAK(1)MK(1)TEK	2	-2.6946	1
A0A287B3U6	132	K	Uncharacterized protein	---	1	5.62262e-05	154.67	RPSSVK(1)VFSGK	2	-0.37409	1
A0A287B4B7	244	K	Rab GDP dissociation inhibitor	GDI2	1	8.80188e-05	66.017	VICILSHPIK(1)NTSDANSCQIIIPQNQVNR	3	-0.56427	1
A0A287B4B7	145	K	Rab GDP dissociation inhibitor	GDI2	1	0.000222577	135.86	IK(1)LYSESLAR	2	0.97751	1
A0A287B4B7	72	K	Rab GDP dissociation inhibitor	GDI2	1	0.000114245	74.776	VPSTEAEALASSLMGLFEK(1)R	3	-1.385	1
A0A287B4B7	228	K	Rab GDP dissociation inhibitor	GDI2	1	0.000484167	140.14	VEK(1)VGQVIR	2	-0.61924	1
A0A287B4B7	47	K	Rab GDP dissociation inhibitor	GDI2	1	0.000118328	117.79	VTEGSFVYK(1)GGK	2	0.27957	1
A0A287B4G4	166	K	Uncharacterized protein	RAC1	1	0.000242777	114.86	GLK(1)TVFDEAIR	2	-1.5263	1
A0A287B4G4	133	K	Uncharacterized protein	RAC1	1	0.00299047	73.758	K(1)LTPITYPQGLAMAK	2	-0.47683	2
A0A287B4G4	96	K	Uncharacterized protein	RAC1	1	0.0239566	78.516	AK(1)WYPEVR	2	0.53946	1
A0A287B4G4	153	K	Uncharacterized protein	RAC1	1	1.81715e-05	109.48	EIGAVK(1)YLECSALTQR	2	0.60613	2
A0A287B4I0	149	K	ATP synthase subunit d, mitochondrial	ATP5H	1	0.0518841	43.594	K(1)YPYWPHRPIESL	3	-0.5099	1
A0A287B4I0	78	K	ATP synthase subunit d, mitochondrial	ATP5H	1	0.0104691	69.92	FNALK(1)VPVPEDK	2	-0.56208	1
A0A287B4M6	434	K	Uncharacterized protein	PGM1	1	0.00134731	123.11	K(1)QSVEDILK	2	0.22415	1
A0A287B4M6	36	K	Uncharacterized protein	PGM1	1	0.0483552	71.342	IVTVK(1)TK	2	-0.5899	1
A0A287B4M6	262	K	Uncharacterized protein	PGM1	1	0.0142946	51.009	IDAMHGVVGPYVK(1)K	3	-0.23281	1
A0A287B558	574	K	Receptor interacting serine/threonine kinase 1	RIPK1	1	0.0116473	66.568	EK(1)VYQMLQK	2	-3.3566	1
A0A287B574	46	K	Succinate--CoA ligase [ADP/GDP-forming] subunit alpha, mitochondrial	SUCLG1	1	0.00025026	111.31	NTK(1)VICQGFTGK	2	-1.8203	1
A0A287B574	94	K	Succinate--CoA ligase [ADP/GDP-forming] subunit alpha, mitochondrial	SUCLG1	1	0.000129557	91.845	THLGLPVFNTVK(1)EAK	3	-2.6931	1
A0A287B5G9	880	K	AP complex subunit beta	AP1B1	1	0.00506292	84.365	LQSSNIFTVAK(1)R	2	-1.2152	1
A0A287B5G9	282	K	AP complex subunit beta	AP1B1	1	0.00219699	94.767	DLDYYGTLLK(1)K	2	-1.4869	1
A0A287B5N7	355	K	Tropomyosin alpha-1 chain	TPM1	1	0.0284729	86.794	SVTK(1)LEK	2	-0.59627	1
A0A287B5R0	68	K	Uncharacterized protein	---	1	5.66453e-06	124.2	DGK(1)YSQVLANGLDNK	2	0.18445	1
A0A287B5V1	155	K	60S ribosomal protein L3	RPL3	1	0.00424693	145.04	K(1)YCQVIR	2	-1.7155	1
A0A287B5V1	373	K	60S ribosomal protein L3	RPL3	1	0.00028017	103.21	FIDTTSK(1)FGHGR	3	0.0023744	1
A0A287B5V1	385	K	60S ribosomal protein L3	RPL3	1	0.000537777	157.2	FQTVEEK(1)K	2	-0.35981	1
A0A287B5V1	115	K	60S ribosomal protein L3	RPL3	1	4.60306e-09	175.88	TIFAEHISDECK(1)R	2	-0.58399	2
A0A287B5V1	300	K	60S ribosomal protein L3	RPL3	1	0.000788812	86.548	LIK(1)NNASTDYDLSDK	2	-3.7272	1
A0A287B688	125	K	Glutathione S-transferase	GSTA1	1	0.00285173	145.04	MALIK(1)ER	2	-0.88846	1
A0A287B6G4	308	K	Glycylpeptide N-tetradecanoyltransferase	NMT2	1	0.0483552	71.342	TFLEK(1)LK	2	-1.3053	1
A0A287B6M0	167	K	Carbonic anhydrase 2	CA2	1	0.00424491	85.522	IVDVLDSIK(1)TK	2	-0.11641	1
A0A287B742	216	K	TROVE domain family member 2	TROVE2	1	0.000712871	110.74	EK(1)ALSVETER	2	0.66367	1
A0A287B7G2	166	K	Heterochromatin protein 1 binding protein 3	HP1BP3	1	0.00244687	103.74	GYLLK(1)QALK	2	0.65737	1
A0A287B7G2	179	K	Heterochromatin protein 1 binding protein 3	HP1BP3	1	0.0351876	81.381	GVIK(1)QVK	2	-1.6278	1
A0A287B7G2	282	K	Heterochromatin protein 1 binding protein 3	HP1BP3	1	8.73763e-06	103.88	GQLEQITGK(1)GASGTFQLK	2	-0.67372	1
A0A287B7G2	264	K	Heterochromatin protein 1 binding protein 3	HP1BP3	1	0.0230466	47.639	VDIRPQLLK(1)NALQR	3	-0.55184	1
A0A287B7G2	195	K	Heterochromatin protein 1 binding protein 3	HP1BP3	1	0.00208402	84.779	GASGSFIVVQK(1)SR	2	1.3236	1
A0A287B7J5	613	K	Nuclear autoantigenic sperm protein	NASP	1	0.0394239	58.699	ELLPEIK(1)EK	2	0.053687	1
A0A287B7J9	9	K	40S ribosomal protein S24	RPS24	1	0.000340214	101.64	K(1)QMVIDVLHPGK	3	-0.40479	2
A0A287B7K9	274	K	Parvin alpha	PARVA	1	0.00208827	80.014	TLITFVNK(1)HLNK	3	-0.52088	1
A0A287B7K9	154	K	Parvin alpha	PARVA	1	0.00191349	69.805	LNVAEVTQSEIAQK(1)QK	2	0.24848	2
A0A287B810	230	K	ELAV-like protein	ELAVL2	0.999999	3.33528e-08	97.152	GLNGQKPPGATEPITVK(1)FANNPSQK	3	0.20791	1
A0A287B810	140	K	ELAV-like protein	ELAVL2	1	0.00140138	134.48	TIK(1)VSYAR	2	-0.34302	1
A0A287B837	1230	K	Nidogen 2	NID2	1	0.01147	75.819	LLCWADAGTK(1)K	2	-3.3641	1
A0A287B852	9	K	Inosine triphosphate pyrophosphatase	ITPA	1	0.00259566	85.821	K(1)IVFVTGNAK	2	0.67737	1
A0A287B8B1	345	K	Uncharacterized protein	ST13	1	0.00234435	83.351	YQSNPK(1)VMNLISK	2	3.0556	2
A0A287B8B1	186	K	Uncharacterized protein	ST13	1	2.71731e-06	129.77	AIEINPDSAQPYK(1)WR	2	-0.28692	1
A0A287B8B1	41	K	Uncharacterized protein	ST13	1	0.0203282	42.947	EWVESMGGK(1)IPPATHK	3	-0.2116	1
A0A287B8B1	17	K	Uncharacterized protein	ST13	1	4.3739e-06	116.78	MCK(1)QDPSVLHTEEMR	3	-1.1759	1
A0A287B8B1	14	K	Uncharacterized protein	ST13	1	0.048769	71.141	AFVK(1)MCK	2	-0.8557	1
A0A287B8D6	299	K	Nucleoporin 58	NUP58	1	0.000435677	117.25	LK(1)IETAQELK	2	-0.076338	1
A0A287B8E9	309	K	Cortactin	CTTN	1	9.41246e-05	103.32	TVPVEAVNSK(1)TSNIR	2	-0.58128	1
A0A287B8F4	304	K	Glycogen [starch] synthase	GYS1	1	0.000354224	109	QLWDTANTVK(1)EK	2	1.4574	1
A0A287B8N2	124	K	Spectrin beta chain	SPTBN1	1	0.000509682	138.98	ALQFLK(1)EQR	2	-0.53361	1
A0A287B8N2	1314	K	Spectrin beta chain	SPTBN1	1	1.83599e-11	200.82	K(1)QQMLENQMEVR	2	-0.2074	2
A0A287B8N2	2026	K	Spectrin beta chain	SPTBN1	1	7.55074e-05	94.203	AK(1)TSLPAQSAATLPAR	2	0.29147	1
A0A287B8N2	593	K	Spectrin beta chain	SPTBN1	0.999997	4.27206e-11	121.5	GVNASAQK(1)FATDGEGYKPCDPQVIR	3	-0.19543	1
A0A287B8N2	1419	K	Spectrin beta chain	SPTBN1	1	0.0011895	164.72	K(1)NQTLQK	2	0.27927	1
A0A287B8N2	1481	K	Spectrin beta chain	SPTBN1	1	0.00072682	110.08	DEQSAVSMLK(1)K	2	-0.03971	1
A0A287B8N2	842	K	Spectrin beta chain	SPTBN1	1	0.000197625	115.34	K(1)QALQDTLALYK	2	0.22524	2
A0A287B8N2	1247	K	Spectrin beta chain	SPTBN1	1	0.000376623	156.35	EK(1)LTGLHK	2	0.89438	1
A0A287B8N2	2064	K	Spectrin beta chain	SPTBN1	0.999943	0.0483755	43.501	KHEWEAHNK(1)K	2	0.41622	1
A0A287B8N2	281	K	Spectrin beta chain	SPTBN1	1	0.00882202	83.862	MK(1)ALAVEGK	2	0.44638	1
A0A287B8N2	1274	K	Spectrin beta chain	SPTBN1	1	0.000108144	81.003	LFDANK(1)AELFTQSCADLDK	3	0.16467	1
A0A287B8N2	948	K	Spectrin beta chain	SPTBN1	1	0.00023932	75.064	K(1)DALLSALSIQNYHLECNETK	3	0.35459	1
A0A287B8N2	1482	K	Spectrin beta chain	SPTBN1	1	6.82652e-09	120.23	K(1)HQILEQAVEDYAETVHQLSK	3	0.64627	4
A0A287B8N2	997	K	Spectrin beta chain	SPTBN1	1	0.0149649	110.31	K(1)LTGMER	2	0.015176	1
A0A287B8N2	463	K	Spectrin beta chain	SPTBN1	1	3.33106e-09	163.91	K(1)HEAIETDIAAYEER	3	0.041621	2
A0A287B8N2	558	K	Spectrin beta chain	SPTBN1	1	0.000461317	67.928	VLLLSQDYGK(1)HLLGVEDLLQK	3	2.8735	2
A0A287B8N2	1103	K	Spectrin beta chain	SPTBN1	1	8.66836e-05	107.82	K(1)QEDFMTTMDANEEK	2	-0.39447	1
A0A287B8N2	1840	K	Spectrin beta chain	SPTBN1	1	0.00238416	104.22	EK(1)LLQLTDK	2	-2.7827	1
A0A287B8N2	668	K	Spectrin beta chain	SPTBN1	1	0.0014547	72.433	ILSSDDYGK(1)DLTSVMR	2	-0.42187	2
A0A287B8N2	1664	K	Spectrin beta chain	SPTBN1	1	0.00135678	96.604	FYHDAK(1)EIFGR	2	0.073512	1
A0A287B8N2	1265	K	Spectrin beta chain	SPTBN1	1	0.0031582	67.136	MWEVLESTTQTK(1)AQR	3	2.3002	1
A0A287B8N2	1762	K	Spectrin beta chain	SPTBN1	1	0.000454778	141.48	LVDTGDK(1)FR	2	0.14885	2
A0A287B8N2	784	K	Spectrin beta chain	SPTBN1	1	3.73379e-05	87.352	IVSSNDVGHDEYSTQSLVK(1)K	3	0.22663	1
A0A287B8N2	1313	K	Spectrin beta chain	SPTBN1	1	0.00685986	84.507	DLTSVNILLK(1)K	2	-0.1765	1
A0A287B8N2	2211	K	Spectrin beta chain	SPTBN1	1	0.0376453	89.369	FSLFGK(1)K	2	-0.15371	1
A0A287B8N2	2118	K	Spectrin beta chain	SPTBN1	1	0.0109652	71.806	EAICEVALDYK(1)K	2	1.5157	1
A0A287B8N2	1830	K	Spectrin beta chain	SPTBN1	1	0.000232184	155.11	K(1)HYASEEIK	3	0.016326	2
A0A287B8N2	224	K	Spectrin beta chain	SPTBN1	1	0.000658383	100.22	HRPDLIDFDK(1)LK	3	-0.48388	2
A0A287B8N2	62	K	Spectrin beta chain	SPTBN1	1	0.00185323	81.92	TFTK(1)WVNSHLAR	3	0.2332	2
A0A287B8N2	1727	K	Spectrin beta chain	SPTBN1	1	1.44603e-07	142.54	LQAAYAGDK(1)ADDIQK	2	-0.054972	1
A0A287B8R2	145	K	Nuclear distribution C, dynein complex regulator	NUDC	1	4.2453e-05	92.38	LITQTFNHHNQLAQK(1)AR	4	0.32448	1
A0A287B8V1	881	K	Uncharacterized protein	RAPGEF6	1	0.00847798	68.676	VDGLVNFEK(1)LR	2	0.15238	1
A0A287B929	104	K	60S ribosomal protein L13a	RPL13A	1	0.00415579	73.415	LK(1)VFDGIPPPYDK	2	-0.19143	3
A0A287B929	198	K	60S ribosomal protein L13a	RPL13A	1	0.0227444	62.466	FTEVLK(1)THGFLV	2	-2.1402	1
A0A287B929	26	K	60S ribosomal protein L13a	RPL13A	1	2.04687e-07	157.68	LAAIVAK(1)QVLLGR	2	0.16737	1
A0A287B931	5	K	RAP1B, member of RAS oncogene family	RAP1B	1	0.00174581	82.651	EYK(1)LVVLGSGGVGK	2	-1.532	1
A0A287B954	50	K	GATA zinc finger domain containing 2B	GATAD2B	1	0.0280055	113.08	MLALLK(1)R	2	-0.51669	1
A0A287B9W3	221	K	Dynein cytoplasmic 1 heavy chain 1	DYNC1H1	1	0.0234232	64.441	YDSWHK(1)EVLSK	2	1.4846	1
A0A287B9W3	1190	K	Dynein cytoplasmic 1 heavy chain 1	DYNC1H1	1	0.0102394	68.033	ALK(1)SVLVSAGNVK	2	-0.63274	1
A0A287B9W3	2305	K	Dynein cytoplasmic 1 heavy chain 1	DYNC1H1	1	0.000689349	101.53	IK(1)ETVDQVEELR	2	-1.9591	1
A0A287B9W3	706	K	Dynein cytoplasmic 1 heavy chain 1	DYNC1H1	1	0.0353938	58.474	LADLLGK(1)IQK	2	-2.6276	1
A0A287B9W3	2321	K	Dynein cytoplasmic 1 heavy chain 1	DYNC1H1	1	0.0105174	80.758	IK(1)SQELEVK	2	-2.2601	1
A0A287B9W3	1357	K	Dynein cytoplasmic 1 heavy chain 1	DYNC1H1	1	0.0017613	69.081	AISK(1)DHLYGTLDPNTR	3	0.59954	1
A0A287B9W3	3537	K	Dynein cytoplasmic 1 heavy chain 1	DYNC1H1	1	1.0126e-08	164.88	QDLADVVQVCEGK(1)K	2	-1.4781	1
A0A287B9W3	324	K	Dynein cytoplasmic 1 heavy chain 1	DYNC1H1	1	6.8686e-05	97.797	K(1)DSAIQQQVANLQMK	3	0.85158	1
A0A287B9W3	1129	K	Dynein cytoplasmic 1 heavy chain 1	DYNC1H1	1	0.00501325	96.665	SNLPDNLK(1)K	2	0.35919	1
A0A287B9W3	2062	K	Dynein cytoplasmic 1 heavy chain 1	DYNC1H1	1	0.00635555	72.891	K(1)YTGEDFDEDLR	2	1.3935	1
A0A287B9W3	2567	K	Dynein cytoplasmic 1 heavy chain 1	DYNC1H1	1	0.000222287	111.94	ADLAAVEAK(1)VNR	2	2.5207	1
A0A287B9W3	1100	K	Dynein cytoplasmic 1 heavy chain 1	DYNC1H1	1	8.66296e-06	118.52	ASAPITCELLNK(1)QVK	2	-0.63568	1
A0A287B9X9	197	K	Uncharacterized protein	---	1	0.000881954	123.98	EFECK(1)VNNK	2	-0.71888	1
A0A287B9X9	201	K	Uncharacterized protein	---	1	3.61993e-05	131.79	VNNK(1)DLPAPITR	2	0.40803	2
A0A287B9X9	79	K	Uncharacterized protein	---	1	0.000376731	86.873	K(1)CFTCNVNHPATTTK	3	-0.15147	1
A0A287BA45	84	K	Succinate--CoA ligase [GDP-forming] subunit beta, mitochondrial	SUCLG2	1	0.00600213	60.489	GVFSSGLK(1)GGVHLTK	3	0.9642	1
A0A287BA45	210	K	Succinate--CoA ligase [GDP-forming] subunit beta, mitochondrial	SUCLG2	1	0.0635461	72.038	K(1)LYNLFLK	2	2.3584	1
A0A287BA45	56	K	Succinate--CoA ligase [GDP-forming] subunit beta, mitochondrial	SUCLG2	1	0.0032705	65.511	FFVADTANEALEAAK(1)R	3	1.5729	1
A0A287BA45	61	K	Succinate--CoA ligase [GDP-forming] subunit beta, mitochondrial	SUCLG2	1	0.00318651	98.048	LNAK(1)EIVLK	2	-0.093	1
A0A287BA45	76	K	Succinate--CoA ligase [GDP-forming] subunit beta, mitochondrial	SUCLG2	1	0.0280394	62.536	GK(1)GVFSSGLK	2	-0.086092	1
A0A287BAK1	910	K	Talin 1	TLN1	1	2.47944e-09	180.24	MATNVAAQNAIK(1)K	2	1.2213	2
A0A287BAK1	685	K	Talin 1	TLN1	1	0.000141341	96.059	AVASAAAALVLK(1)AK	3	-0.45439	3
A0A287BAK1	2082	K	Talin 1	TLN1	1	0.00661258	65.467	AAAGK(1)VGDDPAVWQLK	2	-1.3038	1
A0A287BAK1	428	K	Talin 1	TLN1	1	1.55414e-05	155	K(1)STVLQQQYNR	2	-0.41192	1
A0A287BAK1	2021	K	Talin 1	TLN1	1	1.89367e-10	113.23	VLVQNAAGSQEK(1)LAQAAQSSVATITR	3	-0.61905	1
A0A287BAK1	875	K	Talin 1	TLN1	1	0.000221796	77.031	MVEAAK(1)GAAAHPDSEEQQQR	3	-0.26122	1
A0A287BAK1	2401	K	Talin 1	TLN1	1	0.00437438	42.909	MVAAATNNLCEAANAAVQGHASQEK(1)LISSAK	3	-0.79273	1
A0A287BAK1	1895	K	Talin 1	TLN1	1	7.08878e-06	99.344	PAAVAAENEEIGAHIK(1)HR	3	-3.3202	2
A0A287BAK1	1522	K	Talin 1	TLN1	1	2.99944e-08	154.72	TIK(1)ALDGAFTEENR	2	-0.19767	1
A0A287BAK1	2158	K	Talin 1	TLN1	1	0.000118134	128.57	MTK(1)GITMATAK	2	0.30239	1
A0A287BAK1	869	K	Talin 1	TLN1	1	0.000514122	91.812	ILADATAK(1)MVEAAK	2	-0.4584	1
A0A287BAK1	1938	K	Talin 1	TLN1	1	5.47398e-07	113.88	VSEK(1)VSHVLAALQAGNR	3	-0.12603	1
A0A287BAK1	1168	K	Talin 1	TLN1	1	0.000248349	99.941	LAQVAK(1)AVTQALNR	2	0.1969	1
A0A287BAK1	2198	K	Talin 1	TLN1	1	0.0235744	40.724	ACK(1)EAAFHPDVAPDVR	3	0.15364	1
A0A287BAK1	1148	K	Talin 1	TLN1	1	0.00241493	99.283	ASSLIEEAK(1)K	2	0.42103	1
A0A287BAK1	2108	K	Talin 1	TLN1	1	0.00092339	88.768	VMVTNVTSLLK(1)TVK	2	0.91436	1
A0A287BAK1	2469	K	Talin 1	TLN1	1	0.000577929	81.656	AAAFEEPENETVVVK(1)EK	2	-0.014572	1
A0A287BAK1	1310	K	Talin 1	TLN1	1	3.05888e-08	113.86	ALSTDPAAPNLK(1)SQLAAAAR	3	-0.43454	2
A0A287BAK1	1298	K	Talin 1	TLN1	1	0.000411622	71.601	LLLAAK(1)ALSTDPAAPNLK	3	0.077835	2
A0A287BAK1	2442	K	Talin 1	TLN1	1	0.00037315	133.13	LQAAGNAVK(1)R	2	-1.3854	1
A0A287BAK1	2077	K	Talin 1	TLN1	1	5.12433e-06	125.22	ALGDLISATK(1)AAAGK	2	0.39494	1
A0A287BAK1	295	K	Talin 1	TLN1	1	0.000534278	95.183	NCGQMSEIEAK(1)VR	2	-0.13537	1
A0A287BAK1	2300	K	Talin 1	TLN1	0.999996	0.034929	62.969	K(1)LEQLKPR	2	-0.12888	1
A0A287BAK1	1879	K	Talin 1	TLN1	1	0.000309964	68.291	LASEAK(1)PAAVAAENEEIGAHIK	3	-0.72504	1
A0A287BAK1	2450	K	Talin 1	TLN1	1	0.055101	50.786	ASDNLVK(1)AAQK	2	-0.076907	1
A0A287BAK1	2339	K	Talin 1	TLN1	1	4.46535e-13	165.58	SIAAATSALVK(1)AASAAQR	3	0.58925	2
A0A287BAK1	2166	K	Talin 1	TLN1	1	0.000938565	73.953	GITMATAK(1)AVAAGNSCR	2	-3.2958	1
A0A287BAK1	1519	K	Talin 1	TLN1	1	4.19197e-09	169.17	EVANSTANLVK(1)TIK	2	0.87286	1
A0A287BAK1	1758	K	Talin 1	TLN1	1	2.69634e-16	172.66	TLAESALQLLYTAK(1)EAGGNPK	3	-0.35923	1
A0A287BAK1	2421	K	Talin 1	TLN1	1	3.09596e-05	96.247	QVAASTAQLLVACK(1)VK	2	0.38411	2
A0A287BAK1	98	K	Talin 1	TLN1	1	6.14252e-06	123.29	MLDGTVK(1)TVMVDDSK	2	-1.3276	1
A0A287BAK1	1500	K	Talin 1	TLN1	1	0.00770504	103.42	TANPTAK(1)R	2	1.1359	1
A0A287BAK1	2407	K	Talin 1	TLN1	1	5.45385e-09	126.43	LISSAK(1)QVAASTAQLLVACK	3	0.76407	2
A0A287BAK1	357	K	Talin 1	TLN1	1	2.74846e-07	159.5	EVIQEWNLTNIK(1)R	2	0.77151	1
A0A287BAK1	855	K	Talin 1	TLN1	1	0.0307851	93.195	K(1)LLSAAK	2	-0.035617	1
A0A287BAK1	1911	K	Talin 1	TLN1	1	1.00201e-10	113.15	VQELGHGCAALVTK(1)AGALQCSPSDAYTK	3	-0.69452	1
A0A287BAT6	14	K	Sodium/potassium-transporting ATPase subunit beta	ATP1B1	1	0.03196	76.1	K(1)FIWNSEK	2	0.56237	1
A0A287BAX8	158	K	Eukaryotic translation initiation factor 3 subunit J	EIF3J	1	0.0601137	44.807	ITNSLTVLCSEK(1)QK	2	-2.5227	1
A0A287BAX8	146	K	Eukaryotic translation initiation factor 3 subunit J	EIF3J	1	0.000160932	111.83	K(1)ITNSLTVLCSEK	2	0.92868	1
A0A287BAZ2	496	K	Rho GTPase activating protein 17	ARHGAP17	1	0.0482775	79.116	K(1)ESFGVK	2	-0.55606	1
A0A287BAZ6	184	K	Peroxiredoxin 2	PRDX2	0.983198	0.000106951	54.425	LVQAFQYTDEHGEVCPAGWK(0.017)PGSDTIK(0.983)PNVDDSK	4	-0.25888	2
A0A287BAZ6	177	K	Peroxiredoxin 2	PRDX2	0.998762	0.00202212	46.804	LVQAFQYTDEHGEVCPAGWK(0.999)PGSDTIK(0.001)PNVDDSK	4	0.032276	2
A0A287BAZ6	10	K	Peroxiredoxin 2	PRDX2	1	0.000143494	68.97	ASGNAHIGK(1)PAPEFQATAVVNGAFK	3	1.3638	1
A0A287BB01	226	K	Reticulon	---	1	0.0105237	78.556	IQAK(1)VPGIAK	2	-0.67042	1
A0A287BBS4	197	K	ATP synthase subunit alpha	ATP5A1	1	0.000170714	91.616	QTGK(1)TSIAIDTIINQK	2	-4.4843	2
A0A287BBS4	146	K	ATP synthase subunit alpha	ATP5A1	1	0.00128913	136.8	GPIGSK(1)TR	2	-0.36823	1
A0A287BBS4	218	K	ATP synthase subunit alpha	ATP5A1	1	0.000199697	157.96	FNDGTDEK(1)K	2	0.02743	2
A0A287BBS4	173	K	ATP synthase subunit alpha	ATP5A1	1	1.44332e-12	160.64	EPMQTGIK(1)AVDSLVPIGR	3	1.3514	3
A0A287BBS4	105	K	ATP synthase subunit alpha	ATP5A1	1	0.00276496	100.25	LIK(1)EGDIVK	2	-1.079	1
A0A287BBS4	504	K	ATP synthase subunit alpha	ATP5A1	1	5.29451e-10	131.98	FENAFLSHVISQHQALLGK(1)IR	3	-0.99376	6
A0A287BC83	66	K	G protein subunit alpha 13	GNA13	1	0.00196047	125.25	STFLK(1)QMR	2	0.2784	1
A0A287BCS3	217	K	Drosha ribonuclease III	DROSHA	1	0.0574695	54.157	LK(1)HYDDHR	2	-1.6756	1
A0A287BCX5	308	K	V-type proton ATPase catalytic subunit A	ATP6V1A	1	0.0014382	162.07	VESIMK(1)R	2	0.44897	1
A0A287BD56	483	K	Uncharacterized protein	CSE1L	1	0.0126625	57.525	SANVNEFPVLK(1)ADGIK	2	-1.6292	1
A0A287BDZ6	245	K	Fermitin family member 2	FERMT2	1	0.00489664	76.357	MFKPQALLDK(1)AK	3	-0.36595	1
A0A287BDZ6	247	K	Fermitin family member 2	FERMT2	1	0.000439917	107.09	AK(1)INQGWLDSSR	2	0.41277	1
A0A287BED1	83	K	Prefoldin subunit 1	PFDN1	1	6.87197e-21	245.18	EAIHNQLLEK(1)QK	2	0.72169	3
A0A287BED1	73	K	Prefoldin subunit 1	PFDN1	1	3.00904e-06	111.34	MFILQSK(1)EAIHNQLLEK	3	-0.27728	1
A0A287BED1	26	K	Prefoldin subunit 1	PFDN1	1	0.000201278	153.05	VIDTQQK(1)VK	2	0.55319	2
A0A287BED1	10	K	Prefoldin subunit 1	PFDN1	1	0.0181898	57.149	AAPVDLELK(1)K	2	0.92224	1
A0A287BEG1	184	K	Ataxin 10	ATXN10	1	0.00532354	82.494	AMYAK(1)MSNQER	2	1.564	1
A0A287BFB8	318	K	Uncharacterized protein	GLRX3	1	0.0269119	51.771	GELVGGLDIVK(1)ELK	2	1.3148	1
A0A287BFC9	509	K	Dolichyl-diphosphooligosaccharide--protein glycosyltransferase subunit 1	RPN1	1	0.0240375	59.153	K(1)SLELEHK	3	0.72639	1
A0A287BFC9	480	K	Dolichyl-diphosphooligosaccharide--protein glycosyltransferase subunit 1	RPN1	1	5.20682e-07	132.93	VACITEQVLTLVNK(1)R	3	-0.39809	1
A0A287BFC9	313	K	Dolichyl-diphosphooligosaccharide--protein glycosyltransferase subunit 1	RPN1	1	0.00193993	71.601	SFK(1)TILPAAAQDVYYR	2	-1.1519	1
A0A287BFC9	201	K	Dolichyl-diphosphooligosaccharide--protein glycosyltransferase subunit 1	RPN1	1	1.8283e-05	75.064	QFVVFEGNHYFYSPYPTK(1)SQSMR	3	-1.2096	1
A0A287BFC9	530	K	Dolichyl-diphosphooligosaccharide--protein glycosyltransferase subunit 1	RPN1	1	2.19294e-05	110.31	LK(1)TEGSDLCDK	2	0.37627	1
A0A287BFJ2	206	K	Clathrin light chain	CLTA	1	0.000152964	110.08	SVLISLK(1)QAPLVH	2	-0.54098	1
A0A287BFJ2	187	K	Clathrin light chain	CLTA	1	0.00162158	99.283	LCDFNPK(1)SSK	2	-0.7796	2
A0A287BFZ2	757	K	Erythrocyte membrane protein band 4.1 like 2	EPB41L2	1	0.000384243	105.19	VITEEVNGK(1)ALAPGR	2	1.7619	1
A0A287BFZ2	373	K	Erythrocyte membrane protein band 4.1 like 2	EPB41L2	1	0.000830171	108.57	VAELYK(1)THR	3	0.051898	1
A0A287BFZ2	604	K	Erythrocyte membrane protein band 4.1 like 2	EPB41L2	1	0.0195193	64.266	APPVQYIEGK(1)K	2	0.90111	1
A0A287BFZ2	688	K	Erythrocyte membrane protein band 4.1 like 2	EPB41L2	1	0.0197141	78.149	DIFSMK(1)EK	2	-0.63121	1
A0A287BFZ2	136	K	Erythrocyte membrane protein band 4.1 like 2	EPB41L2	1	1.3205e-09	168.89	GDAAEMALQK(1)QQQIK	2	-3.6224	1
A0A287BFZ2	498	K	Erythrocyte membrane protein band 4.1 like 2	EPB41L2	1	0.0506469	50.354	LVSPEPPPK(1)AK	2	0.54739	1
A0A287BFZ2	989	K	Erythrocyte membrane protein band 4.1 like 2	EPB41L2	1	0.00100526	107.06	TVK(1)GGISETR	2	-0.87211	1
A0A287BFZ2	229	K	Erythrocyte membrane protein band 4.1 like 2	EPB41L2	1	2.20243e-07	133.25	VTLLDGTEYSCDLEK(1)R	2	-0.49074	2
A0A287BFZ2	24	K	Erythrocyte membrane protein band 4.1 like 2	EPB41L2	0.927422	0.0340628	46.156	ESDQLGADATK(0.927)EK(0.073)PK	3	-0.96238	1
A0A287BFZ2	507	K	Erythrocyte membrane protein band 4.1 like 2	EPB41L2	1	0.0027431	101.46	FLTLGSK(1)FR	2	-1.2285	2
A0A287BG14	194	K	Proteasome 26S subunit, ATPase 6	PSMC6	1	0.00681176	62.94	GCLLYGPPGTGK(1)TLLAR	2	0.93567	1
A0A287BG14	86	K	Proteasome 26S subunit, ATPase 6	PSMC6	1	0.00011935	147.4	FIVK(1)ATNGPR	2	-0.45696	1
A0A287BGN7	112	K	Uncharacterized protein	RPS6	1	0.0108708	117.4	K(1)LFNLSK	2	0.36616	1
A0A287BGN7	27	K	Uncharacterized protein	RPS6	1	0.0106653	66.989	ISGGNDK(1)QGFPMK	2	0.64787	1
A0A287BGN7	172	K	Uncharacterized protein	RPS6	1	0.00216389	92.866	NK(1)EEAAEYAK	2	0.80842	1
A0A287BGV6	1101	K	Collagen type XIV alpha 1 chain	COL14A1	1	0.00194023	72.891	ETLLDAIK(1)HISYK	3	-0.70975	1
A0A287BGV6	194	K	Collagen type XIV alpha 1 chain	COL14A1	1	4.71102e-12	136.36	SFLENLVTAFNVGSEK(1)TR	3	-1.6039	1
A0A287BGV6	71	K	Collagen type XIV alpha 1 chain	COL14A1	1	2.08118e-05	78.708	LLVTPAAGGK(1)TNQLNLQNTATK	3	-0.12805	1
A0A287BGV6	1106	K	Collagen type XIV alpha 1 chain	COL14A1	1	0.000290096	129.74	HISYK(1)GGNTK	2	-0.37625	1
A0A287BGV6	857	K	Collagen type XIV alpha 1 chain	COL14A1	1	7.03069e-06	130.1	ITWDPPSSPVK(1)GYR	2	-1.074	1
A0A287BGV6	1004	K	Collagen type XIV alpha 1 chain	COL14A1	1	1.57504e-05	110.12	LQEMEGPSVSIMEK(1)TK	2	0.68422	2
A0A287BH14	781	K	Elastin microfibril interfacer 1	EMILIN1	1	0.0398622	60.255	HEK(1)VEAVLSR	2	1.8697	1
A0A287BHE7	61	K	40S ribosomal protein S14	RPS14	1	0.00767752	93.162	VTGGMK(1)VK	2	0.022203	1
A0A287BHY1	19	K	Uncharacterized protein	TCEA1	1	0.0263743	67.519	K(1)NAAGALDLLK	2	-0.088053	1
A0A287BHY1	55	K	Uncharacterized protein	TCEA1	1	2.24476e-05	130.2	K(1)QSTDEEVTSLAK	2	-0.74147	1
A0A287BHY7	163	K	Aldehyde dehydrogenase, mitochondrial	ALDH2	1	0.000410414	74.793	YHGK(1)TLPIDGDYFSYTR	3	-0.36945	1
A0A287BHY7	56	K	Aldehyde dehydrogenase, mitochondrial	ALDH2	1	1.07465e-09	110.78	K(1)TFPTVNPSTGDVICHVAEGDKEDVDR	4	1.9196	2
A0A287BHY7	298	K	Aldehyde dehydrogenase, mitochondrial	ALDH2	1	0.011397	79.148	ILGYIK(1)SGK	2	0.43253	1
A0A287BHY7	292	K	Aldehyde dehydrogenase, mitochondrial	ALDH2	1	0.0559691	79.451	K(1)ILGYIK	2	0.36969	1
A0A287BHY7	351	K	Aldehyde dehydrogenase, mitochondrial	ALDH2	1	6.99752e-05	112.13	FK(1)TIEEVIGR	2	0.7329	1
A0A287BHY7	364	K	Aldehyde dehydrogenase, mitochondrial	ALDH2	1	0.0131513	60.489	ANNSK(1)YGLAAAVFTK	2	-1.0943	1
A0A287BI67	21	K	Paralemmin-1	PALM	1	0.0112569	93.649	LQAIAEK(1)R	2	-1.6152	1
A0A287BJ88	49	K	Transcription factor BTF3	BTF3	1	0.0210301	103.75	LQFSLK(1)K	2	1.0062	1
A0A287BJ88	13	K	Transcription factor BTF3	BTF3	1	0.0003429	146.58	LAK(1)LQAQVR	2	0.066506	1
A0A287BJQ3	76	K	Uncharacterized protein	---	1	0.00635463	82.494	FDVQLK(1)DLEK	2	0.73502	1
A0A287BJW3	112	K	Uncharacterized protein	---	1	0.000801878	86.411	IK(1)STNPGISIGDVAK	2	0.8895	1
A0A287BJW3	161	K	Uncharacterized protein	---	1	0.0443631	61.161	DVADYK(1)SK	2	0.55468	1
A0A287BK04	73	K	Uncharacterized protein	TMED7	1	0.0370574	61.167	K(1)QYDSFTFTASK	2	0.26979	1
A0A287BKZ3	256	K	Serine/threonine-protein phosphatase 2A 56 kDa regulatory subunit	PPP2R5C	1	0.0227656	52.867	VLLPLHK(1)VK	3	-0.30131	1
A0A287BLB5	67	K	PEST proteolytic signal containing nuclear protein	PCNP	0.82019	0.000101818	89.468	SAEEEAADLPTK(0.18)PTK(0.82)ISK	3	-1.1956	1
A0A287BLC1	159	K	RALY heterogeneous nuclear ribonucleoprotein	RALY	1	0.00196603	125.16	VK(1)TTIPVK	2	-0.79813	1
A0A287BLC1	34	K	RALY heterogeneous nuclear ribonucleoprotein	RALY	1	0.00576211	74.987	VFIGNLNTAVVK(1)K	2	0.29137	2
A0A287BLC1	179	K	RALY heterogeneous nuclear ribonucleoprotein	RALY	1	9.04386e-05	122.55	STAITTGSAK(1)IK	2	0.095443	1
A0A287BLC1	44	K	RALY heterogeneous nuclear ribonucleoprotein	RALY	1	0.00854572	66.393	SDVETIFSK(1)YGR	2	-0.74257	1
A0A287BLC5	5	K	Uncharacterized protein	---	1	0.0126976	106.04	SSHK(1)TFR	2	-0.085445	1
A0A287BLM6	221	K	Mitogen-activated protein kinase	MAPK3	1	2.25683e-06	142.38	APEIMLNSK(1)GYTK	2	1.6332	1
A0A287BLM6	318	K	Mitogen-activated protein kinase	MAPK3	1	0.0387988	62.558	MLTFNPNK(1)R	2	-1.9724	1
A0A287BLM6	288	K	Mitogen-activated protein kinase	MAPK3	1	0.000983052	102.4	NYLQSLPSK(1)TK	2	1.002	1
A0A287BLY0	529	K	Splicing factor 3b subunit 2	SF3B2	1	0.0015659	76.156	GIEKPPFELPDFIK(1)R	3	0.34627	1
A0A287BM53	197	K	60S ribosomal protein L7a	RPL7A	1	9.01125e-12	171.26	K(1)TCTTVAFTQVNSEDK	3	-0.97618	2
A0A287BM53	131	K	60S ribosomal protein L7a	RPL7A	1	0.017617	64.121	GDVPTK(1)RPPVLR	3	0.52785	1
A0A287BM53	34	K	60S ribosomal protein L7a	RPL7A	1	0.00440354	99.815	VVNPLFEK(1)RPK	3	-0.23709	2
A0A287BM53	245	K	60S ribosomal protein L7a	RPL7A	1	0.000167493	92.906	HWGGNVLGPK(1)SVAR	3	0.0047246	1
A0A287BMF7	151	K	Far upstream element binding protein 1	FUBP1	1	5.34865e-05	128.85	ITGDPYK(1)VQQAK	2	-0.31976	1
A0A287BMF7	208	K	Far upstream element binding protein 1	FUBP1	1	0.00368128	103.55	K(1)IQNDAGVR	2	0.35635	1
A0A287BMF7	78	K	Far upstream element binding protein 1	FUBP1	1	0.0303032	63.944	LLDQIVEK(1)GR	2	-0.38232	1
A0A287BMG2	38	K	Trans-2,3-enoyl-CoA reductase	TECR	1	4.483e-05	109.44	NLFTK(1)SHPQWYPAR	3	0.28169	1
A0A287BMK8	438	K	Inosine-5'-monophosphate dehydrogenase	IMPDH2	1	8.36985e-06	129.17	IK(1)VAQGVSGAVQDK	2	0.045819	1
A0A287BN36	141	K	Uncharacterized protein	RAB5C	1	0.00205193	155.51	ADLASK(1)R	2	-1.6562	1
A0A287BNC1	348	K	Extended synaptotagmin 2	ESYT2	1	0.00269568	74.141	FQLSNSGPNSSLK(1)MK	2	-1.5344	1
A0A287BNC2	406	K	MAD1 mitotic arrest deficient like 1	MAD1L1	1	0.00768221	93.143	VLLLTK(1)ER	2	0.044806	1
A0A287BND4	463	K	Translocase of outer mitochondrial membrane 70	TOMM70	1	0.00385084	75.088	AIDMFNK(1)AINLAK	2	-0.30593	1
A0A287BNK7	2186	K	Plectin	PLEC	1	2.44377e-06	102.57	LQLEETDHQK(1)SILDEELQR	3	-0.69081	1
A0A287BNK7	593	K	Plectin	PLEC	1	0.0387417	64.42	LLNSSK(1)AR	2	-1.5777	1
A0A287BNK7	430	K	Plectin	PLEC	1	0.00112695	105.52	LLAAGK(1)APQR	2	-0.27476	1
A0A287BNK7	1822	K	Plectin	PLEC	1	0.000613047	91.076	VLAEK(1)LAAISEATR	2	-1.3579	1
A0A287BNK7	3084	K	Plectin	PLEC	1	0.0152965	66.989	LLSAEK(1)AVTGYK	2	0.1075	1
A0A287BNK7	1071	K	Plectin	PLEC	1	0.00144977	95.162	SLSAIYLEK(1)LK	2	0.39023	1
A0A287BNK7	3352	K	Plectin	PLEC	1	0.00927255	70.942	EK(1)VSVYEAMR	2	0.74469	1
A0A287BNK7	2938	K	Plectin	PLEC	1	0.0557277	55.112	VTVEK(1)IIK	2	-0.006079	1
A0A287BNU5	116	K	RAB5B, member RAS oncogene family	RAB5B	1	0.0512062	57.59	TWVK(1)ELQR	2	2.2217	1
A0A287BNU5	140	K	RAB5B, member RAS oncogene family	RAB5B	1	0.0185649	106.42	ADLANK(1)R	2	-0.10827	1
A0A287BP81	451	K	Poly(U) binding splicing factor 60	PUF60	1	0.00895708	80.555	K(1)VVAEVYDQER	2	-2.2814	1
A0A287BPN8	140	K	Adducin 1	ADD1	1	0.000131338	115.57	GSDSIAYDK(1)GEK	2	-1.0202	1
A0A287BPP9	204	K	Proteasome subunit beta type	PSMB1	1	0.0448086	51.726	LVK(1)DVFISAAER	2	1.542	1
A0A287BPP9	77	K	Proteasome subunit beta type	PSMB1	1	1.63085e-05	87.352	LTDK(1)TVIGCSGFHGDCLTLTK	3	-0.40461	1
A0A287BQ14	127	K	PDGFA associated protein 1	PDAP1	1	0.0265572	49.418	YMK(1)MHLAGK	3	-0.33243	2
A0A287BQ14	173	K	PDGFA associated protein 1	PDAP1	1	0.0156658	80.755	DDATLSGK(1)R	2	0.71701	1
A0A287BQ14	106	K	PDGFA associated protein 1	PDAP1	1	4.43492e-07	121.42	VTQLDLDGPK(1)ELSR	2	-0.39251	1
A0A287BQ14	96	K	PDGFA associated protein 1	PDAP1	1	0.00357544	90.697	K(1)VTQLDLDGPK	2	0.80477	1
A0A287BQG2	71	K	Canopy FGF signaling regulator 4	CNPY4	1	0.00033779	101.3	EVLELGQVLDTGK(1)R	2	-1.2605	1
A0A287BQR7	497	K	Dihydropyrimidinase like 2	DPYSL2	1	0.00130779	85.909	TVTPASSAK(1)TSPAK	2	0.28002	1
A0A287BQR7	502	K	Dihydropyrimidinase like 2	DPYSL2	1	0.00457564	80.014	TSPAK(1)QQAPPVR	2	-0.4275	1
A0A287BQR7	400	K	Dihydropyrimidinase like 2	DPYSL2	1	1.17976e-10	131.56	TISAK(1)THNSSLEYNIFEGMECR	3	1.1243	1
A0A287BQR7	345	K	Dihydropyrimidinase like 2	DPYSL2	1	6.08676e-06	105.03	MSIIWDK(1)AVVTGK	2	0.5444	1
A0A287BQR7	231	K	Dihydropyrimidinase like 2	DPYSL2	1	4.23726e-07	110.6	SITIANQTNCPLYITK(1)VMSK	3	0.89165	2
A0A287BQR7	270	K	Dihydropyrimidinase like 2	DPYSL2	1	1.32601e-06	80.664	GTVVYGEPITASLGTDGSHYWSK(1)NWAK	3	-0.58223	2
A0A287BQR7	247	K	Dihydropyrimidinase like 2	DPYSL2	1	0.000165658	76.237	K(1)GTVVYGEPITASLGTDGSHYWSK	3	-0.04096	1
A0A287BQV4	38	K	Uncharacterized protein	BOLA3	1	0.0334754	91.626	K(1)VTQILK	2	-0.03201	1
A0A287BQW3	40	K	H1 histone family member 0	H1F0	1	7.20482e-12	176.87	YSDMIVAAIQAEK(1)NR	3	-0.02631	1
A0A287BQW3	12	K	H1 histone family member 0	H1F0	1	3.60359e-05	122.46	TENSTSTPAAK(1)PK	2	1.2162	2
A0A287BR40	201	K	SWI/SNF related, matrix associated, actin dependent regulator of chromatin, subfamily e, member 1	SMARCE1	1	7.30491e-11	178.15	FLESTDSFNNELK(1)R	2	-0.51434	1
A0A287BR45	182	K	Uncharacterized protein	PSMC2	1	0.00889352	59.606	GVLLFGPPGTGK(1)TLCAR	2	-0.051727	2
A0A287BR45	76	K	Uncharacterized protein	PSMC2	1	0.0025677	91.867	YIINVK(1)QFAK	2	0.4923	1
A0A287BR54	59	K	Deoxythymidylate kinase	DTYMK	1	0.0209717	70.028	LLASYLEK(1)K	2	-1.8247	1
A0A287BRG3	286	K	Splicing factor proline and glutamine rich	SFPQ	1	0.00515712	79.201	RPGEK(1)TYTQR	3	-1.2131	1
A0A287BRG3	309	K	Splicing factor proline and glutamine rich	SFPQ	1	8.10733e-07	103.01	LFVGNLPADITEDEFK(1)R	2	-1.0205	1
A0A287BRG3	266	K	Splicing factor proline and glutamine rich	SFPQ	1	0.00102204	94.122	SEEK(1)ISDSEGFK	2	-2.5507	1
A0A287BRG3	408	K	Splicing factor proline and glutamine rich	SFPQ	1	0.00482591	79.089	STGK(1)GIVEFASK	2	0.30523	1
A0A287BRG3	344	K	Splicing factor proline and glutamine rich	SFPQ	1	0.0137675	52.372	ALAEIAK(1)AELDDTPMR	3	0.071657	1
A0A287BRG3	416	K	Splicing factor proline and glutamine rich	SFPQ	1	0.00635412	73.435	GIVEFASK(1)PAAR	2	-1.1797	1
A0A287BRL8	40	K	Myristoylated alanine rich protein kinase C substrate	MARCKS	1	0.000379858	71.06	ANGQENGHVK(1)VNGDASPAAAEPGAK	3	-0.19158	1
A0A287BRL8	151	K	Myristoylated alanine rich protein kinase C substrate	MARCKS	1	2.22e-05	110.35	AEDGATPSPSNETPK(1)K	2	-0.84575	1
A0A287BRR7	157	K	Proteasome subunit alpha type	PSMA7	1	1.67905e-06	101.05	LYQTDPSGTYHAWK(1)ANAIGR	3	0.83888	2
A0A287BRR7	115	K	Proteasome subunit alpha type	PSMA7	1	0.00219924	121.31	YIASLK(1)QR	2	0.12654	1
A0A287BS14	215	K	Septin 11	SEPT11	1	1.59165e-08	113.49	QYPWGVVQVENENHCDFVK(1)LR	3	-1.1211	1
A0A287BS14	133	K	Septin 11	SEPT11	1	0.000895365	103.76	ADTIAK(1)NELHK	2	0.41255	2
A0A287BSA8	212	K	Ribosomal protein	RPL10A	1	0.00561772	101.6	STMGK(1)PQR	2	-0.2234	1
A0A287BSA8	196	K	Ribosomal protein	RPL10A	1	0.0300354	94.006	K(1)NWQNVR	2	0.22757	1
A0A287BTC2	203	K	DNA-(apurinic or apyrimidinic site) lyase	APEX1	1	6.88563e-06	83.826	GLASHK(1)PLVLCGDLNVAHEEIDLR	3	0.36718	3
A0A287BTC2	276	K	DNA-(apurinic or apyrimidinic site) lyase	APEX1	1	0.0250541	89.55	SK(1)NVGWR	2	0.40677	1
A0A287BTC2	228	K	DNA-(apurinic or apyrimidinic site) lyase	APEX1	1	0.00195461	103.18	K(1)NAGFTPQER	2	0.99445	1
A0A287BTC2	58	K	DNA-(apurinic or apyrimidinic site) lyase	APEX1	1	0.00145418	95.094	TSPSGK(1)SATLK	2	0.17863	1
A0A288CFY3	181	K	Tropomyosin alpha-3 chain	TPM3	0.999993	2.5638e-09	191.63	YSQK(1)EDKYEEEIK	2	-0.92352	3
A0A2C9F380	349	K	Phosphoacetylglucosamine mutase	PGM3	1	0.0055283	81.92	VPVYCTK(1)TGVK	2	3.7496	1
A0A2C9F385	383	K	Epoxide hydrolase	EPHX1	1	0.000584947	75.018	ENLGQGVMANK(1)HEAIK	3	0.47525	1
A0A2C9F3C0	565	K	Beta-glucuronidase	GUSB	1	0.00119376	77.776	GLLQQYHVILDQK(1)R	3	0.80241	1
A0A2C9F3C0	29	K	Beta-glucuronidase	GUSB	1	0.000289763	138.99	K(1)ELNGLWSFR	2	-1.0076	1
A0A2C9F3C2	57	K	Caveolin-1	CAV1	1	1.44382e-07	119.68	EIDLVNRDPK(1)HLNDDVVK	3	-0.79339	2
A0PFK5	273	K	Capping protein (Actin filament) muscle Z-line, alpha 1	CP	1	1.28838e-05	170.89	IDWNK(1)ILSYK	2	-0.37084	1
A0PFK5	13	K	Capping protein (Actin filament) muscle Z-line, alpha 1	CP	1	0.0140416	85.161	VSDEEK(1)VR	2	0.31642	1
A1E295	223	K	Cathepsin B	CTSB	1	0.018615	47.301	EDK(1)HFGCSSYSISR	3	-0.30624	1
A1X898	320	K	Procollagen-proline 2-oxoglutarate-4-dioxygenase	P4HA1	1	0.002094	93.325	NPK(1)FILAPAK	2	0.41683	1
A1X898	72	K	Procollagen-proline 2-oxoglutarate-4-dioxygenase	P4HA1	1	2.4852e-05	84.208	LTSTATK(1)DPEGFVGHPVNAFK	3	-0.1201	1
A1XQU5	128	K	60S ribosomal protein L27	RPL27	1	0.00490935	131.3	NK(1)WFFQK	2	-0.72986	1
A1XQU5	27	K	60S ribosomal protein L27	RPL27	1	2.89712e-06	77.445	AVIVK(1)NIDDGTSDRPYSHALVAGIDR	4	-0.32433	1
A1XQU5	133	K	60S ribosomal protein L27	RPL27	1	0.00832706	113.08	WFFQK(1)LR	2	-0.2523	1
A1XQU9	59	K	40S ribosomal protein S20	RPS20	1	0.0182896	97.033	MPTK(1)TLR	2	-0.95205	1
A1XQU9	34	K	40S ribosomal protein S20	RPS20	1	0.00457147	84.605	SLEK(1)VCADLIR	2	-0.22415	1
A4L2Z4	48	K	Guanine nucleotide-binding protein alpha 14	GNA14	1	0.00378428	67.646	LLLLGTGESGK(1)STFIK	2	1.3772	1
A5GFS8	167	K	Vesicle-associated membrane protein-associated protein B	VAPB	1	6.02048e-05	120.84	ALSSALDDTEVK(1)K	2	2.4761	1
A5GFU7	97	K	GNAS complex locus	GNAS	1	0.0515686	61.09	VQDIK(1)NNLK	2	-0.15373	1
A5GFU7	58	K	GNAS complex locus	GNAS	1	0.00561772	101.6	STIVK(1)QMR	2	-2.2047	1
A5GFX4	21	K	ATP synthase, H+ transporting, mitochondrial F1 complex, epsilon subunit	ATP5E	1	0.00151835	100.58	YSQICAK(1)AVR	2	-0.49275	1
A6M931	152	K	Eukaryotic initiation factor 4A-III	EIF4A3	1	0.000764506	78.69	K(1)LDYGQHVVAGTPGR	3	-0.62516	1
A6M931	289	K	Eukaryotic initiation factor 4A-III	EIF4A3	1	0.00841741	101.46	K(1)VDWLTEK	2	0.36251	1
A6M931	19	K	Eukaryotic initiation factor 4A-III	EIF4A3	1	0.0409714	64.73	LLK(1)EEDMTK	2	-1.7737	1
A6N8P5	98	K	Endothelial differentiation related factor 1	MBF1	0.978535	0.00375148	58.712	DLATK(0.979)INEK(0.021)PQVIADYESGR	3	-0.67108	1
A6N8P5	131	K	Endothelial differentiation related factor 1	MBF1	1	0.0471082	71.949	AIGLK(1)LR	2	0.076285	1
A7WLI1	124	K	Tetraspanin	CD81	1	0.000465569	64.589	DVK(1)QFYDQALQQAIVDDDANNAK	3	-0.2453	1
A7WLI1	144	K	Tetraspanin	CD81	1	5.29637e-14	139.7	QFYDQALQQAIVDDDANNAK(1)AVVK	3	1.4035	1
A8U4R4	11	K	Transketolase	tkt	0.999996	0.000179563	102.29	MEAYHKPDQQK(1)LQALK	3	-1.019	2
A8U4R4	241	K	Transketolase	tkt	1	0.00485957	78.964	NQPTAIIAK(1)TFK	2	-1.955	2
A8U4R4	523	K	Transketolase	tkt	1	4.90133e-12	117.94	SKDDQVTVIGAGVTLHEALAAADLLK(1)K	4	1.1406	1
A8U4R4	102	K	Transketolase	tkt	1	0.000288959	93.348	K(1)ISSDLDGHPVPK	3	0.055068	2
A8U4R4	543	K	Transketolase	tkt	1	0.00329515	121.09	K(1)LILDSAR	2	-0.10656	1
A8U4R4	465	K	Transketolase	tkt	1	3.99436e-06	127.36	AVELAANTK(1)GICFIR	2	0.09157	1
A8U4R4	59	K	Transketolase	tkt	1	0.0313213	84.498	YK(1)AQDPR	2	-0.36931	1
A8U4R4	281	K	Transketolase	tkt	1	2.82583e-07	99.343	PLPQNMADQVIQEIYSQIQNK(1)K	3	-1.3348	2
A8U4R4	319	K	Transketolase	tkt	1	0.00133786	123.35	K(1)AYGQALAK	2	0.46799	1
A8U4R4	232	K	Transketolase	tkt	1	0.000104889	101.97	AFGQVK(1)NQPTAIIAK	2	0.35789	1
A9XFX6	237	K	F-actin capping protein beta subunit	Capzb	1	0.00790896	85.533	TK(1)DIVNGLR	2	0.17621	1
A9XFX6	95	K	F-actin capping protein beta subunit	Capzb	1	1.49864e-08	159.52	K(1)LEVEANNAFDQYR	2	-1.7904	1
A9YUB1	127	K	Cysteine and histidine-rich domain-containing protein 1	CHORDC1	1	0.0308323	61.235	ISASLK(1)QALDK	2	2.268	1
B2CCY7	244	K	Nuclear matrix protein 200	nmp-200	1	0.00162783	77.746	ILTGGADK(1)NVVVFDK	2	-0.64572	1
B2MUB6	320	K	Small calcium-binding mitochondrial carrier 1	SCAMC-1	1	0.000959888	73.498	LAVGK(1)TGQYSGIFDCAK	2	-1.3446	1
B2MUB6	30	K	Small calcium-binding mitochondrial carrier 1	SCAMC-1	1	0.0397954	56.043	YETLFQK(1)LDR	2	0.65332	1
B2MUB6	285	K	Small calcium-binding mitochondrial carrier 1	SCAMC-1	1	1.83943e-07	150.26	LLTEEGQK(1)VGTFER	2	-1.3096	1
B3F0B7	9	K	Cellular retinoic acid-binding protein 1	CRABP1	1	0.0301976	61.344	PNFAGTWK(1)MR	2	0.23579	1
B3FVQ2	86	K	CD209	CD209	1	0.00183801	80.102	RPTAQEK(1)IQSSLDK	3	1.1325	1
B3FVQ2	160	K	CD209	CD209	1	0.022639	91.853	FLK(1)SWYVR	2	0.76113	1
B5APU3	7	K	Actin-related protein 2-like protein	ACTR2	1	5.03742e-05	123.28	K(1)VVVCDNGTGFVK	2	0.45989	1
B5APU3	322	K	Actin-related protein 2-like protein	ACTR2	1	0.00105597	117.31	ELK(1)QLYLER	2	-0.61225	1
B5APU3	331	K	Actin-related protein 2-like protein	ACTR2	1	0.00643982	98.233	VLK(1)GDVEK	2	0.58193	1
B5APU6	339	K	Actin-related protein 2/3 complex subunit	ARPC1B	1	2.30454e-07	134.81	NSVSQISVLSGGK(1)AK	2	-0.34605	1
B5APU9	77	K	Actin-related protein 2/3 complex subunit 4	ARPC4	1	0.00435505	106.29	VSIAVK(1)QADEIEK	2	-0.70377	1
B5APV0	67	K	Actin-related protein 2/3 complex subunit 5	ARPC5	1	1.71262e-06	155.99	NPPINTK(1)SQAVK	2	-0.37194	1
B5APV0	100	K	Actin-related protein 2/3 complex subunit 5	ARPC5	1	0.00242466	75.018	AVQSLDK(1)NGVDLLMK	2	-0.54077	1
B6E241	64	K	Growth factor receptor bound protein 2	GRB2	1	0.00167269	87.149	PHPWFFGK(1)IPR	3	0.26534	1
B6VNT8	217	K	Cardiac muscle alpha actin 1	ACTC1	1	3.19122e-11	115.79	EK(1)LCYVALDFENEMATAASSSSLEK	3	-0.27674	1
B6VNT8	70	K	Cardiac muscle alpha actin 1	ACTC1	1	1.07673e-07	107.78	GILTLK(1)YPIEHGIITNWDDMEK	4	-0.19285	3
B6VNT8	86	K	Cardiac muscle alpha actin 1	ACTC1	1	4.15944e-06	82.639	YPIEHGIITNWDDMEK(1)IWHHTFYNELR	5	0.21574	1
B6VNT8	115	K	Cardiac muscle alpha actin 1	ACTC1	1	5.39254e-12	144.72	VAPEEHPTLLTEAPLNPK(1)ANR	2	-0.39775	5
B6VNT8	293	K	Cardiac muscle alpha actin 1	ACTC1	1	8.38333e-18	168.75	K(1)DLYANNVLSGGTTMYPGIADR	3	0.88071	4
B9TRW9	4	K	Guanine nucleotide-binding protein subunit gamma	GNG12	1	0.000178885	99.941	SSK(1)TASTNNIAQAR	2	1.5494	1
C4MXZ1	36	K	ADP-ribosylation factor 1	ARF1	1	0.0124072	87.181	TTILYK(1)LK	2	-0.33749	2
C5H0C6	84	K	Ubiquitin thioesterase	OTUB1	1	0.00332274	86.838	K(1)TRPDGNCFYR	3	-0.43123	1
C5H0C6	71	K	Ubiquitin thioesterase	OTUB1	1	1.12558e-08	157.56	EYAEDDNIYQQK(1)IK	2	-0.24799	2
D0G0C7	60	K	Antioxidant protein 1 homolog (Yeast)	ATOX1	1	0.00596642	80.69	TGK(1)AVSYLGPK	2	0.87889	1
D0G0C7	57	K	Antioxidant protein 1 homolog (Yeast)	ATOX1	1	4.01347e-07	105.79	VCIDSEHSVDTLLETLGK(1)TGK	3	0.5684	1
D0G0C8	170	K	Chaperonin containing TCP1, subunit 2 (Beta)	CCT2	1	3.63043e-15	166.6	QDLMNIAGTTLSSK(1)LLTHHK	4	0.084271	2
D0G0C8	272	K	Chaperonin containing TCP1, subunit 2 (Beta)	CCT2	1	7.71589e-05	133.07	VAEIEHAEK(1)EK	3	1.3316	2
D0G0C8	120	K	Chaperonin containing TCP1, subunit 2 (Beta)	CCT2	1	4.01195e-05	124.21	K(1)IHPQTIIAGWR	3	-0.29305	2
D0G0C8	181	K	Chaperonin containing TCP1, subunit 2 (Beta)	CCT2	1	2.02454e-05	119.39	DHFTK(1)LAVEAVLR	3	-0.26128	1
D0G0C8	40	K	Chaperonin containing TCP1, subunit 2 (Beta)	CCT2	1	2.66657e-09	121.82	LSSFIGAIAIGDLVK(1)STLGPK	3	1.9792	2
D0G0C8	250	K	Chaperonin containing TCP1, subunit 2 (Beta)	CCT2	1	0.000219926	173.93	IK(1)IFGSR	2	0.42291	1
D0G0C8	236	K	Chaperonin containing TCP1, subunit 2 (Beta)	CCT2	1	6.27184e-05	91.065	IENAK(1)ILIANTGMDTDK	3	-0.066708	1
D0G0C8	191	K	Chaperonin containing TCP1, subunit 2 (Beta)	CCT2	1	1.00859e-09	172.43	LK(1)GSGNLEAIHVIK	2	0.54727	2
D0G0C8	154	K	Chaperonin containing TCP1, subunit 2 (Beta)	CCT2	1	6.67119e-06	97.081	QALLNSAVDHGSDEVK(1)FR	3	0.81394	1
D0G0C8	522	K	Chaperonin containing TCP1, subunit 2 (Beta)	CCT2	1	0.00016028	142.83	VDNIIK(1)AAPR	2	-0.94992	2
D0G0C9	430	K	Chaperonin containing TCP1, subunit 7 (Eta)	CCT7	1	9.72597e-06	116.51	TIPGK(1)QQLLIGAYAK	2	0.17111	1
D0G0C9	366	K	Chaperonin containing TCP1, subunit 7 (Eta)	CCT7	1	0.00847312	73.655	YNFFTGCPK(1)AK	2	-0.51201	1
D0G0C9	55	K	Chaperonin containing TCP1, subunit 7 (Eta)	CCT7	1	1.29744e-05	125.97	GK(1)ATISNDGATILK	2	0.10561	1
D0G6X4	125	K	Farnesyl diphosphate synthase	FDPS	1	3.97929e-15	214	EVLEYNVVGGK(1)YNR	2	-0.40535	1
D0G6X4	114	K	Farnesyl diphosphate synthase	FDPS	1	0.00105716	90.412	LK(1)EVLEYNVVGGK	2	1.1544	1
D0G7F6	131	K	Triosephosphate isomerase	TPI1	1	3.26349e-07	95.622	VAHALAEGLGVIACIGEK(1)LDER	3	-0.38204	1
D0G7F6	194	K	Triosephosphate isomerase	TPI1	1	5.25122e-07	123.92	GWLK(1)THVSEAVAQSTR	3	-0.058257	1
D0G7F6	160	K	Triosephosphate isomerase	TPI1	1	0.00013105	78.358	DWNK(1)VVLAYEPVWAIGTGK	3	0.79572	1
D0G7F6	69	K	Triosephosphate isomerase	TPI1	1	2.06069e-06	78.098	IAVAAQNCYK(1)VANGAFTGEISPGMIK	3	-0.56249	1
D0G7F6	19	K	Triosephosphate isomerase	TPI1	1	6.33128e-05	109.79	K(1)NNLGELINTLNAAK	2	-0.43207	1
D3K5N7	92	K	ELAV-like protein	ELAVL1	1	0.00140138	134.48	TIK(1)VSYAR	2	-0.34302	1
D3K5N7	89	K	ELAV-like protein	ELAVL1	1	0.0163312	100.19	LQSK(1)TIK	2	0.3866	1
D6QST6	237	K	2,4-dienoyl-CoA reductase 1	DECR1	1	0.00564113	76.073	FNVIQPGPIK(1)TK	2	-1.3108	1
D9U8D1	9	K	Dynein light chain	LC8	1	1.34019e-06	83.317	AVIK(1)NADMSEEMQQDSVECATQALEK	3	1.3083	2
E1CAJ6	67	K	Protein disulfide isomerase P5	pdi-p5	1	0.0145047	110.81	K(1)VATALK	2	0.017096	1
E1CAJ6	373	K	Protein disulfide isomerase P5	pdi-p5	1	0.000480338	76.378	FALLK(1)GSFSEQGINEFLR	2	0.69398	1
E1CAJ6	241	K	Protein disulfide isomerase P5	pdi-p5	1	0.00154523	100.25	GFPTIK(1)IFQK	2	-0.2484	2
E7EI20	99	K	Rho GDP dissociation inhibitor alpha	ARHGDIA	1	0.0244792	100.02	K(1)QSFVLK	2	0.10514	1
E7EI20	178	K	Rho GDP dissociation inhibitor alpha	ARHGDIA	1	0.0016274	130.75	GSYSIK(1)SR	2	-0.62151	1
F1RF77	76	K	Procollagen-lysine,2-oxoglutarate 5-dioxygenase 1	PLOD1	1	0.000577048	108.7	EASSGGGLK(1)VR	2	-0.14318	1
F1RFI1	88	K	Elongation factor Tu	TUFM	1	0.00263126	90.05	ILAEGGGAK(1)FK	2	0.43261	1
F1RFI8	366	K	EWS RNA binding protein 1	EWSR1	1	0.0260433	71.379	DFQGSK(1)LK	2	-0.82314	1
F1RFI8	368	K	EWS RNA binding protein 1	EWSR1	1	0.00180098	152.39	LK(1)VSLAR	2	-0.069622	1
F1RFL6	145	K	Uncharacterized protein	EIF2B1	1	0.0105939	73.499	VLEAAVAAK(1)K	2	-0.24533	1
F1RFQ7	142	K	GTP-binding nuclear protein Ran	RAN	1	9.40091e-05	134.98	K(1)NLQYYDISAK	2	-0.26046	2
F1RFQ7	71	K	GTP-binding nuclear protein Ran	RAN	1	6.49606e-09	147.12	FNVWDTAGQEK(1)FGGLR	3	-0.52499	2
F1RFQ7	134	K	GTP-binding nuclear protein Ran	RAN	1	0.000815255	146.58	AK(1)SIVFHR	2	-0.22786	1
F1RFQ7	38	K	GTP-binding nuclear protein Ran	RAN	1	1.42786e-07	113.54	K(1)YVATLGVEVHPLVFHTNR	4	-0.54877	2
F1RG04	152	K	Coiled-coil domain containing 6	CCDC6	1	0.00623588	77.049	K(1)LMQLQHEK	3	0.44966	1
F1RG04	123	K	Coiled-coil domain containing 6	CCDC6	1	0.00909283	124.34	K(1)IQALQK	2	1.1205	1
F1RG04	129	K	Coiled-coil domain containing 6	CCDC6	1	0.0159915	82.75	IQALQK(1)EK	2	-1.0379	1
F1RG17	29	K	Nucleoside diphosphate kinase	NME3	1	0.000857856	97.779	TFLAVK(1)PDGVQR	2	0.5267	2
F1RGC9	174	K	Proteasome 26S subunit, non-ATPase 13	PSMD13	1	9.75887e-05	81.656	YYQTIGNHASYYK(1)DALR	3	1.3814	1
F1RGD1	31	K	Bet1 golgi vesicular membrane trafficking protein like	BET1L	1	0.0357532	59.116	MADTLASK(1)VTR	2	-1.9979	1
F1RGD9	42	K	Histidyl-tRNA synthetase	HARS	1	0.000141758	125.97	LK(1)AQLGPDEGK	2	0.45394	1
F1RGD9	418	K	Histidyl-tRNA synthetase	HARS	1	1.64848e-08	157.86	TTETQVLVASAQK(1)K	2	-0.16043	1
F1RGG1	122	K	40S ribosomal protein S19	RPS19	1	0.0013734	144.38	K(1)LTPQGQR	2	0.63488	1
F1RGG1	77	K	40S ribosomal protein S19	RPS19	1	9.66033e-06	116.63	GGAGVGSMTK(1)IYGGR	2	-1.202	1
F1RGJ3	74	K	Uncharacterized protein	HSPA9	1	0.0605444	54.157	NVPFK(1)IVR	2	1.0278	1
F1RGJ3	398	K	Uncharacterized protein	HSPA9	1	0.0141643	90.761	NTTIPTK(1)K	2	0.32959	1
F1RGJ3	276	K	Uncharacterized protein	HSPA9	1	0.00502873	104.01	HLNMK(1)LTR	2	-0.25262	1
F1RGJ3	219	K	Uncharacterized protein	HSPA9	1	0.0250541	89.55	YIVK(1)EFK	2	-1.032	1
F1RGJ3	399	K	Uncharacterized protein	HSPA9	1	0.043401	45.707	K(1)SQVFSTAADGQTQVEIK	2	-1.0881	1
F1RGM8	267	K	Adenosine deaminase, RNA specific	ADAR	1	0.0424094	62.463	NIGLTK(1)AR	2	-0.24799	1
F1RGP1	1404	K	MYB binding protein 1a	MYBBP1A	0.847354	0.0115535	73.499	K(0.153)NLPQK(0.847)GILGK	2	0.40911	1
F1RGX3	133	K	LUC7 like	LUC7L	1	2.26625e-05	119.25	NSMPASSFQQQK(1)LR	2	0.28446	1
F1RHA7	431	K	Transforming growth factor-beta-induced protein ig-h3	TGFBI	1	7.32026e-08	177.44	TK(1)NLLLNHMIK	3	0.25193	1
F1RHA7	483	K	Transforming growth factor-beta-induced protein ig-h3	TGFBI	1	1.64008e-07	131.56	NSLCIENSCIAAHDK(1)R	3	-0.86513	1
F1RHA7	440	K	Transforming growth factor-beta-induced protein ig-h3	TGFBI	1	0.000448762	84.508	NLLLNHMIK(1)DQLASK	3	-0.48116	1
F1RHA7	446	K	Transforming growth factor-beta-induced protein ig-h3	TGFBI	1	0.000451015	69.765	DQLASK(1)YLYHGQTLDTLGGK	3	-0.54786	1
F1RHA7	66	K	Transforming growth factor-beta-induced protein ig-h3	TGFBI	1	0.000975102	102.52	YFTNCK(1)QWYQR	2	1.4785	1
F1RHE6	242	K	Potassium channel tetramerization domain containing 12	KCTD12	1	0.00324149	88.338	ITVCGK(1)TSLAK	2	-0.62897	1
F1RHH4	132	K	Replication protein A subunit	RPA1	1	0.00983262	73.887	AYGASK(1)IFGK	2	-0.4813	1
F1RI15	763	K	Heat shock protein family A (Hsp70) member 4	HSPA4	1	0.0021542	79.614	ELTNICNPIISK(1)PK	2	-0.19203	1
F1RI15	39	K	Heat shock protein family A (Hsp70) member 4	HSPA4	1	5.17512e-05	108.63	SQVISNAK(1)NTVQGFK	2	-0.66623	1
F1RI15	695	K	Heat shock protein family A (Hsp70) member 4	HSPA4	1	0.00862748	91.853	VISSFK(1)NK	2	0.69454	1
F1RI15	46	K	Heat shock protein family A (Hsp70) member 4	HSPA4	1	0.00319628	122.19	NTVQGFK(1)R	2	-0.2547	1
F1RI15	366	K	Heat shock protein family A (Hsp70) member 4	HSPA4	1	0.0134328	56.514	GCALQCAILSPAFK(1)VR	2	-3.9758	1
F1RI15	742	K	Heat shock protein family A (Hsp70) member 4	HSPA4	1	0.00087203	97.463	QSLTVDPVVK(1)AK	2	0.11516	1
F1RI15	31	K	Heat shock protein family A (Hsp70) member 4	HSPA4	1	4.31683e-10	173.71	SIGAAAK(1)SQVISNAK	2	0.54706	1
F1RI15	62	K	Heat shock protein family A (Hsp70) member 4	HSPA4	1	0.00375948	75.589	AFSDPFVEAEK(1)SK	2	-1.6287	1
F1RI15	732	K	Heat shock protein family A (Hsp70) member 4	HSPA4	1	9.09875e-07	126.16	LNLQNK(1)QSLTVDPVVK	2	0.052047	1
F1RIA7	215	K	Transmembrane protein 109	TMEM109	1	0.00124053	98.407	ASGAQLEAK(1)VR	2	-1.8294	1
F1RIA7	47	K	Transmembrane protein 109	TMEM109	1	0.015249	68.033	K(1)EAPVDLLSQIGR	2	0.62343	1
F1RIE2	570	K	Damage specific DNA binding protein 1	DDB1	1	0.00398585	77.185	ISK(1)LPSFELLHK	3	0.37387	1
F1RIF8	309	K	6-phosphogluconate dehydrogenase, decarboxylating	PGD	1	0.0087613	68.548	GPQK(1)IQFSGDK	2	-2.4964	1
F1RIF8	253	K	6-phosphogluconate dehydrogenase, decarboxylating	PGD	1	0.0293505	86.086	HLLPK(1)IR	2	0.54418	1
F1RIF8	248	K	6-phosphogluconate dehydrogenase, decarboxylating	PGD	1	0.0164861	54.343	FQDADGK(1)HLLPK	2	3.8133	2
F1RIF8	325	K	6-phosphogluconate dehydrogenase, decarboxylating	PGD	1	0.025762	98.629	K(1)ALYASK	2	0.24443	1
F1RIP6	41	K	Uncharacterized protein	NUCB1	1	3.09158e-06	137.09	LQAANAEDIK(1)SGK	2	-0.23947	1
F1RIP6	31	K	Uncharacterized protein	NUCB1	1	0.000570732	104.17	EK(1)LQAANAEDIK	2	-1.3987	2
F1RJ25	330	K	Fructose-bisphosphate aldolase	ALDOC	1	0.000572128	88.427	GQQDNAGAATEEFIK(1)R	2	-0.32505	1
F1RJ25	101	K	Fructose-bisphosphate aldolase	ALDOC	1	0.00339965	84.365	TIQDK(1)GIVVGIK	2	-0.09394	1
F1RJM2	69	K	Endoplasmic reticulum resident protein 29	ERP29	0.986494	0.00117042	74.296	FDTQYPYGEK(0.986)QDEFK(0.014)R	3	0.50776	1
F1RJX8	61	K	Coatomer subunit alpha	COPA	1	0.00997535	47.088	GIDFHK(1)QQPLFVSGGDDYK	3	-0.14924	1
F1RK02	88	K	Lymphocyte cytosolic protein 1	LCP1	1	0.00538661	90.15	STEVAK(1)TFR	2	0.60799	1
F1RK02	285	K	Lymphocyte cytosolic protein 1	LCP1	1	3.19631e-07	95.996	WANYHLENAGCNK(1)INNFSSDIK	3	0.27577	1
F1RK45	121	K	Uncharacterized protein	TRAP1	1	2.98513e-05	147.62	SLYSEK(1)EVFIR	2	-0.034561	1
F1RKI3	21	K	Uncharacterized protein	HINT1	1	3.9826e-12	212.09	PGGDTIFGK(1)IIR	2	0.02308	2
F1RKI3	83	K	Uncharacterized protein	HINT1	1	0.0547928	60.167	K(1)CAADLGLK	2	-3.1884	1
F1RKI3	57	K	Uncharacterized protein	HINT1	1	0.0165851	41.908	IIYEDDQCLAFHDISPQAPTHFLVIPK(1)K	4	0.12342	1
F1RKI3	58	K	Uncharacterized protein	HINT1	1	0.000597503	64.589	K(1)HISQISAAEDDDESLLGHLMIVGK	4	0.36187	1
F1RKJ9	181	K	Isochorismatase domain containing 1	ISOC1	1	0.0527626	69.198	LVLPK(1)TK	2	-0.5186	1
F1RKM0	182	K	Lamin B1	LMNB1	1	0.0013444	108.35	K(1)QLADETLLK	2	0.36117	1
F1RKM0	109	K	Lamin B1	LMNB1	1	0.00109763	115.71	LQIELGK(1)FK	2	-2.2093	2
F1RKM0	474	K	Lamin B1	LMNB1	1	0.00278916	96.113	K(1)IGDTSVSYK	2	-0.036409	1
F1RKW8	362	K	Proteasome 26S subunit, non-ATPase 11	PSMD11	1	0.0138026	83.045	K(1)LSQMILDK	2	-0.29977	1
F1RKW8	185	K	Proteasome 26S subunit, non-ATPase 11	PSMD11	1	0.0102091	62.694	TYHALSNLPK(1)AR	3	0.62416	1
F1RKW8	415	K	Proteasome 26S subunit, non-ATPase 11	PSMD11	1	0.000526295	113.1	VVDSLYNK(1)AK	2	-0.3164	2
F1RL37	228	K	Glutathione S-transferase theta-1	LOC100153094	1	0.000934684	96.067	DSQPVDPTLK(1)QK	2	1.562	1
F1RLG5	162	K	Receptor expression-enhancing protein	REEP5	0.95576	0.00055554	75.548	HESQVDNVVSDLK(0.044)DK(0.956)AK	3	-0.31783	1
F1RLG5	164	K	Receptor expression-enhancing protein	REEP5	1	0.000355574	124.12	AK(1)ETADAITK	2	0.050697	2
F1RLG5	16	K	Receptor expression-enhancing protein	REEP5	1	0.000468089	72.21	FDQFLHQK(1)NYLTDILAK	3	0.14192	1
F1RLG5	29	K	Receptor expression-enhancing protein	REEP5	1	0.0255642	70.028	IEAK(1)TGVNR	2	-1.0769	1
F1RLH7	10	K	Uncharacterized protein	COX6B	1	0.00648952	70.563	IK(1)NYQTAPFDSR	2	-0.26893	1
F1RLP7	27	K	Translocon-associated protein subunit beta	SSR2	1	1.38584e-05	170.47	LLASK(1)SLLNR	2	-0.26171	2
F1RMH7	127	K	Uncharacterized protein	UNC45A	1	6.04685e-05	135.99	NIAGQIQEK(1)VR	2	0.52741	1
F1RMJ4	104	K	IQ motif containing GTPase activating protein 1	IQGAP1	1	0.00321883	99.136	YK(1)ATGLHFR	3	-1.182	1
F1RMJ4	401	K	IQ motif containing GTPase activating protein 1	IQGAP1	1	5.08819e-08	124.46	LAAVAAINAAIQK(1)GVAEK	3	0.2165	1
F1RMJ4	935	K	IQ motif containing GTPase activating protein 1	IQGAP1	1	0.00223468	80.312	ITLQDVVSHSK(1)K	3	-0.044807	1
F1RMT5	527	K	Uncharacterized protein	---	1	1.19215e-05	126.71	NTLDSEK(1)QQITTEK	2	0.3375	1
F1RMZ1	487	K	Zinc finger CW-type and PWWP domain containing 1	ZCWPW1	0.996239	0.0576523	41.704	PAK(0.996)IQTRK(0.004)PK	2	-0.55975	1
F1RN28	74	K	Paraspeckle component 1	PSPC1	0.999244	0.0112149	66.246	SFLK(0.001)PGEK(0.999)TYTQR	3	-0.17655	2
F1RN71	184	K	Uncharacterized protein	BLMH	1	0.000605346	103.01	MNDILNHK(1)MR	3	-0.54081	1
F1RNN0	24	K	Vacuolar protein sorting-associated protein 29	VPS29	1	0.0329582	91.906	K(1)LLVPGK	2	-0.23398	1
F1RNS2	189	K	Uncharacterized protein	DIABLO	1	0.0260664	46.41	SHIQLVK(1)SQVQEVR	3	2.536	1
F1RNX2	66	K	Programmed cell death protein 5	PDCD5	0.991391	0.000329483	101.43	LSNLALVK(0.009)PEK(0.991)TK	3	-1.1849	2
F1RP50	449	K	UDP-glucose glycoprotein glucosyltransferase 2	UGGT2	1	0.000577048	108.7	DISQNFPVK(1)AR	2	-1.8753	1
F1RPC8	286	K	Crystallin mu	CRYM	0.999867	0.00748351	63.185	GVKPAHCEK(1)TTVFK	3	0.0081048	1
F1RPD2	92	K	Ubiquinol-cytochrome c reductase core protein II	UQCRC2	1	0.0044707	77.664	LASSLTTK(1)GASSFK	2	0.314	1
F1RPH0	11	K	Phosphoglycerate kinase	PGK1	1	0.00111709	114.97	LTLDK(1)LDVK	2	0.31606	1
F1RPH0	131	K	Phosphoglycerate kinase	PGK1	1	5.04187e-05	155.11	FHVEEEGK(1)GK	3	0.38516	2
F1RPH0	91	K	Phosphoglycerate kinase	PGK1	1	0.00107779	100.93	SLLGK(1)DVLFLK	2	-0.36698	2
F1RPH0	267	K	Phosphoglycerate kinase	PGK1	1	0.00715307	95.311	IVK(1)DLMSK	2	-0.85244	1
F1RPH0	48	K	Phosphoglycerate kinase	PGK1	1	3.88571e-05	110.25	AAIPSIK(1)FCLDNGAK	2	-0.88184	4
F1RPH0	30	K	Phosphoglycerate kinase	PGK1	1	8.51089e-09	134.97	VDFNVPMK(1)NNQITNNQR	3	2.0856	2
F1RPH0	388	K	Phosphoglycerate kinase	PGK1	1	8.64862e-06	78.758	WNTEDK(1)VSHVSTGGGASLELLEGK	3	-0.4042	1
F1RPH0	272	K	Phosphoglycerate kinase	PGK1	1	0.00621873	102.07	DLMSK(1)AEK	2	1.9665	3
F1RPH0	156	K	Phosphoglycerate kinase	PGK1	1	6.96293e-09	124.2	ASLSK(1)LGDVYVNDAFGTAHR	3	0.37456	1
F1RPH0	291	K	Phosphoglycerate kinase	PGK1	1	2.78468e-06	98.062	ITLPVDFVTADK(1)FDENAK	3	0.5636	1
F1RPH0	183	K	Phosphoglycerate kinase	PGK1	1	5.19721e-10	193.28	AHSSMVGVNLPK(1)K	2	-0.074747	4
F1RPH0	97	K	Phosphoglycerate kinase	PGK1	1	0.000148598	96.489	DVLFLK(1)DCVGPEVEK	2	0.51556	2
F1RPH0	192	K	Phosphoglycerate kinase	PGK1	1	0.00864418	100.84	K(1)ELNYFAK	2	0.54035	1
F1RPH0	323	K	Phosphoglycerate kinase	PGK1	1	0.00472867	111.61	K(1)YSEAVAR	2	0.18946	1
F1RPH0	220	K	Phosphoglycerate kinase	PGK1	1	0.00122879	86.497	VADK(1)IQLINNMLDK	2	0.30164	1
F1RPH0	361	K	Phosphoglycerate kinase	PGK1	1	0.000551948	104.59	ALMDEVVK(1)ATSR	2	2.3693	2
F1RPH0	41	K	Phosphoglycerate kinase	PGK1	1	0.0010061	119.22	IK(1)AAIPSIK	2	0.12858	1
F1RPH0	184	K	Phosphoglycerate kinase	PGK1	1	0.0431018	48.036	K(1)AGGFLMK	2	-0.957	1
F1RPH0	56	K	Phosphoglycerate kinase	PGK1	1	2.23791e-09	107.58	FCLDNGAK(1)SVVLMSHLGRPDGIPMPDK	4	-0.72419	2
F1RPH0	86	K	Phosphoglycerate kinase	PGK1	1	5.21013e-09	140.96	YSLEPVAVELK(1)SLLGK	3	-0.45487	2
F1RPQ3	152	K	Proteasome 26S subunit, non-ATPase 14	PSMD14	1	0.00963126	64.244	AVAVVVDPIQSVK(1)GK	2	0.48203	1
F1RPW9	147	K	Elongation factor 1-gamma	EEF1G	1	0.00131436	86.288	VLGLLDAHLK(1)TR	2	-1.5891	3
F1RPW9	277	K	Elongation factor 1-gamma	EEF1G	1	0.000573963	103.87	AK(1)DPFAHLPK	2	0.45648	3
F1RPW9	219	K	Elongation factor 1-gamma	EEF1G	1	0.00838756	101.54	MAQFDAK(1)K	2	-0.06968	1
F1RPY1	281	K	Atlastin GTPase 3	ATL3	1	0.00370758	83.226	VATSPDFDGK(1)LK	2	0.028125	1
F1RPY1	391	K	Atlastin GTPase 3	ATL3	1	0.00911894	61.082	HCEFK(1)QLALDHFK	3	0.48944	1
F1RPY1	283	K	Atlastin GTPase 3	ATL3	1	0.0321068	62.78	LK(1)DIDSEFK	2	-0.04076	1
F1RQ91	22	K	40S ribosomal protein S4	RPS4X	1	1.44568e-13	156.81	HWMLDK(1)LTGVFAPR	3	-0.55564	1
F1RQ91	53	K	40S ribosomal protein S4	RPS4X	1	0.00821033	74.392	LK(1)YALTGDEVK	2	-0.41547	1
F1RQ91	106	K	40S ribosomal protein S4	RPS4X	1	0.00761257	93.429	LIYDTK(1)GR	2	1.9292	2
F1RQ91	134	K	40S ribosomal protein S4	RPS4X	1	0.000461954	76.378	IFVGTK(1)GIPHLVTHDAR	4	0.31275	1
F1RQ91	71	K	40S ribosomal protein S4	RPS4X	1	0.0138355	104.21	FIK(1)IDGK	2	-0.69529	1
F1RQ91	211	K	40S ribosomal protein S4	RPS4X	1	1.30711e-12	150.68	HPGSFDVVHVK(1)DANGNSFATR	3	-0.10105	2
F1RQB3	188	K	SPARC	SPARC	1	1.51038e-05	140.45	DENNNLLTEK(1)QK	2	-1.3023	1
F1RQI0	1235	K	Collagen type XII alpha 1 chain	COL12A1	1	0.00883647	80.782	IVEVFEIGPK(1)R	2	0.28873	1
F1RQI0	1292	K	Collagen type XII alpha 1 chain	COL12A1	1	6.9707e-05	133.89	QQSFK(1)TQAGMR	2	2.2449	1
F1RQI0	2626	K	Collagen type XII alpha 1 chain	COL12A1	1	0.00458299	86.879	TLSFFNK(1)DTR	2	-3.2216	1
F1RQI0	1845	K	Collagen type XII alpha 1 chain	COL12A1	1	0.0163666	82.287	TK(1)PLNTVR	2	0.55737	1
F1RQI0	2386	K	Collagen type XII alpha 1 chain	COL12A1	1	5.71826e-06	92.439	LNTYNDK(1)ALALGALQNIQYR	3	1.3383	1
F1RQI0	629	K	Collagen type XII alpha 1 chain	COL12A1	1	0.000180908	108.7	IEQELAAIK(1)K	2	-0.43088	1
F1RQI7	886	K	Unconventional myosin-VI	MYO6	1	0.013625	85.676	IK(1)STMMTR	2	1.8479	1
F1RQP0	64	K	Uncharacterized protein	PRDX5	1	3.09596e-05	96.247	THLPGFVEQAEALK(1)AK	3	1.8454	1
F1RQP0	94	K	Uncharacterized protein	PRDX5	1	0.00905376	83.438	AHNTEGK(1)VR	2	1.4903	1
F1RQP0	23	K	Uncharacterized protein	PRDX5	1	0.0601059	64.711	K(1)VNLAELFK	2	4.3507	1
F1RQQ7	370	K	Alpha-1,4 glucan phosphorylase	PYGB	1	0.0380646	89.142	AWDITK(1)K	2	-0.00074896	1
F1RQQ7	539	K	Alpha-1,4 glucan phosphorylase	PYGB	1	0.000216946	136.49	DVAQVK(1)QENK	2	-0.22429	1
F1RQU1	219	K	Solute carrier family 35 member B2	SLC35B2	1	0.0499045	48.467	ASK(1)VIPVMLMGK	2	-2.0325	1
F1RQW6	754	K	Complement factor B	CFB	1	0.00353816	110.12	VLPWLK(1)EK	2	-0.0088127	2
F1RQY6	237	K	Anion exchange protein	SLC4A1	1	3.05447e-05	96.489	AAATLLSEK(1)VFHAEAR	3	0.79342	1
F1RR69	159	K	Uncharacterized protein	SET	1	0.0592928	89.123	STEIK(1)WK	2	-0.18304	1
F1RR69	11	K	Uncharacterized protein	SET	1	1.78921e-11	166.6	K(1)ELNSNHDGADETSEK	2	1.4387	1
F1RR89	393	K	Uncharacterized protein	RARS	1	8.03218e-09	133.86	SDGGYTYDTSDLATIK(1)QR	2	-0.18801	1
F1RRK9	398	K	Exportin 5	XPO5	1	0.052824	43.592	ACMTNLVK(1)MGFPSK	2	3.4137	1
F1RRK9	1126	K	Exportin 5	XPO5	1	0.0352783	56.414	LLNPSLQK(1)AADK	2	-0.076057	1
F1RRV6	268	K	N-myc downstream regulated 1	NDRG1	1	0.0179065	68.132	LDPTK(1)TTLLK	2	1.6409	1
F1RS15	387	K	Family with sequence similarity 129 member B	FAM129B	1	9.15445e-06	111.94	FDVSSTSVFK(1)QR	2	0.41726	1
F1RS36	118	K	78 kDa glucose-regulated protein	HSPA5	1	0.033864	58.955	FLPFK(1)VVEK	2	-0.43273	1
F1RS36	434	K	78 kDa glucose-regulated protein	HSPA5	1	0.0110281	45.042	SQIFSTASDNQPTVTIK(1)VYEGERPLTK	3	-0.075006	1
F1RS36	310	K	78 kDa glucose-regulated protein	HSPA5	1	0.025473	71.692	STMK(1)PVQK	2	-0.72977	1
F1RS36	268	K	78 kDa glucose-regulated protein	HSPA5	1	0.000168757	141.88	VMEHFIK(1)LYK	2	2.2945	2
F1RS36	81	K	78 kDa glucose-regulated protein	HSPA5	1	1.26315e-09	120.23	LIGDAAK(1)NQLTSNPENTVFDAK	2	0.41946	4
F1RS36	164	K	78 kDa glucose-regulated protein	HSPA5	1	1.29957e-09	149.95	K(1)VTHAVVTVPAYFNDAQR	2	-0.25847	4
F1RSE7	785	K	DNA helicase	MCM4	1	0.0303697	85.265	LILSK(1)GK	2	0.47285	1
F1RSM2	98	K	Proteasome 26S subunit, non-ATPase 12	PSMD12	1	0.0454713	63.184	SQLK(1)QAVAK	2	-0.72996	1
F1RT25	95	K	Sorting nexin 3	SNX3	1	0.0447157	47.991	VVVPPLPGK(1)AFLR	2	1.4776	1
F1RT83	223	K	Uncharacterized protein	SDCBP	1	0.00103802	93.766	ITSIVK(1)DSSAAR	2	0.54757	1
F1RTV5	17	K	Uncharacterized protein	PAICS	1	0.0248029	89.752	LYEGK(1)TK	2	0.43613	1
F1RTY6	349	K	Uncharacterized protein	PPID	1	0.0525666	55.353	AIQAELLK(1)VK	2	-0.69424	1
F1RTY6	56	K	Uncharacterized protein	PPID	1	9.94776e-05	102.65	ALCTGEK(1)GIGPTTGK	2	-0.42839	1
F1RTY6	257	K	Uncharacterized protein	PPID	1	1.59878e-08	135.23	YVDGAK(1)AVSEEADGLK	2	0.48523	2
F1RU33	72	K	Barrier to autointegration factor 1	BANF1	1	1.51341e-07	178.53	DTCGANAK(1)QSR	2	0.21347	1
F1RUH5	124	K	Uncharacterized protein	DEK	1	0.0425571	44.968	LLYNRPGTVSSLK(1)K	3	-0.20206	1
F1RUH5	331	K	Uncharacterized protein	DEK	1	0.0239887	54.281	K(1)LLASANLEEVTMK	2	-2.81	1
F1RV23	23	K	cAMP-dependent protein kinase type I-alpha regulatory subunit	PRKAR1A	1	0.0343056	42.52	ECELYVQK(1)HNIQALLK	3	1.041	1
F1RV23	133	K	cAMP-dependent protein kinase type I-alpha regulatory subunit	PRKAR1A	1	0.000453605	79.317	AIEK(1)NVLFSHLDDNER	3	-0.60776	1
F1RVI4	27	K	Phosphatidylinositol 5-phosphate 4-kinase type-2 alpha	PIP4K2A	1	0.00372441	109.36	HFVAQK(1)VK	2	0.89593	1
F1RVX6	518	K	Nucleoporin 85	NUP85	1	0.0460116	60.436	LTFLGK(1)YR	2	0.070671	1
F1RW98	158	K	Ras suppressor protein 1	RSU1	1	0.000310224	128.01	LTK(1)LQILSLR	2	2.9741	1
F1RW98	89	K	Ras suppressor protein 1	RSU1	1	0.000200097	117.01	LK(1)HLNLGMNR	3	0.15826	1
F1RW98	183	K	Ras suppressor protein 1	RSU1	1	2.62189e-05	85.473	EIGELTQLK(1)ELHIQGNR	3	-0.06826	1
F1RWB7	68	K	Uncharacterized protein	---	1	3.61013e-05	110.6	NDTK(1)EDVFVHQTAIK	2	-0.72127	2
F1RWI8	286	K	Secernin 2	SCRN2	1	0.0188322	58.723	DK(1)ASGICMDSGGFR	2	1.2798	1
F1RWJ6	714	K	Aminopeptidase	NPEPPS	1	0.0382576	59.35	GLVLGK(1)LGK	2	-0.071484	1
F1RWP3	111	K	Cytoglobin	CYGB	1	7.80421e-05	84.753	VSSVLALVGK(1)AHALK	3	-1.0348	1
F1RWT2	252	K	Plastin 3	PLS3	1	0.00169182	70.563	AYFHLLNQIAPK(1)GQK	3	0.49835	1
F1RWT2	40	K	Plastin 3	PLS3	1	1.99119e-16	148.1	K(1)EGICALGGTSELSSEGTQHSYSEEEK	3	-0.13618	1
F1RWT2	31	K	Plastin 3	PLS3	1	0.00426639	92.201	SSDIAK(1)TFR	2	-0.27628	1
F1RX36	149	K	Uncharacterized protein	---	1	0.000121552	105.65	VLEK(1)VQHIHLLQK	3	-0.31478	3
F1RX36	239	K	Uncharacterized protein	---	1	0.0292752	50.178	ISPLPDITPADFK(1)TQAR	2	0.12193	1
F1RX36	471	K	Uncharacterized protein	---	1	0.00839269	67.095	SEVHTSK(1)LVTSK	2	-0.3103	2
F1RX36	158	K	Uncharacterized protein	---	1	0.00329263	71.896	VQHIHLLQK(1)NVR	4	0.86247	2
F1RX36	98	K	Uncharacterized protein	---	1	0.00848139	73.632	NSLFDYQK(1)NNK	2	0.64108	1
F1RX36	616	K	Uncharacterized protein	---	1	0.000537783	137.69	QTITK(1)TINR	2	0.65936	1
F1RX83	294	K	Uncharacterized protein	ERLIN2	1	0.0164856	66.267	AIASNSK(1)IYFGK	2	3.2668	1
F1RX83	287	K	Uncharacterized protein	ERLIN2	1	0.000607588	134.51	YK(1)AIASNSK	2	-0.21052	1
F1RX83	285	K	Uncharacterized protein	ERLIN2	1	2.88345e-05	133.05	LTPEYLQLMK(1)YK	2	-0.73216	1
F1RYI3	819	K	Cullin associated and neddylation dissociated 1	CAND1	1	3.05491e-05	124.48	LK(1)GYLISGSSYAR	2	-0.12634	1
F1RYI3	641	K	Cullin associated and neddylation dissociated 1	CAND1	1	0.000476782	62.082	MLTGPVYSQSTALTHK(1)QSYYSIAK	3	-1.0409	1
F1RYY6	277	K	Transaldolase	TALDO1	1	2.54871e-05	103.01	LVPMLSAK(1)AAQASPLEK	2	-1.3806	3
F1RYY6	269	K	Transaldolase	TALDO1	1	0.0377123	53.377	DTSK(1)LVPMLSAK	2	0.39745	1
F1RYY6	136	K	Transaldolase	TALDO1	1	0.00710652	95.502	EAGVSK(1)DR	2	-0.51783	1
F1RYY6	219	K	Transaldolase	TALDO1	1	0.0601475	50.108	SVTK(1)IYNYYK	2	-1.0057	1
F1RYY6	321	K	Transaldolase	TALDO1	1	0.000325462	126.71	FAADAVK(1)LER	2	-1.3915	2
F1RYZ0	25	K	60S acidic ribosomal protein P2	RPLP2	1	1.24027e-08	162.37	K(1)ILDSVGIEADDDRLNK	2	0.036869	5
F1RZT9	124	K	Methyl-CpG binding protein 2	MECP2	1	0.00648026	69.352	YDVYLINPQGK(1)AFR	2	-0.61611	1
F1RZV4	456	K	DNA primase large subunit	PRIM2	1	0.0614056	46.016	ANVQK(1)SK	2	-2.4602	1
F1S033	591	K	Bromodomain containing 3	BRD3	1	0.0159915	82.75	LPGEK(1)LGR	2	0.16913	1
F1S062	190	K	Obg-like ATPase 1	OLA1	1	0.00419646	94.087	VK(1)SWVIDQK	2	-0.72244	1
F1S0A3	173	K	Uncharacterized protein	SNX1	1	0.0129628	76.282	SLIGMTK(1)VK	2	-0.4773	1
F1S0A3	381	K	Uncharacterized protein	SNX1	1	0.00117016	105.46	WQDAQATLQK(1)K	2	-0.95277	1
F1S0A3	290	K	Uncharacterized protein	SNX1	1	0.00539884	83.53	K(1)ELALNTAQFAK	2	0.96773	1
F1S0D8	270	K	UBX domain protein 4	UBXN4	1	0.00192063	107.79	IK(1)QQIALDR	2	0.049478	1
F1S0J8	374	K	Keratin 14	KRT14	1	0.0211142	45.614	QNQEYQHLMDIK(1)TR	3	-0.68411	1
F1S0M9	501	K	Peptidylprolyl isomerase	FKBP10	1	0.000567602	104.24	NQDGK(1)ITVEELK	2	-1.1277	1
F1S0P0	47	K	Cytochrome c oxidase subunit 6C	COX6C	1	0.0181221	87.476	K(1)AYADFYR	2	-0.039316	1
F1S0P3	87	K	2',3'-cyclic nucleotide 3' phosphodiesterase	CNP	1	0.00014751	106.32	VVSADAYK(1)ITPGAR	2	2.0482	1
F1S0V3	370	K	Annexin	ANXA6	1	0.00052043	70.334	GTVHPAGDFNPDADAK(1)ALR	3	0.35457	1
F1S0V3	240	K	Annexin	ANXA6	1	0.0385908	44.807	GELSGDFEK(1)LMLAVVK	2	-1.7172	1
F1S0V3	3	K	Annexin	ANXA6	1	0.0311364	61.962	AK(1)PAQGAR	2	-0.24176	1
F1S0V3	75	K	Annexin	ANXA6	1	2.18017e-05	127.71	DLIADLK(1)YELTGK	2	-0.096918	1
F1S0V3	40	K	Annexin	ANXA6	1	5.81475e-12	166.04	GFGSDK(1)EAILELITSR	2	0.63729	2
F1S0V3	597	K	Annexin	ANXA6	0.959752	9.36464e-09	127.32	DVFVAIVQSVK(0.96)NK(0.04)PLFFADK	3	0.6742	2
F1S0V3	299	K	Annexin	ANXA6	1	0.000204372	137.89	YEK(1)SLYSMIK	2	-0.1429	1
F1S0V3	406	K	Annexin	ANXA6	1	0.00332608	86.67	QTFK(1)SHFGR	3	0.46145	2
F1S0V3	498	K	Annexin	ANXA6	1	2.53537e-28	246.5	SLEDALSSDTSGHFK(1)R	3	-0.32323	4
F1S108	74	K	CDGSH iron sulfur domain 2	CISD2	1	0.000313137	127.76	DSLINLK(1)IQK	2	0.194	1
F1S1A9	77	K	Uncharacterized protein	APOA2	1	4.00039e-05	148.76	TQEQLTPLVK(1)K	2	-0.43607	1
F1S1G0	265	K	Eukaryotic translation initiation factor 3 subunit E	EIF3E	1	0.000573562	93.649	YLTTAVITNK(1)DVR	2	-1.2457	2
F1S1K0	330	K	RAD21 cohesin complex component	RAD21	1	0.000136345	114.72	LIVDSVK(1)ELDSK	2	2.5286	1
F1S1V1	316	K	Sjogren syndrome antigen B	SSB	1	0.00102661	101.53	K(1)IIQDQQESLNK	2	1.2434	1
F1S1V1	169	K	Sjogren syndrome antigen B	SSB	1	0.0180396	80.219	FVK(1)TPGQK	2	1.1221	1
F1S1V1	275	K	Sjogren syndrome antigen B	SSB	1	0.00969669	82.261	EGTILFK(1)ER	2	0.30583	1
F1S2A8	149	K	B-cell receptor associated protein 31	BCAP31	1	0.00294813	94.767	K(1)YMEENDQLK	2	-0.35005	2
F1S2A8	185	K	B-cell receptor associated protein 31	BCAP31	1	0.0206715	93.195	SLK(1)AELK	2	0.059225	1
F1S2A8	138	K	B-cell receptor associated protein 31	BCAP31	1	0.000336488	116.71	K(1)QAESASEAAK	2	-0.080965	1
F1S2B6	83	K	Biglycan	BGN	1	0.0291193	50.897	VVQCSDLGLK(1)AVPK	2	-1.0958	1
F1S2B6	289	K	Biglycan	BGN	1	0.000107544	115.65	ELHLDNNK(1)LSR	3	-0.64585	1
F1S2B6	220	K	Biglycan	BGN	1	0.0447071	55.261	ISEAK(1)LTGIPK	2	1.7416	1
F1S2B6	133	K	Biglycan	BGN	1	6.1668e-05	103.26	IHAK(1)AFSPLR	3	-1.0297	1
F1S2B6	143	K	Biglycan	BGN	1	0.0389587	76.1	LQK(1)LYISK	2	-0.46455	1
F1S2E2	240	K	Annexin	ANXA11	1	0.00278039	80.96	QQILLSFK(1)TAYGK	2	-0.35374	1
F1S2E2	317	K	Annexin	ANXA11	1	0.0105834	95.502	K(1)TLEDAIR	2	-0.54238	1
F1S2E3	86	K	Peptidyl-prolyl cis-trans isomerase	PPIF	1	0.0010569	93.345	ALCTGEK(1)GFGYK	2	1.2447	1
F1S2G3	52	K	Tubulin-specific chaperone A	TBCA	1	0.000322931	136.5	K(1)QAEILQESR	2	0.65779	1
F1S2I8	115	K	Tubulin polymerization promoting protein family member 3	TPPP3	1	0.0546169	48.944	EPANVGVTK(1)AK	2	0.41502	1
F1S2K3	55	K	Uncharacterized protein	NUTF2	1	0.000228413	101.2	TAIVEK(1)LSSLPFQK	2	0.51492	1
F1S300	927	K	Translocated promoter region, nuclear basket protein	TPR	1	0.0102779	66.603	LEHEISHLK(1)K	3	-0.065423	1
F1S300	1636	K	Translocated promoter region, nuclear basket protein	TPR	1	0.0387417	64.42	AIVAAK(1)SK	2	-0.76	1
F1S300	1371	K	Translocated promoter region, nuclear basket protein	TPR	1	2.80728e-06	138.89	LEQDLQQMQAK(1)VR	2	3.8419	2
F1S395	271	K	Uncharacterized protein	NQO1	1	0.000789835	105.4	SIPTDNQVK(1)AR	2	-0.71912	1
F1S395	5	K	Uncharacterized protein	NQO1	1	0.00579283	63.401	K(1)ALIILAHSEK	3	-0.62768	1
F1S3B4	127	K	IST1-like protein	IST1	1	0.000570732	104.17	IVADQLCAK(1)YSK	2	2.2484	1
F1S3B4	48	K	IST1-like protein	IST1	1	0.0170333	63.185	EIADYLAAGK(1)DER	2	-1.9519	1
F1S3D5	306	K	Lectin, mannose binding 2	LMAN2	1	5.69179e-06	131.03	SPK(1)DNVDDPTGNFR	2	0.3935	1
F1S3D5	303	K	Lectin, mannose binding 2	LMAN2	1	0.000829647	98.407	IEPSVNFLK(1)SPK	2	2.0818	1
F1S3E0	71	K	Transmembrane p24 trafficking protein 9	TMED9	1	0.00598632	100.09	TQLYDK(1)QR	2	-2.1494	1
F1S3U9	197	K	Uncharacterized protein	PRDX1	1	0.022478	91.626	EYFSK(1)QK	2	-0.13822	1
F1S3U9	68	K	Uncharacterized protein	PRDX1	1	7.82045e-10	113.42	K(1)LNCQVIGASVDSHFCHLAWINTPK	4	0.19724	1
F1S3U9	168	K	Uncharacterized protein	PRDX1	0.987287	0.00557429	45.791	LVQAFQFTDK(0.987)HGEVCPAGWK(0.012)PGSDTIK(0.001)PDVQK	4	-0.44886	1
F1S3U9	93	K	Uncharacterized protein	PRDX1	1	0.0259168	50.392	K(1)QGGLGPMNIPLISDPK	2	0.62149	1
F1S3U9	16	K	Uncharacterized protein	PRDX1	1	0.00451343	61.165	APHFK(1)ATAVMPDGQFK	2	0.90805	2
F1S3V9	95	K	Leucine rich repeat containing 41	LRRC41	1	0.0262069	72.2	K(1)GLSTQAIWRR	2	-1.2883	1
F1S418	246	K	Uncharacterized protein	PRDX3	1	4.34622e-05	68.434	AFQFVETHGEVCPANWTPDSPTIK(1)PHPTDSK	4	-0.087371	1
F1S418	88	K	Uncharacterized protein	PRDX3	1	0.0182283	57.366	GTAVVNGEFK(1)ELSLDDYK	2	-0.51027	1
F1S418	258	K	Uncharacterized protein	PRDX3	1	0.00565925	101.43	EYFEK(1)VHQ	2	-0.20181	1
F1S420	227	K	Uncharacterized protein	HNRNPAB	1	5.55686e-06	183.03	K(1)FHTISGSK	2	-0.4013	1
F1S420	167	K	Uncharacterized protein	HNRNPAB	1	0.000148147	102.65	K(1)IFVGGLNPEATEEK	2	-1.7651	1
F1S467	344	K	Vesicle amine transport 1 like	VAT1L	1	0.00953233	88.294	LIGLYNQK(1)K	2	0.33439	1
F1S4X9	108	K	Glutathione synthetase	GSS	1	0.037199	47.971	LFDIHK(1)QVLK	3	0.18085	1
F1S4Y8	216	K	Eukaryotic translation initiation factor 2 subunit beta	EIF2S2	1	0.00112017	86.756	K(1)TSFVNFTDICK	2	2.3358	1
F1S543	106	K	Calponin	CNN3	1	0.00790291	113.89	YAEK(1)QTR	2	0.058232	1
F1S543	171	K	Calponin	CNN3	0.991823	0.00506378	44.564	MQTDK(0.008)PFDQTTISLQMGTNK(0.992)GASQAGMLAPGTR	3	1.8262	1
F1S549	483	K	Polypyrimidine tract binding protein 2	PTBP2	1	0.000222009	101.61	TLFANTGGTVK(1)AFK	2	-1.2555	1
F1S596	157	K	Uncharacterized protein	PRKCSH	1	0.00148059	119.68	K(1)LIEIQAGK	2	1.995	1
F1S596	195	K	Uncharacterized protein	PRKCSH	1	0.00632172	85.522	K(1)LWEEQQAASK	2	-0.25361	1
F1S5H7	587	K	Uncharacterized protein	NHLRC2	1	0.00200852	79.652	SESAMVDGPILAEK(1)R	2	1.1714	1
F1S5N8	95	K	Uncharacterized protein	---	1	0.0130828	66.004	LLPDDPYEK(1)ACQK	2	-0.1844	1
F1S5N8	30	K	Uncharacterized protein	---	1	6.16204e-05	135.55	TLLVLNAK(1)GIR	2	-0.073529	1
F1S610	178	K	Uncharacterized protein	AHCYL1	1	0.00508251	68.044	SQVDHVIWPDGK(1)R	3	0.62174	1
F1S663	1206	K	Uncharacterized protein	LAMC1	1	0.00136814	88.706	ADAAK(1)ALAEEAAK	2	-0.99242	1
F1S663	901	K	Uncharacterized protein	LAMC1	1	0.020692	93.162	DK(1)VADHR	2	1.3764	1
F1S6B4	238	K	Proline and arginine rich end leucine rich repeat protein	PRELP	1	2.06418e-06	108.75	MPPK(1)VPTAIHQLYLDSNK	3	0.33385	3
F1S6B4	252	K	Proline and arginine rich end leucine rich repeat protein	PRELP	1	4.20082e-06	86.182	VPTAIHQLYLDSNK(1)IETIPNGYFK	3	-0.82906	1
F1S6B4	192	K	Proline and arginine rich end leucine rich repeat protein	PRELP	1	0.0245995	50.232	IPPGVFSK(1)LENLLLLDLQHNK	3	-1.0339	1
F1S6B4	311	K	Proline and arginine rich end leucine rich repeat protein	PRELP	1	1.573e-07	100.76	ISNVPAINNK(1)LEHLYLNNNSIEK	3	0.32045	3
F1S6B5	269	K	Fibromodulin	FMOD	1	0.0149704	72.607	GSPK(1)LLYVR	2	-1.881	1
F1S6B5	98	K	Fibromodulin	FMOD	1	0.00458432	75.739	NLK(1)YLPFVPSR	2	-1.6651	1
F1S6F0	673	K	Nuclear factor related to kappaB binding protein	NFRKB	0.999967	0.0282322	67.032	K(1)ALQQKPK	2	0.44588	1
F1S6R7	398	K	Polypyrimidine tract-binding protein 1	PTBP1	1	0.0200708	94.163	LHGK(1)PVR	2	-0.15805	1
F1S6R7	104	K	Polypyrimidine tract-binding protein 1	PTBP1	1	7.51046e-05	94.487	GQPIYIQFSNHK(1)ELK	3	0.71157	1
F1S6R7	229	K	Polypyrimidine tract-binding protein 1	PTBP1	1	0.000624792	102.97	IDFSK(1)LTSLNVK	2	0.46456	1
F1S6R7	364	K	Polypyrimidine tract-binding protein 1	PTBP1	1	0.00367835	139.27	VK(1)ILFNK	2	0.14068	1
F1S6R7	478	K	Polypyrimidine tract-binding protein 1	PTBP1	1	0.00166621	91.62	ILFSSNGGIVK(1)GFK	2	-0.44852	2
F1S710	173	K	Calcyclin binding protein	CACYBP	1	0.000567602	104.24	WDYLTQVEK(1)ECK	2	-1.4857	1
F1S710	21	K	Calcyclin binding protein	CACYBP	1	0.016504	87.476	VLLEK(1)ATR	2	-0.33699	1
F1S710	120	K	Calcyclin binding protein	CACYBP	1	1.19086e-05	108.35	SFDLLVK(1)NLNGK	2	-1.0699	1
F1S710	53	K	Calcyclin binding protein	CACYBP	0.999996	1.20862e-06	92.147	K(1)AELLENEKPAAVVAPITTGYTVK	3	-0.31943	1
F1S7C8	197	K	Uncharacterized protein	GSTA4	1	0.00930691	99.013	K(1)FLEPGSK	2	-0.27166	1
F1S7C8	128	K	Uncharacterized protein	GSTA4	1	0.014583	58.274	EVVNMAQK(1)AIIR	2	4.0369	1
F1S7C8	85	K	Uncharacterized protein	GSTA4	1	0.00156376	110.53	HHLFGK(1)DLK	2	0.3544	3
F1S7C8	206	K	Uncharacterized protein	GSTA4	1	0.00012475	125.97	K(1)PPPDDIYVR	2	0.063594	2
F1S7C8	7	K	Uncharacterized protein	GSTA4	1	0.000819921	108.74	PK(1)LHYPNGR	3	-0.14582	2
F1S7C8	196	K	Uncharacterized protein	GSTA4	1	0.0065367	94.692	ISNIPTIK(1)K	2	1.3448	1
F1S7C8	65	K	Uncharacterized protein	GSTA4	1	1.12282e-07	98.924	LQDGNHLLFQQVPMVEIDGMK(1)LVQTR	3	0.1607	1
F1S7C8	5	K	Uncharacterized protein	GSTA4	1	0.0368196	69.998	MMATK(1)PK	2	-0.66652	1
F1S7W3	42	K	Uncharacterized protein	ARMT1	1	0.00683391	96.618	HK(1)SEFFEK	2	-3.5888	1
F1S827	52	K	SERPINE1 mRNA binding protein 1	SERBP1	1	1.22909e-09	97.057	EAGGGGVGGPGAK(1)SAAQAAAQTNSNAAGK	3	0.41726	1
F1S827	319	K	SERPINE1 mRNA binding protein 1	SERBP1	1	2.57305e-08	190.34	KPNEGADGQWK(1)K	2	0.14525	1
F1S827	68	K	SERPINE1 mRNA binding protein 1	SERBP1	1	7.76111e-15	169.67	SAAQAAAQTNSNAAGK(1)QLR	2	0.38915	2
F1S827	293	K	SERPINE1 mRNA binding protein 1	SERBP1	1	8.5025e-09	125.54	EMTLDEWK(1)AIQNK	2	0.24913	1
F1S895	240	K	Uncharacterized protein	NOP56	1	0.000522368	105.25	LEELTMDGAK(1)AK	2	1.5262	2
F1S895	143	K	Uncharacterized protein	NOP56	1	0.0028958	51.684	GLTDLSACK(1)AQLGLGHSYSR	3	1.7833	1
F1S8H0	8	K	LSM7 homolog, U6 small nuclear RNA and mRNA degradation associated	LSM7	1	0.0165574	79.659	K(1)ESILDLSK	2	0.3516	1
F1S8L9	314	K	Heterogeneous nuclear ribonucleoprotein U	HNRNPU	1	0.0598983	65.465	GK(1)VCFEMK	2	-0.25661	1
F1S8L9	324	K	Heterogeneous nuclear ribonucleoprotein U	HNRNPU	1	0.0103711	89.698	VTEK(1)IPVR	2	-0.25247	1
F1S8L9	583	K	Heterogeneous nuclear ribonucleoprotein U	HNRNPU	1	0.0178566	87.696	K(1)AVVVCPK	2	-2.2617	1
F1S8L9	186	K	Heterogeneous nuclear ribonucleoprotein U	HNRNPU	1	0.00086134	65.833	EAAGK(1)SSGPTSLFAVTVAPPGAR	2	-2.6908	1
F1S8L9	525	K	Heterogeneous nuclear ribonucleoprotein U	HNRNPU	1	0.0216808	84.522	K(1)QMADTGK	2	-0.1504	1
F1S8L9	616	K	Heterogeneous nuclear ribonucleoprotein U	HNRNPU	1	0.000154229	124.6	DLPEHAVLK(1)MK	2	-0.064872	3
F1S8L9	595	K	Heterogeneous nuclear ribonucleoprotein U	HNRNPU	1	0.0022288	149.4	DEDYK(1)QR	2	0.24063	1
F1S8L9	246	K	Heterogeneous nuclear ribonucleoprotein U	HNRNPU	1	3.38253e-05	123.28	GYFEYIEENK(1)YSR	2	0.52382	1
F1S8L9	333	K	Heterogeneous nuclear ribonucleoprotein U	HNRNPU	1	1.11358e-07	155.14	HLYTK(1)DIDIHEVR	3	0.25016	2
F1S8L9	368	K	Heterogeneous nuclear ribonucleoprotein U	HNRNPU	1	0.000788812	86.548	GIK(1)TCNCETEDYGEK	2	-1.6008	1
F1S8L9	517	K	Heterogeneous nuclear ribonucleoprotein U	HNRNPU	1	3.38731e-06	98.227	YNILGTNTIMDK(1)MMVAGFK	3	0.54382	1
F1S8L9	573	K	Heterogeneous nuclear ribonucleoprotein U	HNRNPU	1	0.0114771	79.148	K(1)MCLFAGFQR	2	-0.37815	1
[truncated: 1,339 more rows]

## Sheet: Only Z8346PICr
1404 elements included exclusively in "Z8346PICr":
[truncated: 1,405 more rows]
