# Supplementary material for: Qualitative lysine crotonylation and 2-hydroxyisobutyrylation analysis in the ovarian tissue proteome of piglets
Source: Front Cell Dev Biol. 2023 May 15;11:1176212. doi: 10.3389/fcell.2023.1176212 (PMC10225730; doi:10.3389/fcell.2023.1176212)
Supplement: Supplementary file 6 [file Table11.XLSX]

## Sheet: ident
KEGG pathway	Mapping	Background	All Mapping	All Background	Fold enrichment	Fisher's exact test p value	-log10(p value)	Related proteins
ssc03010 Ribosome	42	158	331	9909	7.96	9.64673e-13	12.02	A0A287AE76 P46405 I3LJ87 F1RQ91 P67985 A0A287A8T0 Q0Z8U2 F1RYZ0 A0A287AZA7 A0A287AJT7 A0A287A1H3 Q29361 A0A287BSA8 F1SJQ6 F2Z5E6 Q6QAP7 F2Z5C7 Q6QAT1 A1XQU9 Q2YGT9 P63221 I3LT81 A0A287B929 F1RZ28 A0A287B5V1 F2Z568 F2Z4Y8 F2Z5G8 A0A287ASD0 I3L7Y1 A0A287AP66 F2Z5Q2 A1XQU5 Q29205 A0A286ZL51 I3LP78 A0A287BM53 F1RGG1 P62844 F2Z546 P62831 A0A286ZLH8
ssc03050 Proteasome	15	54	331	9909	8.32	1.39365e-10	9.86	Q64L94 F2Z5N0 F1RSM2 A0A287BG14 F2Z5L7 F1SSL6 I3LAB6 F2Z5K2 A1XQU1 F1SID4 F1RGC9 F2Z5J1 Q863Z0 F1RKW8 A0A287BIV4
ssc04141 Protein processing in endoplasmic reticulum	24	213	331	9909	3.37	1.66815e-07	6.78	F1SE73 E1CAJ6 Q52NJ3 I3LQD3 F1S2A8 F1S596 Q29092 P79403 A0A286ZIH0 F1RJM2 I3LGC2 F1SAD9 A0A287ARZ1 O02705 F1SP32 G9F6X8 Q6S4N2 F6QA08 F1SA70 F1SPP8 P35750 F1S9Q1 A0A287A9T4 Q9GL01
ssc00010 Glycolysis / Gluconeogenesis	14	97	331	9909	4.32	3.72522e-06	5.43	F1RJ25 A0A287AZV4 P00339 P50578 F1SHL9 F1SGH5 P08059 P09623 P00336 P00355 D0G7F6 I3LK59 F1SDC7 A0A287AJQ2
ssc00620 Pyruvate metabolism	10	60	331	9909	4.99	2.57533e-05	4.59	I3LDM7 P00346 P00339 F1SHL9 F1SGH5 P09623 P00336 I3LP02 P11708 F1SDC7
ssc05012 Parkinson disease	17	169	331	9909	3.01	4.83275e-05	4.32	Q29380 Q9MZ15 K7GRY0 Q9MZ16 F2Z565 Q5S3G4 Q0R678 Q6QRN9 A0A286ZYM6 A0A286ZPR8 A0A287BAW0 A0A287AHM1 A0A287B4I0 F1SAB6 Q2EN81 F1S0P0 Q6SEG5
ssc04612 Antigen processing and presentation	11	85	331	9909	3.87	0.000114482	3.94	Q64L94 A1E295 F1RI15 O02705 B3SP85 Q6S4N2 F6QA08 Q863Z0 F1SA70 F1S9Q1 A0A287A9T4
ssc04217 Necroptosis	18	199	331	9909	2.71	0.000117225	3.93	F2Z594 F1SFF8 I3LQD3 A0A287B0L6 Q29380 Q9MZ15 A0A287B959 Q9MZ16 F2Z565 F1RTY6 Q6QRN9 F1RQQ7 O02705 P62936 P35750 A0A287A9T4 I3LDH3 A0A287AL90
ssc05016 Huntington disease	20	244	331	9909	2.45	0.000192029	3.72	F1SDX6 I3LK24 Q29380 Q9MZ15 P04178 Q9MZ16 F2Z565 Q5S3G4 A0A287AZ79 F1SL58 Q6QRN9 A0A286ZYM6 A0A286ZPR8 A0A287BAW0 A0A287AHM1 A0A287B4I0 F1SAB6 Q2EN81 F1S0P0 I3LGD4
ssc03040 Spliceosome	16	172	331	9909	2.78	0.000202137	3.69	A0A286ZJK2 I3LEC2 A0A287AKQ5 F1S8H0 F2Z5B4 I3LNE5 B2CCY7 Q06A94 A0A287A699 Q3YLA6 F1RY92 A6M931 Q6S4N2 F1SA70 Q06A98 F1S9Q1
ssc05322 Systemic lupus erythematosus	11	105	331	9909	3.14	0.000738691	3.13	A0A287A7G8 F2Z584 A0A287B0L6 A0A286ZJL9 P62802 F2Z580 F1S1V1 A0A287B959 I3LLY3 A0A287A4Q7 A0A287B9X9
ssc00020 Citrate cycle (TCA cycle)	7	47	331	9909	4.46	0.000866685	3.06	P00346 P09623 P11708 F1SGH5 F1SRC5 A0A286ZQY6 I3LDC7
ssc00062 Fatty acid elongation	6	35	331	9909	5.13	0.000949398	3.02	F1SJK6 F1SDN2 P00348 A0A287AYH9 A0A287AA21 Q29554
ssc00030 Pentose phosphate pathway	6	40	331	9909	4.49	0.00195158	2.71	F1RIF8 F1RJ25 F1RYY6 A8U4R4 P08059 I3L954
ssc00280 Valine, leucine and isoleucine degradation	8	72	331	9909	3.33	0.00265014	2.58	P00348 P09623 F1SDN2 I3LP02 K7GP28 Q29554 A0A287AA21 F1SDC7
ssc05203 Viral carcinogenesis	17	240	331	9909	2.12	0.0028302	2.55	F1SA98 A0A287B4G4 F1SDR7 F2Z584 A0A287AXR5 Q29380 F2Z4Y1 F2Z5J1 Q007T2 A0A287A7G8 F1SHL9 P62802 A0A287A699 F2Z580 F2Z4Z1 I3LLY3 A0A287A4Q7
ssc00270 Cysteine and methionine metabolism	8	76	331	9909	3.15	0.00372166	2.43	P00346 F1SNK3 P00339 Q710C4 I3LEI8 P00336 P11708 K7GLP9
ssc05010 Alzheimer disease	16	226	331	9909	2.12	0.00374501	2.43	A0A286ZPR8 F2Z5G3 A0A287AHM1 A0A287BAW0 I3LQD3 Q197W4 A0A287B4I0 F1SAB6 K7GP28 P00355 Q5S3G4 Q2EN81 F1S0P0 A0A287BB01 P35750 A0A286ZYM6
ssc00480 Glutathione metabolism	7	63	331	9909	3.33	0.00483813	2.32	F1RIF8 M3V836 K7GLP9 F1S7C8 I3LDC7 I3LD43 I3LBL7
ssc00640 Propanoate metabolism	6	48	331	9909	3.74	0.00499115	2.3	P00336 P09623 I3LP02 P00339 A0A287AA21 Q29554
ssc04666 Fc gamma R-mediated phagocytosis	10	115	331	9909	2.6	0.00504843	2.3	A0A287B4G4 F1SS01 A0A286ZIK9 A0A286ZJL9 P10668 B5APU9 B5APV0 A0A287BRL8 Q007T2 A0A287B9X9
ssc00071 Fatty acid degradation	7	66	331	9909	3.18	0.00625628	2.2	A0A287AZV4 F1SDN2 P00348 I3LP02 F1SDC7 A0A287AA21 Q29554
ssc00410 beta-Alanine metabolism	5	41	331	9909	3.65	0.0112748	1.95	F1SNL7 K7GLP9 F1SDC7 A0A287AA21 Q29554
ssc00190 Oxidative phosphorylation	11	152	331	9909	2.17	0.0128819	1.89	A0A286ZPR8 A0A287AHM1 A0A287BAW0 Q9MYT8 A0A287B4I0 Q95339 F1SAB6 Q5S3G4 Q2EN81 F1S0P0 A0A286ZYM6
ssc04979 Cholesterol metabolism	7	80	331	9909	2.62	0.0172106	1.76	P27917 Q9MZ16 F1S8M9 Q29380 A5GFS8 Q9MZ15 F1SJT7

## Sheet: ident Pathway2Protein
KEGG pathway	Fisher's exact test p value	Mapping	Fold enrichment	Protein accession	Protein description	Gene name	Site count of PI2o	Site count of PICr
ssc04110 Cell cycle	0.122119	9	1.57	F1SA98	Tyrosine 3-monooxygenase/tryptophan 5-monooxygenase activation protein theta	YWHAQ	13	8
ssc04110 Cell cycle	0.122119	9	1.57	F1SDR7	Tyrosine 3-monooxygenase/tryptophan 5-monooxygenase activation protein beta	YWHAB	10	6
ssc04110 Cell cycle	0.122119	9	1.57	F1RSE7	DNA helicase	MCM4	1	1
ssc04110 Cell cycle	0.122119	9	1.57	A0A287AXR5	Uncharacterized protein	YWHAZ	12	13
ssc04110 Cell cycle	0.122119	9	1.57	A0A286ZL07	BUB3, mitotic checkpoint protein	BUB3	1	1
ssc04110 Cell cycle	0.122119	9	1.57	A0A287ABG2	Proliferating cell nuclear antigen	PCNA	2	1
ssc04110 Cell cycle	0.122119	9	1.57	F2Z4Z1	Tyrosine 3-monooxygenase/tryptophan 5-monooxygenase activation protein gamma	YWHAG	6	7
ssc04110 Cell cycle	0.122119	9	1.57	F2Z4Y1	Tyrosine 3-monooxygenase/tryptophan 5-monooxygenase activation protein eta	YWHAH	4	1
ssc04110 Cell cycle	0.122119	9	1.57	F2Z5G2	Structural maintenance of chromosomes protein	SMC3	3	1
ssc03010 Ribosome	9.64673e-13	42	7.96	A0A287AE76	60S ribosomal protein L4	RPL4	13	9
ssc03010 Ribosome	9.64673e-13	42	7.96	P46405	40S ribosomal protein S12	RPS12	3	3
ssc03010 Ribosome	9.64673e-13	42	7.96	I3LJ87	Uncharacterized protein	RPS2	3	4
ssc03010 Ribosome	9.64673e-13	42	7.96	F1RQ91	40S ribosomal protein S4	RPS4X	10	4
ssc03010 Ribosome	9.64673e-13	42	7.96	P67985	60S ribosomal protein L22	RPL22	5	2
ssc03010 Ribosome	9.64673e-13	42	7.96	A0A287A8T0	Uncharacterized protein	RPL7	11	4
ssc03010 Ribosome	9.64673e-13	42	7.96	Q0Z8U2	40S ribosomal protein S3	RPS3	7	6
ssc03010 Ribosome	9.64673e-13	42	7.96	F1RYZ0	60S acidic ribosomal protein P2	RPLP2	2	3
ssc03010 Ribosome	9.64673e-13	42	7.96	A0A287AZA7	Uncharacterized protein	RPS27A	1	6
ssc03010 Ribosome	9.64673e-13	42	7.96	A0A287AJT7	Uncharacterized protein	RPL28	3	3
ssc03010 Ribosome	9.64673e-13	42	7.96	A0A287A1H3	40S ribosomal protein S9	RPS9	7	5
ssc03010 Ribosome	9.64673e-13	42	7.96	Q29361	60S ribosomal protein L35	RPL35	2	2
ssc03010 Ribosome	9.64673e-13	42	7.96	A0A287BSA8	Ribosomal protein	RPL10A	6	5
ssc03010 Ribosome	9.64673e-13	42	7.96	F1SJQ6	60S ribosomal protein L14	RPL14	6	5
ssc03010 Ribosome	9.64673e-13	42	7.96	F2Z5E6	Ribosomal protein S5	RPS5	2	1
ssc03010 Ribosome	9.64673e-13	42	7.96	Q6QAP7	40S ribosomal protein S17	RPS17	3	2
ssc03010 Ribosome	9.64673e-13	42	7.96	F2Z5C7	40S ribosomal protein S3a	RPS3A	14	6
ssc03010 Ribosome	9.64673e-13	42	7.96	Q6QAT1	40S ribosomal protein S28	RPS28	2	2
ssc03010 Ribosome	9.64673e-13	42	7.96	A1XQU9	40S ribosomal protein S20	RPS20	4	3
ssc03010 Ribosome	9.64673e-13	42	7.96	Q2YGT9	60S ribosomal protein L6	RPL6	6	3
ssc03010 Ribosome	9.64673e-13	42	7.96	P63221	40S ribosomal protein S21	RPS21	1	1
ssc03010 Ribosome	9.64673e-13	42	7.96	I3LT81	Uncharacterized protein	RPL17-C18orf32	4	2
ssc03010 Ribosome	9.64673e-13	42	7.96	A0A287B929	60S ribosomal protein L13a	RPL13A	5	4
ssc03010 Ribosome	9.64673e-13	42	7.96	F1RZ28	Uncharacterized protein	RPS10	1	1
ssc03010 Ribosome	9.64673e-13	42	7.96	A0A287B5V1	60S ribosomal protein L3	RPL3	12	7
ssc03010 Ribosome	9.64673e-13	42	7.96	F2Z568	Uncharacterized protein	RPL38	3	2
ssc03010 Ribosome	9.64673e-13	42	7.96	F2Z4Y8	Uncharacterized protein	RPS11	9	6
ssc03010 Ribosome	9.64673e-13	42	7.96	F2Z5G8	Uncharacterized protein	RPS25	7	6
ssc03010 Ribosome	9.64673e-13	42	7.96	A0A287ASD0	60S ribosomal protein L5	RPL5	14	5
ssc03010 Ribosome	9.64673e-13	42	7.96	I3L7Y1	Uncharacterized protein	RPL26	4	3
ssc03010 Ribosome	9.64673e-13	42	7.96	A0A287AP66	Uncharacterized protein	RPL12	3	3
ssc03010 Ribosome	9.64673e-13	42	7.96	F2Z5Q2	Uncharacterized protein	RPL24	1	2
ssc03010 Ribosome	9.64673e-13	42	7.96	A1XQU5	60S ribosomal protein L27	RPL27	6	3
ssc03010 Ribosome	9.64673e-13	42	7.96	Q29205	60S ribosomal protein L11	RPL11	5	5
ssc03010 Ribosome	9.64673e-13	42	7.96	A0A286ZL51	Uncharacterized protein	RPL23A	5	4
ssc03010 Ribosome	9.64673e-13	42	7.96	I3LP78	Uncharacterized protein	RPL9	3	2
ssc03010 Ribosome	9.64673e-13	42	7.96	A0A287BM53	60S ribosomal protein L7a	RPL7A	7	4
ssc03010 Ribosome	9.64673e-13	42	7.96	F1RGG1	40S ribosomal protein S19	RPS19	9	8
ssc03010 Ribosome	9.64673e-13	42	7.96	P62844	40S ribosomal protein S15	RPS15	4	1
ssc03010 Ribosome	9.64673e-13	42	7.96	F2Z546	Ribosomal protein L19	RPL19	2	2
ssc03010 Ribosome	9.64673e-13	42	7.96	P62831	60S ribosomal protein L23	RPL23	4	3
ssc03010 Ribosome	9.64673e-13	42	7.96	A0A286ZLH8	Ribosomal protein L35a	RPL35A	5	2
ssc04071 Sphingolipid signaling pathway	0.907173	3	0.56	A0A287B4G4	Uncharacterized protein	RAC1	5	3
ssc04071 Sphingolipid signaling pathway	0.907173	3	0.56	P54612	Serine/threonine-protein phosphatase 2A 65 kDa regulatory subunit A alpha isoform	PPP2R1A	7	6
ssc04071 Sphingolipid signaling pathway	0.907173	3	0.56	F1SES5	N-acylsphingosine amidohydrolase 1	ASAH1	3	2
ssc04066 HIF-1 signaling pathway	0.261042	7	1.35	F2Z545	Elongin C	ELOC	1	1
ssc04066 HIF-1 signaling pathway	0.261042	7	1.35	A0A288CFV5	Serotransferrin	TF	1	27
ssc04066 HIF-1 signaling pathway	0.261042	7	1.35	P09571	Serotransferrin	TF	33	2
ssc04066 HIF-1 signaling pathway	0.261042	7	1.35	F1SUG4	Elongin B	ELOB	2	2
ssc04066 HIF-1 signaling pathway	0.261042	7	1.35	P00355	Glyceraldehyde-3-phosphate dehydrogenase	GAPDH	14	13
ssc04066 HIF-1 signaling pathway	0.261042	7	1.35	I3LK59	Uncharacterized protein	ENO1	21	21
ssc04066 HIF-1 signaling pathway	0.261042	7	1.35	F1SGH5	Uncharacterized protein	PDHB	2	1
ssc04713 Circadian entrainment	0.920859	2	0.49	F2Z5G3	Uncharacterized protein	CALM3	4	4
ssc04713 Circadian entrainment	0.920859	2	0.49	B9TRW9	Guanine nucleotide-binding protein subunit gamma	GNG12	1	1
ssc04922 Glucagon signaling pathway	0.14372	8	1.56	F2Z5G3	Uncharacterized protein	CALM3	4	4
ssc04922 Glucagon signaling pathway	0.14372	8	1.56	F1RQQ7	Alpha-1,4 glucan phosphorylase	PYGB	2	2
ssc04922 Glucagon signaling pathway	0.14372	8	1.56	F1SFF8	Alpha-1,4 glucan phosphorylase	PYGL	9	3
ssc04922 Glucagon signaling pathway	0.14372	8	1.56	P00336	L-lactate dehydrogenase B chain	LDHB	7	7
ssc04922 Glucagon signaling pathway	0.14372	8	1.56	P00339	L-lactate dehydrogenase A chain	LDHA	6	4
ssc04922 Glucagon signaling pathway	0.14372	8	1.56	F1SHL9	Pyruvate kinase	PKM	14	13
ssc04922 Glucagon signaling pathway	0.14372	8	1.56	F1SGH5	Uncharacterized protein	PDHB	2	1
ssc04922 Glucagon signaling pathway	0.14372	8	1.56	A0A287AJQ2	Phosphoglycerate mutase	PGAM1	6	6
ssc05031 Amphetamine addiction	0.94685	1	0.35	F2Z5G3	Uncharacterized protein	CALM3	4	4
ssc05145 Toxoplasmosis	0.403895	6	1.17	F1S663	Uncharacterized protein	LAMC1	5	5
ssc05145 Toxoplasmosis	0.403895	6	1.17	Q6S4N2	Heat shock 70 kDa protein 1B	HSPA1B	18	11
ssc05145 Toxoplasmosis	0.403895	6	1.17	F1SAE9	Laminin subunit beta 1	LAMB1	4	1
ssc05145 Toxoplasmosis	0.403895	6	1.17	F1SA70	Heat shock protein family A (Hsp70) member 2	HSPA2	11	6
ssc05145 Toxoplasmosis	0.403895	6	1.17	Q9GLP0	Integrin beta-1	ITGB1	2	1
ssc05145 Toxoplasmosis	0.403895	6	1.17	F1S9Q1	Uncharacterized protein	HSPA8	26	21
ssc04261 Adrenergic signaling in cardiomyocytes	0.921225	4	0.58	F2Z5G3	Uncharacterized protein	CALM3	4	4
ssc04261 Adrenergic signaling in cardiomyocytes	0.921225	4	0.58	P67937	Tropomyosin alpha-4 chain	TPM4	14	11
ssc04261 Adrenergic signaling in cardiomyocytes	0.921225	4	0.58	P54612	Serine/threonine-protein phosphatase 2A 65 kDa regulatory subunit A alpha isoform	PPP2R1A	7	6
ssc04261 Adrenergic signaling in cardiomyocytes	0.921225	4	0.58	A0A288CFY3	Tropomyosin alpha-3 chain	TPM3	3	2
ssc04730 Long-term depression	0.944997	1	0.35	P54612	Serine/threonine-protein phosphatase 2A 65 kDa regulatory subunit A alpha isoform	PPP2R1A	7	6
ssc04390 Hippo signaling pathway	0.690687	6	0.87	F1SA98	Tyrosine 3-monooxygenase/tryptophan 5-monooxygenase activation protein theta	YWHAQ	13	8
ssc04390 Hippo signaling pathway	0.690687	6	0.87	F2Z4Z1	Tyrosine 3-monooxygenase/tryptophan 5-monooxygenase activation protein gamma	YWHAG	6	7
ssc04390 Hippo signaling pathway	0.690687	6	0.87	F1SDR7	Tyrosine 3-monooxygenase/tryptophan 5-monooxygenase activation protein beta	YWHAB	10	6
ssc04390 Hippo signaling pathway	0.690687	6	0.87	F2Z4Y1	Tyrosine 3-monooxygenase/tryptophan 5-monooxygenase activation protein eta	YWHAH	4	1
ssc04390 Hippo signaling pathway	0.690687	6	0.87	P54612	Serine/threonine-protein phosphatase 2A 65 kDa regulatory subunit A alpha isoform	PPP2R1A	7	6
ssc04390 Hippo signaling pathway	0.690687	6	0.87	A0A287AXR5	Uncharacterized protein	YWHAZ	12	13
ssc04350 TGF-beta signaling pathway	0.759925	3	0.76	P54612	Serine/threonine-protein phosphatase 2A 65 kDa regulatory subunit A alpha isoform	PPP2R1A	7	6
ssc04350 TGF-beta signaling pathway	0.759925	3	0.76	Q9XSD9	Decorin	DCN	16	16
ssc04350 TGF-beta signaling pathway	0.759925	3	0.76	F1S6B5	Fibromodulin	FMOD	2	1
ssc05132 Salmonella infection	0.0274653	9	2.1	A0A287B9W3	Dynein cytoplasmic 1 heavy chain 1	DYNC1H1	14	6
ssc05132 Salmonella infection	0.0274653	9	2.1	A0A287B4G4	Uncharacterized protein	RAC1	5	3
ssc05132 Salmonella infection	0.0274653	9	2.1	F1SS01	Arp2/3 complex 34 kDa subunit	ARPC2	3	2
ssc05132 Salmonella infection	0.0274653	9	2.1	F1RFY1	Profilin	PFN1	1	1
ssc05132 Salmonella infection	0.0274653	9	2.1	B5APU9	Actin-related protein 2/3 complex subunit 4	ARPC4	2	1
ssc05132 Salmonella infection	0.0274653	9	2.1	B5APV0	Actin-related protein 2/3 complex subunit 5	ARPC5	2	1
ssc05132 Salmonella infection	0.0274653	9	2.1	A0A286ZXU2	Filamin A	FLNA	40	17
ssc05132 Salmonella infection	0.0274653	9	2.1	Q007T2	Cell division control protein 42 homolog	CDC42	5	4
ssc05132 Salmonella infection	0.0274653	9	2.1	A0A286ZQE6	Uncharacterized protein	KLC1	1	1
ssc04915 Estrogen signaling pathway	0.093754	10	1.61	F2Z5G3	Uncharacterized protein	CALM3	4	4
ssc04915 Estrogen signaling pathway	0.093754	10	1.61	A0A023PN04	Peptidylprolyl isomerase	FKBP5	1	2
ssc04915 Estrogen signaling pathway	0.093754	10	1.61	O02705	Heat shock protein HSP 90-alpha	HSP90AA1	29	33
ssc04915 Estrogen signaling pathway	0.093754	10	1.61	F1S0J8	Keratin 14	KRT14	4	3
ssc04915 Estrogen signaling pathway	0.093754	10	1.61	F1SK86	Peptidylprolyl isomerase	FKBP4	5	5
ssc04915 Estrogen signaling pathway	0.093754	10	1.61	Q29092	Endoplasmin	HSP90B1	27	23
ssc04915 Estrogen signaling pathway	0.093754	10	1.61	Q6S4N2	Heat shock 70 kDa protein 1B	HSPA1B	18	11
ssc04915 Estrogen signaling pathway	0.093754	10	1.61	F1SA70	Heat shock protein family A (Hsp70) member 2	HSPA2	11	6
ssc04915 Estrogen signaling pathway	0.093754	10	1.61	F1S9Q1	Uncharacterized protein	HSPA8	26	21
ssc04915 Estrogen signaling pathway	0.093754	10	1.61	A0A287A9T4	Uncharacterized protein	HSP90AB1	16	15
ssc04070 Phosphatidylinositol signaling system	0.966193	2	0.39	F2Z5G3	Uncharacterized protein	CALM3	4	4
ssc04070 Phosphatidylinositol signaling system	0.966193	2	0.39	O77591	Inositol monophosphatase 1	IMPA1	1	1
ssc00072 Synthesis and degradation of ketone bodies	0.334972	1	2.49	I3LP02	Acetyl-CoA acetyltransferase 1	ACAT1	8	7
ssc04666 Fc gamma R-mediated phagocytosis	0.00504843	10	2.6	A0A287B4G4	Uncharacterized protein	RAC1	5	3
ssc04666 Fc gamma R-mediated phagocytosis	0.00504843	10	2.6	F1SS01	Arp2/3 complex 34 kDa subunit	ARPC2	3	2
ssc04666 Fc gamma R-mediated phagocytosis	0.00504843	10	2.6	A0A286ZIK9	Phospholipid phosphatase 1	PLPP1	1	1
ssc04666 Fc gamma R-mediated phagocytosis	0.00504843	10	2.6	A0A286ZJL9	Uncharacterized protein	---	4	3
ssc04666 Fc gamma R-mediated phagocytosis	0.00504843	10	2.6	P10668	Cofilin-1	CFL1	11	9
ssc04666 Fc gamma R-mediated phagocytosis	0.00504843	10	2.6	B5APU9	Actin-related protein 2/3 complex subunit 4	ARPC4	2	1
ssc04666 Fc gamma R-mediated phagocytosis	0.00504843	10	2.6	B5APV0	Actin-related protein 2/3 complex subunit 5	ARPC5	2	1
ssc04666 Fc gamma R-mediated phagocytosis	0.00504843	10	2.6	A0A287BRL8	Myristoylated alanine rich protein kinase C substrate	MARCKS	3	3
ssc04666 Fc gamma R-mediated phagocytosis	0.00504843	10	2.6	Q007T2	Cell division control protein 42 homolog	CDC42	5	4
ssc04666 Fc gamma R-mediated phagocytosis	0.00504843	10	2.6	A0A287B9X9	Uncharacterized protein	---	5	2
ssc05202 Transcriptional misregulation in cancer	0.990778	3	0.36	A0A286ZJL9	Uncharacterized protein	---	4	3
ssc05202 Transcriptional misregulation in cancer	0.990778	3	0.36	K7GSY7	Uncharacterized protein	FUS	5	1
ssc05202 Transcriptional misregulation in cancer	0.990778	3	0.36	A0A287B9X9	Uncharacterized protein	---	5	2
ssc04640 Hematopoietic cell lineage	0.92719	2	0.48	A0A286ZJL9	Uncharacterized protein	---	4	3
ssc04640 Hematopoietic cell lineage	0.92719	2	0.48	A0A287B9X9	Uncharacterized protein	---	5	2
ssc05165 Human papillomavirus infection	0.830128	12	0.8	F1S663	Uncharacterized protein	LAMC1	5	5
ssc05165 Human papillomavirus infection	0.830128	12	0.8	F1SHL9	Pyruvate kinase	PKM	14	13
ssc05165 Human papillomavirus infection	0.830128	12	0.8	F1S2A8	B-cell receptor associated protein 31	BCAP31	13	13
ssc05165 Human papillomavirus infection	0.830128	12	0.8	Q9GLP0	Integrin beta-1	ITGB1	2	1
ssc05165 Human papillomavirus infection	0.830128	12	0.8	I3LQ84	Collagen type VI alpha 2 chain	COL6A2	8	4
ssc05165 Human papillomavirus infection	0.830128	12	0.8	P54612	Serine/threonine-protein phosphatase 2A 65 kDa regulatory subunit A alpha isoform	PPP2R1A	7	6
ssc05165 Human papillomavirus infection	0.830128	12	0.8	F1SAE9	Laminin subunit beta 1	LAMB1	4	1
ssc05165 Human papillomavirus infection	0.830128	12	0.8	A0A287BLD2	Collagen type I alpha 1 chain	COL1A1	1	2
ssc05165 Human papillomavirus infection	0.830128	12	0.8	F2Z5J1	Uncharacterized protein	PSMC1	1	4
ssc05165 Human papillomavirus infection	0.830128	12	0.8	F1SFA7	Uncharacterized protein	COL1A2	1	2
ssc05165 Human papillomavirus infection	0.830128	12	0.8	Q007T2	Cell division control protein 42 homolog	CDC42	5	4
ssc05165 Human papillomavirus infection	0.830128	12	0.8	I3LS72	Uncharacterized protein	---	10	9
ssc01040 Biosynthesis of unsaturated fatty acids	0.663421	1	0.94	F1SJK6	Very-long-chain (3R)-3-hydroxyacyl-CoA dehydratase	HACD3	2	1
ssc05322 Systemic lupus erythematosus	0.000738691	11	3.14	A0A287A7G8	Histone H2B	HIST1H2BJ	3	1
ssc05322 Systemic lupus erythematosus	0.000738691	11	3.14	F2Z584	Histone H2B	LOC100156127	10	8
ssc05322 Systemic lupus erythematosus	0.000738691	11	3.14	A0A287B0L6	Histone H2A	HIST1H2AH	1	1
ssc05322 Systemic lupus erythematosus	0.000738691	11	3.14	A0A286ZJL9	Uncharacterized protein	---	4	3
ssc05322 Systemic lupus erythematosus	0.000738691	11	3.14	P62802	Histone H4	---	6	5
ssc05322 Systemic lupus erythematosus	0.000738691	11	3.14	F2Z580	Histone H2B	HIST1H2BB	1	1
ssc05322 Systemic lupus erythematosus	0.000738691	11	3.14	F1S1V1	Sjogren syndrome antigen B	SSB	9	8
ssc05322 Systemic lupus erythematosus	0.000738691	11	3.14	A0A287B959	Histone H2A	HIST1H2AC	1	4
ssc05322 Systemic lupus erythematosus	0.000738691	11	3.14	I3LLY3	Actinin alpha 1	ACTN1	6	5
ssc05322 Systemic lupus erythematosus	0.000738691	11	3.14	A0A287A4Q7	Actinin alpha 4	ACTN4	17	15
ssc05322 Systemic lupus erythematosus	0.000738691	11	3.14	A0A287B9X9	Uncharacterized protein	---	5	2
ssc05231 Choline metabolism in cancer	0.956206	2	0.42	A0A287B4G4	Uncharacterized protein	RAC1	5	3
ssc05231 Choline metabolism in cancer	0.956206	2	0.42	A0A286ZIK9	Phospholipid phosphatase 1	PLPP1	1	1
ssc05230 Central carbon metabolism in cancer	0.575438	3	1.01	F1SHL9	Pyruvate kinase	PKM	14	13
ssc05230 Central carbon metabolism in cancer	0.575438	3	1.01	F1SGH5	Uncharacterized protein	PDHB	2	1
ssc05230 Central carbon metabolism in cancer	0.575438	3	1.01	A0A287AJQ2	Phosphoglycerate mutase	PGAM1	6	6
ssc05014 Amyotrophic lateral sclerosis (ALS)	0.733605	2	0.78	A0A287B4G4	Uncharacterized protein	RAC1	5	3
ssc05014 Amyotrophic lateral sclerosis (ALS)	0.733605	2	0.78	P04178	Superoxide dismutase [Cu-Zn]	SOD1	6	7
ssc00230 Purine metabolism	0.986111	3	0.38	Q2EN76	Nucleoside diphosphate kinase B	NME2	6	4
ssc00230 Purine metabolism	0.986111	3	0.38	F1SHL9	Pyruvate kinase	PKM	14	13
ssc00230 Purine metabolism	0.986111	3	0.38	F1RTV5	Uncharacterized protein	PAICS	2	2
ssc04137 Mitophagy - animal	0.958192	1	0.32	A0A287ADK7	Mitochondrial fission 1 protein	FIS1	2	2
ssc00750 Vitamin B6 metabolism	0.263538	1	3.33	F1SIJ9	Phosphoserine aminotransferase	PSAT1	6	6
ssc04930 Type II diabetes mellitus	0.887121	1	0.47	F1SHL9	Pyruvate kinase	PKM	14	13
ssc04928 Parathyroid hormone synthesis, secretion and action	0.994695	1	0.2	K7GNZ3	Uncharacterized protein	NACA	1	1
ssc05160 Hepatitis C	0.515154	7	1.04	F1SA98	Tyrosine 3-monooxygenase/tryptophan 5-monooxygenase activation protein theta	YWHAQ	13	8
ssc05160 Hepatitis C	0.515154	7	1.04	F1S1G0	Eukaryotic translation initiation factor 3 subunit E	EIF3E	2	1
ssc05160 Hepatitis C	0.515154	7	1.04	F2Z4Z1	Tyrosine 3-monooxygenase/tryptophan 5-monooxygenase activation protein gamma	YWHAG	6	7
ssc05160 Hepatitis C	0.515154	7	1.04	F1SDR7	Tyrosine 3-monooxygenase/tryptophan 5-monooxygenase activation protein beta	YWHAB	10	6
ssc05160 Hepatitis C	0.515154	7	1.04	F2Z4Y1	Tyrosine 3-monooxygenase/tryptophan 5-monooxygenase activation protein eta	YWHAH	4	1
ssc05160 Hepatitis C	0.515154	7	1.04	P54612	Serine/threonine-protein phosphatase 2A 65 kDa regulatory subunit A alpha isoform	PPP2R1A	7	6
ssc05160 Hepatitis C	0.515154	7	1.04	A0A287AXR5	Uncharacterized protein	YWHAZ	12	13
ssc04120 Ubiquitin mediated proteolysis	0.461527	7	1.09	F2Z545	Elongin C	ELOC	1	1
ssc04120 Ubiquitin mediated proteolysis	0.461527	7	1.09	K7GRY0	Ubiquitin like modifier activating enzyme 1	UBA1	6	1
ssc04120 Ubiquitin mediated proteolysis	0.461527	7	1.09	I3LSZ1	Uncharacterized protein	UBE2I	2	1
ssc04120 Ubiquitin mediated proteolysis	0.461527	7	1.09	F1SUG4	Elongin B	ELOB	2	2
ssc04120 Ubiquitin mediated proteolysis	0.461527	7	1.09	F1SQ14	Uncharacterized protein	---	1	1
ssc04120 Ubiquitin mediated proteolysis	0.461527	7	1.09	B2CCY7	Nuclear matrix protein 200	nmp-200	2	2
ssc04120 Ubiquitin mediated proteolysis	0.461527	7	1.09	A0A287B1U2	HECT and RLD domain containing E3 ubiquitin protein ligase 2	HERC2	1	1
ssc04657 IL-17 signaling pathway	0.579314	4	0.99	O02705	Heat shock protein HSP 90-alpha	HSP90AA1	29	33
ssc04657 IL-17 signaling pathway	0.579314	4	0.99	A0A287A9T4	Uncharacterized protein	HSP90AB1	16	15
ssc04657 IL-17 signaling pathway	0.579314	4	0.99	Q29092	Endoplasmin	HSP90B1	27	23
ssc04657 IL-17 signaling pathway	0.579314	4	0.99	Q3YLA6	Serine/arginine-rich splicing factor 1	SRSF1	2	3
ssc04962 Vasopressin-regulated water reabsorption	0.0240112	6	2.68	A0A287B9W3	Dynein cytoplasmic 1 heavy chain 1	DYNC1H1	14	6
ssc04962 Vasopressin-regulated water reabsorption	0.0240112	6	2.68	D9U8D1	Dynein light chain	LC8	2	2
ssc04962 Vasopressin-regulated water reabsorption	0.0240112	6	2.68	Q52NJ1	Ras-related protein Rab-11A	RAB11A	4	2
ssc04962 Vasopressin-regulated water reabsorption	0.0240112	6	2.68	F1SL58	Dynactin subunit 2	DCTN2	4	2
ssc04962 Vasopressin-regulated water reabsorption	0.0240112	6	2.68	E7EI20	Rho GDP dissociation inhibitor alpha	ARHGDIA	4	3
ssc04962 Vasopressin-regulated water reabsorption	0.0240112	6	2.68	A0A287B0I3	Uncharacterized protein	ARHGDIB	3	1
ssc05410 Hypertrophic cardiomyopathy (HCM)	0.352771	5	1.28	A0A0U2ETD0	Emerin	EMD	1	1
ssc05410 Hypertrophic cardiomyopathy (HCM)	0.352771	5	1.28	P67937	Tropomyosin alpha-4 chain	TPM4	14	11
ssc05410 Hypertrophic cardiomyopathy (HCM)	0.352771	5	1.28	A0A288CFY3	Tropomyosin alpha-3 chain	TPM3	3	2
ssc05410 Hypertrophic cardiomyopathy (HCM)	0.352771	5	1.28	Q9GLP0	Integrin beta-1	ITGB1	2	1
ssc05410 Hypertrophic cardiomyopathy (HCM)	0.352771	5	1.28	Q29243	Dystroglycan	DAG1	3	1
ssc04961 Endocrine and other factor-regulated calcium reabsorption	0.178309	4	1.81	I3LK24	AP-2 complex subunit alpha	AP2A1	2	1
ssc04961 Endocrine and other factor-regulated calcium reabsorption	0.178309	4	1.81	Q52NJ1	Ras-related protein Rab-11A	RAB11A	4	2
ssc04961 Endocrine and other factor-regulated calcium reabsorption	0.178309	4	1.81	A0A287AZ79	AP complex subunit beta	AP2B1	5	2
ssc04961 Endocrine and other factor-regulated calcium reabsorption	0.178309	4	1.81	I3LGD4	Clathrin heavy chain	CLTC	26	11
ssc04260 Cardiac muscle contraction	0.254635	5	1.47	A0A286ZPR8	Cytochrome b-c1 complex subunit 7	UQCRB	1	3
ssc04260 Cardiac muscle contraction	0.254635	5	1.47	P67937	Tropomyosin alpha-4 chain	TPM4	14	11
ssc04260 Cardiac muscle contraction	0.254635	5	1.47	Q5S3G4	Cytochrome c oxidase subunit 5B, mitochondrial	COX5B	1	1
ssc04260 Cardiac muscle contraction	0.254635	5	1.47	F1S0P0	Cytochrome c oxidase subunit 6C	COX6C	1	1
ssc04260 Cardiac muscle contraction	0.254635	5	1.47	A0A288CFY3	Tropomyosin alpha-3 chain	TPM3	3	2
ssc00052 Galactose metabolism	0.388147	2	1.5	P80276	Aldose reductase	AKR1B1	17	6
ssc00052 Galactose metabolism	0.388147	2	1.5	F1SIX3	UTP--glucose-1-phosphate uridylyltransferase	UGP2	4	3
ssc04727 GABAergic synapse	0.982284	1	0.25	B9TRW9	Guanine nucleotide-binding protein subunit gamma	GNG12	1	1
ssc05012 Parkinson disease	4.83275e-05	17	3.01	Q29380	Voltage-dependent anion-selective channel protein 3	VDAC3	3	1
ssc05012 Parkinson disease	4.83275e-05	17	3.01	Q9MZ15	Voltage-dependent anion-selective channel protein 2	VDAC2	4	2
ssc05012 Parkinson disease	4.83275e-05	17	3.01	K7GRY0	Ubiquitin like modifier activating enzyme 1	UBA1	6	1
ssc05012 Parkinson disease	4.83275e-05	17	3.01	Q9MZ16	Voltage-dependent anion-selective channel protein 1	VDAC1	5	1
ssc05012 Parkinson disease	4.83275e-05	17	3.01	F2Z565	Solute carrier family 25 member 5	SLC25A5	6	3
ssc05012 Parkinson disease	4.83275e-05	17	3.01	Q5S3G4	Cytochrome c oxidase subunit 5B, mitochondrial	COX5B	1	1
ssc05012 Parkinson disease	4.83275e-05	17	3.01	Q0R678	DJ-1 protein	PARK7	7	7
ssc05012 Parkinson disease	4.83275e-05	17	3.01	Q6QRN9	ADP/ATP translocase 3	SLC25A6	11	9
ssc05012 Parkinson disease	4.83275e-05	17	3.01	A0A286ZYM6	ATP synthase, H+ transporting, mitochondrial Fo complex subunit B1	ATP5F1	5	5
ssc05012 Parkinson disease	4.83275e-05	17	3.01	A0A286ZPR8	Cytochrome b-c1 complex subunit 7	UQCRB	1	3
ssc05012 Parkinson disease	4.83275e-05	17	3.01	A0A287BAW0	Uncharacterized protein	NDUFA5	1	1
ssc05012 Parkinson disease	4.83275e-05	17	3.01	A0A287AHM1	ATP synthase subunit gamma	ATP5C1	7	3
ssc05012 Parkinson disease	4.83275e-05	17	3.01	A0A287B4I0	ATP synthase subunit d, mitochondrial	ATP5H	6	5
ssc05012 Parkinson disease	4.83275e-05	17	3.01	F1SAB6	Acyl carrier protein	NDUFAB1	1	2
ssc05012 Parkinson disease	4.83275e-05	17	3.01	Q2EN81	ATP synthase subunit O, mitochondrial	ATP5O	8	4
ssc05012 Parkinson disease	4.83275e-05	17	3.01	F1S0P0	Cytochrome c oxidase subunit 6C	COX6C	1	1
ssc05012 Parkinson disease	4.83275e-05	17	3.01	Q6SEG5	Ubiquitin carboxyl-terminal hydrolase isozyme L1	UCHL1	4	2
ssc04015 Rap1 signaling pathway	0.946456	6	0.59	F2Z5G3	Uncharacterized protein	CALM3	4	4
ssc04015 Rap1 signaling pathway	0.946456	6	0.59	A0A287B4G4	Uncharacterized protein	RAC1	5	3
ssc04015 Rap1 signaling pathway	0.946456	6	0.59	A0A287BBS6	Catenin delta 1	CTNND1	1	1
ssc04015 Rap1 signaling pathway	0.946456	6	0.59	F1RFY1	Profilin	PFN1	1	1
ssc04015 Rap1 signaling pathway	0.946456	6	0.59	Q9GLP0	Integrin beta-1	ITGB1	2	1
ssc04015 Rap1 signaling pathway	0.946456	6	0.59	Q007T2	Cell division control protein 42 homolog	CDC42	5	4
ssc00790 Folate biosynthesis	0.685603	1	0.88	P80276	Aldose reductase	AKR1B1	17	6
ssc00071 Fatty acid degradation	0.00625628	7	3.18	A0A287AZV4	S-(hydroxymethyl)glutathione dehydrogenase	ADH5	4	5
ssc00071 Fatty acid degradation	0.00625628	7	3.18	F1SDN2	Uncharacterized protein	HADHB	4	1
ssc00071 Fatty acid degradation	0.00625628	7	3.18	P00348	Hydroxyacyl-coenzyme A dehydrogenase, mitochondrial	HADH	9	3
ssc00071 Fatty acid degradation	0.00625628	7	3.18	I3LP02	Acetyl-CoA acetyltransferase 1	ACAT1	8	7
ssc00071 Fatty acid degradation	0.00625628	7	3.18	F1SDC7	Aldehyde dehydrogenase	ALDH3A2	3	4
ssc00071 Fatty acid degradation	0.00625628	7	3.18	A0A287AA21	Uncharacterized protein	ECHS1	1	2
ssc00071 Fatty acid degradation	0.00625628	7	3.18	Q29554	Trifunctional enzyme subunit alpha, mitochondrial	HADHA	5	1
ssc04910 Insulin signaling pathway	0.777797	5	0.78	A0A287AEK2	cAMP-dependent protein kinase type II-alpha regulatory subunit	PRKAR2A	2	1
ssc04910 Insulin signaling pathway	0.777797	5	0.78	F2Z5G3	Uncharacterized protein	CALM3	4	4
ssc04910 Insulin signaling pathway	0.777797	5	0.78	F1RQQ7	Alpha-1,4 glucan phosphorylase	PYGB	2	2
ssc04910 Insulin signaling pathway	0.777797	5	0.78	F1SFF8	Alpha-1,4 glucan phosphorylase	PYGL	9	3
ssc04910 Insulin signaling pathway	0.777797	5	0.78	A0A286ZNQ7	Protein kinase cAMP-dependent type II regulatory subunit beta	PRKAR2B	3	2
ssc00310 Lysine degradation	0.235822	5	1.51	P00348	Hydroxyacyl-coenzyme A dehydrogenase, mitochondrial	HADH	9	3
ssc00310 Lysine degradation	0.235822	5	1.51	I3LP02	Acetyl-CoA acetyltransferase 1	ACAT1	8	7
ssc00310 Lysine degradation	0.235822	5	1.51	F1SDC7	Aldehyde dehydrogenase	ALDH3A2	3	4
ssc00310 Lysine degradation	0.235822	5	1.51	A0A287AA21	Uncharacterized protein	ECHS1	1	2
ssc00310 Lysine degradation	0.235822	5	1.51	Q29554	Trifunctional enzyme subunit alpha, mitochondrial	HADHA	5	1
ssc04810 Regulation of actin cytoskeleton	0.0696194	15	1.52	A0A287B4G4	Uncharacterized protein	RAC1	5	3
ssc04810 Regulation of actin cytoskeleton	0.0696194	15	1.52	F1SS01	Arp2/3 complex 34 kDa subunit	ARPC2	3	2
ssc04810 Regulation of actin cytoskeleton	0.0696194	15	1.52	F1RFY1	Profilin	PFN1	1	1
ssc04810 Regulation of actin cytoskeleton	0.0696194	15	1.52	F1RMJ4	IQ motif containing GTPase activating protein 1	IQGAP1	6	4
ssc04810 Regulation of actin cytoskeleton	0.0696194	15	1.52	Q9GLP0	Integrin beta-1	ITGB1	2	1
ssc04810 Regulation of actin cytoskeleton	0.0696194	15	1.52	F1SB42	Ezrin	EZR	20	14
ssc04810 Regulation of actin cytoskeleton	0.0696194	15	1.52	A0A287AN48	Radixin	RDX	2	3
ssc04810 Regulation of actin cytoskeleton	0.0696194	15	1.52	A0A287A9P3	Myosin light chain kinase, smooth muscle	MYLK	2	1
ssc04810 Regulation of actin cytoskeleton	0.0696194	15	1.52	I3LLY3	Actinin alpha 1	ACTN1	6	5
ssc04810 Regulation of actin cytoskeleton	0.0696194	15	1.52	P10668	Cofilin-1	CFL1	11	9
ssc04810 Regulation of actin cytoskeleton	0.0696194	15	1.52	B5APU9	Actin-related protein 2/3 complex subunit 4	ARPC4	2	1
ssc04810 Regulation of actin cytoskeleton	0.0696194	15	1.52	B5APV0	Actin-related protein 2/3 complex subunit 5	ARPC5	2	1
ssc04810 Regulation of actin cytoskeleton	0.0696194	15	1.52	B9TRW9	Guanine nucleotide-binding protein subunit gamma	GNG12	1	1
ssc04810 Regulation of actin cytoskeleton	0.0696194	15	1.52	A0A287A4Q7	Actinin alpha 4	ACTN4	17	15
ssc04810 Regulation of actin cytoskeleton	0.0696194	15	1.52	Q007T2	Cell division control protein 42 homolog	CDC42	5	4
ssc00510 N-Glycan biosynthesis	0.652503	2	0.91	Q9GL01	Dolichyl-diphosphooligosaccharide--protein glycosyltransferase subunit 2	RPN2	6	1
ssc00510 N-Glycan biosynthesis	0.652503	2	0.91	P79403	Neutral alpha-glucosidase AB	GANAB	7	4
ssc04916 Melanogenesis	0.990789	1	0.22	F2Z5G3	Uncharacterized protein	CALM3	4	4
ssc00260 Glycine, serine and threonine metabolism	0.278437	3	1.63	P09623	Dihydrolipoyl dehydrogenase, mitochondrial	DLD	10	5
ssc00260 Glycine, serine and threonine metabolism	0.278437	3	1.63	F1SIJ9	Phosphoserine aminotransferase	PSAT1	6	6
ssc00260 Glycine, serine and threonine metabolism	0.278437	3	1.63	A0A287AJQ2	Phosphoglycerate mutase	PGAM1	6	6
ssc04014 Ras signaling pathway	0.993019	4	0.39	F2Z5G3	Uncharacterized protein	CALM3	4	4
ssc04014 Ras signaling pathway	0.993019	4	0.39	A0A287B4G4	Uncharacterized protein	RAC1	5	3
ssc04014 Ras signaling pathway	0.993019	4	0.39	B9TRW9	Guanine nucleotide-binding protein subunit gamma	GNG12	1	1
ssc04014 Ras signaling pathway	0.993019	4	0.39	Q007T2	Cell division control protein 42 homolog	CDC42	5	4
ssc05206 MicroRNAs in cancer	0.536088	7	1.02	P02543	Vimentin	VIM	18	17
ssc05206 MicroRNAs in cancer	0.536088	7	1.02	F1SB42	Ezrin	EZR	20	14
ssc05206 MicroRNAs in cancer	0.536088	7	1.02	I3LSZ1	Uncharacterized protein	UBE2I	2	1
ssc05206 MicroRNAs in cancer	0.536088	7	1.02	A0A287AN48	Radixin	RDX	2	3
ssc05206 MicroRNAs in cancer	0.536088	7	1.02	A0A287BRL8	Myristoylated alanine rich protein kinase C substrate	MARCKS	3	3
ssc05206 MicroRNAs in cancer	0.536088	7	1.02	Q6DUB7	Stathmin	STMN1	11	10
ssc05206 MicroRNAs in cancer	0.536088	7	1.02	A0A287A699	Heterogeneous nuclear ribonucleoprotein K	HNRNPK	10	4
ssc05203 Viral carcinogenesis	0.0028302	17	2.12	F1SA98	Tyrosine 3-monooxygenase/tryptophan 5-monooxygenase activation protein theta	YWHAQ	13	8
ssc05203 Viral carcinogenesis	0.0028302	17	2.12	A0A287B4G4	Uncharacterized protein	RAC1	5	3
ssc05203 Viral carcinogenesis	0.0028302	17	2.12	F1SDR7	Tyrosine 3-monooxygenase/tryptophan 5-monooxygenase activation protein beta	YWHAB	10	6
ssc05203 Viral carcinogenesis	0.0028302	17	2.12	F2Z584	Histone H2B	LOC100156127	10	8
ssc05203 Viral carcinogenesis	0.0028302	17	2.12	A0A287AXR5	Uncharacterized protein	YWHAZ	12	13
ssc05203 Viral carcinogenesis	0.0028302	17	2.12	Q29380	Voltage-dependent anion-selective channel protein 3	VDAC3	3	1
ssc05203 Viral carcinogenesis	0.0028302	17	2.12	F2Z4Y1	Tyrosine 3-monooxygenase/tryptophan 5-monooxygenase activation protein eta	YWHAH	4	1
ssc05203 Viral carcinogenesis	0.0028302	17	2.12	F2Z5J1	Uncharacterized protein	PSMC1	1	4
ssc05203 Viral carcinogenesis	0.0028302	17	2.12	Q007T2	Cell division control protein 42 homolog	CDC42	5	4
ssc05203 Viral carcinogenesis	0.0028302	17	2.12	A0A287A7G8	Histone H2B	HIST1H2BJ	3	1
ssc05203 Viral carcinogenesis	0.0028302	17	2.12	F1SHL9	Pyruvate kinase	PKM	14	13
ssc05203 Viral carcinogenesis	0.0028302	17	2.12	P62802	Histone H4	---	6	5
ssc05203 Viral carcinogenesis	0.0028302	17	2.12	A0A287A699	Heterogeneous nuclear ribonucleoprotein K	HNRNPK	10	4
ssc05203 Viral carcinogenesis	0.0028302	17	2.12	F2Z580	Histone H2B	HIST1H2BB	1	1
ssc05203 Viral carcinogenesis	0.0028302	17	2.12	F2Z4Z1	Tyrosine 3-monooxygenase/tryptophan 5-monooxygenase activation protein gamma	YWHAG	6	7
ssc05203 Viral carcinogenesis	0.0028302	17	2.12	I3LLY3	Actinin alpha 1	ACTN1	6	5
ssc05203 Viral carcinogenesis	0.0028302	17	2.12	A0A287A4Q7	Actinin alpha 4	ACTN4	17	15
ssc04672 Intestinal immune network for IgA production	0.676395	2	0.87	A0A286ZJL9	Uncharacterized protein	---	4	3
ssc04672 Intestinal immune network for IgA production	0.676395	2	0.87	A0A287B9X9	Uncharacterized protein	---	5	2
ssc04650 Natural killer cell mediated cytotoxicity	0.834133	3	0.67	A0A287B4G4	Uncharacterized protein	RAC1	5	3
ssc04650 Natural killer cell mediated cytotoxicity	0.834133	3	0.67	A0A286ZJL9	Uncharacterized protein	---	4	3
ssc04650 Natural killer cell mediated cytotoxicity	0.834133	3	0.67	A0A287B9X9	Uncharacterized protein	---	5	2
ssc05214 Glioma	0.950372	1	0.34	F2Z5G3	Uncharacterized protein	CALM3	4	4
ssc05144 Malaria	0.758847	2	0.74	P02067	Hemoglobin subunit beta	HBB	8	7
ssc05144 Malaria	0.758847	2	0.74	P01965	Hemoglobin subunit alpha	HBA	9	8
ssc04140 Autophagy - animal	0.987938	2	0.32	F2Z594	High mobility group protein B1	HMGB1	12	10
ssc04140 Autophagy - animal	0.987938	2	0.32	A1E295	Cathepsin B	CTSB	4	3
ssc04976 Bile secretion	0.978225	1	0.27	A0A2C9F385	Epoxide hydrolase	EPHX1	1	1
ssc05163 Human cytomegalovirus infection	0.992053	4	0.4	F2Z5G3	Uncharacterized protein	CALM3	4	4
ssc05163 Human cytomegalovirus infection	0.992053	4	0.4	A0A287B4G4	Uncharacterized protein	RAC1	5	3
ssc05163 Human cytomegalovirus infection	0.992053	4	0.4	F6QA08	Protein disulfide-isomerase	PDIA3	27	22
ssc05163 Human cytomegalovirus infection	0.992053	4	0.4	B9TRW9	Guanine nucleotide-binding protein subunit gamma	GNG12	1	1
ssc04620 Toll-like receptor signaling pathway	0.989428	1	0.23	A0A287B4G4	Uncharacterized protein	RAC1	5	3
ssc04022 cGMP-PKG signaling pathway	0.735367	7	0.84	F2Z5G3	Uncharacterized protein	CALM3	4	4
ssc04022 cGMP-PKG signaling pathway	0.735367	7	0.84	Q9MZ16	Voltage-dependent anion-selective channel protein 1	VDAC1	5	1
ssc04022 cGMP-PKG signaling pathway	0.735367	7	0.84	A0A287A9P3	Myosin light chain kinase, smooth muscle	MYLK	2	1
ssc04022 cGMP-PKG signaling pathway	0.735367	7	0.84	F2Z565	Solute carrier family 25 member 5	SLC25A5	6	3
ssc04022 cGMP-PKG signaling pathway	0.735367	7	0.84	Q29380	Voltage-dependent anion-selective channel protein 3	VDAC3	3	1
ssc04022 cGMP-PKG signaling pathway	0.735367	7	0.84	Q9MZ15	Voltage-dependent anion-selective channel protein 2	VDAC2	4	2
ssc04022 cGMP-PKG signaling pathway	0.735367	7	0.84	Q6QRN9	ADP/ATP translocase 3	SLC25A6	11	9
ssc05323 Rheumatoid arthritis	0.925134	2	0.48	A0A286ZJL9	Uncharacterized protein	---	4	3
ssc05323 Rheumatoid arthritis	0.925134	2	0.48	A0A287B9X9	Uncharacterized protein	---	5	2
ssc05222 Small cell lung cancer	0.744364	3	0.78	F1S663	Uncharacterized protein	LAMC1	5	5
ssc05222 Small cell lung cancer	0.744364	3	0.78	F1SAE9	Laminin subunit beta 1	LAMB1	4	1
ssc05222 Small cell lung cancer	0.744364	3	0.78	Q9GLP0	Integrin beta-1	ITGB1	2	1
ssc05030 Cocaine addiction	0.883194	1	0.48	Q197W4	Cyclin-dependent kinase 5	CDK5	1	1
ssc04144 Endocytosis	0.0931879	17	1.42	A9XFX6	F-actin capping protein beta subunit	Capzb	5	5
ssc04144 Endocytosis	0.0931879	17	1.42	F1SS01	Arp2/3 complex 34 kDa subunit	ARPC2	3	2
ssc04144 Endocytosis	0.0931879	17	1.42	I3LK24	AP-2 complex subunit alpha	AP2A1	2	1
ssc04144 Endocytosis	0.0931879	17	1.42	F1S0A3	Uncharacterized protein	SNX1	3	2
ssc04144 Endocytosis	0.0931879	17	1.42	F1RT25	Sorting nexin 3	SNX3	1	2
ssc04144 Endocytosis	0.0931879	17	1.42	C4MXZ1	ADP-ribosylation factor 1	ARF1	2	1
ssc04144 Endocytosis	0.0931879	17	1.42	Q52NJ1	Ras-related protein Rab-11A	RAB11A	4	2
ssc04144 Endocytosis	0.0931879	17	1.42	A0A287AZ79	AP complex subunit beta	AP2B1	5	2
ssc04144 Endocytosis	0.0931879	17	1.42	Q007T2	Cell division control protein 42 homolog	CDC42	5	4
ssc04144 Endocytosis	0.0931879	17	1.42	A0PFK5	Capping protein (Actin filament) muscle Z-line, alpha 1	CP	5	3
ssc04144 Endocytosis	0.0931879	17	1.42	Q6S4N2	Heat shock 70 kDa protein 1B	HSPA1B	18	11
ssc04144 Endocytosis	0.0931879	17	1.42	B5APU9	Actin-related protein 2/3 complex subunit 4	ARPC4	2	1
ssc04144 Endocytosis	0.0931879	17	1.42	B5APV0	Actin-related protein 2/3 complex subunit 5	ARPC5	2	1
ssc04144 Endocytosis	0.0931879	17	1.42	P79388	Folate binding protein	FOLR2	1	1
ssc04144 Endocytosis	0.0931879	17	1.42	F1SA70	Heat shock protein family A (Hsp70) member 2	HSPA2	11	6
ssc04144 Endocytosis	0.0931879	17	1.42	F1S9Q1	Uncharacterized protein	HSPA8	26	21
ssc04144 Endocytosis	0.0931879	17	1.42	I3LGD4	Clathrin heavy chain	CLTC	26	11
ssc00360 Phenylalanine metabolism	0.663421	1	0.94	P80928	Macrophage migration inhibitory factor	MIF	2	1
ssc04971 Gastric acid secretion	0.704957	3	0.83	F2Z5G3	Uncharacterized protein	CALM3	4	4
ssc04971 Gastric acid secretion	0.704957	3	0.83	F1SB42	Ezrin	EZR	20	14
ssc04971 Gastric acid secretion	0.704957	3	0.83	A0A287A9P3	Myosin light chain kinase, smooth muscle	MYLK	2	1
ssc00240 Pyrimidine metabolism	0.978961	1	0.26	Q2EN76	Nucleoside diphosphate kinase B	NME2	6	4
ssc04726 Serotonergic synapse	0.995217	1	0.19	B9TRW9	Guanine nucleotide-binding protein subunit gamma	GNG12	1	1
ssc04662 B cell receptor signaling pathway	0.654452	3	0.9	A0A287B4G4	Uncharacterized protein	RAC1	5	3
ssc04662 B cell receptor signaling pathway	0.654452	3	0.9	A0A286ZJL9	Uncharacterized protein	---	4	3
ssc04662 B cell receptor signaling pathway	0.654452	3	0.9	A0A287B9X9	Uncharacterized protein	---	5	2
ssc00970 Aminoacyl-tRNA biosynthesis	0.0587586	5	2.38	F1S9K5	Glutamyl-prolyl-tRNA synthetase	EPRS	5	2
ssc00970 Aminoacyl-tRNA biosynthesis	0.0587586	5	2.38	F1RR89	Uncharacterized protein	RARS	1	1
ssc00970 Aminoacyl-tRNA biosynthesis	0.0587586	5	2.38	F1S9K1	Isoleucyl-tRNA synthetase 2, mitochondrial	IARS2	1	1
ssc00970 Aminoacyl-tRNA biosynthesis	0.0587586	5	2.38	F1SII4	Glycyl-tRNA synthetase	GARS	1	1
ssc00970 Aminoacyl-tRNA biosynthesis	0.0587586	5	2.38	I3L804	Tyrosine--tRNA ligase	YARS	1	1
ssc03008 Ribosome biogenesis in eukaryotes	0.430181	4	1.2	F1RFQ7	GTP-binding nuclear protein Ran	RAN	9	5
ssc03008 Ribosome biogenesis in eukaryotes	0.430181	4	1.2	F1RJJ3	Uncharacterized protein	SBDS	1	1
ssc03008 Ribosome biogenesis in eukaryotes	0.430181	4	1.2	A0A287AN65	Exportin 1	XPO1	4	1
ssc03008 Ribosome biogenesis in eukaryotes	0.430181	4	1.2	A0A287ACN9	Fibrillarin	FBL	2	1
ssc04152 AMPK signaling pathway	0.986807	2	0.32	P54612	Serine/threonine-protein phosphatase 2A 65 kDa regulatory subunit A alpha isoform	PPP2R1A	7	6
ssc04152 AMPK signaling pathway	0.986807	2	0.32	A0A287AWI9	Eukaryotic translation elongation factor 2	EEF2	19	17
ssc04024 cAMP signaling pathway	0.99965	2	0.2	F2Z5G3	Uncharacterized protein	CALM3	4	4
ssc04024 cAMP signaling pathway	0.99965	2	0.2	A0A287B4G4	Uncharacterized protein	RAC1	5	3
ssc00190 Oxidative phosphorylation	0.0128819	11	2.17	A0A286ZPR8	Cytochrome b-c1 complex subunit 7	UQCRB	1	3
ssc00190 Oxidative phosphorylation	0.0128819	11	2.17	A0A287AHM1	ATP synthase subunit gamma	ATP5C1	7	3
ssc00190 Oxidative phosphorylation	0.0128819	11	2.17	A0A287BAW0	Uncharacterized protein	NDUFA5	1	1
ssc00190 Oxidative phosphorylation	0.0128819	11	2.17	Q9MYT8	ATP synthase subunit e, mitochondrial	ATP5I	1	1
ssc00190 Oxidative phosphorylation	0.0128819	11	2.17	A0A287B4I0	ATP synthase subunit d, mitochondrial	ATP5H	6	5
ssc00190 Oxidative phosphorylation	0.0128819	11	2.17	Q95339	ATP synthase subunit f, mitochondrial	ATP5J2	2	1
ssc00190 Oxidative phosphorylation	0.0128819	11	2.17	F1SAB6	Acyl carrier protein	NDUFAB1	1	2
ssc00190 Oxidative phosphorylation	0.0128819	11	2.17	Q5S3G4	Cytochrome c oxidase subunit 5B, mitochondrial	COX5B	1	1
ssc00190 Oxidative phosphorylation	0.0128819	11	2.17	Q2EN81	ATP synthase subunit O, mitochondrial	ATP5O	8	4
ssc00190 Oxidative phosphorylation	0.0128819	11	2.17	F1S0P0	Cytochrome c oxidase subunit 6C	COX6C	1	1
ssc00190 Oxidative phosphorylation	0.0128819	11	2.17	A0A286ZYM6	ATP synthase, H+ transporting, mitochondrial Fo complex subunit B1	ATP5F1	5	5
ssc04530 Tight junction	0.053495	14	1.61	A0A287B4G4	Uncharacterized protein	RAC1	5	3
ssc04530 Tight junction	0.053495	14	1.61	F1SKJ1	Myosin heavy chain 9	MYH9	70	55
ssc04530 Tight junction	0.053495	14	1.61	B5APU3	Actin-related protein 2-like protein	ACTR2	6	4
ssc04530 Tight junction	0.053495	14	1.61	F1RI15	Heat shock protein family A (Hsp70) member 4	HSPA4	15	7
ssc04530 Tight junction	0.053495	14	1.61	Q9GLP0	Integrin beta-1	ITGB1	2	1
ssc04530 Tight junction	0.053495	14	1.61	P60662	Myosin light polypeptide 6	MYL6	6	4
ssc04530 Tight junction	0.053495	14	1.61	A0A287ABG2	Proliferating cell nuclear antigen	PCNA	2	1
ssc04530 Tight junction	0.053495	14	1.61	F1SB42	Ezrin	EZR	20	14
ssc04530 Tight junction	0.053495	14	1.61	P54612	Serine/threonine-protein phosphatase 2A 65 kDa regulatory subunit A alpha isoform	PPP2R1A	7	6
ssc04530 Tight junction	0.053495	14	1.61	F1SKI0	Myosin-11	MYH11	31	34
ssc04530 Tight junction	0.053495	14	1.61	A0A287AN48	Radixin	RDX	2	3
ssc04530 Tight junction	0.053495	14	1.61	I3LLY3	Actinin alpha 1	ACTN1	6	5
ssc04530 Tight junction	0.053495	14	1.61	A0A287A4Q7	Actinin alpha 4	ACTN4	17	15
ssc04530 Tight junction	0.053495	14	1.61	Q007T2	Cell division control protein 42 homolog	CDC42	5	4
ssc04213 Longevity regulating pathway - multiple species	0.338877	4	1.36	Q6S4N2	Heat shock 70 kDa protein 1B	HSPA1B	18	11
ssc04213 Longevity regulating pathway - multiple species	0.338877	4	1.36	P04178	Superoxide dismutase [Cu-Zn]	SOD1	6	7
ssc04213 Longevity regulating pathway - multiple species	0.338877	4	1.36	F1SA70	Heat shock protein family A (Hsp70) member 2	HSPA2	11	6
ssc04213 Longevity regulating pathway - multiple species	0.338877	4	1.36	F1S9Q1	Uncharacterized protein	HSPA8	26	21
ssc00600 Sphingolipid metabolism	0.591354	2	1.01	A0A286ZIK9	Phospholipid phosphatase 1	PLPP1	1	1
ssc00600 Sphingolipid metabolism	0.591354	2	1.01	F1SES5	N-acylsphingosine amidohydrolase 1	ASAH1	3	2
ssc05418 Fluid shear stress and atherosclerosis	0.0960397	11	1.56	F2Z5G3	Uncharacterized protein	CALM3	4	4
ssc05418 Fluid shear stress and atherosclerosis	0.0960397	11	1.56	F1S395	Uncharacterized protein	NQO1	4	3
ssc05418 Fluid shear stress and atherosclerosis	0.0960397	11	1.56	A0A287B4G4	Uncharacterized protein	RAC1	5	3
ssc05418 Fluid shear stress and atherosclerosis	0.0960397	11	1.56	F1S7C8	Uncharacterized protein	GSTA4	11	3
ssc05418 Fluid shear stress and atherosclerosis	0.0960397	11	1.56	O02705	Heat shock protein HSP 90-alpha	HSP90AA1	29	33
ssc05418 Fluid shear stress and atherosclerosis	0.0960397	11	1.56	P82460	Thioredoxin	TXN	5	4
ssc05418 Fluid shear stress and atherosclerosis	0.0960397	11	1.56	Q29092	Endoplasmin	HSP90B1	27	23
ssc05418 Fluid shear stress and atherosclerosis	0.0960397	11	1.56	M3V836	Glutathione S-transferase pi 1	GSTP1	7	4
ssc05418 Fluid shear stress and atherosclerosis	0.0960397	11	1.56	A0A287A9T4	Uncharacterized protein	HSP90AB1	16	15
ssc05418 Fluid shear stress and atherosclerosis	0.0960397	11	1.56	P61958	Small ubiquitin-related modifier 2	SUMO2	3	1
ssc05418 Fluid shear stress and atherosclerosis	0.0960397	11	1.56	I3LBL7	Uncharacterized protein	LOC100510917	4	4
ssc00062 Fatty acid elongation	0.000949398	6	5.13	F1SJK6	Very-long-chain (3R)-3-hydroxyacyl-CoA dehydratase	HACD3	2	1
ssc00062 Fatty acid elongation	0.000949398	6	5.13	F1SDN2	Uncharacterized protein	HADHB	4	1
ssc00062 Fatty acid elongation	0.000949398	6	5.13	P00348	Hydroxyacyl-coenzyme A dehydrogenase, mitochondrial	HADH	9	3
ssc00062 Fatty acid elongation	0.000949398	6	5.13	A0A287AYH9	Palmitoyl-protein thioesterase 1	PPT1	3	2
ssc00062 Fatty acid elongation	0.000949398	6	5.13	A0A287AA21	Uncharacterized protein	ECHS1	1	2
ssc00062 Fatty acid elongation	0.000949398	6	5.13	Q29554	Trifunctional enzyme subunit alpha, mitochondrial	HADHA	5	1
ssc04670 Leukocyte transendothelial migration	0.250812	7	1.37	F1SB42	Ezrin	EZR	20	14
ssc04670 Leukocyte transendothelial migration	0.250812	7	1.37	A0A287B4G4	Uncharacterized protein	RAC1	5	3
ssc04670 Leukocyte transendothelial migration	0.250812	7	1.37	A0A287BBS6	Catenin delta 1	CTNND1	1	1
ssc04670 Leukocyte transendothelial migration	0.250812	7	1.37	I3LLY3	Actinin alpha 1	ACTN1	6	5
ssc04670 Leukocyte transendothelial migration	0.250812	7	1.37	Q9GLP0	Integrin beta-1	ITGB1	2	1
ssc04670 Leukocyte transendothelial migration	0.250812	7	1.37	A0A287A4Q7	Actinin alpha 4	ACTN4	17	15
ssc04670 Leukocyte transendothelial migration	0.250812	7	1.37	Q007T2	Cell division control protein 42 homolog	CDC42	5	4
ssc04918 Thyroid hormone synthesis	0.716666	3	0.82	A0A286ZT13	Serum albumin	ALB	42	33
ssc04918 Thyroid hormone synthesis	0.716666	3	0.82	Q29092	Endoplasmin	HSP90B1	27	23
ssc04918 Thyroid hormone synthesis	0.716666	3	0.82	F1SAD9	Protein disulfide-isomerase	PDIA4	18	13
ssc00270 Cysteine and methionine metabolism	0.00372166	8	3.15	P00346	Malate dehydrogenase, mitochondrial	MDH2	7	2
ssc00270 Cysteine and methionine metabolism	0.00372166	8	3.15	F1SNK3	S-methyl-5'-thioadenosine phosphorylase	MTAP	2	2
ssc00270 Cysteine and methionine metabolism	0.00372166	8	3.15	P00339	L-lactate dehydrogenase A chain	LDHA	6	4
ssc00270 Cysteine and methionine metabolism	0.00372166	8	3.15	Q710C4	Adenosylhomocysteinase	AHCY	13	5
ssc00270 Cysteine and methionine metabolism	0.00372166	8	3.15	I3LEI8	1,2-dihydroxy-3-keto-5-methylthiopentene dioxygenase	ADI1	1	1
ssc00270 Cysteine and methionine metabolism	0.00372166	8	3.15	P00336	L-lactate dehydrogenase B chain	LDHB	7	7
ssc00270 Cysteine and methionine metabolism	0.00372166	8	3.15	P11708	Malate dehydrogenase, cytoplasmic	MDH1	9	5
ssc00270 Cysteine and methionine metabolism	0.00372166	8	3.15	K7GLP9	Uncharacterized protein	SMS	6	2
ssc04370 VEGF signaling pathway	0.451451	3	1.21	A0A287B4G4	Uncharacterized protein	RAC1	5	3
ssc04370 VEGF signaling pathway	0.451451	3	1.21	Q007T2	Cell division control protein 42 homolog	CDC42	5	4
ssc04370 VEGF signaling pathway	0.451451	3	1.21	Q5S1U1	Heat shock protein beta-1	HSPB1	4	2
ssc04978 Mineral absorption	0.40687	3	1.3	A0A288CFV5	Serotransferrin	TF	1	27
ssc04978 Mineral absorption	0.40687	3	1.3	P09571	Serotransferrin	TF	33	2
ssc04978 Mineral absorption	0.40687	3	1.3	D0G0C7	Antioxidant protein 1 homolog (Yeast)	ATOX1	4	2
ssc03050 Proteasome	1.39365e-10	15	8.32	Q64L94	Proteasome activator complex subunit 1	PSME1	4	2
ssc03050 Proteasome	1.39365e-10	15	8.32	F2Z5N0	Proteasome subunit alpha type	PSMA6	4	2
ssc03050 Proteasome	1.39365e-10	15	8.32	F1RSM2	Proteasome 26S subunit, non-ATPase 12	PSMD12	1	2
ssc03050 Proteasome	1.39365e-10	15	8.32	A0A287BG14	Proteasome 26S subunit, ATPase 6	PSMC6	4	2
ssc03050 Proteasome	1.39365e-10	15	8.32	F2Z5L7	Proteasome subunit alpha type	PSMA1	4	1
ssc03050 Proteasome	1.39365e-10	15	8.32	F1SSL6	Proteasome subunit alpha type	PSMA3	3	4
ssc03050 Proteasome	1.39365e-10	15	8.32	I3LAB6	Proteasome subunit alpha type	PSMA2	1	1
ssc03050 Proteasome	1.39365e-10	15	8.32	F2Z5K2	Proteasome subunit alpha type	PSMA5	1	3
ssc03050 Proteasome	1.39365e-10	15	8.32	A1XQU1	Proteasome subunit beta type-7	PSMB7	1	1
ssc03050 Proteasome	1.39365e-10	15	8.32	F1SID4	Proteasome 26S subunit, ATPase 3	PSMC3	3	1
ssc03050 Proteasome	1.39365e-10	15	8.32	F1RGC9	Proteasome 26S subunit, non-ATPase 13	PSMD13	2	1
ssc03050 Proteasome	1.39365e-10	15	8.32	F2Z5J1	Uncharacterized protein	PSMC1	1	4
ssc03050 Proteasome	1.39365e-10	15	8.32	Q863Z0	Proteasome activator complex subunit 2	PSME2	2	2
ssc03050 Proteasome	1.39365e-10	15	8.32	F1RKW8	Proteasome 26S subunit, non-ATPase 11	PSMD11	3	1
ssc03050 Proteasome	1.39365e-10	15	8.32	A0A287BIV4	Proteasome subunit alpha type	PSMA4	3	4
ssc05032 Morphine addiction	0.987441	1	0.23	B9TRW9	Guanine nucleotide-binding protein subunit gamma	GNG12	1	1
ssc04145 Phagosome	0.561738	7	0.99	A0A287B9W3	Dynein cytoplasmic 1 heavy chain 1	DYNC1H1	14	6
ssc04145 Phagosome	0.561738	7	0.99	A0A287B4G4	Uncharacterized protein	RAC1	5	3
ssc04145 Phagosome	0.561738	7	0.99	A0A287A275	Tubulin beta chain	TUBB4B	1	1
ssc04145 Phagosome	0.561738	7	0.99	Q9GLP0	Integrin beta-1	ITGB1	2	1
ssc04145 Phagosome	0.561738	7	0.99	Q767L7	Tubulin beta chain	TUBB	4	2
ssc04145 Phagosome	0.561738	7	0.99	A0A286ZJL9	Uncharacterized protein	---	4	3
ssc04145 Phagosome	0.561738	7	0.99	A0A287B9X9	Uncharacterized protein	---	5	2
ssc04932 Non-alcoholic fatty liver disease (NAFLD)	0.439699	7	1.11	A0A286ZPR8	Cytochrome b-c1 complex subunit 7	UQCRB	1	3
ssc04932 Non-alcoholic fatty liver disease (NAFLD)	0.439699	7	1.11	A0A287BAW0	Uncharacterized protein	NDUFA5	1	1
ssc04932 Non-alcoholic fatty liver disease (NAFLD)	0.439699	7	1.11	A0A287B4G4	Uncharacterized protein	RAC1	5	3
ssc04932 Non-alcoholic fatty liver disease (NAFLD)	0.439699	7	1.11	F1SAB6	Acyl carrier protein	NDUFAB1	1	2
ssc04932 Non-alcoholic fatty liver disease (NAFLD)	0.439699	7	1.11	Q5S3G4	Cytochrome c oxidase subunit 5B, mitochondrial	COX5B	1	1
ssc04932 Non-alcoholic fatty liver disease (NAFLD)	0.439699	7	1.11	F1S0P0	Cytochrome c oxidase subunit 6C	COX6C	1	1
ssc04932 Non-alcoholic fatty liver disease (NAFLD)	0.439699	7	1.11	Q007T2	Cell division control protein 42 homolog	CDC42	5	4
ssc04974 Protein digestion and absorption	0.207239	6	1.51	A0A287BGV6	Collagen type XIV alpha 1 chain	COL14A1	8	4
ssc04974 Protein digestion and absorption	0.207239	6	1.51	F1RQI0	Collagen type XII alpha 1 chain	COL12A1	11	8
ssc04974 Protein digestion and absorption	0.207239	6	1.51	A0A287BLD2	Collagen type I alpha 1 chain	COL1A1	1	2
ssc04974 Protein digestion and absorption	0.207239	6	1.51	F1SFA7	Uncharacterized protein	COL1A2	1	2
ssc04974 Protein digestion and absorption	0.207239	6	1.51	I3LS72	Uncharacterized protein	---	10	9
ssc04974 Protein digestion and absorption	0.207239	6	1.51	I3LQ84	Collagen type VI alpha 2 chain	COL6A2	8	4
ssc04611 Platelet activation	0.571483	6	0.99	F1RX36	Uncharacterized protein	---	8	6
ssc04611 Platelet activation	0.571483	6	0.99	I3LJW2	Uncharacterized protein	FGG	7	3
ssc04611 Platelet activation	0.571483	6	0.99	A0A287BLD2	Collagen type I alpha 1 chain	COL1A1	1	2
ssc04611 Platelet activation	0.571483	6	0.99	A0A287A9P3	Myosin light chain kinase, smooth muscle	MYLK	2	1
ssc04611 Platelet activation	0.571483	6	0.99	Q9GLP0	Integrin beta-1	ITGB1	2	1
ssc04611 Platelet activation	0.571483	6	0.99	F1SFA7	Uncharacterized protein	COL1A2	1	2
ssc03320 PPAR signaling pathway	0.710857	3	0.82	P27917	Apolipoprotein C-III	APOC3	1	1
ssc03320 PPAR signaling pathway	0.710857	3	0.82	P12026	Acyl-CoA-binding protein	DBI	8	9
ssc03320 PPAR signaling pathway	0.710857	3	0.82	O02772	Fatty acid-binding protein, heart	FABP3	5	4
ssc04728 Dopaminergic synapse	0.947253	3	0.49	F2Z5G3	Uncharacterized protein	CALM3	4	4
ssc04728 Dopaminergic synapse	0.947253	3	0.49	P54612	Serine/threonine-protein phosphatase 2A 65 kDa regulatory subunit A alpha isoform	PPP2R1A	7	6
ssc04728 Dopaminergic synapse	0.947253	3	0.49	B9TRW9	Guanine nucleotide-binding protein subunit gamma	GNG12	1	1
ssc04750 Inflammatory mediator regulation of TRP channels	0.993246	1	0.21	F2Z5G3	Uncharacterized protein	CALM3	4	4
ssc00280 Valine, leucine and isoleucine degradation	0.00265014	8	3.33	P00348	Hydroxyacyl-coenzyme A dehydrogenase, mitochondrial	HADH	9	3
ssc00280 Valine, leucine and isoleucine degradation	0.00265014	8	3.33	P09623	Dihydrolipoyl dehydrogenase, mitochondrial	DLD	10	5
ssc00280 Valine, leucine and isoleucine degradation	0.00265014	8	3.33	F1SDN2	Uncharacterized protein	HADHB	4	1
ssc00280 Valine, leucine and isoleucine degradation	0.00265014	8	3.33	I3LP02	Acetyl-CoA acetyltransferase 1	ACAT1	8	7
ssc00280 Valine, leucine and isoleucine degradation	0.00265014	8	3.33	K7GP28	Hydroxysteroid 17-beta dehydrogenase 10	HSD17B10	1	1
ssc00280 Valine, leucine and isoleucine degradation	0.00265014	8	3.33	Q29554	Trifunctional enzyme subunit alpha, mitochondrial	HADHA	5	1
ssc00280 Valine, leucine and isoleucine degradation	0.00265014	8	3.33	A0A287AA21	Uncharacterized protein	ECHS1	1	2
ssc00280 Valine, leucine and isoleucine degradation	0.00265014	8	3.33	F1SDC7	Aldehyde dehydrogenase	ALDH3A2	3	4
ssc03430 Mismatch repair	0.600899	1	1.11	A0A287ABG2	Proliferating cell nuclear antigen	PCNA	2	1
ssc04216 Ferroptosis	0.0389298	6	2.39	A0A288CFV5	Serotransferrin	TF	1	27
ssc04216 Ferroptosis	0.0389298	6	2.39	P09571	Serotransferrin	TF	33	2
ssc04216 Ferroptosis	0.0389298	6	2.39	I3LEC2	Poly(rC) binding protein 1	PCBP1	3	1
ssc04216 Ferroptosis	0.0389298	6	2.39	F1SFQ4	Uncharacterized protein	PCBP2	1	3
ssc04216 Ferroptosis	0.0389298	6	2.39	Q29380	Voltage-dependent anion-selective channel protein 3	VDAC3	3	1
ssc04216 Ferroptosis	0.0389298	6	2.39	Q9MZ15	Voltage-dependent anion-selective channel protein 2	VDAC2	4	2
ssc03420 Nucleotide excision repair	0.552974	2	1.09	F1SP32	Uncharacterized protein	RAD23B	3	4
ssc03420 Nucleotide excision repair	0.552974	2	1.09	A0A287ABG2	Proliferating cell nuclear antigen	PCNA	2	1
ssc00380 Tryptophan metabolism	0.0726594	5	2.23	P00348	Hydroxyacyl-coenzyme A dehydrogenase, mitochondrial	HADH	9	3
ssc00380 Tryptophan metabolism	0.0726594	5	2.23	I3LP02	Acetyl-CoA acetyltransferase 1	ACAT1	8	7
ssc00380 Tryptophan metabolism	0.0726594	5	2.23	F1SDC7	Aldehyde dehydrogenase	ALDH3A2	3	4
ssc00380 Tryptophan metabolism	0.0726594	5	2.23	A0A287AA21	Uncharacterized protein	ECHS1	1	2
ssc00380 Tryptophan metabolism	0.0726594	5	2.23	Q29554	Trifunctional enzyme subunit alpha, mitochondrial	HADHA	5	1
ssc04540 Gap junction	0.941819	2	0.45	A0A287A275	Tubulin beta chain	TUBB4B	1	1
ssc04540 Gap junction	0.941819	2	0.45	Q767L7	Tubulin beta chain	TUBB	4	2
ssc04931 Insulin resistance	0.975452	2	0.37	F1RQQ7	Alpha-1,4 glucan phosphorylase	PYGB	2	2
ssc04931 Insulin resistance	0.975452	2	0.37	F1SFF8	Alpha-1,4 glucan phosphorylase	PYGL	9	3
ssc04510 Focal adhesion	0.0703001	14	1.55	F1S663	Uncharacterized protein	LAMC1	5	5
ssc04510 Focal adhesion	0.0703001	14	1.55	A0A287B4G4	Uncharacterized protein	RAC1	5	3
ssc04510 Focal adhesion	0.0703001	14	1.55	I3LQD3	Calpain-2 catalytic subunit	CAPN2	2	3
ssc04510 Focal adhesion	0.0703001	14	1.55	Q9GLP0	Integrin beta-1	ITGB1	2	1
ssc04510 Focal adhesion	0.0703001	14	1.55	I3LQ84	Collagen type VI alpha 2 chain	COL6A2	8	4
ssc04510 Focal adhesion	0.0703001	14	1.55	F1SAE9	Laminin subunit beta 1	LAMB1	4	1
ssc04510 Focal adhesion	0.0703001	14	1.55	A0A287BLD2	Collagen type I alpha 1 chain	COL1A1	1	2
ssc04510 Focal adhesion	0.0703001	14	1.55	A0A287A9P3	Myosin light chain kinase, smooth muscle	MYLK	2	1
ssc04510 Focal adhesion	0.0703001	14	1.55	I3LLY3	Actinin alpha 1	ACTN1	6	5
ssc04510 Focal adhesion	0.0703001	14	1.55	A0A286ZXU2	Filamin A	FLNA	40	17
ssc04510 Focal adhesion	0.0703001	14	1.55	F1SFA7	Uncharacterized protein	COL1A2	1	2
ssc04510 Focal adhesion	0.0703001	14	1.55	A0A287A4Q7	Actinin alpha 4	ACTN4	17	15
ssc04510 Focal adhesion	0.0703001	14	1.55	Q007T2	Cell division control protein 42 homolog	CDC42	5	4
ssc04510 Focal adhesion	0.0703001	14	1.55	I3LS72	Uncharacterized protein	---	10	9
ssc04610 Complement and coagulation cascades	0.749638	3	0.77	F1RX36	Uncharacterized protein	---	8	6
ssc04610 Complement and coagulation cascades	0.749638	3	0.77	I3LJW2	Uncharacterized protein	FGG	7	3
ssc04610 Complement and coagulation cascades	0.749638	3	0.77	F2Z5E2	Uncharacterized protein	SERPINC1	6	4
ssc05210 Colorectal cancer	0.984021	1	0.25	A0A287B4G4	Uncharacterized protein	RAC1	5	3
ssc05140 Leishmaniasis	0.710857	3	0.82	Q9GLP0	Integrin beta-1	ITGB1	2	1
ssc05140 Leishmaniasis	0.710857	3	0.82	A0A286ZJL9	Uncharacterized protein	---	4	3
ssc05140 Leishmaniasis	0.710857	3	0.82	A0A287B9X9	Uncharacterized protein	---	5	2
ssc04217 Necroptosis	0.000117225	18	2.71	F2Z594	High mobility group protein B1	HMGB1	12	10
ssc04217 Necroptosis	0.000117225	18	2.71	F1SFF8	Alpha-1,4 glucan phosphorylase	PYGL	9	3
ssc04217 Necroptosis	0.000117225	18	2.71	I3LQD3	Calpain-2 catalytic subunit	CAPN2	2	3
ssc04217 Necroptosis	0.000117225	18	2.71	A0A287B0L6	Histone H2A	HIST1H2AH	1	1
ssc04217 Necroptosis	0.000117225	18	2.71	Q29380	Voltage-dependent anion-selective channel protein 3	VDAC3	3	1
ssc04217 Necroptosis	0.000117225	18	2.71	Q9MZ15	Voltage-dependent anion-selective channel protein 2	VDAC2	4	2
ssc04217 Necroptosis	0.000117225	18	2.71	A0A287B959	Histone H2A	HIST1H2AC	1	4
ssc04217 Necroptosis	0.000117225	18	2.71	Q9MZ16	Voltage-dependent anion-selective channel protein 1	VDAC1	5	1
ssc04217 Necroptosis	0.000117225	18	2.71	F2Z565	Solute carrier family 25 member 5	SLC25A5	6	3
ssc04217 Necroptosis	0.000117225	18	2.71	F1RTY6	Uncharacterized protein	PPID	3	1
ssc04217 Necroptosis	0.000117225	18	2.71	Q6QRN9	ADP/ATP translocase 3	SLC25A6	11	9
ssc04217 Necroptosis	0.000117225	18	2.71	F1RQQ7	Alpha-1,4 glucan phosphorylase	PYGB	2	2
ssc04217 Necroptosis	0.000117225	18	2.71	O02705	Heat shock protein HSP 90-alpha	HSP90AA1	29	33
ssc04217 Necroptosis	0.000117225	18	2.71	P62936	Peptidyl-prolyl cis-trans isomerase A	PPIA	9	7
ssc04217 Necroptosis	0.000117225	18	2.71	P35750	Calpain-1 catalytic subunit	CAPN1	1	1
ssc04217 Necroptosis	0.000117225	18	2.71	A0A287A9T4	Uncharacterized protein	HSP90AB1	16	15
ssc04217 Necroptosis	0.000117225	18	2.71	I3LDH3	Poly [ADP-ribose] polymerase	PARP1	2	3
ssc04217 Necroptosis	0.000117225	18	2.71	A0A287AL90	Poly [ADP-ribose] polymerase	PARP2	1	1
ssc04621 NOD-like receptor signaling pathway	0.509725	8	1.04	A1E295	Cathepsin B	CTSB	4	3
ssc04621 NOD-like receptor signaling pathway	0.509725	8	1.04	Q29380	Voltage-dependent anion-selective channel protein 3	VDAC3	3	1
ssc04621 NOD-like receptor signaling pathway	0.509725	8	1.04	O02705	Heat shock protein HSP 90-alpha	HSP90AA1	29	33
ssc04621 NOD-like receptor signaling pathway	0.509725	8	1.04	P82460	Thioredoxin	TXN	5	4
ssc04621 NOD-like receptor signaling pathway	0.509725	8	1.04	Q9MZ15	Voltage-dependent anion-selective channel protein 2	VDAC2	4	2
ssc04621 NOD-like receptor signaling pathway	0.509725	8	1.04	Q9MZ16	Voltage-dependent anion-selective channel protein 1	VDAC1	5	1
ssc04621 NOD-like receptor signaling pathway	0.509725	8	1.04	A0A286ZQC1	SGT1 homolog, MIS12 kinetochore complex assembly cochaperone	SUGT1	1	1
ssc04621 NOD-like receptor signaling pathway	0.509725	8	1.04	A0A287A9T4	Uncharacterized protein	HSP90AB1	16	15
ssc04977 Vitamin digestion and absorption	0.663421	1	0.94	F1SJT7	Apolipoprotein A-IV	APOA4	3	1
ssc00900 Terpenoid backbone biosynthesis	0.215073	2	2.3	Q29081	Phosphomevalonate kinase	PMVK	1	1
ssc00900 Terpenoid backbone biosynthesis	0.215073	2	2.3	I3LP02	Acetyl-CoA acetyltransferase 1	ACAT1	8	7
ssc05164 Influenza A	0.679041	7	0.89	Q6S4N2	Heat shock 70 kDa protein 1B	HSPA1B	18	11
ssc05164 Influenza A	0.679041	7	0.89	Q9MZ16	Voltage-dependent anion-selective channel protein 1	VDAC1	5	1
ssc05164 Influenza A	0.679041	7	0.89	F2Z565	Solute carrier family 25 member 5	SLC25A5	6	3
ssc05164 Influenza A	0.679041	7	0.89	F1SA70	Heat shock protein family A (Hsp70) member 2	HSPA2	11	6
ssc05164 Influenza A	0.679041	7	0.89	A0A287AN65	Exportin 1	XPO1	4	1
ssc05164 Influenza A	0.679041	7	0.89	F1S9Q1	Uncharacterized protein	HSPA8	26	21
ssc05164 Influenza A	0.679041	7	0.89	Q6QRN9	ADP/ATP translocase 3	SLC25A6	11	9
ssc00650 Butanoate metabolism	0.0210296	4	3.74	P00348	Hydroxyacyl-coenzyme A dehydrogenase, mitochondrial	HADH	9	3
ssc00650 Butanoate metabolism	0.0210296	4	3.74	I3LP02	Acetyl-CoA acetyltransferase 1	ACAT1	8	7
ssc00650 Butanoate metabolism	0.0210296	4	3.74	A0A287AA21	Uncharacterized protein	ECHS1	1	2
ssc00650 Butanoate metabolism	0.0210296	4	3.74	Q29554	Trifunctional enzyme subunit alpha, mitochondrial	HADHA	5	1
ssc04933 AGE-RAGE signaling pathway in diabetic complications	0.766067	4	0.77	A0A287B4G4	Uncharacterized protein	RAC1	5	3
ssc04933 AGE-RAGE signaling pathway in diabetic complications	0.766067	4	0.77	A0A287BLD2	Collagen type I alpha 1 chain	COL1A1	1	2
ssc04933 AGE-RAGE signaling pathway in diabetic complications	0.766067	4	0.77	F1SFA7	Uncharacterized protein	COL1A2	1	2
ssc04933 AGE-RAGE signaling pathway in diabetic complications	0.766067	4	0.77	Q007T2	Cell division control protein 42 homolog	CDC42	5	4
ssc00053 Ascorbate and aldarate metabolism	0.542647	1	1.3	F1SDC7	Aldehyde dehydrogenase	ALDH3A2	3	4
ssc04972 Pancreatic secretion	0.943438	2	0.44	A0A287B4G4	Uncharacterized protein	RAC1	5	3
ssc04972 Pancreatic secretion	0.943438	2	0.44	Q52NJ1	Ras-related protein Rab-11A	RAB11A	4	2
ssc04114 Oocyte meiosis	0.213022	8	1.4	F1SA98	Tyrosine 3-monooxygenase/tryptophan 5-monooxygenase activation protein theta	YWHAQ	13	8
ssc04114 Oocyte meiosis	0.213022	8	1.4	F2Z5G3	Uncharacterized protein	CALM3	4	4
ssc04114 Oocyte meiosis	0.213022	8	1.4	F1SDR7	Tyrosine 3-monooxygenase/tryptophan 5-monooxygenase activation protein beta	YWHAB	10	6
ssc04114 Oocyte meiosis	0.213022	8	1.4	A0A287AXR5	Uncharacterized protein	YWHAZ	12	13
ssc04114 Oocyte meiosis	0.213022	8	1.4	F2Z4Z1	Tyrosine 3-monooxygenase/tryptophan 5-monooxygenase activation protein gamma	YWHAG	6	7
ssc04114 Oocyte meiosis	0.213022	8	1.4	P54612	Serine/threonine-protein phosphatase 2A 65 kDa regulatory subunit A alpha isoform	PPP2R1A	7	6
ssc04114 Oocyte meiosis	0.213022	8	1.4	F2Z4Y1	Tyrosine 3-monooxygenase/tryptophan 5-monooxygenase activation protein eta	YWHAH	4	1
ssc04114 Oocyte meiosis	0.213022	8	1.4	F2Z5G2	Structural maintenance of chromosomes protein	SMC3	3	1
ssc04723 Retrograde endocannabinoid signaling	0.953509	3	0.48	A0A287BAW0	Uncharacterized protein	NDUFA5	1	1
ssc04723 Retrograde endocannabinoid signaling	0.953509	3	0.48	F1SAB6	Acyl carrier protein	NDUFAB1	1	2
ssc04723 Retrograde endocannabinoid signaling	0.953509	3	0.48	B9TRW9	Guanine nucleotide-binding protein subunit gamma	GNG12	1	1
ssc04964 Proximal tubule bicarbonate reclamation	0.651751	1	0.97	P11708	Malate dehydrogenase, cytoplasmic	MDH1	9	5
ssc04625 C-type lectin receptor signaling pathway	0.995975	1	0.19	F2Z5G3	Uncharacterized protein	CALM3	4	4
ssc00330 Arginine and proline metabolism	0.0802275	5	2.17	A1X898	Procollagen-proline 2-oxoglutarate-4-dioxygenase	P4HA1	2	1
ssc00330 Arginine and proline metabolism	0.0802275	5	2.17	F1SNL7	Uncharacterized protein	CNDP2	4	1
ssc00330 Arginine and proline metabolism	0.0802275	5	2.17	K7GLP9	Uncharacterized protein	SMS	6	2
ssc00330 Arginine and proline metabolism	0.0802275	5	2.17	F1SDC7	Aldehyde dehydrogenase	ALDH3A2	3	4
ssc00330 Arginine and proline metabolism	0.0802275	5	2.17	I3LD43	Cytosol aminopeptidase	LAP3	8	9
ssc05170 Human immunodeficiency virus 1 infection	0.820902	7	0.76	F2Z5G3	Uncharacterized protein	CALM3	4	4
ssc05170 Human immunodeficiency virus 1 infection	0.820902	7	0.76	F2Z545	Elongin C	ELOC	1	1
ssc05170 Human immunodeficiency virus 1 infection	0.820902	7	0.76	A0A287B4G4	Uncharacterized protein	RAC1	5	3
ssc05170 Human immunodeficiency virus 1 infection	0.820902	7	0.76	F6QA08	Protein disulfide-isomerase	PDIA3	27	22
ssc05170 Human immunodeficiency virus 1 infection	0.820902	7	0.76	F1SUG4	Elongin B	ELOB	2	2
ssc05170 Human immunodeficiency virus 1 infection	0.820902	7	0.76	P10668	Cofilin-1	CFL1	11	9
ssc05170 Human immunodeficiency virus 1 infection	0.820902	7	0.76	B9TRW9	Guanine nucleotide-binding protein subunit gamma	GNG12	1	1
ssc05310 Asthma	0.351885	2	1.62	A0A286ZJL9	Uncharacterized protein	---	4	3
ssc05310 Asthma	0.351885	2	1.62	A0A287B9X9	Uncharacterized protein	---	5	2
ssc00051 Fructose and mannose metabolism	0.278437	3	1.63	F1RJ25	Fructose-bisphosphate aldolase	ALDOC	4	2
ssc00051 Fructose and mannose metabolism	0.278437	3	1.63	P80276	Aldose reductase	AKR1B1	17	6
ssc00051 Fructose and mannose metabolism	0.278437	3	1.63	D0G7F6	Triosephosphate isomerase	TPI1	12	8
ssc04210 Apoptosis	0.390217	7	1.17	F1RKM0	Lamin B1	LMNB1	15	20
ssc04210 Apoptosis	0.390217	7	1.17	A1E295	Cathepsin B	CTSB	4	3
ssc04210 Apoptosis	0.390217	7	1.17	I3LQD3	Calpain-2 catalytic subunit	CAPN2	2	3
ssc04210 Apoptosis	0.390217	7	1.17	F1RNS2	Uncharacterized protein	DIABLO	1	1
ssc04210 Apoptosis	0.390217	7	1.17	P35750	Calpain-1 catalytic subunit	CAPN1	1	1
ssc04210 Apoptosis	0.390217	7	1.17	I3LDH3	Poly [ADP-ribose] polymerase	PARP1	2	3
ssc04210 Apoptosis	0.390217	7	1.17	A0A287AL90	Poly [ADP-ribose] polymerase	PARP2	1	1
ssc04724 Glutamatergic synapse	0.995217	1	0.19	B9TRW9	Guanine nucleotide-binding protein subunit gamma	GNG12	1	1
ssc00980 Metabolism of xenobiotics by cytochrome P450	0.0209953	6	2.76	A0A287AZV4	S-(hydroxymethyl)glutathione dehydrogenase	ADH5	4	5
ssc00980 Metabolism of xenobiotics by cytochrome P450	0.0209953	6	2.76	M3V836	Glutathione S-transferase pi 1	GSTP1	7	4
ssc00980 Metabolism of xenobiotics by cytochrome P450	0.0209953	6	2.76	F1S7C8	Uncharacterized protein	GSTA4	11	3
ssc00980 Metabolism of xenobiotics by cytochrome P450	0.0209953	6	2.76	Q29529	Carbonyl reductase [NADPH] 2	CBR2	1	1
ssc00980 Metabolism of xenobiotics by cytochrome P450	0.0209953	6	2.76	A0A2C9F385	Epoxide hydrolase	EPHX1	1	1
ssc00980 Metabolism of xenobiotics by cytochrome P450	0.0209953	6	2.76	I3LBL7	Uncharacterized protein	LOC100510917	4	4
ssc05225 Hepatocellular carcinoma	0.937013	4	0.55	F1S395	Uncharacterized protein	NQO1	4	3
ssc05225 Hepatocellular carcinoma	0.937013	4	0.55	M3V836	Glutathione S-transferase pi 1	GSTP1	7	4
ssc05225 Hepatocellular carcinoma	0.937013	4	0.55	F1S7C8	Uncharacterized protein	GSTA4	11	3
ssc05225 Hepatocellular carcinoma	0.937013	4	0.55	I3LBL7	Uncharacterized protein	LOC100510917	4	4
ssc03040 Spliceosome	0.000202137	16	2.78	A0A286ZJK2	Uncharacterized protein	HNRNPM	10	9
ssc03040 Spliceosome	0.000202137	16	2.78	I3LEC2	Poly(rC) binding protein 1	PCBP1	3	1
ssc03040 Spliceosome	0.000202137	16	2.78	A0A287AKQ5	LSM4 homolog, U6 small nuclear RNA and mRNA degradation associated	LSM4	1	1
ssc03040 Spliceosome	0.000202137	16	2.78	F1S8H0	LSM7 homolog, U6 small nuclear RNA and mRNA degradation associated	LSM7	2	2
ssc03040 Spliceosome	0.000202137	16	2.78	F2Z5B4	Heterogeneous nuclear ribonucleoprotein A3	HNRNPA3	9	3
ssc03040 Spliceosome	0.000202137	16	2.78	I3LNE5	Uncharacterized protein	---	1	1
ssc03040 Spliceosome	0.000202137	16	2.78	B2CCY7	Nuclear matrix protein 200	nmp-200	2	2
ssc03040 Spliceosome	0.000202137	16	2.78	Q06A94	Heterogeneous nuclear ribonucleoprotein A1	HNRNPA1L2	4	3
ssc03040 Spliceosome	0.000202137	16	2.78	A0A287A699	Heterogeneous nuclear ribonucleoprotein K	HNRNPK	10	4
ssc03040 Spliceosome	0.000202137	16	2.78	Q3YLA6	Serine/arginine-rich splicing factor 1	SRSF1	2	3
ssc03040 Spliceosome	0.000202137	16	2.78	F1RY92	Serine and arginine rich splicing factor 3	SRSF3	2	2
ssc03040 Spliceosome	0.000202137	16	2.78	A6M931	Eukaryotic initiation factor 4A-III	EIF4A3	3	1
ssc03040 Spliceosome	0.000202137	16	2.78	Q6S4N2	Heat shock 70 kDa protein 1B	HSPA1B	18	11
ssc03040 Spliceosome	0.000202137	16	2.78	F1SA70	Heat shock protein family A (Hsp70) member 2	HSPA2	11	6
ssc03040 Spliceosome	0.000202137	16	2.78	Q06A98	Serine/arginine-rich splicing factor 2	SRSF2	1	1
ssc03040 Spliceosome	0.000202137	16	2.78	F1S9Q1	Uncharacterized protein	HSPA8	26	21
ssc04218 Cellular senescence	0.342944	9	1.19	F2Z5G3	Uncharacterized protein	CALM3	4	4
ssc04218 Cellular senescence	0.342944	9	1.19	I3LQD3	Calpain-2 catalytic subunit	CAPN2	2	3
ssc04218 Cellular senescence	0.342944	9	1.19	Q29380	Voltage-dependent anion-selective channel protein 3	VDAC3	3	1
ssc04218 Cellular senescence	0.342944	9	1.19	Q9MZ15	Voltage-dependent anion-selective channel protein 2	VDAC2	4	2
ssc04218 Cellular senescence	0.342944	9	1.19	Q9MZ16	Voltage-dependent anion-selective channel protein 1	VDAC1	5	1
ssc04218 Cellular senescence	0.342944	9	1.19	F2Z565	Solute carrier family 25 member 5	SLC25A5	6	3
ssc04218 Cellular senescence	0.342944	9	1.19	P35750	Calpain-1 catalytic subunit	CAPN1	1	1
ssc04218 Cellular senescence	0.342944	9	1.19	Q6QRN9	ADP/ATP translocase 3	SLC25A6	11	9
ssc04218 Cellular senescence	0.342944	9	1.19	F1RTY6	Uncharacterized protein	PPID	3	1
ssc04722 Neurotrophin signaling pathway	0.728121	5	0.83	F2Z5G3	Uncharacterized protein	CALM3	4	4
ssc04722 Neurotrophin signaling pathway	0.728121	5	0.83	A0A287B4G4	Uncharacterized protein	RAC1	5	3
ssc04722 Neurotrophin signaling pathway	0.728121	5	0.83	E7EI20	Rho GDP dissociation inhibitor alpha	ARHGDIA	4	3
ssc04722 Neurotrophin signaling pathway	0.728121	5	0.83	Q007T2	Cell division control protein 42 homolog	CDC42	5	4
ssc04722 Neurotrophin signaling pathway	0.728121	5	0.83	A0A287B0I3	Uncharacterized protein	ARHGDIB	3	1
ssc05216 Thyroid cancer	0.22428	3	1.83	A0A288CFY3	Tropomyosin alpha-3 chain	TPM3	3	2
ssc05216 Thyroid cancer	0.22428	3	1.83	F1S300	Translocated promoter region, nuclear basket protein	TPR	3	3
ssc05216 Thyroid cancer	0.22428	3	1.83	F1RG04	Coiled-coil domain containing 6	CCDC6	3	4
ssc04330 Notch signaling pathway	0.914148	1	0.42	A0A287A293	C-terminal binding protein 1	CTBP1	1	1
ssc04744 Phototransduction	0.600899	1	1.11	F2Z5G3	Uncharacterized protein	CALM3	4	4
ssc00500 Starch and sucrose metabolism	0.0401545	4	3.07	F1RQQ7	Alpha-1,4 glucan phosphorylase	PYGB	2	2
ssc00500 Starch and sucrose metabolism	0.0401545	4	3.07	F1SFF8	Alpha-1,4 glucan phosphorylase	PYGL	9	3
ssc00500 Starch and sucrose metabolism	0.0401545	4	3.07	F1SIX3	UTP--glucose-1-phosphate uridylyltransferase	UGP2	4	3
ssc00500 Starch and sucrose metabolism	0.0401545	4	3.07	P08059	Glucose-6-phosphate isomerase	GPI	9	4
ssc00830 Retinol metabolism	0.917037	1	0.41	A0A287AZV4	S-(hydroxymethyl)glutathione dehydrogenase	ADH5	4	5
ssc05152 Tuberculosis	0.991272	3	0.36	F2Z5G3	Uncharacterized protein	CALM3	4	4
ssc05152 Tuberculosis	0.991272	3	0.36	A0A286ZJL9	Uncharacterized protein	---	4	3
ssc05152 Tuberculosis	0.991272	3	0.36	A0A287B9X9	Uncharacterized protein	---	5	2
ssc03013 RNA transport	0.296323	9	1.25	F1S1G0	Eukaryotic translation initiation factor 3 subunit E	EIF3E	2	1
ssc03013 RNA transport	0.296323	9	1.25	I3LLD5	Uncharacterized protein	EIF4A1	2	1
ssc03013 RNA transport	0.296323	9	1.25	F1RWJ5	Importin subunit beta-1	KPNB1	1	3
ssc03013 RNA transport	0.296323	9	1.25	A0A287AN65	Exportin 1	XPO1	4	1
ssc03013 RNA transport	0.296323	9	1.25	A6M931	Eukaryotic initiation factor 4A-III	EIF4A3	3	1
ssc03013 RNA transport	0.296323	9	1.25	F1RFQ7	GTP-binding nuclear protein Ran	RAN	9	5
ssc03013 RNA transport	0.296323	9	1.25	I3LSZ1	Uncharacterized protein	UBE2I	2	1
ssc03013 RNA transport	0.296323	9	1.25	F1S300	Translocated promoter region, nuclear basket protein	TPR	3	3
ssc03013 RNA transport	0.296323	9	1.25	P61958	Small ubiquitin-related modifier 2	SUMO2	3	1
ssc04925 Aldosterone synthesis and secretion	0.992763	1	0.21	F2Z5G3	Uncharacterized protein	CALM3	4	4
ssc04270 Vascular smooth muscle contraction	0.925353	3	0.53	F2Z5G3	Uncharacterized protein	CALM3	4	4
ssc04270 Vascular smooth muscle contraction	0.925353	3	0.53	A0A287A9P3	Myosin light chain kinase, smooth muscle	MYLK	2	1
ssc04270 Vascular smooth muscle contraction	0.925353	3	0.53	P60662	Myosin light polypeptide 6	MYL6	6	4
ssc00020 Citrate cycle (TCA cycle)	0.000866685	7	4.46	P00346	Malate dehydrogenase, mitochondrial	MDH2	7	2
ssc00020 Citrate cycle (TCA cycle)	0.000866685	7	4.46	P09623	Dihydrolipoyl dehydrogenase, mitochondrial	DLD	10	5
ssc00020 Citrate cycle (TCA cycle)	0.000866685	7	4.46	P11708	Malate dehydrogenase, cytoplasmic	MDH1	9	5
ssc00020 Citrate cycle (TCA cycle)	0.000866685	7	4.46	F1SGH5	Uncharacterized protein	PDHB	2	1
ssc00020 Citrate cycle (TCA cycle)	0.000866685	7	4.46	F1SRC5	Aconitate hydratase, mitochondrial	ACO2	8	5
ssc00020 Citrate cycle (TCA cycle)	0.000866685	7	4.46	A0A286ZQY6	Isocitrate dehydrogenase [NAD] subunit, mitochondrial	IDH3A	2	2
ssc00020 Citrate cycle (TCA cycle)	0.000866685	7	4.46	I3LDC7	Isocitrate dehydrogenase [NADP]	IDH1	2	5
ssc05034 Alcoholism	0.13641	8	1.58	A0A287A7G8	Histone H2B	HIST1H2BJ	3	1
ssc05034 Alcoholism	0.13641	8	1.58	F2Z5G3	Uncharacterized protein	CALM3	4	4
ssc05034 Alcoholism	0.13641	8	1.58	F2Z584	Histone H2B	LOC100156127	10	8
ssc05034 Alcoholism	0.13641	8	1.58	A0A287B0L6	Histone H2A	HIST1H2AH	1	1
ssc05034 Alcoholism	0.13641	8	1.58	P62802	Histone H4	---	6	5
ssc05034 Alcoholism	0.13641	8	1.58	F2Z580	Histone H2B	HIST1H2BB	1	1
ssc05034 Alcoholism	0.13641	8	1.58	A0A287B959	Histone H2A	HIST1H2AC	1	4
ssc05034 Alcoholism	0.13641	8	1.58	B9TRW9	Guanine nucleotide-binding protein subunit gamma	GNG12	1	1
ssc00640 Propanoate metabolism	0.00499115	6	3.74	P00336	L-lactate dehydrogenase B chain	LDHB	7	7
ssc00640 Propanoate metabolism	0.00499115	6	3.74	P09623	Dihydrolipoyl dehydrogenase, mitochondrial	DLD	10	5
ssc00640 Propanoate metabolism	0.00499115	6	3.74	I3LP02	Acetyl-CoA acetyltransferase 1	ACAT1	8	7
ssc00640 Propanoate metabolism	0.00499115	6	3.74	P00339	L-lactate dehydrogenase A chain	LDHA	6	4
ssc00640 Propanoate metabolism	0.00499115	6	3.74	A0A287AA21	Uncharacterized protein	ECHS1	1	2
ssc00640 Propanoate metabolism	0.00499115	6	3.74	Q29554	Trifunctional enzyme subunit alpha, mitochondrial	HADHA	5	1
ssc05146 Amoebiasis	0.0339958	9	2.03	F1S663	Uncharacterized protein	LAMC1	5	5
ssc05146 Amoebiasis	0.0339958	9	2.03	A0A286ZJL9	Uncharacterized protein	---	4	3
ssc05146 Amoebiasis	0.0339958	9	2.03	Q5S1U1	Heat shock protein beta-1	HSPB1	4	2
ssc05146 Amoebiasis	0.0339958	9	2.03	F1SAE9	Laminin subunit beta 1	LAMB1	4	1
ssc05146 Amoebiasis	0.0339958	9	2.03	I3LLY3	Actinin alpha 1	ACTN1	6	5
ssc05146 Amoebiasis	0.0339958	9	2.03	A0A287BLD2	Collagen type I alpha 1 chain	COL1A1	1	2
ssc05146 Amoebiasis	0.0339958	9	2.03	F1SFA7	Uncharacterized protein	COL1A2	1	2
ssc05146 Amoebiasis	0.0339958	9	2.03	A0A287A4Q7	Actinin alpha 4	ACTN4	17	15
ssc05146 Amoebiasis	0.0339958	9	2.03	A0A287B9X9	Uncharacterized protein	---	5	2
ssc05143 African trypanosomiasis	0.100148	4	2.26	P02067	Hemoglobin subunit beta	HBB	8	7
ssc05143 African trypanosomiasis	0.100148	4	2.26	P01965	Hemoglobin subunit alpha	HBA	9	8
ssc05143 African trypanosomiasis	0.100148	4	2.26	A0A286ZJL9	Uncharacterized protein	---	4	3
ssc05143 African trypanosomiasis	0.100148	4	2.26	A0A287B9X9	Uncharacterized protein	---	5	2
ssc04064 NF-kappa B signaling pathway	0.797697	3	0.71	I3LSZ1	Uncharacterized protein	UBE2I	2	1
ssc04064 NF-kappa B signaling pathway	0.797697	3	0.71	A0A286ZJL9	Uncharacterized protein	---	4	3
ssc04064 NF-kappa B signaling pathway	0.797697	3	0.71	A0A287B9X9	Uncharacterized protein	---	5	2
ssc00520 Amino sugar and nucleotide sugar metabolism	0.618496	2	0.97	F1SIX3	UTP--glucose-1-phosphate uridylyltransferase	UGP2	4	3
ssc00520 Amino sugar and nucleotide sugar metabolism	0.618496	2	0.97	P08059	Glucose-6-phosphate isomerase	GPI	9	4
ssc04970 Salivary secretion	0.979672	1	0.26	F2Z5G3	Uncharacterized protein	CALM3	4	4
ssc04512 ECM-receptor interaction	0.0321809	8	2.16	F1S663	Uncharacterized protein	LAMC1	5	5
ssc04512 ECM-receptor interaction	0.0321809	8	2.16	Q9GLP0	Integrin beta-1	ITGB1	2	1
ssc04512 ECM-receptor interaction	0.0321809	8	2.16	I3LQ84	Collagen type VI alpha 2 chain	COL6A2	8	4
ssc04512 ECM-receptor interaction	0.0321809	8	2.16	F1SAE9	Laminin subunit beta 1	LAMB1	4	1
ssc04512 ECM-receptor interaction	0.0321809	8	2.16	A0A287BLD2	Collagen type I alpha 1 chain	COL1A1	1	2
ssc04512 ECM-receptor interaction	0.0321809	8	2.16	Q29243	Dystroglycan	DAG1	3	1
ssc04512 ECM-receptor interaction	0.0321809	8	2.16	F1SFA7	Uncharacterized protein	COL1A2	1	2
ssc04512 ECM-receptor interaction	0.0321809	8	2.16	I3LS72	Uncharacterized protein	---	10	9
ssc00860 Porphyrin and chlorophyll metabolism	0.752372	1	0.73	F1S9K5	Glutamyl-prolyl-tRNA synthetase	EPRS	5	2
ssc04714 Thermogenesis	0.454105	11	1.07	A0A286ZPR8	Cytochrome b-c1 complex subunit 7	UQCRB	1	3
ssc04714 Thermogenesis	0.454105	11	1.07	A0A287AHM1	ATP synthase subunit gamma	ATP5C1	7	3
ssc04714 Thermogenesis	0.454105	11	1.07	A0A287BAW0	Uncharacterized protein	NDUFA5	1	1
ssc04714 Thermogenesis	0.454105	11	1.07	Q9MYT8	ATP synthase subunit e, mitochondrial	ATP5I	1	1
ssc04714 Thermogenesis	0.454105	11	1.07	A0A287B4I0	ATP synthase subunit d, mitochondrial	ATP5H	6	5
ssc04714 Thermogenesis	0.454105	11	1.07	Q95339	ATP synthase subunit f, mitochondrial	ATP5J2	2	1
ssc04714 Thermogenesis	0.454105	11	1.07	F1SAB6	Acyl carrier protein	NDUFAB1	1	2
ssc04714 Thermogenesis	0.454105	11	1.07	Q5S3G4	Cytochrome c oxidase subunit 5B, mitochondrial	COX5B	1	1
ssc04714 Thermogenesis	0.454105	11	1.07	Q2EN81	ATP synthase subunit O, mitochondrial	ATP5O	8	4
ssc04714 Thermogenesis	0.454105	11	1.07	F1S0P0	Cytochrome c oxidase subunit 6C	COX6C	1	1
ssc04714 Thermogenesis	0.454105	11	1.07	A0A286ZYM6	ATP synthase, H+ transporting, mitochondrial Fo complex subunit B1	ATP5F1	5	5
ssc01523 Antifolate resistance	0.851619	1	0.53	P79388	Folate binding protein	FOLR2	1	1
ssc04072 Phospholipase D signaling pathway	0.949881	4	0.53	C4MXZ1	ADP-ribosylation factor 1	ARF1	2	1
ssc04072 Phospholipase D signaling pathway	0.949881	4	0.53	A0A286ZIK9	Phospholipid phosphatase 1	PLPP1	1	1
ssc04072 Phospholipase D signaling pathway	0.949881	4	0.53	A0A286ZJL9	Uncharacterized protein	---	4	3
ssc04072 Phospholipase D signaling pathway	0.949881	4	0.53	A0A287B9X9	Uncharacterized protein	---	5	2
ssc04975 Fat digestion and absorption	0.468905	2	1.27	A0A286ZIK9	Phospholipid phosphatase 1	PLPP1	1	1
ssc04975 Fat digestion and absorption	0.468905	2	1.27	F1SJT7	Apolipoprotein A-IV	APOA4	3	1
ssc05150 Staphylococcus aureus infection	0.511397	3	1.11	I3LJW2	Uncharacterized protein	FGG	7	3
ssc05150 Staphylococcus aureus infection	0.511397	3	1.11	A0A286ZJL9	Uncharacterized protein	---	4	3
ssc05150 Staphylococcus aureus infection	0.511397	3	1.11	A0A287B9X9	Uncharacterized protein	---	5	2
ssc05169 Epstein-Barr virus infection	0.256626	11	1.26	A0A287B4G4	Uncharacterized protein	RAC1	5	3
ssc05169 Epstein-Barr virus infection	0.256626	11	1.26	F1RSM2	Proteasome 26S subunit, non-ATPase 12	PSMD12	1	2
ssc05169 Epstein-Barr virus infection	0.256626	11	1.26	A0A287BG14	Proteasome 26S subunit, ATPase 6	PSMC6	4	2
ssc05169 Epstein-Barr virus infection	0.256626	11	1.26	A0A286ZJL9	Uncharacterized protein	---	4	3
ssc05169 Epstein-Barr virus infection	0.256626	11	1.26	P02543	Vimentin	VIM	18	17
ssc05169 Epstein-Barr virus infection	0.256626	11	1.26	F1RGC9	Proteasome 26S subunit, non-ATPase 13	PSMD13	2	1
ssc05169 Epstein-Barr virus infection	0.256626	11	1.26	F1SID4	Proteasome 26S subunit, ATPase 3	PSMC3	3	1
ssc05169 Epstein-Barr virus infection	0.256626	11	1.26	F6QA08	Protein disulfide-isomerase	PDIA3	27	22
ssc05169 Epstein-Barr virus infection	0.256626	11	1.26	F2Z5J1	Uncharacterized protein	PSMC1	1	4
ssc05169 Epstein-Barr virus infection	0.256626	11	1.26	F1RKW8	Proteasome 26S subunit, non-ATPase 11	PSMD11	3	1
ssc05169 Epstein-Barr virus infection	0.256626	11	1.26	A0A287B9X9	Uncharacterized protein	---	5	2
ssc00620 Pyruvate metabolism	2.57533e-05	10	4.99	I3LDM7	Lactoylglutathione lyase	GLO1	3	2
ssc00620 Pyruvate metabolism	2.57533e-05	10	4.99	P00346	Malate dehydrogenase, mitochondrial	MDH2	7	2
ssc00620 Pyruvate metabolism	2.57533e-05	10	4.99	P00339	L-lactate dehydrogenase A chain	LDHA	6	4
ssc00620 Pyruvate metabolism	2.57533e-05	10	4.99	F1SHL9	Pyruvate kinase	PKM	14	13
ssc00620 Pyruvate metabolism	2.57533e-05	10	4.99	F1SGH5	Uncharacterized protein	PDHB	2	1
ssc00620 Pyruvate metabolism	2.57533e-05	10	4.99	P09623	Dihydrolipoyl dehydrogenase, mitochondrial	DLD	10	5
ssc00620 Pyruvate metabolism	2.57533e-05	10	4.99	P00336	L-lactate dehydrogenase B chain	LDHB	7	7
ssc00620 Pyruvate metabolism	2.57533e-05	10	4.99	I3LP02	Acetyl-CoA acetyltransferase 1	ACAT1	8	7
ssc00620 Pyruvate metabolism	2.57533e-05	10	4.99	P11708	Malate dehydrogenase, cytoplasmic	MDH1	9	5
ssc00620 Pyruvate metabolism	2.57533e-05	10	4.99	F1SDC7	Aldehyde dehydrogenase	ALDH3A2	3	4
ssc05167 Kaposi sarcoma-associated herpesvirus infection	0.993199	3	0.35	F2Z5G3	Uncharacterized protein	CALM3	4	4
ssc05167 Kaposi sarcoma-associated herpesvirus infection	0.993199	3	0.35	A0A287B4G4	Uncharacterized protein	RAC1	5	3
ssc05167 Kaposi sarcoma-associated herpesvirus infection	0.993199	3	0.35	B9TRW9	Guanine nucleotide-binding protein subunit gamma	GNG12	1	1
ssc05212 Pancreatic cancer	0.890012	2	0.54	A0A287B4G4	Uncharacterized protein	RAC1	5	3
ssc05212 Pancreatic cancer	0.890012	2	0.54	Q007T2	Cell division control protein 42 homolog	CDC42	5	4
ssc05020 Prion diseases	0.206709	3	1.91	F1S663	Uncharacterized protein	LAMC1	5	5
ssc05020 Prion diseases	0.206709	3	1.91	P04178	Superoxide dismutase [Cu-Zn]	SOD1	6	7
ssc05020 Prion diseases	0.206709	3	1.91	I3LNG8	Stress induced phosphoprotein 1	STIP1	18	17
ssc04630 JAK-STAT signaling pathway	0.999441	1	0.14	K7GLQ8	Uncharacterized protein	FHL1	3	2
ssc00480 Glutathione metabolism	0.00483813	7	3.33	F1RIF8	6-phosphogluconate dehydrogenase, decarboxylating	PGD	7	4
ssc00480 Glutathione metabolism	0.00483813	7	3.33	M3V836	Glutathione S-transferase pi 1	GSTP1	7	4
ssc00480 Glutathione metabolism	0.00483813	7	3.33	K7GLP9	Uncharacterized protein	SMS	6	2
ssc00480 Glutathione metabolism	0.00483813	7	3.33	F1S7C8	Uncharacterized protein	GSTA4	11	3
ssc00480 Glutathione metabolism	0.00483813	7	3.33	I3LDC7	Isocitrate dehydrogenase [NADP]	IDH1	2	5
ssc00480 Glutathione metabolism	0.00483813	7	3.33	I3LD43	Cytosol aminopeptidase	LAP3	8	9
ssc00480 Glutathione metabolism	0.00483813	7	3.33	I3LBL7	Uncharacterized protein	LOC100510917	4	4
ssc05330 Allograft rejection	0.522566	2	1.15	A0A286ZJL9	Uncharacterized protein	---	4	3
ssc05330 Allograft rejection	0.522566	2	1.15	A0A287B9X9	Uncharacterized protein	---	5	2
ssc05211 Renal cell carcinoma	0.430181	4	1.2	F2Z545	Elongin C	ELOC	1	1
ssc05211 Renal cell carcinoma	0.430181	4	1.2	A0A287B4G4	Uncharacterized protein	RAC1	5	3
ssc05211 Renal cell carcinoma	0.430181	4	1.2	F1SUG4	Elongin B	ELOB	2	2
ssc05211 Renal cell carcinoma	0.430181	4	1.2	Q007T2	Cell division control protein 42 homolog	CDC42	5	4
ssc04912 GnRH signaling pathway	0.949498	2	0.43	F2Z5G3	Uncharacterized protein	CALM3	4	4
ssc04912 GnRH signaling pathway	0.949498	2	0.43	Q007T2	Cell division control protein 42 homolog	CDC42	5	4
ssc03030 DNA replication	0.457748	2	1.3	F1RSE7	DNA helicase	MCM4	1	1
ssc03030 DNA replication	0.457748	2	1.3	A0A287ABG2	Proliferating cell nuclear antigen	PCNA	2	1
ssc04740 Olfactory transduction	1	1	0.03	F2Z5G3	Uncharacterized protein	CALM3	4	4
ssc04612 Antigen processing and presentation	0.000114482	11	3.87	Q64L94	Proteasome activator complex subunit 1	PSME1	4	2
ssc04612 Antigen processing and presentation	0.000114482	11	3.87	A1E295	Cathepsin B	CTSB	4	3
ssc04612 Antigen processing and presentation	0.000114482	11	3.87	F1RI15	Heat shock protein family A (Hsp70) member 4	HSPA4	15	7
ssc04612 Antigen processing and presentation	0.000114482	11	3.87	O02705	Heat shock protein HSP 90-alpha	HSP90AA1	29	33
ssc04612 Antigen processing and presentation	0.000114482	11	3.87	B3SP85	Gamma-interferon-inducible-lysosomal thiol reductase	IFI30	1	1
ssc04612 Antigen processing and presentation	0.000114482	11	3.87	Q6S4N2	Heat shock 70 kDa protein 1B	HSPA1B	18	11
ssc04612 Antigen processing and presentation	0.000114482	11	3.87	F6QA08	Protein disulfide-isomerase	PDIA3	27	22
ssc04612 Antigen processing and presentation	0.000114482	11	3.87	Q863Z0	Proteasome activator complex subunit 2	PSME2	2	2
ssc04612 Antigen processing and presentation	0.000114482	11	3.87	F1SA70	Heat shock protein family A (Hsp70) member 2	HSPA2	11	6
ssc04612 Antigen processing and presentation	0.000114482	11	3.87	F1S9Q1	Uncharacterized protein	HSPA8	26	21
ssc04612 Antigen processing and presentation	0.000114482	11	3.87	A0A287A9T4	Uncharacterized protein	HSP90AB1	16	15
ssc05134 Legionellosis	0.105512	6	1.85	Q6S4N2	Heat shock 70 kDa protein 1B	HSPA1B	18	11
ssc05134 Legionellosis	0.105512	6	1.85	C4MXZ1	ADP-ribosylation factor 1	ARF1	2	1
ssc05134 Legionellosis	0.105512	6	1.85	Q52NJ3	GTP-binding protein SAR1a	SAR1A	2	1
ssc05134 Legionellosis	0.105512	6	1.85	F1RPW9	Elongation factor 1-gamma	EEF1G	8	6
ssc05134 Legionellosis	0.105512	6	1.85	F1SA70	Heat shock protein family A (Hsp70) member 2	HSPA2	11	6
ssc05134 Legionellosis	0.105512	6	1.85	F1S9Q1	Uncharacterized protein	HSPA8	26	21
ssc04921 Oxytocin signaling pathway	0.954318	4	0.52	F2Z5G3	Uncharacterized protein	CALM3	4	4
ssc04921 Oxytocin signaling pathway	0.954318	4	0.52	A0A287A9P3	Myosin light chain kinase, smooth muscle	MYLK	2	1
ssc04921 Oxytocin signaling pathway	0.954318	4	0.52	P60662	Myosin light polypeptide 6	MYL6	6	4
ssc04921 Oxytocin signaling pathway	0.954318	4	0.52	A0A287AWI9	Eukaryotic translation elongation factor 2	EEF2	19	17
ssc03015 mRNA surveillance pathway	0.911611	2	0.5	A6M931	Eukaryotic initiation factor 4A-III	EIF4A3	3	1
ssc03015 mRNA surveillance pathway	0.911611	2	0.5	P54612	Serine/threonine-protein phosphatase 2A 65 kDa regulatory subunit A alpha isoform	PPP2R1A	7	6
ssc05162 Measles	0.618799	6	0.94	Q6S4N2	Heat shock 70 kDa protein 1B	HSPA1B	18	11
ssc05162 Measles	0.618799	6	0.94	P63246	Receptor of activated protein C kinase 1	RACK1	7	3
ssc05162 Measles	0.618799	6	0.94	F1SA70	Heat shock protein family A (Hsp70) member 2	HSPA2	11	6
ssc05162 Measles	0.618799	6	0.94	A0A286ZJL9	Uncharacterized protein	---	4	3
ssc05162 Measles	0.618799	6	0.94	F1S9Q1	Uncharacterized protein	HSPA8	26	21
ssc05162 Measles	0.618799	6	0.94	A0A287B9X9	Uncharacterized protein	---	5	2
ssc00565 Ether lipid metabolism	0.562803	2	1.07	A0A286ZIK9	Phospholipid phosphatase 1	PLPP1	1	1
ssc00565 Ether lipid metabolism	0.562803	2	1.07	Q9GL51	Platelet-activating factor acetylhydrolase IB subunit alpha	PAFAH1B1	2	4
ssc04360 Axon guidance	0.938984	5	0.58	A0A287B4G4	Uncharacterized protein	RAC1	5	3
ssc04360 Axon guidance	0.938984	5	0.58	P10668	Cofilin-1	CFL1	11	9
ssc04360 Axon guidance	0.938984	5	0.58	Q9GLP0	Integrin beta-1	ITGB1	2	1
ssc04360 Axon guidance	0.938984	5	0.58	Q197W4	Cyclin-dependent kinase 5	CDK5	1	1
ssc04360 Axon guidance	0.938984	5	0.58	Q007T2	Cell division control protein 42 homolog	CDC42	5	4
ssc04151 PI3K-Akt signaling pathway	0.176528	20	1.25	F1S663	Uncharacterized protein	LAMC1	5	5
ssc04151 PI3K-Akt signaling pathway	0.176528	20	1.25	F1SA98	Tyrosine 3-monooxygenase/tryptophan 5-monooxygenase activation protein theta	YWHAQ	13	8
ssc04151 PI3K-Akt signaling pathway	0.176528	20	1.25	A0A287B4G4	Uncharacterized protein	RAC1	5	3
ssc04151 PI3K-Akt signaling pathway	0.176528	20	1.25	F1SDR7	Tyrosine 3-monooxygenase/tryptophan 5-monooxygenase activation protein beta	YWHAB	10	6
ssc04151 PI3K-Akt signaling pathway	0.176528	20	1.25	A0A287AXR5	Uncharacterized protein	YWHAZ	12	13
ssc04151 PI3K-Akt signaling pathway	0.176528	20	1.25	A0A286ZJL9	Uncharacterized protein	---	4	3
ssc04151 PI3K-Akt signaling pathway	0.176528	20	1.25	Q29092	Endoplasmin	HSP90B1	27	23
ssc04151 PI3K-Akt signaling pathway	0.176528	20	1.25	I3LQ84	Collagen type VI alpha 2 chain	COL6A2	8	4
ssc04151 PI3K-Akt signaling pathway	0.176528	20	1.25	F1SAE9	Laminin subunit beta 1	LAMB1	4	1
ssc04151 PI3K-Akt signaling pathway	0.176528	20	1.25	F2Z4Y1	Tyrosine 3-monooxygenase/tryptophan 5-monooxygenase activation protein eta	YWHAH	4	1
ssc04151 PI3K-Akt signaling pathway	0.176528	20	1.25	P54612	Serine/threonine-protein phosphatase 2A 65 kDa regulatory subunit A alpha isoform	PPP2R1A	7	6
ssc04151 PI3K-Akt signaling pathway	0.176528	20	1.25	A0A287BLD2	Collagen type I alpha 1 chain	COL1A1	1	2
ssc04151 PI3K-Akt signaling pathway	0.176528	20	1.25	I3LS72	Uncharacterized protein	---	10	9
ssc04151 PI3K-Akt signaling pathway	0.176528	20	1.25	A0A287B9X9	Uncharacterized protein	---	5	2
ssc04151 PI3K-Akt signaling pathway	0.176528	20	1.25	O02705	Heat shock protein HSP 90-alpha	HSP90AA1	29	33
ssc04151 PI3K-Akt signaling pathway	0.176528	20	1.25	Q9GLP0	Integrin beta-1	ITGB1	2	1
ssc04151 PI3K-Akt signaling pathway	0.176528	20	1.25	F2Z4Z1	Tyrosine 3-monooxygenase/tryptophan 5-monooxygenase activation protein gamma	YWHAG	6	7
ssc04151 PI3K-Akt signaling pathway	0.176528	20	1.25	B9TRW9	Guanine nucleotide-binding protein subunit gamma	GNG12	1	1
ssc04151 PI3K-Akt signaling pathway	0.176528	20	1.25	F1SFA7	Uncharacterized protein	COL1A2	1	2
ssc04151 PI3K-Akt signaling pathway	0.176528	20	1.25	A0A287A9T4	Uncharacterized protein	HSP90AB1	16	15
ssc04141 Protein processing in endoplasmic reticulum	1.66815e-07	24	3.37	F1SE73	Uncharacterized protein	DNAJA1	2	1
ssc04141 Protein processing in endoplasmic reticulum	1.66815e-07	24	3.37	E1CAJ6	Protein disulfide isomerase P5	pdi-p5	12	9
ssc04141 Protein processing in endoplasmic reticulum	1.66815e-07	24	3.37	Q52NJ3	GTP-binding protein SAR1a	SAR1A	2	1
ssc04141 Protein processing in endoplasmic reticulum	1.66815e-07	24	3.37	I3LQD3	Calpain-2 catalytic subunit	CAPN2	2	3
ssc04141 Protein processing in endoplasmic reticulum	1.66815e-07	24	3.37	F1S2A8	B-cell receptor associated protein 31	BCAP31	13	13
ssc04141 Protein processing in endoplasmic reticulum	1.66815e-07	24	3.37	F1S596	Uncharacterized protein	PRKCSH	7	5
ssc04141 Protein processing in endoplasmic reticulum	1.66815e-07	24	3.37	Q29092	Endoplasmin	HSP90B1	27	23
ssc04141 Protein processing in endoplasmic reticulum	1.66815e-07	24	3.37	P79403	Neutral alpha-glucosidase AB	GANAB	7	4
ssc04141 Protein processing in endoplasmic reticulum	1.66815e-07	24	3.37	A0A286ZIH0	Hypoxia up-regulated 1	HYOU1	11	8
ssc04141 Protein processing in endoplasmic reticulum	1.66815e-07	24	3.37	F1RJM2	Endoplasmic reticulum resident protein 29	ERP29	2	6
ssc04141 Protein processing in endoplasmic reticulum	1.66815e-07	24	3.37	I3LGC2	Uncharacterized protein	RRBP1	12	12
ssc04141 Protein processing in endoplasmic reticulum	1.66815e-07	24	3.37	F1SAD9	Protein disulfide-isomerase	PDIA4	18	13
ssc04141 Protein processing in endoplasmic reticulum	1.66815e-07	24	3.37	A0A287ARZ1	Thioredoxin domain containing 5	TXNDC5	1	1
ssc04141 Protein processing in endoplasmic reticulum	1.66815e-07	24	3.37	O02705	Heat shock protein HSP 90-alpha	HSP90AA1	29	33
ssc04141 Protein processing in endoplasmic reticulum	1.66815e-07	24	3.37	F1SP32	Uncharacterized protein	RAD23B	3	4
ssc04141 Protein processing in endoplasmic reticulum	1.66815e-07	24	3.37	G9F6X8	Protein disulfide-isomerase	P4HB	18	12
ssc04141 Protein processing in endoplasmic reticulum	1.66815e-07	24	3.37	Q6S4N2	Heat shock 70 kDa protein 1B	HSPA1B	18	11
ssc04141 Protein processing in endoplasmic reticulum	1.66815e-07	24	3.37	F6QA08	Protein disulfide-isomerase	PDIA3	27	22
ssc04141 Protein processing in endoplasmic reticulum	1.66815e-07	24	3.37	F1SA70	Heat shock protein family A (Hsp70) member 2	HSPA2	11	6
ssc04141 Protein processing in endoplasmic reticulum	1.66815e-07	24	3.37	F1SPP8	Uncharacterized protein	CKAP4	11	9
ssc04141 Protein processing in endoplasmic reticulum	1.66815e-07	24	3.37	P35750	Calpain-1 catalytic subunit	CAPN1	1	1
ssc04141 Protein processing in endoplasmic reticulum	1.66815e-07	24	3.37	F1S9Q1	Uncharacterized protein	HSPA8	26	21
ssc04141 Protein processing in endoplasmic reticulum	1.66815e-07	24	3.37	A0A287A9T4	Uncharacterized protein	HSP90AB1	16	15
ssc04141 Protein processing in endoplasmic reticulum	1.66815e-07	24	3.37	Q9GL01	Dolichyl-diphosphooligosaccharide--protein glycosyltransferase subunit 2	RPN2	6	1
ssc00590 Arachidonic acid metabolism	0.51968	3	1.1	F1SL99	Prostaglandin E synthase 3	PTGES3	3	2
ssc00590 Arachidonic acid metabolism	0.51968	3	1.1	Q29529	Carbonyl reductase [NADPH] 2	CBR2	1	1
ssc00590 Arachidonic acid metabolism	0.51968	3	1.1	F1SQR8	Leukotriene A(4) hydrolase	LTA4H	4	5
ssc05416 Viral myocarditis	0.422656	4	1.21	A0A287B4G4	Uncharacterized protein	RAC1	5	3
ssc05416 Viral myocarditis	0.422656	4	1.21	Q29243	Dystroglycan	DAG1	3	1
ssc05416 Viral myocarditis	0.422656	4	1.21	A0A286ZJL9	Uncharacterized protein	---	4	3
ssc05416 Viral myocarditis	0.422656	4	1.21	A0A287B9X9	Uncharacterized protein	---	5	2
ssc00250 Alanine, aspartate and glutamate metabolism	0.817867	1	0.6	F6Q1M2	Uncharacterized protein	ASNS	1	1
ssc04010 MAPK signaling pathway	0.936638	10	0.67	A0A287B4G4	Uncharacterized protein	RAC1	5	3
ssc04010 MAPK signaling pathway	0.936638	10	0.67	Q5S1U1	Heat shock protein beta-1	HSPB1	4	2
ssc04010 MAPK signaling pathway	0.936638	10	0.67	Q6S4N2	Heat shock 70 kDa protein 1B	HSPA1B	18	11
ssc04010 MAPK signaling pathway	0.936638	10	0.67	F1RM25	Serine/threonine-protein phosphatase	PPP5C	1	1
ssc04010 MAPK signaling pathway	0.936638	10	0.67	A0A286ZXU2	Filamin A	FLNA	40	17
ssc04010 MAPK signaling pathway	0.936638	10	0.67	B9TRW9	Guanine nucleotide-binding protein subunit gamma	GNG12	1	1
ssc04010 MAPK signaling pathway	0.936638	10	0.67	F1SA70	Heat shock protein family A (Hsp70) member 2	HSPA2	11	6
ssc04010 MAPK signaling pathway	0.936638	10	0.67	F1S9Q1	Uncharacterized protein	HSPA8	26	21
ssc04010 MAPK signaling pathway	0.936638	10	0.67	Q007T2	Cell division control protein 42 homolog	CDC42	5	4
ssc04010 MAPK signaling pathway	0.936638	10	0.67	Q6DUB7	Stathmin	STMN1	11	10
ssc04380 Osteoclast differentiation	0.997764	1	0.17	A0A287B4G4	Uncharacterized protein	RAC1	5	3
ssc00130 Ubiquinone and other terpenoid-quinone biosynthesis	0.357213	1	2.3	F1S395	Uncharacterized protein	NQO1	4	3
ssc03410 Base excision repair	0.033944	4	3.24	F2Z594	High mobility group protein B1	HMGB1	12	10
ssc03410 Base excision repair	0.033944	4	3.24	I3LDH3	Poly [ADP-ribose] polymerase	PARP1	2	3
ssc03410 Base excision repair	0.033944	4	3.24	A0A287AL90	Poly [ADP-ribose] polymerase	PARP2	1	1
ssc03410 Base excision repair	0.033944	4	3.24	A0A287ABG2	Proliferating cell nuclear antigen	PCNA	2	1
ssc03060 Protein export	0.215073	2	2.3	F2Z5M9	Signal recognition particle 54 kDa protein	SRP54	2	1
ssc03060 Protein export	0.215073	2	2.3	A0A286ZQI6	Uncharacterized protein	---	1	1
ssc04020 Calcium signaling pathway	0.673057	9	0.9	F2Z5G3	Uncharacterized protein	CALM3	4	4
ssc04020 Calcium signaling pathway	0.673057	9	0.9	Q29380	Voltage-dependent anion-selective channel protein 3	VDAC3	3	1
ssc04020 Calcium signaling pathway	0.673057	9	0.9	A0A286ZJL9	Uncharacterized protein	---	4	3
ssc04020 Calcium signaling pathway	0.673057	9	0.9	Q9MZ15	Voltage-dependent anion-selective channel protein 2	VDAC2	4	2
ssc04020 Calcium signaling pathway	0.673057	9	0.9	Q9MZ16	Voltage-dependent anion-selective channel protein 1	VDAC1	5	1
ssc04020 Calcium signaling pathway	0.673057	9	0.9	F2Z565	Solute carrier family 25 member 5	SLC25A5	6	3
ssc04020 Calcium signaling pathway	0.673057	9	0.9	A0A287A9P3	Myosin light chain kinase, smooth muscle	MYLK	2	1
ssc04020 Calcium signaling pathway	0.673057	9	0.9	Q6QRN9	ADP/ATP translocase 3	SLC25A6	11	9
ssc04020 Calcium signaling pathway	0.673057	9	0.9	A0A287B9X9	Uncharacterized protein	---	5	2
ssc05142 Chagas disease (American trypanosomiasis)	0.994875	1	0.19	P54612	Serine/threonine-protein phosphatase 2A 65 kDa regulatory subunit A alpha isoform	PPP2R1A	7	6
ssc05320 Autoimmune thyroid disease	0.668582	2	0.88	A0A286ZJL9	Uncharacterized protein	---	4	3
ssc05320 Autoimmune thyroid disease	0.668582	2	0.88	A0A287B9X9	Uncharacterized protein	---	5	2
ssc00350 Tyrosine metabolism	0.468905	2	1.27	A0A287AZV4	S-(hydroxymethyl)glutathione dehydrogenase	ADH5	4	5
ssc00350 Tyrosine metabolism	0.468905	2	1.27	P80928	Macrophage migration inhibitory factor	MIF	2	1
ssc05100 Bacterial invasion of epithelial cells	0.0180298	9	2.26	A0A287B4G4	Uncharacterized protein	RAC1	5	3
ssc05100 Bacterial invasion of epithelial cells	0.0180298	9	2.26	F1SS01	Arp2/3 complex 34 kDa subunit	ARPC2	3	2
ssc05100 Bacterial invasion of epithelial cells	0.0180298	9	2.26	Q9GLP0	Integrin beta-1	ITGB1	2	1
ssc05100 Bacterial invasion of epithelial cells	0.0180298	9	2.26	B5APU9	Actin-related protein 2/3 complex subunit 4	ARPC4	2	1
ssc05100 Bacterial invasion of epithelial cells	0.0180298	9	2.26	B5APV0	Actin-related protein 2/3 complex subunit 5	ARPC5	2	1
ssc05100 Bacterial invasion of epithelial cells	0.0180298	9	2.26	A0A287A8W9	Uncharacterized protein	2-Sep	4	5
ssc05100 Bacterial invasion of epithelial cells	0.0180298	9	2.26	I3LGD4	Clathrin heavy chain	CLTC	26	11
ssc05100 Bacterial invasion of epithelial cells	0.0180298	9	2.26	Q007T2	Cell division control protein 42 homolog	CDC42	5	4
ssc05100 Bacterial invasion of epithelial cells	0.0180298	9	2.26	F1RZ71	Uncharacterized protein	9-Sep	1	1
ssc05200 Pathways in cancer	0.780885	20	0.87	F1S663	Uncharacterized protein	LAMC1	5	5
ssc05200 Pathways in cancer	0.780885	20	0.87	A0A287B4G4	Uncharacterized protein	RAC1	5	3
ssc05200 Pathways in cancer	0.780885	20	0.87	F1S7C8	Uncharacterized protein	GSTA4	11	3
ssc05200 Pathways in cancer	0.780885	20	0.87	Q29092	Endoplasmin	HSP90B1	27	23
ssc05200 Pathways in cancer	0.780885	20	0.87	F1RG04	Coiled-coil domain containing 6	CCDC6	3	4
ssc05200 Pathways in cancer	0.780885	20	0.87	F1SAE9	Laminin subunit beta 1	LAMB1	4	1
ssc05200 Pathways in cancer	0.780885	20	0.87	A0A288CFY3	Tropomyosin alpha-3 chain	TPM3	3	2
ssc05200 Pathways in cancer	0.780885	20	0.87	Q007T2	Cell division control protein 42 homolog	CDC42	5	4
ssc05200 Pathways in cancer	0.780885	20	0.87	F1S300	Translocated promoter region, nuclear basket protein	TPR	3	3
ssc05200 Pathways in cancer	0.780885	20	0.87	I3LBL7	Uncharacterized protein	LOC100510917	4	4
ssc05200 Pathways in cancer	0.780885	20	0.87	F2Z5G3	Uncharacterized protein	CALM3	4	4
ssc05200 Pathways in cancer	0.780885	20	0.87	F1S395	Uncharacterized protein	NQO1	4	3
ssc05200 Pathways in cancer	0.780885	20	0.87	O02705	Heat shock protein HSP 90-alpha	HSP90AA1	29	33
ssc05200 Pathways in cancer	0.780885	20	0.87	Q9GLP0	Integrin beta-1	ITGB1	2	1
ssc05200 Pathways in cancer	0.780885	20	0.87	F2Z545	Elongin C	ELOC	1	1
ssc05200 Pathways in cancer	0.780885	20	0.87	M3V836	Glutathione S-transferase pi 1	GSTP1	7	4
ssc05200 Pathways in cancer	0.780885	20	0.87	F1SUG4	Elongin B	ELOB	2	2
ssc05200 Pathways in cancer	0.780885	20	0.87	B9TRW9	Guanine nucleotide-binding protein subunit gamma	GNG12	1	1
ssc05200 Pathways in cancer	0.780885	20	0.87	A0A287A293	C-terminal binding protein 1	CTBP1	1	1
ssc05200 Pathways in cancer	0.780885	20	0.87	A0A287A9T4	Uncharacterized protein	HSP90AB1	16	15
ssc04514 Cell adhesion molecules (CAMs)	0.99921	1	0.14	Q9GLP0	Integrin beta-1	ITGB1	2	1
ssc00982 Drug metabolism - cytochrome P450	0.152363	4	1.93	A0A287AZV4	S-(hydroxymethyl)glutathione dehydrogenase	ADH5	4	5
ssc00982 Drug metabolism - cytochrome P450	0.152363	4	1.93	M3V836	Glutathione S-transferase pi 1	GSTP1	7	4
ssc00982 Drug metabolism - cytochrome P450	0.152363	4	1.93	F1S7C8	Uncharacterized protein	GSTA4	11	3
ssc00982 Drug metabolism - cytochrome P450	0.152363	4	1.93	I3LBL7	Uncharacterized protein	LOC100510917	4	4
ssc04520 Adherens junction	0.201996	6	1.52	A0A287B4G4	Uncharacterized protein	RAC1	5	3
ssc04520 Adherens junction	0.201996	6	1.52	A0A287BBS6	Catenin delta 1	CTNND1	1	1
ssc04520 Adherens junction	0.201996	6	1.52	I3LLY3	Actinin alpha 1	ACTN1	6	5
ssc04520 Adherens junction	0.201996	6	1.52	F1RMJ4	IQ motif containing GTPase activating protein 1	IQGAP1	6	4
ssc04520 Adherens junction	0.201996	6	1.52	A0A287A4Q7	Actinin alpha 4	ACTN4	17	15
ssc04520 Adherens junction	0.201996	6	1.52	Q007T2	Cell division control protein 42 homolog	CDC42	5	4
ssc04725 Cholinergic synapse	0.996244	1	0.18	B9TRW9	Guanine nucleotide-binding protein subunit gamma	GNG12	1	1
ssc05166 Human T-cell leukemia virus 1 infection	0.846779	8	0.75	F1RFQ7	GTP-binding nuclear protein Ran	RAN	9	5
ssc05166 Human T-cell leukemia virus 1 infection	0.846779	8	0.75	Q9MZ16	Voltage-dependent anion-selective channel protein 1	VDAC1	5	1
ssc05166 Human T-cell leukemia virus 1 infection	0.846779	8	0.75	F2Z565	Solute carrier family 25 member 5	SLC25A5	6	3
ssc05166 Human T-cell leukemia virus 1 infection	0.846779	8	0.75	Q29380	Voltage-dependent anion-selective channel protein 3	VDAC3	3	1
ssc05166 Human T-cell leukemia virus 1 infection	0.846779	8	0.75	A0A286ZL07	BUB3, mitotic checkpoint protein	BUB3	1	1
ssc05166 Human T-cell leukemia virus 1 infection	0.846779	8	0.75	A0A287AN65	Exportin 1	XPO1	4	1
ssc05166 Human T-cell leukemia virus 1 infection	0.846779	8	0.75	Q9MZ15	Voltage-dependent anion-selective channel protein 2	VDAC2	4	2
ssc05166 Human T-cell leukemia virus 1 infection	0.846779	8	0.75	Q6QRN9	ADP/ATP translocase 3	SLC25A6	11	9
ssc05205 Proteoglycans in cancer	0.684503	9	0.89	A0A287B4G4	Uncharacterized protein	RAC1	5	3
ssc05205 Proteoglycans in cancer	0.684503	9	0.89	F1RMJ4	IQ motif containing GTPase activating protein 1	IQGAP1	6	4
ssc05205 Proteoglycans in cancer	0.684503	9	0.89	Q9GLP0	Integrin beta-1	ITGB1	2	1
ssc05205 Proteoglycans in cancer	0.684503	9	0.89	F1SB42	Ezrin	EZR	20	14
ssc05205 Proteoglycans in cancer	0.684503	9	0.89	A0A287AN48	Radixin	RDX	2	3
ssc05205 Proteoglycans in cancer	0.684503	9	0.89	Q9XSD9	Decorin	DCN	16	16
ssc05205 Proteoglycans in cancer	0.684503	9	0.89	A0A286ZXU2	Filamin A	FLNA	40	17
ssc05205 Proteoglycans in cancer	0.684503	9	0.89	F1SQ09	Uncharacterized protein	LUM	1	2
ssc05205 Proteoglycans in cancer	0.684503	9	0.89	Q007T2	Cell division control protein 42 homolog	CDC42	5	4
ssc04371 Apelin signaling pathway	0.969182	3	0.44	F2Z5G3	Uncharacterized protein	CALM3	4	4
ssc04371 Apelin signaling pathway	0.969182	3	0.44	A0A287A9P3	Myosin light chain kinase, smooth muscle	MYLK	2	1
ssc04371 Apelin signaling pathway	0.969182	3	0.44	B9TRW9	Guanine nucleotide-binding protein subunit gamma	GNG12	1	1
ssc04979 Cholesterol metabolism	0.0172106	7	2.62	P27917	Apolipoprotein C-III	APOC3	1	1
ssc04979 Cholesterol metabolism	0.0172106	7	2.62	Q9MZ16	Voltage-dependent anion-selective channel protein 1	VDAC1	5	1
ssc04979 Cholesterol metabolism	0.0172106	7	2.62	F1S8M9	Uncharacterized protein	LRPAP1	4	4
ssc04979 Cholesterol metabolism	0.0172106	7	2.62	Q29380	Voltage-dependent anion-selective channel protein 3	VDAC3	3	1
ssc04979 Cholesterol metabolism	0.0172106	7	2.62	A5GFS8	Vesicle-associated membrane protein-associated protein B	VAPB	1	1
ssc04979 Cholesterol metabolism	0.0172106	7	2.62	Q9MZ15	Voltage-dependent anion-selective channel protein 2	VDAC2	4	2
ssc04979 Cholesterol metabolism	0.0172106	7	2.62	F1SJT7	Apolipoprotein A-IV	APOA4	3	1
ssc00564 Glycerophospholipid metabolism	0.986546	1	0.24	A0A286ZIK9	Phospholipid phosphatase 1	PLPP1	1	1
ssc04664 Fc epsilon RI signaling pathway	0.544066	3	1.06	A0A287B4G4	Uncharacterized protein	RAC1	5	3
ssc04664 Fc epsilon RI signaling pathway	0.544066	3	1.06	A0A286ZJL9	Uncharacterized protein	---	4	3
ssc04664 Fc epsilon RI signaling pathway	0.544066	3	1.06	A0A287B9X9	Uncharacterized protein	---	5	2
ssc04924 Renin secretion	0.848342	2	0.6	F2Z5G3	Uncharacterized protein	CALM3	4	4
ssc04924 Renin secretion	0.848342	2	0.6	A1E295	Cathepsin B	CTSB	4	3
ssc00562 Inositol phosphate metabolism	0.911611	2	0.5	D0G7F6	Triosephosphate isomerase	TPI1	12	8
ssc00562 Inositol phosphate metabolism	0.911611	2	0.5	O77591	Inositol monophosphatase 1	IMPA1	1	1
ssc05414 Dilated cardiomyopathy (DCM)	0.128699	7	1.66	A0A0U2ETD0	Emerin	EMD	1	1
ssc05414 Dilated cardiomyopathy (DCM)	0.128699	7	1.66	P67937	Tropomyosin alpha-4 chain	TPM4	14	11
ssc05414 Dilated cardiomyopathy (DCM)	0.128699	7	1.66	A0A288CFY3	Tropomyosin alpha-3 chain	TPM3	3	2
ssc05414 Dilated cardiomyopathy (DCM)	0.128699	7	1.66	Q9GLP0	Integrin beta-1	ITGB1	2	1
ssc05414 Dilated cardiomyopathy (DCM)	0.128699	7	1.66	Q29243	Dystroglycan	DAG1	3	1
ssc05414 Dilated cardiomyopathy (DCM)	0.128699	7	1.66	A0A286ZJL9	Uncharacterized protein	---	4	3
ssc05414 Dilated cardiomyopathy (DCM)	0.128699	7	1.66	A0A287B9X9	Uncharacterized protein	---	5	2
ssc00030 Pentose phosphate pathway	0.00195158	6	4.49	F1RIF8	6-phosphogluconate dehydrogenase, decarboxylating	PGD	7	4
ssc00030 Pentose phosphate pathway	0.00195158	6	4.49	F1RJ25	Fructose-bisphosphate aldolase	ALDOC	4	2
ssc00030 Pentose phosphate pathway	0.00195158	6	4.49	F1RYY6	Transaldolase	TALDO1	10	6
ssc00030 Pentose phosphate pathway	0.00195158	6	4.49	A8U4R4	Transketolase	tkt	15	6
ssc00030 Pentose phosphate pathway	0.00195158	6	4.49	P08059	Glucose-6-phosphate isomerase	GPI	9	4
ssc00030 Pentose phosphate pathway	0.00195158	6	4.49	I3L954	Transketolase like 1	TKTL1	9	4
ssc04721 Synaptic vesicle cycle	0.407537	4	1.23	I3LK24	AP-2 complex subunit alpha	AP2A1	2	1
ssc04721 Synaptic vesicle cycle	0.407537	4	1.23	F1RLB6	Uncharacterized protein	NAPA	1	2
ssc04721 Synaptic vesicle cycle	0.407537	4	1.23	A0A287AZ79	AP complex subunit beta	AP2B1	5	2
ssc04721 Synaptic vesicle cycle	0.407537	4	1.23	I3LGD4	Clathrin heavy chain	CLTC	26	11
ssc04659 Th17 cell differentiation	0.980014	2	0.35	O02705	Heat shock protein HSP 90-alpha	HSP90AA1	29	33
ssc04659 Th17 cell differentiation	0.980014	2	0.35	A0A287A9T4	Uncharacterized protein	HSP90AB1	16	15
ssc00040 Pentose and glucuronate interconversions	0.0653909	3	3.21	P80276	Aldose reductase	AKR1B1	17	6
ssc00040 Pentose and glucuronate interconversions	0.0653909	3	3.21	P50578	Alcohol dehydrogenase [NADP(+)]	AKR1A1	12	6
ssc00040 Pentose and glucuronate interconversions	0.0653909	3	3.21	F1SIX3	UTP--glucose-1-phosphate uridylyltransferase	UGP2	4	3
ssc04146 Peroxisome	0.352771	5	1.28	F1RQP0	Uncharacterized protein	PRDX5	3	1
ssc04146 Peroxisome	0.352771	5	1.28	Q29081	Phosphomevalonate kinase	PMVK	1	1
ssc04146 Peroxisome	0.352771	5	1.28	P04178	Superoxide dismutase [Cu-Zn]	SOD1	6	7
ssc04146 Peroxisome	0.352771	5	1.28	F1S3U9	Uncharacterized protein	PRDX1	9	5
ssc04146 Peroxisome	0.352771	5	1.28	I3LDC7	Isocitrate dehydrogenase [NADP]	IDH1	2	5
ssc00340 Histidine metabolism	0.339629	2	1.66	F1SNL7	Uncharacterized protein	CNDP2	4	1
ssc00340 Histidine metabolism	0.339629	2	1.66	F1SDC7	Aldehyde dehydrogenase	ALDH3A2	3	4
ssc05161 Hepatitis B	0.813634	5	0.74	F1SA98	Tyrosine 3-monooxygenase/tryptophan 5-monooxygenase activation protein theta	YWHAQ	13	8
ssc05161 Hepatitis B	0.813634	5	0.74	F1SDR7	Tyrosine 3-monooxygenase/tryptophan 5-monooxygenase activation protein beta	YWHAB	10	6
ssc05161 Hepatitis B	0.813634	5	0.74	A0A287AXR5	Uncharacterized protein	YWHAZ	12	13
ssc05161 Hepatitis B	0.813634	5	0.74	Q29380	Voltage-dependent anion-selective channel protein 3	VDAC3	3	1
ssc05161 Hepatitis B	0.813634	5	0.74	A0A287ABG2	Proliferating cell nuclear antigen	PCNA	2	1
ssc05412 Arrhythmogenic right ventricular cardiomyopathy (ARVC)	0.692883	3	0.85	A0A0U2ETD0	Emerin	EMD	1	1
ssc05412 Arrhythmogenic right ventricular cardiomyopathy (ARVC)	0.692883	3	0.85	Q9GLP0	Integrin beta-1	ITGB1	2	1
ssc05412 Arrhythmogenic right ventricular cardiomyopathy (ARVC)	0.692883	3	0.85	Q29243	Dystroglycan	DAG1	3	1
ssc04215 Apoptosis - multiple species	0.768706	1	0.7	F1RNS2	Uncharacterized protein	DIABLO	1	1
ssc04310 Wnt signaling pathway	0.960102	3	0.46	A0A287B4G4	Uncharacterized protein	RAC1	5	3
ssc04310 Wnt signaling pathway	0.960102	3	0.46	F1S710	Calcyclin binding protein	CACYBP	5	5
ssc04310 Wnt signaling pathway	0.960102	3	0.46	A0A287A293	C-terminal binding protein 1	CTBP1	1	1
ssc05133 Pertussis	0.704957	3	0.83	F2Z5G3	Uncharacterized protein	CALM3	4	4
ssc05133 Pertussis	0.704957	3	0.83	P10668	Cofilin-1	CFL1	11	9
ssc05133 Pertussis	0.704957	3	0.83	Q9GLP0	Integrin beta-1	ITGB1	2	1
ssc04926 Relaxin signaling pathway	0.949844	3	0.49	A0A287BLD2	Collagen type I alpha 1 chain	COL1A1	1	2
ssc04926 Relaxin signaling pathway	0.949844	3	0.49	B9TRW9	Guanine nucleotide-binding protein subunit gamma	GNG12	1	1
ssc04926 Relaxin signaling pathway	0.949844	3	0.49	F1SFA7	Uncharacterized protein	COL1A2	1	2
ssc00010 Glycolysis / Gluconeogenesis	3.72522e-06	14	4.32	F1RJ25	Fructose-bisphosphate aldolase	ALDOC	4	2
ssc00010 Glycolysis / Gluconeogenesis	3.72522e-06	14	4.32	A0A287AZV4	S-(hydroxymethyl)glutathione dehydrogenase	ADH5	4	5
ssc00010 Glycolysis / Gluconeogenesis	3.72522e-06	14	4.32	P00339	L-lactate dehydrogenase A chain	LDHA	6	4
ssc00010 Glycolysis / Gluconeogenesis	3.72522e-06	14	4.32	P50578	Alcohol dehydrogenase [NADP(+)]	AKR1A1	12	6
ssc00010 Glycolysis / Gluconeogenesis	3.72522e-06	14	4.32	F1SHL9	Pyruvate kinase	PKM	14	13
ssc00010 Glycolysis / Gluconeogenesis	3.72522e-06	14	4.32	F1SGH5	Uncharacterized protein	PDHB	2	1
ssc00010 Glycolysis / Gluconeogenesis	3.72522e-06	14	4.32	P08059	Glucose-6-phosphate isomerase	GPI	9	4
ssc00010 Glycolysis / Gluconeogenesis	3.72522e-06	14	4.32	P09623	Dihydrolipoyl dehydrogenase, mitochondrial	DLD	10	5
ssc00010 Glycolysis / Gluconeogenesis	3.72522e-06	14	4.32	P00336	L-lactate dehydrogenase B chain	LDHB	7	7
ssc00010 Glycolysis / Gluconeogenesis	3.72522e-06	14	4.32	P00355	Glyceraldehyde-3-phosphate dehydrogenase	GAPDH	14	13
ssc00010 Glycolysis / Gluconeogenesis	3.72522e-06	14	4.32	D0G7F6	Triosephosphate isomerase	TPI1	12	8
ssc00010 Glycolysis / Gluconeogenesis	3.72522e-06	14	4.32	I3LK59	Uncharacterized protein	ENO1	21	21
ssc00010 Glycolysis / Gluconeogenesis	3.72522e-06	14	4.32	F1SDC7	Aldehyde dehydrogenase	ALDH3A2	3	4
ssc00010 Glycolysis / Gluconeogenesis	3.72522e-06	14	4.32	A0A287AJQ2	Phosphoglycerate mutase	PGAM1	6	6
ssc00410 beta-Alanine metabolism	0.0112748	5	3.65	F1SNL7	Uncharacterized protein	CNDP2	4	1
ssc00410 beta-Alanine metabolism	0.0112748	5	3.65	K7GLP9	Uncharacterized protein	SMS	6	2
ssc00410 beta-Alanine metabolism	0.0112748	5	3.65	F1SDC7	Aldehyde dehydrogenase	ALDH3A2	3	4
ssc00410 beta-Alanine metabolism	0.0112748	5	3.65	A0A287AA21	Uncharacterized protein	ECHS1	1	2
ssc00410 beta-Alanine metabolism	0.0112748	5	3.65	Q29554	Trifunctional enzyme subunit alpha, mitochondrial	HADHA	5	1
ssc05168 Herpes simplex infection	0.918427	5	0.61	F1RY92	Serine and arginine rich splicing factor 3	SRSF3	2	2
ssc05168 Herpes simplex infection	0.918427	5	0.61	A0A0D5BWD2	Mitochondrial complement component 1 Q subcomponent-binding protein	C1QBP	1	1
ssc05168 Herpes simplex infection	0.918427	5	0.61	Q06A98	Serine/arginine-rich splicing factor 2	SRSF2	1	1
ssc05168 Herpes simplex infection	0.918427	5	0.61	A0A287A699	Heterogeneous nuclear ribonucleoprotein K	HNRNPK	10	4
ssc05168 Herpes simplex infection	0.918427	5	0.61	Q3YLA6	Serine/arginine-rich splicing factor 1	SRSF1	2	3
ssc05010 Alzheimer disease	0.00374501	16	2.12	A0A286ZPR8	Cytochrome b-c1 complex subunit 7	UQCRB	1	3
ssc05010 Alzheimer disease	0.00374501	16	2.12	F2Z5G3	Uncharacterized protein	CALM3	4	4
ssc05010 Alzheimer disease	0.00374501	16	2.12	A0A287AHM1	ATP synthase subunit gamma	ATP5C1	7	3
ssc05010 Alzheimer disease	0.00374501	16	2.12	A0A287BAW0	Uncharacterized protein	NDUFA5	1	1
ssc05010 Alzheimer disease	0.00374501	16	2.12	I3LQD3	Calpain-2 catalytic subunit	CAPN2	2	3
ssc05010 Alzheimer disease	0.00374501	16	2.12	Q197W4	Cyclin-dependent kinase 5	CDK5	1	1
ssc05010 Alzheimer disease	0.00374501	16	2.12	A0A287B4I0	ATP synthase subunit d, mitochondrial	ATP5H	6	5
ssc05010 Alzheimer disease	0.00374501	16	2.12	F1SAB6	Acyl carrier protein	NDUFAB1	1	2
ssc05010 Alzheimer disease	0.00374501	16	2.12	K7GP28	Hydroxysteroid 17-beta dehydrogenase 10	HSD17B10	1	1
ssc05010 Alzheimer disease	0.00374501	16	2.12	P00355	Glyceraldehyde-3-phosphate dehydrogenase	GAPDH	14	13
ssc05010 Alzheimer disease	0.00374501	16	2.12	Q5S3G4	Cytochrome c oxidase subunit 5B, mitochondrial	COX5B	1	1
ssc05010 Alzheimer disease	0.00374501	16	2.12	Q2EN81	ATP synthase subunit O, mitochondrial	ATP5O	8	4
ssc05010 Alzheimer disease	0.00374501	16	2.12	F1S0P0	Cytochrome c oxidase subunit 6C	COX6C	1	1
ssc05010 Alzheimer disease	0.00374501	16	2.12	A0A287BB01	Reticulon	---	2	2
ssc05010 Alzheimer disease	0.00374501	16	2.12	P35750	Calpain-1 catalytic subunit	CAPN1	1	1
ssc05010 Alzheimer disease	0.00374501	16	2.12	A0A286ZYM6	ATP synthase, H+ transporting, mitochondrial Fo complex subunit B1	ATP5F1	5	5
ssc04142 Lysosome	0.60077	5	0.96	A1E295	Cathepsin B	CTSB	4	3
ssc04142 Lysosome	0.60077	5	0.96	A0A287AYH9	Palmitoyl-protein thioesterase 1	PPT1	3	2
ssc04142 Lysosome	0.60077	5	0.96	F1SES5	N-acylsphingosine amidohydrolase 1	ASAH1	3	2
ssc04142 Lysosome	0.60077	5	0.96	I3LGD4	Clathrin heavy chain	CLTC	26	11
ssc04142 Lysosome	0.60077	5	0.96	F1RYT3	Uncharacterized protein	SCARB2	3	3
ssc05220 Chronic myeloid leukemia	0.975017	1	0.28	A0A287A293	C-terminal binding protein 1	CTBP1	1	1
ssc05340 Primary immunodeficiency	0.423488	2	1.39	A0A286ZJL9	Uncharacterized protein	---	4	3
ssc05340 Primary immunodeficiency	0.423488	2	1.39	A0A287B9X9	Uncharacterized protein	---	5	2
ssc05215 Prostate cancer	0.844961	3	0.65	O02705	Heat shock protein HSP 90-alpha	HSP90AA1	29	33
ssc05215 Prostate cancer	0.844961	3	0.65	A0A287A9T4	Uncharacterized protein	HSP90AB1	16	15
ssc05215 Prostate cancer	0.844961	3	0.65	Q29092	Endoplasmin	HSP90B1	27	23
ssc00561 Glycerolipid metabolism	0.399948	4	1.25	P80276	Aldose reductase	AKR1B1	17	6
ssc00561 Glycerolipid metabolism	0.399948	4	1.25	P50578	Alcohol dehydrogenase [NADP(+)]	AKR1A1	12	6
ssc00561 Glycerolipid metabolism	0.399948	4	1.25	A0A286ZIK9	Phospholipid phosphatase 1	PLPP1	1	1
ssc00561 Glycerolipid metabolism	0.399948	4	1.25	F1SDC7	Aldehyde dehydrogenase	ALDH3A2	3	4
ssc05016 Huntington disease	0.000192029	20	2.45	F1SDX6	Transglutaminase 2	TGM2	9	5
ssc05016 Huntington disease	0.000192029	20	2.45	I3LK24	AP-2 complex subunit alpha	AP2A1	2	1
ssc05016 Huntington disease	0.000192029	20	2.45	Q29380	Voltage-dependent anion-selective channel protein 3	VDAC3	3	1
ssc05016 Huntington disease	0.000192029	20	2.45	Q9MZ15	Voltage-dependent anion-selective channel protein 2	VDAC2	4	2
ssc05016 Huntington disease	0.000192029	20	2.45	P04178	Superoxide dismutase [Cu-Zn]	SOD1	6	7
ssc05016 Huntington disease	0.000192029	20	2.45	Q9MZ16	Voltage-dependent anion-selective channel protein 1	VDAC1	5	1
ssc05016 Huntington disease	0.000192029	20	2.45	F2Z565	Solute carrier family 25 member 5	SLC25A5	6	3
ssc05016 Huntington disease	0.000192029	20	2.45	Q5S3G4	Cytochrome c oxidase subunit 5B, mitochondrial	COX5B	1	1
ssc05016 Huntington disease	0.000192029	20	2.45	A0A287AZ79	AP complex subunit beta	AP2B1	5	2
ssc05016 Huntington disease	0.000192029	20	2.45	F1SL58	Dynactin subunit 2	DCTN2	4	2
ssc05016 Huntington disease	0.000192029	20	2.45	Q6QRN9	ADP/ATP translocase 3	SLC25A6	11	9
ssc05016 Huntington disease	0.000192029	20	2.45	A0A286ZYM6	ATP synthase, H+ transporting, mitochondrial Fo complex subunit B1	ATP5F1	5	5
ssc05016 Huntington disease	0.000192029	20	2.45	A0A286ZPR8	Cytochrome b-c1 complex subunit 7	UQCRB	1	3
ssc05016 Huntington disease	0.000192029	20	2.45	A0A287BAW0	Uncharacterized protein	NDUFA5	1	1
ssc05016 Huntington disease	0.000192029	20	2.45	A0A287AHM1	ATP synthase subunit gamma	ATP5C1	7	3
ssc05016 Huntington disease	0.000192029	20	2.45	A0A287B4I0	ATP synthase subunit d, mitochondrial	ATP5H	6	5
ssc05016 Huntington disease	0.000192029	20	2.45	F1SAB6	Acyl carrier protein	NDUFAB1	1	2
ssc05016 Huntington disease	0.000192029	20	2.45	Q2EN81	ATP synthase subunit O, mitochondrial	ATP5O	8	4
ssc05016 Huntington disease	0.000192029	20	2.45	F1S0P0	Cytochrome c oxidase subunit 6C	COX6C	1	1
ssc05016 Huntington disease	0.000192029	20	2.45	I3LGD4	Clathrin heavy chain	CLTC	26	11
ssc04720 Long-term potentiation	0.974144	1	0.28	F2Z5G3	Uncharacterized protein	CALM3	4	4
ssc05204 Chemical carcinogenesis	0.128845	5	1.87	A0A287AZV4	S-(hydroxymethyl)glutathione dehydrogenase	ADH5	4	5
ssc05204 Chemical carcinogenesis	0.128845	5	1.87	M3V836	Glutathione S-transferase pi 1	GSTP1	7	4
ssc05204 Chemical carcinogenesis	0.128845	5	1.87	F1S7C8	Uncharacterized protein	GSTA4	11	3
ssc05204 Chemical carcinogenesis	0.128845	5	1.87	A0A2C9F385	Epoxide hydrolase	EPHX1	1	1
ssc05204 Chemical carcinogenesis	0.128845	5	1.87	I3LBL7	Uncharacterized protein	LOC100510917	4	4
ssc00983 Drug metabolism - other enzymes	0.248585	4	1.58	M3V836	Glutathione S-transferase pi 1	GSTP1	7	4
ssc00983 Drug metabolism - other enzymes	0.248585	4	1.58	Q2EN76	Nucleoside diphosphate kinase B	NME2	6	4
ssc00983 Drug metabolism - other enzymes	0.248585	4	1.58	F1S7C8	Uncharacterized protein	GSTA4	11	3
ssc00983 Drug metabolism - other enzymes	0.248585	4	1.58	I3LBL7	Uncharacterized protein	LOC100510917	4	4
ssc01524 Platinum drug resistance	0.619893	3	0.95	M3V836	Glutathione S-transferase pi 1	GSTP1	7	4
ssc01524 Platinum drug resistance	0.619893	3	0.95	F1S7C8	Uncharacterized protein	GSTA4	11	3
ssc01524 Platinum drug resistance	0.619893	3	0.95	I3LBL7	Uncharacterized protein	LOC100510917	4	4
ssc04062 Chemokine signaling pathway	0.988517	3	0.37	A0A287B4G4	Uncharacterized protein	RAC1	5	3
ssc04062 Chemokine signaling pathway	0.988517	3	0.37	B9TRW9	Guanine nucleotide-binding protein subunit gamma	GNG12	1	1
ssc04062 Chemokine signaling pathway	0.988517	3	0.37	Q007T2	Cell division control protein 42 homolog	CDC42	5	4
ssc00630 Glyoxylate and dicarboxylate metabolism	0.0180242	5	3.25	P00346	Malate dehydrogenase, mitochondrial	MDH2	7	2
ssc00630 Glyoxylate and dicarboxylate metabolism	0.0180242	5	3.25	P09623	Dihydrolipoyl dehydrogenase, mitochondrial	DLD	10	5
ssc00630 Glyoxylate and dicarboxylate metabolism	0.0180242	5	3.25	I3LP02	Acetyl-CoA acetyltransferase 1	ACAT1	8	7
ssc00630 Glyoxylate and dicarboxylate metabolism	0.0180242	5	3.25	P11708	Malate dehydrogenase, cytoplasmic	MDH1	9	5
ssc00630 Glyoxylate and dicarboxylate metabolism	0.0180242	5	3.25	F1SRC5	Aconitate hydratase, mitochondrial	ACO2	8	5
ssc04914 Progesterone-mediated oocyte maturation	0.94655	2	0.44	O02705	Heat shock protein HSP 90-alpha	HSP90AA1	29	33
ssc04914 Progesterone-mediated oocyte maturation	0.94655	2	0.44	A0A287A9T4	Uncharacterized protein	HSP90AB1	16	15
ssc03018 RNA degradation	0.674083	3	0.87	A0A287AKQ5	LSM4 homolog, U6 small nuclear RNA and mRNA degradation associated	LSM4	1	1
ssc03018 RNA degradation	0.674083	3	0.87	I3LK59	Uncharacterized protein	ENO1	21	21
ssc03018 RNA degradation	0.674083	3	0.87	F1S8H0	LSM7 homolog, U6 small nuclear RNA and mRNA degradation associated	LSM7	2	2
ssc04660 T cell receptor signaling pathway	0.993246	1	0.21	Q007T2	Cell division control protein 42 homolog	CDC42	5	4
