# Supplementary material for: Qualitative lysine crotonylation and 2-hydroxyisobutyrylation analysis in the ovarian tissue proteome of piglets
Source: Front Cell Dev Biol. 2023 May 15;11:1176212. doi: 10.3389/fcell.2023.1176212 (PMC10225730; doi:10.3389/fcell.2023.1176212)
Supplement: Supplementary file 7 [file Table4.XLSX]

## Sheet: Annotation_Combine
Protein accession	Position	Amino acid	Protein description	Gene name	Localization probability	PEP	Score	Modified sequence	Charge	Mass error [ppm]	MS/MS Count	Subcellular localization	Biological Process	Cellular Component	Molecular Function	KEGG KO No.	KEGG Gene	KEGG pathway	IPR ID	Domain description	KOG category	KOG NO.	KOG description
A0A287BK04	197	K	Uncharacterized protein	TMED7	1	0.0206045	104.21	SFFSDK(1)R	2	-0.33982	1	mitochondria	GO:0006810 transport; GO:0051179 localization; GO:0051234 establishment of localization;	GO:0031224 intrinsic component of membrane; GO:0016020 membrane; GO:0016021 integral component of membrane; GO:0044425 membrane part;					IPR009038;	GOLD domain;	U	KOG1693	emp24/gp25L/p24 family of membrane trafficking proteins
A0A287BK04	69	K	Uncharacterized protein	TMED7	1	1.78958e-05	122.56	LEDPDGNVLYK(1)EMK	2	0.30421	1	mitochondria	GO:0006810 transport; GO:0051179 localization; GO:0051234 establishment of localization;	GO:0031224 intrinsic component of membrane; GO:0016020 membrane; GO:0016021 integral component of membrane; GO:0044425 membrane part;					IPR009038;	GOLD domain;	U	KOG1693	emp24/gp25L/p24 family of membrane trafficking proteins
A0A287BK04	73	K	Uncharacterized protein	TMED7	1	0.0370574	61.167	K(1)QYDSFTFTASK	2	0.26979	1	mitochondria	GO:0006810 transport; GO:0051179 localization; GO:0051234 establishment of localization;	GO:0031224 intrinsic component of membrane; GO:0016020 membrane; GO:0016021 integral component of membrane; GO:0044425 membrane part;					IPR009038;	GOLD domain;	U	KOG1693	emp24/gp25L/p24 family of membrane trafficking proteins
F1S2E2	240	K	Annexin	ANXA11	1	0.00278039	80.96	QQILLSFK(1)TAYGK	2	-0.35374	1	cytoplasm	GO:0006810 transport; GO:0042221 response to chemical; GO:1902578 single-organism localization; GO:0016192 vesicle-mediated transport; GO:0051592 response to calcium ion; GO:0044699 single-organism process; GO:0010035 response to inorganic substance; GO:0050896 response to stimulus; GO:0051179 localization; GO:0006897 endocytosis; GO:0010038 response to metal ion; GO:0044765 single-organism trans…	GO:0016020 membrane; GO:0044421 extracellular region part; GO:0031410 cytoplasmic vesicle; GO:0031982 vesicle; GO:0005737 cytoplasm; GO:0044424 intracellular part; GO:0005623 cell; GO:0044422 organelle part; GO:0043228 non-membrane-bounded organelle; GO:0031974 membrane-enclosed lumen; GO:0070062 extracellular exosome; GO:0005856 cytoskeleton; GO:0005654 nucleoplasm; GO:0070013 intracellular orga…	GO:0003723 RNA binding; GO:0005544 calcium-dependent phospholipid binding; GO:0044877 macromolecular complex binding; GO:0043167 ion binding; GO:0005515 protein binding; GO:0048306 calcium-dependent protein binding; GO:0003823 antigen binding; GO:1901363 heterocyclic compound binding; GO:0097159 organic cyclic compound binding; GO:0005488 binding; GO:0023023 MHC protein complex binding; GO:000554…	K17095					U	KOG0819	Annexin
F1S2E2	252	K	Annexin	ANXA11	1	7.18785e-06	149.23	DLK(1)SELSGNFEK	2	0.21008	1	cytoplasm	GO:0006810 transport; GO:0042221 response to chemical; GO:1902578 single-organism localization; GO:0016192 vesicle-mediated transport; GO:0051592 response to calcium ion; GO:0044699 single-organism process; GO:0010035 response to inorganic substance; GO:0050896 response to stimulus; GO:0051179 localization; GO:0006897 endocytosis; GO:0010038 response to metal ion; GO:0044765 single-organism trans…	GO:0016020 membrane; GO:0044421 extracellular region part; GO:0031410 cytoplasmic vesicle; GO:0031982 vesicle; GO:0005737 cytoplasm; GO:0044424 intracellular part; GO:0005623 cell; GO:0044422 organelle part; GO:0043228 non-membrane-bounded organelle; GO:0031974 membrane-enclosed lumen; GO:0070062 extracellular exosome; GO:0005856 cytoskeleton; GO:0005654 nucleoplasm; GO:0070013 intracellular orga…	GO:0003723 RNA binding; GO:0005544 calcium-dependent phospholipid binding; GO:0044877 macromolecular complex binding; GO:0043167 ion binding; GO:0005515 protein binding; GO:0048306 calcium-dependent protein binding; GO:0003823 antigen binding; GO:1901363 heterocyclic compound binding; GO:0097159 organic cyclic compound binding; GO:0005488 binding; GO:0023023 MHC protein complex binding; GO:000554…	K17095					U	KOG0819	Annexin
F1S2E2	317	K	Annexin	ANXA11	1	0.0105834	95.502	K(1)TLEDAIR	2	-0.54238	1	cytoplasm	GO:0006810 transport; GO:0042221 response to chemical; GO:1902578 single-organism localization; GO:0016192 vesicle-mediated transport; GO:0051592 response to calcium ion; GO:0044699 single-organism process; GO:0010035 response to inorganic substance; GO:0050896 response to stimulus; GO:0051179 localization; GO:0006897 endocytosis; GO:0010038 response to metal ion; GO:0044765 single-organism trans…	GO:0016020 membrane; GO:0044421 extracellular region part; GO:0031410 cytoplasmic vesicle; GO:0031982 vesicle; GO:0005737 cytoplasm; GO:0044424 intracellular part; GO:0005623 cell; GO:0044422 organelle part; GO:0043228 non-membrane-bounded organelle; GO:0031974 membrane-enclosed lumen; GO:0070062 extracellular exosome; GO:0005856 cytoskeleton; GO:0005654 nucleoplasm; GO:0070013 intracellular orga…	GO:0003723 RNA binding; GO:0005544 calcium-dependent phospholipid binding; GO:0044877 macromolecular complex binding; GO:0043167 ion binding; GO:0005515 protein binding; GO:0048306 calcium-dependent protein binding; GO:0003823 antigen binding; GO:1901363 heterocyclic compound binding; GO:0097159 organic cyclic compound binding; GO:0005488 binding; GO:0023023 MHC protein complex binding; GO:000554…	K17095					U	KOG0819	Annexin
A0A287AVG1	34	K	26S proteasome regulatory subunit 8	PSMC5	1	0.0261226	50.534	IEELQLIVNDK(1)SQNLR	3	-0.82533	1	cytoplasm	GO:1901575 organic substance catabolic process; GO:0008152 metabolic process; GO:0030163 protein catabolic process; GO:0009057 macromolecule catabolic process; GO:0043170 macromolecule metabolic process; GO:0019538 protein metabolic process; GO:0044238 primary metabolic process; GO:0009056 catabolic process; GO:0071704 organic substance metabolic process;	GO:0044424 intracellular part; GO:0005623 cell; GO:0044464 cell part; GO:0005622 intracellular; GO:0005737 cytoplasm;	GO:0005524 ATP binding; GO:1901265 nucleoside phosphate binding; GO:0001882 nucleoside binding; GO:0043167 ion binding; GO:0016787 hydrolase activity; GO:0000166 nucleotide binding; GO:0097159 organic cyclic compound binding; GO:1901363 heterocyclic compound binding; GO:0032549 ribonucleoside binding; GO:0097367 carbohydrate derivative binding; GO:0003824 catalytic activity; GO:0032553 ribonucleo…	K03066	PSMC5; 26S proteasome regulatory subunit T6	ssc05169 Epstein-Barr virus infection - Sus scrofa (pig); ssc03050 Proteasome - Sus scrofa (pig);	IPR003593; IPR003959; IPR027417;	AAA+ ATPase domain; ATPase, AAA-type, core; P-loop containing nucleoside triphosphate hydrolase;	O	KOG0728	26S proteasome regulatory complex, ATPase RPT6
A0A287AVG1	51	K	26S proteasome regulatory subunit 8	PSMC5	1	0.00185326	127.02	NELNAK(1)VR	2	0.71528	1	cytoplasm	GO:1901575 organic substance catabolic process; GO:0008152 metabolic process; GO:0030163 protein catabolic process; GO:0009057 macromolecule catabolic process; GO:0043170 macromolecule metabolic process; GO:0019538 protein metabolic process; GO:0044238 primary metabolic process; GO:0009056 catabolic process; GO:0071704 organic substance metabolic process;	GO:0044424 intracellular part; GO:0005623 cell; GO:0044464 cell part; GO:0005622 intracellular; GO:0005737 cytoplasm;	GO:0005524 ATP binding; GO:1901265 nucleoside phosphate binding; GO:0001882 nucleoside binding; GO:0043167 ion binding; GO:0016787 hydrolase activity; GO:0000166 nucleotide binding; GO:0097159 organic cyclic compound binding; GO:1901363 heterocyclic compound binding; GO:0032549 ribonucleoside binding; GO:0097367 carbohydrate derivative binding; GO:0003824 catalytic activity; GO:0032553 ribonucleo…	K03066	PSMC5; 26S proteasome regulatory subunit T6	ssc05169 Epstein-Barr virus infection - Sus scrofa (pig); ssc03050 Proteasome - Sus scrofa (pig);	IPR003593; IPR003959; IPR027417;	AAA+ ATPase domain; ATPase, AAA-type, core; P-loop containing nucleoside triphosphate hydrolase;	O	KOG0728	26S proteasome regulatory complex, ATPase RPT6
F1RK02	542	K	Lymphocyte cytosolic protein 1	LCP1	1	0.0289202	61.48	STSISSFK(1)DPK	2	-1.1204	1	cytoplasm	GO:0044700 single organism signaling; GO:0044085 cellular component biogenesis; GO:0045321 leukocyte activation; GO:0051674 localization of cell; GO:0044699 single-organism process; GO:1902115 regulation of organelle assembly; GO:0042110 T cell activation; GO:0051130 positive regulation of cellular component organization; GO:0007165 signal transduction; GO:0030036 actin cytoskeleton organization;…	GO:0016020 membrane; GO:0005615 extracellular space; GO:0044421 extracellular region part; GO:0030054 cell junction; GO:0071944 cell periphery; GO:0031982 vesicle; GO:0005737 cytoplasm; GO:0032991 macromolecular complex; GO:0099512 supramolecular fiber; GO:0044424 intracellular part; GO:0099080 supramolecular complex; GO:0098858 actin-based cell projection; GO:0005623 cell; GO:0032432 actin filam…	GO:0051015 actin filament binding; GO:0042802 identical protein binding; GO:0008092 cytoskeletal protein binding; GO:0005488 binding; GO:0043167 ion binding; GO:0044877 macromolecular complex binding; GO:0003779 actin binding; GO:0043169 cation binding; GO:0046872 metal ion binding; GO:0005515 protein binding; GO:0005509 calcium ion binding; GO:0051020 GTPase binding; GO:0019899 enzyme binding; G…	K17276			IPR001715; IPR011992; IPR002048;	Calponin homology domain; EF-hand domain pair; EF-hand domain;	Z	KOG0046	Ca2+-binding actin-bundling protein (fimbrin/plastin), EF-Hand protein superfamily
F1RK02	88	K	Lymphocyte cytosolic protein 1	LCP1	1	0.00538661	90.15	STEVAK(1)TFR	2	0.60799	1	cytoplasm	GO:0044700 single organism signaling; GO:0044085 cellular component biogenesis; GO:0045321 leukocyte activation; GO:0051674 localization of cell; GO:0044699 single-organism process; GO:1902115 regulation of organelle assembly; GO:0042110 T cell activation; GO:0051130 positive regulation of cellular component organization; GO:0007165 signal transduction; GO:0030036 actin cytoskeleton organization;…	GO:0016020 membrane; GO:0005615 extracellular space; GO:0044421 extracellular region part; GO:0030054 cell junction; GO:0071944 cell periphery; GO:0031982 vesicle; GO:0005737 cytoplasm; GO:0032991 macromolecular complex; GO:0099512 supramolecular fiber; GO:0044424 intracellular part; GO:0099080 supramolecular complex; GO:0098858 actin-based cell projection; GO:0005623 cell; GO:0032432 actin filam…	GO:0051015 actin filament binding; GO:0042802 identical protein binding; GO:0008092 cytoskeletal protein binding; GO:0005488 binding; GO:0043167 ion binding; GO:0044877 macromolecular complex binding; GO:0003779 actin binding; GO:0043169 cation binding; GO:0046872 metal ion binding; GO:0005515 protein binding; GO:0005509 calcium ion binding; GO:0051020 GTPase binding; GO:0019899 enzyme binding; G…	K17276			IPR001715; IPR011992; IPR002048;	Calponin homology domain; EF-hand domain pair; EF-hand domain;	Z	KOG0046	Ca2+-binding actin-bundling protein (fimbrin/plastin), EF-Hand protein superfamily
F1RK02	285	K	Lymphocyte cytosolic protein 1	LCP1	1	3.19631e-07	95.996	WANYHLENAGCNK(1)INNFSSDIK	3	0.27577	1	cytoplasm	GO:0044700 single organism signaling; GO:0044085 cellular component biogenesis; GO:0045321 leukocyte activation; GO:0051674 localization of cell; GO:0044699 single-organism process; GO:1902115 regulation of organelle assembly; GO:0042110 T cell activation; GO:0051130 positive regulation of cellular component organization; GO:0007165 signal transduction; GO:0030036 actin cytoskeleton organization;…	GO:0016020 membrane; GO:0005615 extracellular space; GO:0044421 extracellular region part; GO:0030054 cell junction; GO:0071944 cell periphery; GO:0031982 vesicle; GO:0005737 cytoplasm; GO:0032991 macromolecular complex; GO:0099512 supramolecular fiber; GO:0044424 intracellular part; GO:0099080 supramolecular complex; GO:0098858 actin-based cell projection; GO:0005623 cell; GO:0032432 actin filam…	GO:0051015 actin filament binding; GO:0042802 identical protein binding; GO:0008092 cytoskeletal protein binding; GO:0005488 binding; GO:0043167 ion binding; GO:0044877 macromolecular complex binding; GO:0003779 actin binding; GO:0043169 cation binding; GO:0046872 metal ion binding; GO:0005515 protein binding; GO:0005509 calcium ion binding; GO:0051020 GTPase binding; GO:0019899 enzyme binding; G…	K17276			IPR001715; IPR011992; IPR002048;	Calponin homology domain; EF-hand domain pair; EF-hand domain;	Z	KOG0046	Ca2+-binding actin-bundling protein (fimbrin/plastin), EF-Hand protein superfamily
P60662	81	K	Myosin light polypeptide 6	MYL6	1	1.09615e-07	145.69	NK(1)DQGTYEDYVEGLR	3	0.14701	2	cytoplasm	GO:0030048 actin filament-based movement; GO:0030049 muscle filament sliding; GO:0070252 actin-mediated cell contraction; GO:0003012 muscle system process; GO:0003008 system process; GO:0006936 muscle contraction; GO:0033275 actin-myosin filament sliding; GO:0030029 actin filament-based process; GO:0044763 single-organism cellular process; GO:0006928 movement of cell or subcellular component; GO:…	GO:0043229 intracellular organelle; GO:0043232 intracellular non-membrane-bounded organelle; GO:0044430 cytoskeletal part; GO:0044446 intracellular organelle part; GO:0032991 macromolecular complex; GO:0044424 intracellular part; GO:0005623 cell; GO:0015629 actin cytoskeleton; GO:0044422 organelle part; GO:0043228 non-membrane-bounded organelle; GO:0043226 organelle; GO:0005856 cytoskeleton; GO:0…	GO:0003774 motor activity; GO:0043167 ion binding; GO:0016817 hydrolase activity, acting on acid anhydrides; GO:0016787 hydrolase activity; GO:0017111 nucleoside-triphosphatase activity; GO:0008307 structural constituent of muscle; GO:0016887 ATPase activity; GO:0016462 pyrophosphatase activity; GO:0003824 catalytic activity; GO:0005488 binding; GO:0042623 ATPase activity, coupled; GO:0043169 cat…	K12751	MYL6; myosin light chain 6	ssc04270 Vascular smooth muscle contraction - Sus scrofa (pig); ssc04921 Oxytocin signaling pathway - Sus scrofa (pig); ssc04530 Tight junction - Sus scrofa (pig);	IPR011992; IPR002048;	EF-hand domain pair; EF-hand domain;	Z	KOG0030	Myosin essential light chain, EF-Hand protein superfamily
P60662	50	K	Myosin light polypeptide 6	MYL6	1	3.85668e-05	89.039	ALGQNPTNAEVLK(1)VLGNPK	3	0.23561	2	cytoplasm	GO:0030048 actin filament-based movement; GO:0030049 muscle filament sliding; GO:0070252 actin-mediated cell contraction; GO:0003012 muscle system process; GO:0003008 system process; GO:0006936 muscle contraction; GO:0033275 actin-myosin filament sliding; GO:0030029 actin filament-based process; GO:0044763 single-organism cellular process; GO:0006928 movement of cell or subcellular component; GO:…	GO:0043229 intracellular organelle; GO:0043232 intracellular non-membrane-bounded organelle; GO:0044430 cytoskeletal part; GO:0044446 intracellular organelle part; GO:0032991 macromolecular complex; GO:0044424 intracellular part; GO:0005623 cell; GO:0015629 actin cytoskeleton; GO:0044422 organelle part; GO:0043228 non-membrane-bounded organelle; GO:0043226 organelle; GO:0005856 cytoskeleton; GO:0…	GO:0003774 motor activity; GO:0043167 ion binding; GO:0016817 hydrolase activity, acting on acid anhydrides; GO:0016787 hydrolase activity; GO:0017111 nucleoside-triphosphatase activity; GO:0008307 structural constituent of muscle; GO:0016887 ATPase activity; GO:0016462 pyrophosphatase activity; GO:0003824 catalytic activity; GO:0005488 binding; GO:0042623 ATPase activity, coupled; GO:0043169 cat…	K12751	MYL6; myosin light chain 6	ssc04270 Vascular smooth muscle contraction - Sus scrofa (pig); ssc04921 Oxytocin signaling pathway - Sus scrofa (pig); ssc04530 Tight junction - Sus scrofa (pig);	IPR011992; IPR002048;	EF-hand domain pair; EF-hand domain;	Z	KOG0030	Myosin essential light chain, EF-Hand protein superfamily
P60662	63	K	Myosin light polypeptide 6	MYL6	1	0.000479521	64.349	SDEMNVK(1)VLDFEHFLPMLQTVAK	3	-0.36508	1	cytoplasm	GO:0030048 actin filament-based movement; GO:0030049 muscle filament sliding; GO:0070252 actin-mediated cell contraction; GO:0003012 muscle system process; GO:0003008 system process; GO:0006936 muscle contraction; GO:0033275 actin-myosin filament sliding; GO:0030029 actin filament-based process; GO:0044763 single-organism cellular process; GO:0006928 movement of cell or subcellular component; GO:…	GO:0043229 intracellular organelle; GO:0043232 intracellular non-membrane-bounded organelle; GO:0044430 cytoskeletal part; GO:0044446 intracellular organelle part; GO:0032991 macromolecular complex; GO:0044424 intracellular part; GO:0005623 cell; GO:0015629 actin cytoskeleton; GO:0044422 organelle part; GO:0043228 non-membrane-bounded organelle; GO:0043226 organelle; GO:0005856 cytoskeleton; GO:0…	GO:0003774 motor activity; GO:0043167 ion binding; GO:0016817 hydrolase activity, acting on acid anhydrides; GO:0016787 hydrolase activity; GO:0017111 nucleoside-triphosphatase activity; GO:0008307 structural constituent of muscle; GO:0016887 ATPase activity; GO:0016462 pyrophosphatase activity; GO:0003824 catalytic activity; GO:0005488 binding; GO:0042623 ATPase activity, coupled; GO:0043169 cat…	K12751	MYL6; myosin light chain 6	ssc04270 Vascular smooth muscle contraction - Sus scrofa (pig); ssc04921 Oxytocin signaling pathway - Sus scrofa (pig); ssc04530 Tight junction - Sus scrofa (pig);	IPR011992; IPR002048;	EF-hand domain pair; EF-hand domain;	Z	KOG0030	Myosin essential light chain, EF-Hand protein superfamily
P60662	56	K	Myosin light polypeptide 6	MYL6	1	0.000836901	91.62	VLGNPK(1)SDEMNVK	2	1.1233	2	cytoplasm	GO:0030048 actin filament-based movement; GO:0030049 muscle filament sliding; GO:0070252 actin-mediated cell contraction; GO:0003012 muscle system process; GO:0003008 system process; GO:0006936 muscle contraction; GO:0033275 actin-myosin filament sliding; GO:0030029 actin filament-based process; GO:0044763 single-organism cellular process; GO:0006928 movement of cell or subcellular component; GO:…	GO:0043229 intracellular organelle; GO:0043232 intracellular non-membrane-bounded organelle; GO:0044430 cytoskeletal part; GO:0044446 intracellular organelle part; GO:0032991 macromolecular complex; GO:0044424 intracellular part; GO:0005623 cell; GO:0015629 actin cytoskeleton; GO:0044422 organelle part; GO:0043228 non-membrane-bounded organelle; GO:0043226 organelle; GO:0005856 cytoskeleton; GO:0…	GO:0003774 motor activity; GO:0043167 ion binding; GO:0016817 hydrolase activity, acting on acid anhydrides; GO:0016787 hydrolase activity; GO:0017111 nucleoside-triphosphatase activity; GO:0008307 structural constituent of muscle; GO:0016887 ATPase activity; GO:0016462 pyrophosphatase activity; GO:0003824 catalytic activity; GO:0005488 binding; GO:0042623 ATPase activity, coupled; GO:0043169 cat…	K12751	MYL6; myosin light chain 6	ssc04270 Vascular smooth muscle contraction - Sus scrofa (pig); ssc04921 Oxytocin signaling pathway - Sus scrofa (pig); ssc04530 Tight junction - Sus scrofa (pig);	IPR011992; IPR002048;	EF-hand domain pair; EF-hand domain;	Z	KOG0030	Myosin essential light chain, EF-Hand protein superfamily
P60662	26	K	Myosin light polypeptide 6	MYL6	1	1.1152e-06	124.25	TGDGK(1)ILYSQCGDVMR	2	0.96744	1	cytoplasm	GO:0030048 actin filament-based movement; GO:0030049 muscle filament sliding; GO:0070252 actin-mediated cell contraction; GO:0003012 muscle system process; GO:0003008 system process; GO:0006936 muscle contraction; GO:0033275 actin-myosin filament sliding; GO:0030029 actin filament-based process; GO:0044763 single-organism cellular process; GO:0006928 movement of cell or subcellular component; GO:…	GO:0043229 intracellular organelle; GO:0043232 intracellular non-membrane-bounded organelle; GO:0044430 cytoskeletal part; GO:0044446 intracellular organelle part; GO:0032991 macromolecular complex; GO:0044424 intracellular part; GO:0005623 cell; GO:0015629 actin cytoskeleton; GO:0044422 organelle part; GO:0043228 non-membrane-bounded organelle; GO:0043226 organelle; GO:0005856 cytoskeleton; GO:0…	GO:0003774 motor activity; GO:0043167 ion binding; GO:0016817 hydrolase activity, acting on acid anhydrides; GO:0016787 hydrolase activity; GO:0017111 nucleoside-triphosphatase activity; GO:0008307 structural constituent of muscle; GO:0016887 ATPase activity; GO:0016462 pyrophosphatase activity; GO:0003824 catalytic activity; GO:0005488 binding; GO:0042623 ATPase activity, coupled; GO:0043169 cat…	K12751	MYL6; myosin light chain 6	ssc04270 Vascular smooth muscle contraction - Sus scrofa (pig); ssc04921 Oxytocin signaling pathway - Sus scrofa (pig); ssc04530 Tight junction - Sus scrofa (pig);	IPR011992; IPR002048;	EF-hand domain pair; EF-hand domain;	Z	KOG0030	Myosin essential light chain, EF-Hand protein superfamily
P60662	79	K	Myosin light polypeptide 6	MYL6	1	2.78468e-06	106.93	VLDFEHFLPMLQTVAK(1)NK	3	0.30428	1	cytoplasm	GO:0030048 actin filament-based movement; GO:0030049 muscle filament sliding; GO:0070252 actin-mediated cell contraction; GO:0003012 muscle system process; GO:0003008 system process; GO:0006936 muscle contraction; GO:0033275 actin-myosin filament sliding; GO:0030029 actin filament-based process; GO:0044763 single-organism cellular process; GO:0006928 movement of cell or subcellular component; GO:…	GO:0043229 intracellular organelle; GO:0043232 intracellular non-membrane-bounded organelle; GO:0044430 cytoskeletal part; GO:0044446 intracellular organelle part; GO:0032991 macromolecular complex; GO:0044424 intracellular part; GO:0005623 cell; GO:0015629 actin cytoskeleton; GO:0044422 organelle part; GO:0043228 non-membrane-bounded organelle; GO:0043226 organelle; GO:0005856 cytoskeleton; GO:0…	GO:0003774 motor activity; GO:0043167 ion binding; GO:0016817 hydrolase activity, acting on acid anhydrides; GO:0016787 hydrolase activity; GO:0017111 nucleoside-triphosphatase activity; GO:0008307 structural constituent of muscle; GO:0016887 ATPase activity; GO:0016462 pyrophosphatase activity; GO:0003824 catalytic activity; GO:0005488 binding; GO:0042623 ATPase activity, coupled; GO:0043169 cat…	K12751	MYL6; myosin light chain 6	ssc04270 Vascular smooth muscle contraction - Sus scrofa (pig); ssc04921 Oxytocin signaling pathway - Sus scrofa (pig); ssc04530 Tight junction - Sus scrofa (pig);	IPR011992; IPR002048;	EF-hand domain pair; EF-hand domain;	Z	KOG0030	Myosin essential light chain, EF-Hand protein superfamily
D3K5N7	92	K	ELAV-like protein	ELAVL1	1	0.00140138	134.48	TIK(1)VSYAR	2	-0.34302	1	nucleus	GO:0050794 regulation of cellular process; GO:0065008 regulation of biological quality; GO:0032270 positive regulation of cellular protein metabolic process; GO:0060255 regulation of macromolecule metabolic process; GO:0010608 posttranscriptional regulation of gene expression; GO:0043489 RNA stabilization; GO:0009891 positive regulation of biosynthetic process; GO:2000036 regulation of stem cell …	GO:0043229 intracellular organelle; GO:0016020 membrane; GO:0044446 intracellular organelle part; GO:0005737 cytoplasm; GO:0032991 macromolecular complex; GO:0031981 nuclear lumen; GO:0044424 intracellular part; GO:0005623 cell; GO:0005829 cytosol; GO:0044422 organelle part; GO:0043231 intracellular membrane-bounded organelle; GO:0043226 organelle; GO:0031974 membrane-enclosed lumen; GO:0005654 n…	GO:0003723 RNA binding; GO:0017091 AU-rich element binding; GO:1901265 nucleoside phosphate binding; GO:0003725 double-stranded RNA binding; GO:0003730 mRNA 3'-UTR binding; GO:0046983 protein dimerization activity; GO:0019901 protein kinase binding; GO:0005515 protein binding; GO:0000166 nucleotide binding; GO:0035925 mRNA 3'-UTR AU-rich region binding; GO:0019900 kinase binding; GO:1901363 heter…	K13088	ELAVL1; ELAV-like protein 1	ssc04657 IL-17 signaling pathway - Sus scrofa (pig); ssc04152 AMPK signaling pathway - Sus scrofa (pig);	IPR000504; IPR012677;	RNA recognition motif domain; Nucleotide-binding alpha-beta plait domain;	A	KOG0145	RNA-binding protein ELAV/HU (RRM superfamily)
D3K5N7	89	K	ELAV-like protein	ELAVL1	1	0.0163312	100.19	LQSK(1)TIK	2	0.3866	1	nucleus	GO:0050794 regulation of cellular process; GO:0065008 regulation of biological quality; GO:0032270 positive regulation of cellular protein metabolic process; GO:0060255 regulation of macromolecule metabolic process; GO:0010608 posttranscriptional regulation of gene expression; GO:0043489 RNA stabilization; GO:0009891 positive regulation of biosynthetic process; GO:2000036 regulation of stem cell …	GO:0043229 intracellular organelle; GO:0016020 membrane; GO:0044446 intracellular organelle part; GO:0005737 cytoplasm; GO:0032991 macromolecular complex; GO:0031981 nuclear lumen; GO:0044424 intracellular part; GO:0005623 cell; GO:0005829 cytosol; GO:0044422 organelle part; GO:0043231 intracellular membrane-bounded organelle; GO:0043226 organelle; GO:0031974 membrane-enclosed lumen; GO:0005654 n…	GO:0003723 RNA binding; GO:0017091 AU-rich element binding; GO:1901265 nucleoside phosphate binding; GO:0003725 double-stranded RNA binding; GO:0003730 mRNA 3'-UTR binding; GO:0046983 protein dimerization activity; GO:0019901 protein kinase binding; GO:0005515 protein binding; GO:0000166 nucleotide binding; GO:0035925 mRNA 3'-UTR AU-rich region binding; GO:0019900 kinase binding; GO:1901363 heter…	K13088	ELAVL1; ELAV-like protein 1	ssc04657 IL-17 signaling pathway - Sus scrofa (pig); ssc04152 AMPK signaling pathway - Sus scrofa (pig);	IPR000504; IPR012677;	RNA recognition motif domain; Nucleotide-binding alpha-beta plait domain;	A	KOG0145	RNA-binding protein ELAV/HU (RRM superfamily)
F6QAM9	134	K	Adenylosuccinate lyase	ADSL	1	0.00574642	75.683	NAFDLLLPK(1)LAR	2	1.0805	1	cytoplasm	GO:0009165 nucleotide biosynthetic process; GO:0006725 cellular aromatic compound metabolic process; GO:0009259 ribonucleotide metabolic process; GO:0009117 nucleotide metabolic process; GO:0044699 single-organism process; GO:0009058 biosynthetic process; GO:1901566 organonitrogen compound biosynthetic process; GO:0044237 cellular metabolic process; GO:0006796 phosphate-containing compound metabo…		GO:0016829 lyase activity; GO:0016840 carbon-nitrogen lyase activity; GO:0016842 amidine-lyase activity; GO:0004018 N6-(1,2-dicarboxyethyl)AMP AMP-lyase (fumarate-forming) activity; GO:0003824 catalytic activity;	K01756	purB; adenylosuccinate lyase [EC:4.3.2.2]	ssc00230 Purine metabolism - Sus scrofa (pig); ssc00250 Alanine, aspartate and glutamate metabolism - Sus scrofa (pig); ssc01100 Metabolic pathways - Sus scrofa (pig);	IPR024083; IPR008948; IPR022761; IPR019468;	Fumarase/histidase, N-terminal; L-Aspartase-like; Fumarate lyase, N-terminal; Adenylosuccinate lyase C-terminal;	F	KOG2700	Adenylosuccinate lyase
F2Z5V4	131	K	Platelet activating factor acetylhydrolase 1b catalytic subunit 2	PAFAH1B2	1	0.00813251	74.611	VNQLLK(1)VSLPK	2	0.15105	1	cytoplasm	GO:0000003 reproduction; GO:0050794 regulation of cellular process; GO:0044707 single-multicellular organism process; GO:0022414 reproductive process; GO:0007420 brain development; GO:0031331 positive regulation of cellular catabolic process; GO:0044699 single-organism process; GO:0009893 positive regulation of metabolic process; GO:0044702 single organism reproductive process; GO:0009896 positiv…	GO:0016020 membrane; GO:0044421 extracellular region part; GO:0071944 cell periphery; GO:0005737 cytoplasm; GO:0031982 vesicle; GO:0044424 intracellular part; GO:0005623 cell; GO:0044422 organelle part; GO:0043228 non-membrane-bounded organelle; GO:0031974 membrane-enclosed lumen; GO:0070062 extracellular exosome; GO:0070013 intracellular organelle lumen; GO:0005622 intracellular; GO:0044464 cell…	GO:0016746 transferase activity, transferring acyl groups; GO:0047179 platelet-activating factor acetyltransferase activity; GO:0003824 catalytic activity; GO:0016740 transferase activity; GO:0016747 transferase activity, transferring acyl groups other than amino-acyl groups; GO:0016407 acetyltransferase activity;				IPR013830;	SGNH hydrolase-type esterase domain;	TV	KOG1388	Attractin and platelet-activating factor acetylhydrolase
I3LSK5	89	K	G protein subunit beta 1	GNB1	1	0.000509641	75.911	LIIWDSYTTNK(1)VHAIPLR	3	2.8544	1	cytoplasm	GO:0050794 regulation of cellular process; GO:0044700 single organism signaling; GO:0051716 cellular response to stimulus; GO:0007165 signal transduction; GO:0050789 regulation of biological process; GO:0007154 cell communication; GO:0044699 single-organism process; GO:0023052 signaling; GO:0050896 response to stimulus; GO:0009987 cellular process; GO:0065007 biological regulation;	GO:0016020 membrane; GO:0005615 extracellular space; GO:0044421 extracellular region part; GO:0031090 organelle membrane; GO:0030054 cell junction; GO:0005737 cytoplasm; GO:0031982 vesicle; GO:0044424 intracellular part; GO:0005623 cell; GO:0044422 organelle part; GO:0005765 lysosomal membrane; GO:0070062 extracellular exosome; GO:0005925 focal adhesion; GO:0043209 myelin sheath; GO:0005622 intra…	GO:0005515 protein binding; GO:0051020 GTPase binding; GO:0019899 enzyme binding; GO:0005488 binding; GO:0032403 protein complex binding; GO:0044877 macromolecular complex binding;	K04536	GNB1; guanine nucleotide-binding protein G(I)/G(S)/G(T) subunit beta-1	ssc04744 Phototransduction - Sus scrofa (pig); ssc04713 Circadian entrainment - Sus scrofa (pig); ssc04726 Serotonergic synapse - Sus scrofa (pig); ssc04151 PI3K-Akt signaling pathway - Sus scrofa (pig); ssc05167 Kaposi sarcoma-associated herpesvirus infection - Sus scrofa (pig); ssc04724 Glutamatergic synapse - Sus scrofa (pig); ssc04727 GABAergic synapse - Sus scrofa (pig); ssc04723 Retrograde …	IPR017986; IPR015943; IPR001632;	WD40-repeat-containing domain; WD40/YVTN repeat-like-containing domain; G-protein, beta subunit;	R	KOG0286	G-protein beta subunit
A0A287ARA0	6	K	Uncharacterized protein	---	1	0.000180495	121.71	PDPAK(1)SAPAPK	2	0.49295	1	nucleus		GO:0043229 intracellular organelle; GO:0043232 intracellular non-membrane-bounded organelle; GO:0044446 intracellular organelle part; GO:0032991 macromolecular complex; GO:0044424 intracellular part; GO:0005623 cell; GO:0044422 organelle part; GO:0044427 chromosomal part; GO:0043228 non-membrane-bounded organelle; GO:0000786 nucleosome; GO:0043226 organelle; GO:0000785 chromatin; GO:0044464 cell …	GO:0097159 organic cyclic compound binding; GO:1901363 heterocyclic compound binding; GO:0003677 DNA binding; GO:0046982 protein heterodimerization activity; GO:0005488 binding; GO:0046983 protein dimerization activity; GO:0003676 nucleic acid binding; GO:0005515 protein binding;				IPR009072; IPR007125;	Histone-fold; Histone H2A/H2B/H3;	B	KOG1744	Histone H2B
P61958	42	K	Small ubiquitin-related modifier 2	SUMO2	1	0.000763623	128.52	HTPLSK(1)LMK	2	-0.81765	1	cytoplasm	GO:0032270 positive regulation of cellular protein metabolic process; GO:0032436 positive regulation of proteasomal ubiquitin-dependent protein catabolic process; GO:0031331 positive regulation of cellular catabolic process; GO:0009891 positive regulation of biosynthetic process; GO:0044237 cellular metabolic process; GO:1903364 positive regulation of cellular protein catabolic process; GO:200114…	GO:0043229 intracellular organelle; GO:0044446 intracellular organelle part; GO:0031981 nuclear lumen; GO:0044424 intracellular part; GO:0005623 cell; GO:0016604 nuclear body; GO:0044422 organelle part; GO:0031974 membrane-enclosed lumen; GO:0043226 organelle; GO:0043231 intracellular membrane-bounded organelle; GO:0005654 nucleoplasm; GO:0016605 PML body; GO:0005634 nucleus; GO:0070013 intracell…	GO:0097159 organic cyclic compound binding; GO:1901363 heterocyclic compound binding; GO:0003723 RNA binding; GO:0019787 ubiquitin-like protein transferase activity; GO:0031625 ubiquitin protein ligase binding; GO:0003824 catalytic activity; GO:0005488 binding; GO:0003676 nucleic acid binding; GO:0031386 protein tag; GO:0005515 protein binding; GO:0044389 ubiquitin-like protein ligase binding; GO…	K12160	SUMO; small ubiquitin-related modifier	ssc03013 RNA transport - Sus scrofa (pig); ssc05418 Fluid shear stress and atherosclerosis - Sus scrofa (pig);	IPR029071; IPR000626; IPR033950; IPR022617;	Ubiquitin-related domain; Ubiquitin domain; Sumo domain; Rad60/SUMO-like domain;	O	KOG1769	Ubiquitin-like proteins
P61958	33	K	Small ubiquitin-related modifier 2	SUMO2	1	0.000222009	101.61	VAGQDGSVVQFK(1)IK	2	2.2352	1	cytoplasm	GO:0032270 positive regulation of cellular protein metabolic process; GO:0032436 positive regulation of proteasomal ubiquitin-dependent protein catabolic process; GO:0031331 positive regulation of cellular catabolic process; GO:0009891 positive regulation of biosynthetic process; GO:0044237 cellular metabolic process; GO:1903364 positive regulation of cellular protein catabolic process; GO:200114…	GO:0043229 intracellular organelle; GO:0044446 intracellular organelle part; GO:0031981 nuclear lumen; GO:0044424 intracellular part; GO:0005623 cell; GO:0016604 nuclear body; GO:0044422 organelle part; GO:0031974 membrane-enclosed lumen; GO:0043226 organelle; GO:0043231 intracellular membrane-bounded organelle; GO:0005654 nucleoplasm; GO:0016605 PML body; GO:0005634 nucleus; GO:0070013 intracell…	GO:0097159 organic cyclic compound binding; GO:1901363 heterocyclic compound binding; GO:0003723 RNA binding; GO:0019787 ubiquitin-like protein transferase activity; GO:0031625 ubiquitin protein ligase binding; GO:0003824 catalytic activity; GO:0005488 binding; GO:0003676 nucleic acid binding; GO:0031386 protein tag; GO:0005515 protein binding; GO:0044389 ubiquitin-like protein ligase binding; GO…	K12160	SUMO; small ubiquitin-related modifier	ssc03013 RNA transport - Sus scrofa (pig); ssc05418 Fluid shear stress and atherosclerosis - Sus scrofa (pig);	IPR029071; IPR000626; IPR033950; IPR022617;	Ubiquitin-related domain; Ubiquitin domain; Sumo domain; Rad60/SUMO-like domain;	O	KOG1769	Ubiquitin-like proteins
P61958	45	K	Small ubiquitin-related modifier 2	SUMO2	1	0.00363719	109.71	LMK(1)AYCER	2	-0.00064722	1	cytoplasm	GO:0032270 positive regulation of cellular protein metabolic process; GO:0032436 positive regulation of proteasomal ubiquitin-dependent protein catabolic process; GO:0031331 positive regulation of cellular catabolic process; GO:0009891 positive regulation of biosynthetic process; GO:0044237 cellular metabolic process; GO:1903364 positive regulation of cellular protein catabolic process; GO:200114…	GO:0043229 intracellular organelle; GO:0044446 intracellular organelle part; GO:0031981 nuclear lumen; GO:0044424 intracellular part; GO:0005623 cell; GO:0016604 nuclear body; GO:0044422 organelle part; GO:0031974 membrane-enclosed lumen; GO:0043226 organelle; GO:0043231 intracellular membrane-bounded organelle; GO:0005654 nucleoplasm; GO:0016605 PML body; GO:0005634 nucleus; GO:0070013 intracell…	GO:0097159 organic cyclic compound binding; GO:1901363 heterocyclic compound binding; GO:0003723 RNA binding; GO:0019787 ubiquitin-like protein transferase activity; GO:0031625 ubiquitin protein ligase binding; GO:0003824 catalytic activity; GO:0005488 binding; GO:0003676 nucleic acid binding; GO:0031386 protein tag; GO:0005515 protein binding; GO:0044389 ubiquitin-like protein ligase binding; GO…	K12160	SUMO; small ubiquitin-related modifier	ssc03013 RNA transport - Sus scrofa (pig); ssc05418 Fluid shear stress and atherosclerosis - Sus scrofa (pig);	IPR029071; IPR000626; IPR033950; IPR022617;	Ubiquitin-related domain; Ubiquitin domain; Sumo domain; Rad60/SUMO-like domain;	O	KOG1769	Ubiquitin-like proteins
F1SJK6	85	K	Very-long-chain (3R)-3-hydroxyacyl-CoA dehydratase	HACD3	1	0.00694119	105.52	K(1)VSQWWDR	2	1.9628	1	cytoplasm	GO:0044700 single organism signaling; GO:0065008 regulation of biological quality; GO:0016053 organic acid biosynthetic process; GO:0044699 single-organism process; GO:0009058 biosynthetic process; GO:0044255 cellular lipid metabolic process; GO:0044237 cellular metabolic process; GO:0006796 phosphate-containing compound metabolic process; GO:0031098 stress-activated protein kinase signaling casc…	GO:0016020 membrane; GO:0042175 nuclear outer membrane-endoplasmic reticulum membrane network; GO:0005783 endoplasmic reticulum; GO:0031090 organelle membrane; GO:0030054 cell junction; GO:0005737 cytoplasm; GO:0031224 intrinsic component of membrane; GO:0044424 intracellular part; GO:0005623 cell; GO:0044422 organelle part; GO:0031965 nuclear membrane; GO:0005925 focal adhesion; GO:0044425 membr…	GO:0018812 3-hydroxyacyl-CoA dehydratase activity; GO:0003824 catalytic activity; GO:0005488 binding; GO:0102344 3-hydroxy-behenoyl-CoA dehydratase activity; GO:0016829 lyase activity; GO:0005515 protein binding; GO:0016836 hydro-lyase activity; GO:0102345 3-hydroxy-lignoceroyl-CoA dehydratase activity; GO:0019899 enzyme binding; GO:0016835 carbon-oxygen lyase activity;	K10703	PHS1; very-long-chain (3R)-3-hydroxyacyl-CoA dehydratase [EC:4.2.1.134]	ssc00062 Fatty acid elongation - Sus scrofa (pig); ssc01212 Fatty acid metabolism - Sus scrofa (pig); ssc01040 Biosynthesis of unsaturated fatty acids - Sus scrofa (pig); ssc01100 Metabolic pathways - Sus scrofa (pig);	IPR007052; IPR008978;	CS domain; HSP20-like chaperone;	R	KOG3187	Protein tyrosine phosphatase-like protein PTPLA (contains Pro instead of catalytic Arg)
F1SJK6	146	K	Very-long-chain (3R)-3-hydroxyacyl-CoA dehydratase	HACD3	1	0.000245075	94.487	LESQGSPETLTSLK(1)K	2	0.28085	1	cytoplasm	GO:0044700 single organism signaling; GO:0065008 regulation of biological quality; GO:0016053 organic acid biosynthetic process; GO:0044699 single-organism process; GO:0009058 biosynthetic process; GO:0044255 cellular lipid metabolic process; GO:0044237 cellular metabolic process; GO:0006796 phosphate-containing compound metabolic process; GO:0031098 stress-activated protein kinase signaling casc…	GO:0016020 membrane; GO:0042175 nuclear outer membrane-endoplasmic reticulum membrane network; GO:0005783 endoplasmic reticulum; GO:0031090 organelle membrane; GO:0030054 cell junction; GO:0005737 cytoplasm; GO:0031224 intrinsic component of membrane; GO:0044424 intracellular part; GO:0005623 cell; GO:0044422 organelle part; GO:0031965 nuclear membrane; GO:0005925 focal adhesion; GO:0044425 membr…	GO:0018812 3-hydroxyacyl-CoA dehydratase activity; GO:0003824 catalytic activity; GO:0005488 binding; GO:0102344 3-hydroxy-behenoyl-CoA dehydratase activity; GO:0016829 lyase activity; GO:0005515 protein binding; GO:0016836 hydro-lyase activity; GO:0102345 3-hydroxy-lignoceroyl-CoA dehydratase activity; GO:0019899 enzyme binding; GO:0016835 carbon-oxygen lyase activity;	K10703	PHS1; very-long-chain (3R)-3-hydroxyacyl-CoA dehydratase [EC:4.2.1.134]	ssc00062 Fatty acid elongation - Sus scrofa (pig); ssc01212 Fatty acid metabolism - Sus scrofa (pig); ssc01040 Biosynthesis of unsaturated fatty acids - Sus scrofa (pig); ssc01100 Metabolic pathways - Sus scrofa (pig);	IPR007052; IPR008978;	CS domain; HSP20-like chaperone;	R	KOG3187	Protein tyrosine phosphatase-like protein PTPLA (contains Pro instead of catalytic Arg)
A0A287B3D6	278	K	Branched-chain-amino-acid aminotransferase	BCAT2	1	0.0131382	83.862	K(1)MTMNEFLR	2	-1.3654	1	mitochondria	GO:0044281 small molecule metabolic process; GO:0044763 single-organism cellular process; GO:0006807 nitrogen compound metabolic process; GO:0044699 single-organism process; GO:0044238 primary metabolic process; GO:0044237 cellular metabolic process; GO:0071704 organic substance metabolic process; GO:0008152 metabolic process; GO:0006520 cellular amino acid metabolic process; GO:0044710 single-or…		GO:0004084 branched-chain-amino-acid transaminase activity; GO:0016769 transferase activity, transferring nitrogenous groups; GO:0008483 transaminase activity; GO:0003824 catalytic activity; GO:0016740 transferase activity;						E	KOG0975	Branched chain aminotransferase BCAT1, pyridoxal phosphate enzymes type IV superfamily
F1SGJ3	1572	K	Filamin B	FLNB	1	0.000334636	71.376	AIVHDNK(1)DGTYAVTYIPDK	3	0.16705	1	cytoplasm,nucleus	GO:0032502 developmental process; GO:0016043 cellular component organization; GO:1902589 single-organism organelle organization; GO:0030036 actin cytoskeleton organization; GO:0030154 cell differentiation; GO:0006996 organelle organization; GO:0044767 single-organism developmental process; GO:0030029 actin filament-based process; GO:0048869 cellular developmental process; GO:0044763 single-organi…		GO:0003779 actin binding; GO:0005515 protein binding; GO:0008092 cytoskeletal protein binding; GO:0005488 binding;				IPR013783; IPR014756; IPR001715;	Immunoglobulin-like fold; Immunoglobulin E-set; Calponin homology domain;	Z	KOG0518	Actin-binding cytoskeleton protein, filamin
F1SGJ3	2471	K	Filamin B	FLNB	1	0.0191643	64.64	GAGLSK(1)AFVGQK	2	-0.48437	1	cytoplasm,nucleus	GO:0032502 developmental process; GO:0016043 cellular component organization; GO:1902589 single-organism organelle organization; GO:0030036 actin cytoskeleton organization; GO:0030154 cell differentiation; GO:0006996 organelle organization; GO:0044767 single-organism developmental process; GO:0030029 actin filament-based process; GO:0048869 cellular developmental process; GO:0044763 single-organi…		GO:0003779 actin binding; GO:0005515 protein binding; GO:0008092 cytoskeletal protein binding; GO:0005488 binding;				IPR013783; IPR014756; IPR001715;	Immunoglobulin-like fold; Immunoglobulin E-set; Calponin homology domain;	Z	KOG0518	Actin-binding cytoskeleton protein, filamin
F1SGJ3	1416	K	Filamin B	FLNB	1	0.0096058	77.185	VPVK(1)DVVDPSK	2	0.39106	1	cytoplasm,nucleus	GO:0032502 developmental process; GO:0016043 cellular component organization; GO:1902589 single-organism organelle organization; GO:0030036 actin cytoskeleton organization; GO:0030154 cell differentiation; GO:0006996 organelle organization; GO:0044767 single-organism developmental process; GO:0030029 actin filament-based process; GO:0048869 cellular developmental process; GO:0044763 single-organi…		GO:0003779 actin binding; GO:0005515 protein binding; GO:0008092 cytoskeletal protein binding; GO:0005488 binding;				IPR013783; IPR014756; IPR001715;	Immunoglobulin-like fold; Immunoglobulin E-set; Calponin homology domain;	Z	KOG0518	Actin-binding cytoskeleton protein, filamin
F1SGJ3	1926	K	Filamin B	FLNB	1	0.000561731	129.82	EVGEHLVSIK(1)K	2	1.3516	1	cytoplasm,nucleus	GO:0032502 developmental process; GO:0016043 cellular component organization; GO:1902589 single-organism organelle organization; GO:0030036 actin cytoskeleton organization; GO:0030154 cell differentiation; GO:0006996 organelle organization; GO:0044767 single-organism developmental process; GO:0030029 actin filament-based process; GO:0048869 cellular developmental process; GO:0044763 single-organi…		GO:0003779 actin binding; GO:0005515 protein binding; GO:0008092 cytoskeletal protein binding; GO:0005488 binding;				IPR013783; IPR014756; IPR001715;	Immunoglobulin-like fold; Immunoglobulin E-set; Calponin homology domain;	Z	KOG0518	Actin-binding cytoskeleton protein, filamin
F1SGJ3	100	K	Filamin B	FLNB	1	0.00405032	70.197	LVSIDSK(1)AIVDGNLK	2	0.23303	1	cytoplasm,nucleus	GO:0032502 developmental process; GO:0016043 cellular component organization; GO:1902589 single-organism organelle organization; GO:0030036 actin cytoskeleton organization; GO:0030154 cell differentiation; GO:0006996 organelle organization; GO:0044767 single-organism developmental process; GO:0030029 actin filament-based process; GO:0048869 cellular developmental process; GO:0044763 single-organi…		GO:0003779 actin binding; GO:0005515 protein binding; GO:0008092 cytoskeletal protein binding; GO:0005488 binding;				IPR013783; IPR014756; IPR001715;	Immunoglobulin-like fold; Immunoglobulin E-set; Calponin homology domain;	Z	KOG0518	Actin-binding cytoskeleton protein, filamin
F2Z5P1	116	K	Histone H2A	H2AFV	1	5.97096e-06	101.28	ATIAGGGVIPHIHK(1)SLIGK	2	-0.63713	5	nucleus	GO:0050794 regulation of cellular process; GO:0016043 cellular component organization; GO:0060255 regulation of macromolecule metabolic process; GO:0019219 regulation of nucleobase-containing compound metabolic process; GO:0044699 single-organism process; GO:0048523 negative regulation of cellular process; GO:0031324 negative regulation of cellular metabolic process; GO:0048519 negative regulatio…	GO:0044421 extracellular region part; GO:0031982 vesicle; GO:0032991 macromolecular complex; GO:0044424 intracellular part; GO:0005623 cell; GO:0044422 organelle part; GO:0044427 chromosomal part; GO:0043228 non-membrane-bounded organelle; GO:0031974 membrane-enclosed lumen; GO:0070062 extracellular exosome; GO:0070013 intracellular organelle lumen; GO:0044454 nuclear chromosome part; GO:0005622 …	GO:0097159 organic cyclic compound binding; GO:1901363 heterocyclic compound binding; GO:0003677 DNA binding; GO:0046982 protein heterodimerization activity; GO:0005488 binding; GO:0046983 protein dimerization activity; GO:0003676 nucleic acid binding; GO:0005515 protein binding;	K11251	H2A; histone H2A	ssc04217 Necroptosis - Sus scrofa (pig); ssc05322 Systemic lupus erythematosus - Sus scrofa (pig); ssc05034 Alcoholism - Sus scrofa (pig);	IPR032454; IPR009072; IPR007125;	Histone H2A, C-terminal domain; Histone-fold; Histone H2A/H2B/H3;	B	KOG1757	Histone 2A
A0A287B0J3	66	K	Protein tyrosine phosphatase, non-receptor type 23	PTPN23	1	0.0114933	65.038	FAMDVIGGK(1)YNSAK	2	0.58004	1	nucleus	GO:0044267 cellular protein metabolic process; GO:0044238 primary metabolic process; GO:0006470 protein dephosphorylation; GO:0016311 dephosphorylation; GO:0044237 cellular metabolic process; GO:0006796 phosphate-containing compound metabolic process; GO:0071704 organic substance metabolic process; GO:0008152 metabolic process; GO:0006793 phosphorus metabolic process; GO:0044260 cellular macromol…		GO:0004725 protein tyrosine phosphatase activity; GO:0003824 catalytic activity; GO:0042578 phosphoric ester hydrolase activity; GO:0016791 phosphatase activity; GO:0005488 binding; GO:0016788 hydrolase activity, acting on ester bonds; GO:0005515 protein binding; GO:0016787 hydrolase activity; GO:0004721 phosphoprotein phosphatase activity;				IPR029021; IPR000387; IPR003595; IPR000242; IPR025304; IPR004328;	Protein-tyrosine phosphatase-like; Tyrosine specific protein phosphatases domain; Protein-tyrosine phosphatase, catalytic; PTP type protein phosphatase; ALIX V-shaped domain; BRO1 domain;	R	KOG2220	Predicted signal transduction protein
F1SCZ2	159	K	Lipase family member K	LIPK	1	0.0241343	46.249	QLTALSRDVVK(1)VCIFGDK	3	0.40836	2	cytoplasm	GO:0016042 lipid catabolic process; GO:1901575 organic substance catabolic process; GO:0008152 metabolic process; GO:0044710 single-organism metabolic process; GO:0044712 single-organism catabolic process; GO:0044699 single-organism process; GO:0044238 primary metabolic process; GO:0009056 catabolic process; GO:0071704 organic substance metabolic process; GO:0006629 lipid metabolic process;		GO:0016787 hydrolase activity; GO:0003824 catalytic activity; GO:0016788 hydrolase activity, acting on ester bonds;				IPR006693; IPR029058;	Partial AB-hydrolase lipase domain; Alpha/Beta hydrolase fold;	I	KOG2624	Triglyceride lipase-cholesterol esterase
A0A2C9F3C0	565	K	Beta-glucuronidase	GUSB	1	0.00119376	77.776	GLLQQYHVILDQK(1)R	3	0.80241	1	nucleus	GO:0008152 metabolic process; GO:0005975 carbohydrate metabolic process; GO:0044238 primary metabolic process; GO:0071704 organic substance metabolic process;		GO:0004553 hydrolase activity, hydrolyzing O-glycosyl compounds; GO:0016787 hydrolase activity; GO:0003824 catalytic activity; GO:0016798 hydrolase activity, acting on glycosyl bonds;	K01195	uidA; beta-glucuronidase [EC:3.2.1.31]	ssc00531 Glycosaminoglycan degradation - Sus scrofa (pig); ssc00040 Pentose and glucuronate interconversions - Sus scrofa (pig); ssc00860 Porphyrin and chlorophyll metabolism - Sus scrofa (pig); ssc00983 Drug metabolism - other enzymes - Sus scrofa (pig); ssc04142 Lysosome - Sus scrofa (pig); ssc01100 Metabolic pathways - Sus scrofa (pig);	IPR006104; IPR006102; IPR017853; IPR013812; IPR013781; IPR006103; IPR008979;	Glycosyl hydrolases family 2, sugar binding domain; Glycoside hydrolase, family 2, immunoglobulin-like beta-sandwich; Glycoside hydrolase superfamily; Glycoside hydrolase, family 2/20, immunoglobulin-like beta-sandwich domain; Glycoside hydrolase, catalytic domain; Glycoside hydrolase family 2, catalytic domain; Galactose-binding domain-like;	G	KOG2024	Beta-Glucuronidase GUSB (glycosylhydrolase superfamily 2)
A0A2C9F3C0	29	K	Beta-glucuronidase	GUSB	1	0.000289763	138.99	K(1)ELNGLWSFR	2	-1.0076	1	nucleus	GO:0008152 metabolic process; GO:0005975 carbohydrate metabolic process; GO:0044238 primary metabolic process; GO:0071704 organic substance metabolic process;		GO:0004553 hydrolase activity, hydrolyzing O-glycosyl compounds; GO:0016787 hydrolase activity; GO:0003824 catalytic activity; GO:0016798 hydrolase activity, acting on glycosyl bonds;	K01195	uidA; beta-glucuronidase [EC:3.2.1.31]	ssc00531 Glycosaminoglycan degradation - Sus scrofa (pig); ssc00040 Pentose and glucuronate interconversions - Sus scrofa (pig); ssc00860 Porphyrin and chlorophyll metabolism - Sus scrofa (pig); ssc00983 Drug metabolism - other enzymes - Sus scrofa (pig); ssc04142 Lysosome - Sus scrofa (pig); ssc01100 Metabolic pathways - Sus scrofa (pig);	IPR006104; IPR006102; IPR017853; IPR013812; IPR013781; IPR006103; IPR008979;	Glycosyl hydrolases family 2, sugar binding domain; Glycoside hydrolase, family 2, immunoglobulin-like beta-sandwich; Glycoside hydrolase superfamily; Glycoside hydrolase, family 2/20, immunoglobulin-like beta-sandwich domain; Glycoside hydrolase, catalytic domain; Glycoside hydrolase family 2, catalytic domain; Galactose-binding domain-like;	G	KOG2024	Beta-Glucuronidase GUSB (glycosylhydrolase superfamily 2)
F1RGP1	1404	K	MYB binding protein 1a	MYBBP1A	0.847354	0.0115535	73.499	K(0.153)NLPQK(0.847)GILGK	2	0.40911	1	nucleus	GO:0044700 single organism signaling; GO:0001649 osteoblast differentiation; GO:0010941 regulation of cell death; GO:0097659 nucleic acid-templated transcription; GO:0051169 nuclear transport; GO:0010564 regulation of cell cycle process; GO:0044237 cellular metabolic process; GO:0009605 response to external stimulus; GO:0008152 metabolic process; GO:0006091 generation of precursor metabolites and…	GO:0043229 intracellular organelle; GO:0016020 membrane; GO:0043232 intracellular non-membrane-bounded organelle; GO:0044446 intracellular organelle part; GO:0005737 cytoplasm; GO:0031981 nuclear lumen; GO:0032991 macromolecular complex; GO:0042564 NLS-dependent protein nuclear import complex; GO:0044424 intracellular part; GO:0005730 nucleolus; GO:0005623 cell; GO:0044422 organelle part; GO:0031…	GO:0003677 DNA binding; GO:0003723 RNA binding; GO:0003714 transcription corepressor activity; GO:0003712 transcription cofactor activity; GO:0001047 core promoter binding; GO:1901363 heterocyclic compound binding; GO:0097159 organic cyclic compound binding; GO:0000975 regulatory region DNA binding; GO:0001067 regulatory region nucleic acid binding; GO:0016779 nucleotidyltransferase activity; GO:…				IPR016024;	Armadillo-type fold;	K	KOG1926	Predicted regulator of rRNA gene transcription (MYB-binding protein)
A0A286ZU89	170	K	Uncharacterized protein	CTNNB1	1	0.0206696	53.444	LLNDEDQVVVNK(1)AAVMVHQLSK	3	2.6784	1	cytoplasm,nucleus	GO:0044085 cellular component biogenesis; GO:0016043 cellular component organization; GO:0034329 cell junction assembly; GO:0034330 cell junction organization; GO:0022607 cellular component assembly; GO:0045216 cell-cell junction organization; GO:0044763 single-organism cellular process; GO:0044699 single-organism process; GO:0034332 adherens junction organization; GO:0034333 adherens junction as…		GO:0005515 protein binding; GO:0004871 signal transducer activity; GO:0005488 binding;				IPR011989; IPR016024;	Armadillo-like helical; Armadillo-type fold;	TZ	KOG4203	Armadillo/beta-Catenin/plakoglobin
A0A286ZRE1	272	K	Tropomyosin alpha-1 chain	TPM1	1	0.0213349	51.76	IMDQTLK(1)ALMAAEDK	2	0.45478	1	cytoplasm									Z	KOG1003	Actin filament-coating protein tropomyosin
A0A286ZRE1	280	K	Tropomyosin alpha-1 chain	TPM1	1	0.0119346	69.03	ALMAAEDK(1)YSQK	2	-1.434	1	cytoplasm									Z	KOG1003	Actin filament-coating protein tropomyosin
A0A286ZRE1	284	K	Tropomyosin alpha-1 chain	TPM1	0.999993	2.5638e-09	191.63	YSQK(1)EDKYEEEIK	2	-0.92352	3	cytoplasm									Z	KOG1003	Actin filament-coating protein tropomyosin
F2Z567	60	K	Uncharacterized protein	RPL8	1	0.00172257	98.009	GAPLAK(1)VVFR	2	0.12046	2	cytoplasm	GO:0006518 peptide metabolic process; GO:0043043 peptide biosynthetic process; GO:0044267 cellular protein metabolic process; GO:0006807 nitrogen compound metabolic process; GO:0009058 biosynthetic process; GO:0043603 cellular amide metabolic process; GO:0044238 primary metabolic process; GO:1901566 organonitrogen compound biosynthetic process; GO:1901576 organic substance biosynthetic process; G…	GO:0005840 ribosome; GO:0043229 intracellular organelle; GO:0016020 membrane; GO:0043232 intracellular non-membrane-bounded organelle; GO:0022625 cytosolic large ribosomal subunit; GO:0030054 cell junction; GO:0044446 intracellular organelle part; GO:0005737 cytoplasm; GO:0070161 anchoring junction; GO:0032991 macromolecular complex; GO:0044424 intracellular part; GO:0005829 cytosol; GO:0005623 c…	GO:0097159 organic cyclic compound binding; GO:1901363 heterocyclic compound binding; GO:0003723 RNA binding; GO:0005488 binding; GO:0003676 nucleic acid binding; GO:0005198 structural molecule activity; GO:0003735 structural constituent of ribosome;	K02938	RP-L8e; large subunit ribosomal protein L8e	ssc03010 Ribosome - Sus scrofa (pig);	IPR008991; IPR012340; IPR022669; IPR022666; IPR014726; IPR014722;	Translation protein SH3-like domain; Nucleic acid-binding, OB-fold; Ribosomal protein L2, C-terminal; Ribosomal Proteins L2, RNA binding domain; Ribosomal protein L2, domain 3; Ribosomal protein L2 domain 2;	J	KOG2309	60s ribosomal protein L2/L8
F2Z567	181	K	Uncharacterized protein	RPL8	1	0.00158933	96.957	IDKPILK(1)AGR	3	0.15338	2	cytoplasm	GO:0006518 peptide metabolic process; GO:0043043 peptide biosynthetic process; GO:0044267 cellular protein metabolic process; GO:0006807 nitrogen compound metabolic process; GO:0009058 biosynthetic process; GO:0043603 cellular amide metabolic process; GO:0044238 primary metabolic process; GO:1901566 organonitrogen compound biosynthetic process; GO:1901576 organic substance biosynthetic process; G…	GO:0005840 ribosome; GO:0043229 intracellular organelle; GO:0016020 membrane; GO:0043232 intracellular non-membrane-bounded organelle; GO:0022625 cytosolic large ribosomal subunit; GO:0030054 cell junction; GO:0044446 intracellular organelle part; GO:0005737 cytoplasm; GO:0070161 anchoring junction; GO:0032991 macromolecular complex; GO:0044424 intracellular part; GO:0005829 cytosol; GO:0005623 c…	GO:0097159 organic cyclic compound binding; GO:1901363 heterocyclic compound binding; GO:0003723 RNA binding; GO:0005488 binding; GO:0003676 nucleic acid binding; GO:0005198 structural molecule activity; GO:0003735 structural constituent of ribosome;	K02938	RP-L8e; large subunit ribosomal protein L8e	ssc03010 Ribosome - Sus scrofa (pig);	IPR008991; IPR012340; IPR022669; IPR022666; IPR014726; IPR014722;	Translation protein SH3-like domain; Nucleic acid-binding, OB-fold; Ribosomal protein L2, C-terminal; Ribosomal Proteins L2, RNA binding domain; Ribosomal protein L2, domain 3; Ribosomal protein L2 domain 2;	J	KOG2309	60s ribosomal protein L2/L8
F2Z567	156	K	Uncharacterized protein	RPL8	1	0.00662823	106.38	K(1)VISSANR	2	-0.97849	1	cytoplasm	GO:0006518 peptide metabolic process; GO:0043043 peptide biosynthetic process; GO:0044267 cellular protein metabolic process; GO:0006807 nitrogen compound metabolic process; GO:0009058 biosynthetic process; GO:0043603 cellular amide metabolic process; GO:0044238 primary metabolic process; GO:1901566 organonitrogen compound biosynthetic process; GO:1901576 organic substance biosynthetic process; G…	GO:0005840 ribosome; GO:0043229 intracellular organelle; GO:0016020 membrane; GO:0043232 intracellular non-membrane-bounded organelle; GO:0022625 cytosolic large ribosomal subunit; GO:0030054 cell junction; GO:0044446 intracellular organelle part; GO:0005737 cytoplasm; GO:0070161 anchoring junction; GO:0032991 macromolecular complex; GO:0044424 intracellular part; GO:0005829 cytosol; GO:0005623 c…	GO:0097159 organic cyclic compound binding; GO:1901363 heterocyclic compound binding; GO:0003723 RNA binding; GO:0005488 binding; GO:0003676 nucleic acid binding; GO:0005198 structural molecule activity; GO:0003735 structural constituent of ribosome;	K02938	RP-L8e; large subunit ribosomal protein L8e	ssc03010 Ribosome - Sus scrofa (pig);	IPR008991; IPR012340; IPR022669; IPR022666; IPR014726; IPR014722;	Translation protein SH3-like domain; Nucleic acid-binding, OB-fold; Ribosomal protein L2, C-terminal; Ribosomal Proteins L2, RNA binding domain; Ribosomal protein L2, domain 3; Ribosomal protein L2 domain 2;	J	KOG2309	60s ribosomal protein L2/L8
F2Z567	234	K	Uncharacterized protein	RPL8	1	0.042793	69.905	K(1)VGLIAAR	2	1.4688	1	cytoplasm	GO:0006518 peptide metabolic process; GO:0043043 peptide biosynthetic process; GO:0044267 cellular protein metabolic process; GO:0006807 nitrogen compound metabolic process; GO:0009058 biosynthetic process; GO:0043603 cellular amide metabolic process; GO:0044238 primary metabolic process; GO:1901566 organonitrogen compound biosynthetic process; GO:1901576 organic substance biosynthetic process; G…	GO:0005840 ribosome; GO:0043229 intracellular organelle; GO:0016020 membrane; GO:0043232 intracellular non-membrane-bounded organelle; GO:0022625 cytosolic large ribosomal subunit; GO:0030054 cell junction; GO:0044446 intracellular organelle part; GO:0005737 cytoplasm; GO:0070161 anchoring junction; GO:0032991 macromolecular complex; GO:0044424 intracellular part; GO:0005829 cytosol; GO:0005623 c…	GO:0097159 organic cyclic compound binding; GO:1901363 heterocyclic compound binding; GO:0003723 RNA binding; GO:0005488 binding; GO:0003676 nucleic acid binding; GO:0005198 structural molecule activity; GO:0003735 structural constituent of ribosome;	K02938	RP-L8e; large subunit ribosomal protein L8e	ssc03010 Ribosome - Sus scrofa (pig);	IPR008991; IPR012340; IPR022669; IPR022666; IPR014726; IPR014722;	Translation protein SH3-like domain; Nucleic acid-binding, OB-fold; Ribosomal protein L2, C-terminal; Ribosomal Proteins L2, RNA binding domain; Ribosomal protein L2, domain 3; Ribosomal protein L2 domain 2;	J	KOG2309	60s ribosomal protein L2/L8
F2Z567	46	K	Uncharacterized protein	RPL8	1	0.00094267	89.301	GIVK(1)DIIHDPGR	3	0.40404	1	cytoplasm	GO:0006518 peptide metabolic process; GO:0043043 peptide biosynthetic process; GO:0044267 cellular protein metabolic process; GO:0006807 nitrogen compound metabolic process; GO:0009058 biosynthetic process; GO:0043603 cellular amide metabolic process; GO:0044238 primary metabolic process; GO:1901566 organonitrogen compound biosynthetic process; GO:1901576 organic substance biosynthetic process; G…	GO:0005840 ribosome; GO:0043229 intracellular organelle; GO:0016020 membrane; GO:0043232 intracellular non-membrane-bounded organelle; GO:0022625 cytosolic large ribosomal subunit; GO:0030054 cell junction; GO:0044446 intracellular organelle part; GO:0005737 cytoplasm; GO:0070161 anchoring junction; GO:0032991 macromolecular complex; GO:0044424 intracellular part; GO:0005829 cytosol; GO:0005623 c…	GO:0097159 organic cyclic compound binding; GO:1901363 heterocyclic compound binding; GO:0003723 RNA binding; GO:0005488 binding; GO:0003676 nucleic acid binding; GO:0005198 structural molecule activity; GO:0003735 structural constituent of ribosome;	K02938	RP-L8e; large subunit ribosomal protein L8e	ssc03010 Ribosome - Sus scrofa (pig);	IPR008991; IPR012340; IPR022669; IPR022666; IPR014726; IPR014722;	Translation protein SH3-like domain; Nucleic acid-binding, OB-fold; Ribosomal protein L2, C-terminal; Ribosomal Proteins L2, RNA binding domain; Ribosomal protein L2, domain 3; Ribosomal protein L2 domain 2;	J	KOG2309	60s ribosomal protein L2/L8
F2Z567	144	K	Uncharacterized protein	RPL8	1	0.000238371	83.758	ASGNYATVISHNPETK(1)K	3	0.55257	1	cytoplasm	GO:0006518 peptide metabolic process; GO:0043043 peptide biosynthetic process; GO:0044267 cellular protein metabolic process; GO:0006807 nitrogen compound metabolic process; GO:0009058 biosynthetic process; GO:0043603 cellular amide metabolic process; GO:0044238 primary metabolic process; GO:1901566 organonitrogen compound biosynthetic process; GO:1901576 organic substance biosynthetic process; G…	GO:0005840 ribosome; GO:0043229 intracellular organelle; GO:0016020 membrane; GO:0043232 intracellular non-membrane-bounded organelle; GO:0022625 cytosolic large ribosomal subunit; GO:0030054 cell junction; GO:0044446 intracellular organelle part; GO:0005737 cytoplasm; GO:0070161 anchoring junction; GO:0032991 macromolecular complex; GO:0044424 intracellular part; GO:0005829 cytosol; GO:0005623 c…	GO:0097159 organic cyclic compound binding; GO:1901363 heterocyclic compound binding; GO:0003723 RNA binding; GO:0005488 binding; GO:0003676 nucleic acid binding; GO:0005198 structural molecule activity; GO:0003735 structural constituent of ribosome;	K02938	RP-L8e; large subunit ribosomal protein L8e	ssc03010 Ribosome - Sus scrofa (pig);	IPR008991; IPR012340; IPR022669; IPR022666; IPR014726; IPR014722;	Translation protein SH3-like domain; Nucleic acid-binding, OB-fold; Ribosomal protein L2, C-terminal; Ribosomal Proteins L2, RNA binding domain; Ribosomal protein L2, domain 3; Ribosomal protein L2 domain 2;	J	KOG2309	60s ribosomal protein L2/L8
A1XQU9	59	K	40S ribosomal protein S20	RPS20	1	0.0182896	97.033	MPTK(1)TLR	2	-0.95205	1	cytoplasm	GO:0006518 peptide metabolic process; GO:0043043 peptide biosynthetic process; GO:0044267 cellular protein metabolic process; GO:0006807 nitrogen compound metabolic process; GO:0009058 biosynthetic process; GO:0043603 cellular amide metabolic process; GO:0044238 primary metabolic process; GO:1901566 organonitrogen compound biosynthetic process; GO:1901576 organic substance biosynthetic process; G…	GO:0005840 ribosome; GO:0043229 intracellular organelle; GO:0043232 intracellular non-membrane-bounded organelle; GO:0015935 small ribosomal subunit; GO:0044446 intracellular organelle part; GO:0005737 cytoplasm; GO:0032991 macromolecular complex; GO:0044424 intracellular part; GO:0005829 cytosol; GO:0005623 cell; GO:0044422 organelle part; GO:0043228 non-membrane-bounded organelle; GO:0043226 or…	GO:0097159 organic cyclic compound binding; GO:1901363 heterocyclic compound binding; GO:0003723 RNA binding; GO:0005488 binding; GO:0003676 nucleic acid binding; GO:0005198 structural molecule activity; GO:0003735 structural constituent of ribosome;	K02969	RP-S20e; small subunit ribosomal protein S20e	ssc03010 Ribosome - Sus scrofa (pig);	IPR027486;	Ribosomal protein S10 domain;	J	KOG0900	40S ribosomal protein S20
A1XQU9	8	K	40S ribosomal protein S20	RPS20	1	1.38892e-07	143.05	DTGK(1)TPVEPEVAIHR	2	-0.031226	3	cytoplasm	GO:0006518 peptide metabolic process; GO:0043043 peptide biosynthetic process; GO:0044267 cellular protein metabolic process; GO:0006807 nitrogen compound metabolic process; GO:0009058 biosynthetic process; GO:0043603 cellular amide metabolic process; GO:0044238 primary metabolic process; GO:1901566 organonitrogen compound biosynthetic process; GO:1901576 organic substance biosynthetic process; G…	GO:0005840 ribosome; GO:0043229 intracellular organelle; GO:0043232 intracellular non-membrane-bounded organelle; GO:0015935 small ribosomal subunit; GO:0044446 intracellular organelle part; GO:0005737 cytoplasm; GO:0032991 macromolecular complex; GO:0044424 intracellular part; GO:0005829 cytosol; GO:0005623 cell; GO:0044422 organelle part; GO:0043228 non-membrane-bounded organelle; GO:0043226 or…	GO:0097159 organic cyclic compound binding; GO:1901363 heterocyclic compound binding; GO:0003723 RNA binding; GO:0005488 binding; GO:0003676 nucleic acid binding; GO:0005198 structural molecule activity; GO:0003735 structural constituent of ribosome;	K02969	RP-S20e; small subunit ribosomal protein S20e	ssc03010 Ribosome - Sus scrofa (pig);	IPR027486;	Ribosomal protein S10 domain;	J	KOG0900	40S ribosomal protein S20
A1XQU9	4	K	40S ribosomal protein S20	RPS20	1	0.0292089	77.058	AFK(1)DTGK	2	-0.35543	1	cytoplasm	GO:0006518 peptide metabolic process; GO:0043043 peptide biosynthetic process; GO:0044267 cellular protein metabolic process; GO:0006807 nitrogen compound metabolic process; GO:0009058 biosynthetic process; GO:0043603 cellular amide metabolic process; GO:0044238 primary metabolic process; GO:1901566 organonitrogen compound biosynthetic process; GO:1901576 organic substance biosynthetic process; G…	GO:0005840 ribosome; GO:0043229 intracellular organelle; GO:0043232 intracellular non-membrane-bounded organelle; GO:0015935 small ribosomal subunit; GO:0044446 intracellular organelle part; GO:0005737 cytoplasm; GO:0032991 macromolecular complex; GO:0044424 intracellular part; GO:0005829 cytosol; GO:0005623 cell; GO:0044422 organelle part; GO:0043228 non-membrane-bounded organelle; GO:0043226 or…	GO:0097159 organic cyclic compound binding; GO:1901363 heterocyclic compound binding; GO:0003723 RNA binding; GO:0005488 binding; GO:0003676 nucleic acid binding; GO:0005198 structural molecule activity; GO:0003735 structural constituent of ribosome;	K02969	RP-S20e; small subunit ribosomal protein S20e	ssc03010 Ribosome - Sus scrofa (pig);	IPR027486;	Ribosomal protein S10 domain;	J	KOG0900	40S ribosomal protein S20
A1XQU9	34	K	40S ribosomal protein S20	RPS20	1	0.00457147	84.605	SLEK(1)VCADLIR	2	-0.22415	1	cytoplasm	GO:0006518 peptide metabolic process; GO:0043043 peptide biosynthetic process; GO:0044267 cellular protein metabolic process; GO:0006807 nitrogen compound metabolic process; GO:0009058 biosynthetic process; GO:0043603 cellular amide metabolic process; GO:0044238 primary metabolic process; GO:1901566 organonitrogen compound biosynthetic process; GO:1901576 organic substance biosynthetic process; G…	GO:0005840 ribosome; GO:0043229 intracellular organelle; GO:0043232 intracellular non-membrane-bounded organelle; GO:0015935 small ribosomal subunit; GO:0044446 intracellular organelle part; GO:0005737 cytoplasm; GO:0032991 macromolecular complex; GO:0044424 intracellular part; GO:0005829 cytosol; GO:0005623 cell; GO:0044422 organelle part; GO:0043228 non-membrane-bounded organelle; GO:0043226 or…	GO:0097159 organic cyclic compound binding; GO:1901363 heterocyclic compound binding; GO:0003723 RNA binding; GO:0005488 binding; GO:0003676 nucleic acid binding; GO:0005198 structural molecule activity; GO:0003735 structural constituent of ribosome;	K02969	RP-S20e; small subunit ribosomal protein S20e	ssc03010 Ribosome - Sus scrofa (pig);	IPR027486;	Ribosomal protein S10 domain;	J	KOG0900	40S ribosomal protein S20
A0A287BRG3	286	K	Splicing factor proline and glutamine rich	SFPQ	1	0.00515712	79.201	RPGEK(1)TYTQR	3	-1.2131	1	nucleus			GO:0097159 organic cyclic compound binding; GO:1901363 heterocyclic compound binding; GO:1901265 nucleoside phosphate binding; GO:0005488 binding; GO:0003676 nucleic acid binding; GO:0000166 nucleotide binding; GO:0036094 small molecule binding;				IPR012975; IPR000504; IPR012677;	NOPS; RNA recognition motif domain; Nucleotide-binding alpha-beta plait domain;	A	KOG0115	RNA-binding protein p54nrb (RRM superfamily)
A0A287BRG3	554	K	Splicing factor proline and glutamine rich	SFPQ	1	5.47744e-08	135.02	MEELHNQEMQK(1)R	2	0.95217	2	nucleus			GO:0097159 organic cyclic compound binding; GO:1901363 heterocyclic compound binding; GO:1901265 nucleoside phosphate binding; GO:0005488 binding; GO:0003676 nucleic acid binding; GO:0000166 nucleotide binding; GO:0036094 small molecule binding;				IPR012975; IPR000504; IPR012677;	NOPS; RNA recognition motif domain; Nucleotide-binding alpha-beta plait domain;	A	KOG0115	RNA-binding protein p54nrb (RRM superfamily)
A0A287BRG3	309	K	Splicing factor proline and glutamine rich	SFPQ	1	8.10733e-07	103.01	LFVGNLPADITEDEFK(1)R	2	-1.0205	1	nucleus			GO:0097159 organic cyclic compound binding; GO:1901363 heterocyclic compound binding; GO:1901265 nucleoside phosphate binding; GO:0005488 binding; GO:0003676 nucleic acid binding; GO:0000166 nucleotide binding; GO:0036094 small molecule binding;				IPR012975; IPR000504; IPR012677;	NOPS; RNA recognition motif domain; Nucleotide-binding alpha-beta plait domain;	A	KOG0115	RNA-binding protein p54nrb (RRM superfamily)
A0A287BRG3	266	K	Splicing factor proline and glutamine rich	SFPQ	1	0.00102204	94.122	SEEK(1)ISDSEGFK	2	-2.5507	1	nucleus			GO:0097159 organic cyclic compound binding; GO:1901363 heterocyclic compound binding; GO:1901265 nucleoside phosphate binding; GO:0005488 binding; GO:0003676 nucleic acid binding; GO:0000166 nucleotide binding; GO:0036094 small molecule binding;				IPR012975; IPR000504; IPR012677;	NOPS; RNA recognition motif domain; Nucleotide-binding alpha-beta plait domain;	A	KOG0115	RNA-binding protein p54nrb (RRM superfamily)
A0A287BRG3	314	K	Splicing factor proline and glutamine rich	SFPQ	1	0.0116376	62.104	LFAK(1)YGEPGEVFINK	2	-0.49915	1	nucleus			GO:0097159 organic cyclic compound binding; GO:1901363 heterocyclic compound binding; GO:1901265 nucleoside phosphate binding; GO:0005488 binding; GO:0003676 nucleic acid binding; GO:0000166 nucleotide binding; GO:0036094 small molecule binding;				IPR012975; IPR000504; IPR012677;	NOPS; RNA recognition motif domain; Nucleotide-binding alpha-beta plait domain;	A	KOG0115	RNA-binding protein p54nrb (RRM superfamily)
A0A287BRG3	408	K	Splicing factor proline and glutamine rich	SFPQ	1	0.00482591	79.089	STGK(1)GIVEFASK	2	0.30523	1	nucleus			GO:0097159 organic cyclic compound binding; GO:1901363 heterocyclic compound binding; GO:1901265 nucleoside phosphate binding; GO:0005488 binding; GO:0003676 nucleic acid binding; GO:0000166 nucleotide binding; GO:0036094 small molecule binding;				IPR012975; IPR000504; IPR012677;	NOPS; RNA recognition motif domain; Nucleotide-binding alpha-beta plait domain;	A	KOG0115	RNA-binding protein p54nrb (RRM superfamily)
A0A287BRG3	327	K	Splicing factor proline and glutamine rich	SFPQ	1	0.0124072	87.181	GK(1)GFGFIK	2	0.13298	2	nucleus			GO:0097159 organic cyclic compound binding; GO:1901363 heterocyclic compound binding; GO:1901265 nucleoside phosphate binding; GO:0005488 binding; GO:0003676 nucleic acid binding; GO:0000166 nucleotide binding; GO:0036094 small molecule binding;				IPR012975; IPR000504; IPR012677;	NOPS; RNA recognition motif domain; Nucleotide-binding alpha-beta plait domain;	A	KOG0115	RNA-binding protein p54nrb (RRM superfamily)
A0A287BRG3	467	K	Splicing factor proline and glutamine rich	SFPQ	1	0.000345198	158.07	NPMYQK(1)ER	2	-0.69261	1	nucleus			GO:0097159 organic cyclic compound binding; GO:1901363 heterocyclic compound binding; GO:1901265 nucleoside phosphate binding; GO:0005488 binding; GO:0003676 nucleic acid binding; GO:0000166 nucleotide binding; GO:0036094 small molecule binding;				IPR012975; IPR000504; IPR012677;	NOPS; RNA recognition motif domain; Nucleotide-binding alpha-beta plait domain;	A	KOG0115	RNA-binding protein p54nrb (RRM superfamily)
A0A287BRG3	344	K	Splicing factor proline and glutamine rich	SFPQ	1	0.0137675	52.372	ALAEIAK(1)AELDDTPMR	3	0.071657	1	nucleus			GO:0097159 organic cyclic compound binding; GO:1901363 heterocyclic compound binding; GO:1901265 nucleoside phosphate binding; GO:0005488 binding; GO:0003676 nucleic acid binding; GO:0000166 nucleotide binding; GO:0036094 small molecule binding;				IPR012975; IPR000504; IPR012677;	NOPS; RNA recognition motif domain; Nucleotide-binding alpha-beta plait domain;	A	KOG0115	RNA-binding protein p54nrb (RRM superfamily)
A0A287BRG3	416	K	Splicing factor proline and glutamine rich	SFPQ	1	0.00635412	73.435	GIVEFASK(1)PAAR	2	-1.1797	1	nucleus			GO:0097159 organic cyclic compound binding; GO:1901363 heterocyclic compound binding; GO:1901265 nucleoside phosphate binding; GO:0005488 binding; GO:0003676 nucleic acid binding; GO:0000166 nucleotide binding; GO:0036094 small molecule binding;				IPR012975; IPR000504; IPR012677;	NOPS; RNA recognition motif domain; Nucleotide-binding alpha-beta plait domain;	A	KOG0115	RNA-binding protein p54nrb (RRM superfamily)
A0A287BRG3	461	K	Splicing factor proline and glutamine rich	SFPQ	1	0.00157936	99.815	LAQK(1)NPMYQK	2	0.98283	1	nucleus			GO:0097159 organic cyclic compound binding; GO:1901363 heterocyclic compound binding; GO:1901265 nucleoside phosphate binding; GO:0005488 binding; GO:0003676 nucleic acid binding; GO:0000166 nucleotide binding; GO:0036094 small molecule binding;				IPR012975; IPR000504; IPR012677;	NOPS; RNA recognition motif domain; Nucleotide-binding alpha-beta plait domain;	A	KOG0115	RNA-binding protein p54nrb (RRM superfamily)
A0A287BRG3	325	K	Splicing factor proline and glutamine rich	SFPQ	1	0.000162074	109.72	YGEPGEVFINK(1)GK	2	-0.1278	1	nucleus			GO:0097159 organic cyclic compound binding; GO:1901363 heterocyclic compound binding; GO:1901265 nucleoside phosphate binding; GO:0005488 binding; GO:0003676 nucleic acid binding; GO:0000166 nucleotide binding; GO:0036094 small molecule binding;				IPR012975; IPR000504; IPR012677;	NOPS; RNA recognition motif domain; Nucleotide-binding alpha-beta plait domain;	A	KOG0115	RNA-binding protein p54nrb (RRM superfamily)
Q29243	775	K	Dystroglycan	DAG1	1	1.33669e-05	147.24	LTLEDQATFIK(1)K	2	0.17464	1	plasma membrane	GO:0021700 developmental maturation; GO:0065008 regulation of biological quality; GO:0048732 gland development; GO:0010717 regulation of epithelial to mesenchymal transition; GO:0051896 regulation of protein kinase B signaling; GO:0007272 ensheathment of neurons; GO:0034453 microtubule anchoring; GO:0030323 respiratory tube development; GO:0014037 Schwann cell differentiation; GO:0032989 cellular…	GO:0016020 membrane; GO:0044421 extracellular region part; GO:0098857 membrane microdomain; GO:0005737 cytoplasm; GO:0032991 macromolecular complex; GO:0098858 actin-based cell projection; GO:0005623 cell; GO:0044422 organelle part; GO:0043228 non-membrane-bounded organelle; GO:0005604 basement membrane; GO:0070062 extracellular exosome; GO:0005654 nucleoplasm; GO:0098590 plasma membrane region; …	GO:0043167 ion binding; GO:0015631 tubulin binding; GO:0005515 protein binding; GO:0008307 structural constituent of muscle; GO:0008092 cytoskeletal protein binding; GO:0005488 binding; GO:0017166 vinculin binding; GO:0042169 SH2 domain binding; GO:0042805 actinin binding; GO:0003779 actin binding; GO:0046872 metal ion binding; GO:0043169 cation binding; GO:0019904 protein domain specific binding…	K06265	DAG1; dystroglycan 1	ssc05414 Dilated cardiomyopathy (DCM) - Sus scrofa (pig); ssc05412 Arrhythmogenic right ventricular cardiomyopathy (ARVC) - Sus scrofa (pig); ssc04512 ECM-receptor interaction - Sus scrofa (pig); ssc05416 Viral myocarditis - Sus scrofa (pig); ssc05410 Hypertrophic cardiomyopathy (HCM) - Sus scrofa (pig);	IPR006644; IPR015919; IPR013783; IPR030398; IPR027468;	Dystroglycan-type cadherin-like; Cadherin-like; Immunoglobulin-like fold; DG-type SEA domain; Alpha-dystroglycan domain 2;	W	KOG3781	Dystroglycan
Q29243	607	K	Dystroglycan	DAG1	1	0.000946307	74.853	FVGDPAPVVNDIHK(1)K	3	-0.62792	1	plasma membrane	GO:0021700 developmental maturation; GO:0065008 regulation of biological quality; GO:0048732 gland development; GO:0010717 regulation of epithelial to mesenchymal transition; GO:0051896 regulation of protein kinase B signaling; GO:0007272 ensheathment of neurons; GO:0034453 microtubule anchoring; GO:0030323 respiratory tube development; GO:0014037 Schwann cell differentiation; GO:0032989 cellular…	GO:0016020 membrane; GO:0044421 extracellular region part; GO:0098857 membrane microdomain; GO:0005737 cytoplasm; GO:0032991 macromolecular complex; GO:0098858 actin-based cell projection; GO:0005623 cell; GO:0044422 organelle part; GO:0043228 non-membrane-bounded organelle; GO:0005604 basement membrane; GO:0070062 extracellular exosome; GO:0005654 nucleoplasm; GO:0098590 plasma membrane region; …	GO:0043167 ion binding; GO:0015631 tubulin binding; GO:0005515 protein binding; GO:0008307 structural constituent of muscle; GO:0008092 cytoskeletal protein binding; GO:0005488 binding; GO:0017166 vinculin binding; GO:0042169 SH2 domain binding; GO:0042805 actinin binding; GO:0003779 actin binding; GO:0046872 metal ion binding; GO:0043169 cation binding; GO:0019904 protein domain specific binding…	K06265	DAG1; dystroglycan 1	ssc05414 Dilated cardiomyopathy (DCM) - Sus scrofa (pig); ssc05412 Arrhythmogenic right ventricular cardiomyopathy (ARVC) - Sus scrofa (pig); ssc04512 ECM-receptor interaction - Sus scrofa (pig); ssc05416 Viral myocarditis - Sus scrofa (pig); ssc05410 Hypertrophic cardiomyopathy (HCM) - Sus scrofa (pig);	IPR006644; IPR015919; IPR013783; IPR030398; IPR027468;	Dystroglycan-type cadherin-like; Cadherin-like; Immunoglobulin-like fold; DG-type SEA domain; Alpha-dystroglycan domain 2;	W	KOG3781	Dystroglycan
Q29243	515	K	Dystroglycan	DAG1	1	0.00152821	70.334	IPSDTFYDNEDTTTDK(1)LK	2	0.40807	1	plasma membrane	GO:0021700 developmental maturation; GO:0065008 regulation of biological quality; GO:0048732 gland development; GO:0010717 regulation of epithelial to mesenchymal transition; GO:0051896 regulation of protein kinase B signaling; GO:0007272 ensheathment of neurons; GO:0034453 microtubule anchoring; GO:0030323 respiratory tube development; GO:0014037 Schwann cell differentiation; GO:0032989 cellular…	GO:0016020 membrane; GO:0044421 extracellular region part; GO:0098857 membrane microdomain; GO:0005737 cytoplasm; GO:0032991 macromolecular complex; GO:0098858 actin-based cell projection; GO:0005623 cell; GO:0044422 organelle part; GO:0043228 non-membrane-bounded organelle; GO:0005604 basement membrane; GO:0070062 extracellular exosome; GO:0005654 nucleoplasm; GO:0098590 plasma membrane region; …	GO:0043167 ion binding; GO:0015631 tubulin binding; GO:0005515 protein binding; GO:0008307 structural constituent of muscle; GO:0008092 cytoskeletal protein binding; GO:0005488 binding; GO:0017166 vinculin binding; GO:0042169 SH2 domain binding; GO:0042805 actinin binding; GO:0003779 actin binding; GO:0046872 metal ion binding; GO:0043169 cation binding; GO:0019904 protein domain specific binding…	K06265	DAG1; dystroglycan 1	ssc05414 Dilated cardiomyopathy (DCM) - Sus scrofa (pig); ssc05412 Arrhythmogenic right ventricular cardiomyopathy (ARVC) - Sus scrofa (pig); ssc04512 ECM-receptor interaction - Sus scrofa (pig); ssc05416 Viral myocarditis - Sus scrofa (pig); ssc05410 Hypertrophic cardiomyopathy (HCM) - Sus scrofa (pig);	IPR006644; IPR015919; IPR013783; IPR030398; IPR027468;	Dystroglycan-type cadherin-like; Cadherin-like; Immunoglobulin-like fold; DG-type SEA domain; Alpha-dystroglycan domain 2;	W	KOG3781	Dystroglycan
F1S108	74	K	CDGSH iron sulfur domain 2	CISD2	1	0.000313137	127.76	DSLINLK(1)IQK	2	0.194	1	mitochondria	GO:0050794 regulation of cellular process; GO:0016043 cellular component organization; GO:0044707 single-multicellular organism process; GO:0000422 mitophagy; GO:1903008 organelle disassembly; GO:0044699 single-organism process; GO:0006914 autophagy; GO:0044237 cellular metabolic process; GO:0008152 metabolic process; GO:0007005 mitochondrion organization; GO:0044248 cellular catabolic process; G…	GO:0016020 membrane; GO:0042175 nuclear outer membrane-endoplasmic reticulum membrane network; GO:0019867 outer membrane; GO:0005783 endoplasmic reticulum; GO:0031090 organelle membrane; GO:0005737 cytoplasm; GO:0031224 intrinsic component of membrane; GO:0032991 macromolecular complex; GO:0044424 intracellular part; GO:0005623 cell; GO:0044422 organelle part; GO:0005740 mitochondrial envelope; G…	GO:0097159 organic cyclic compound binding; GO:1901363 heterocyclic compound binding; GO:0003723 RNA binding; GO:0051537 2 iron, 2 sulfur cluster binding; GO:0042802 identical protein binding; GO:0042803 protein homodimerization activity; GO:0005488 binding; GO:0051536 iron-sulfur cluster binding; GO:0046983 protein dimerization activity; GO:0003676 nucleic acid binding; GO:0005515 protein bindin…				IPR018967; IPR019610;	Iron sulphur-containing domain, CDGSH-type; Iron sulphur domain-containing, mitoNEET, N-terminal;	R	KOG3461	CDGSH-type Zn-finger containing protein
A0A287BLY0	529	K	Splicing factor 3b subunit 2	SF3B2	1	0.0015659	76.156	GIEKPPFELPDFIK(1)R	3	0.34627	1	nucleus		GO:0043226 organelle; GO:0043231 intracellular membrane-bounded organelle; GO:0043229 intracellular organelle; GO:0005634 nucleus; GO:0044464 cell part; GO:0005622 intracellular; GO:0044424 intracellular part; GO:0043227 membrane-bounded organelle; GO:0005623 cell;					IPR006568; IPR003034; IPR007180;	PSP, proline-rich; SAP domain; Domain of unknown function DUF382;	A	KOG2330	Splicing factor 3b, subunit 2
A0A287BP81	451	K	Poly(U) binding splicing factor 60	PUF60	1	0.00895708	80.555	K(1)VVAEVYDQER	2	-2.2814	1	nucleus			GO:0097159 organic cyclic compound binding; GO:1901363 heterocyclic compound binding; GO:1901265 nucleoside phosphate binding; GO:0005488 binding; GO:0003676 nucleic acid binding; GO:0000166 nucleotide binding; GO:0036094 small molecule binding;				IPR034209; IPR000504; IPR034212; IPR012677; IPR003954; IPR034211;	PUF60, RNA recognition motif 1; RNA recognition motif domain; PUF60, RNA recognition motif 3; Nucleotide-binding alpha-beta plait domain; RNA recognition motif domain, eukaryote; PUF60, RNA recognition motif 2;	A	KOG0124	Polypyrimidine tract-binding protein PUF60 (RRM superfamily)
F1SU44	233	K	Small nuclear ribonucleoprotein U5 subunit 200	SNRNP200	1	0.00823302	81.92	FYDDAIVSQK(1)K	2	-1.9661	1	cytoplasm			GO:0005524 ATP binding; GO:1901265 nucleoside phosphate binding; GO:0001882 nucleoside binding; GO:0043167 ion binding; GO:0000166 nucleotide binding; GO:0097159 organic cyclic compound binding; GO:1901363 heterocyclic compound binding; GO:0032549 ribonucleoside binding; GO:0097367 carbohydrate derivative binding; GO:0032553 ribonucleotide binding; GO:0005488 binding; GO:0003676 nucleic acid bind…				IPR011991; IPR011545; IPR004179; IPR014001; IPR027417; IPR001650;	Winged helix-turn-helix DNA-binding domain; DEAD/DEAH box helicase domain; Sec63 domain; Helicase superfamily 1/2, ATP-binding domain; P-loop containing nucleoside triphosphate hydrolase; Helicase, C-terminal;	A	KOG0951	RNA helicase BRR2, DEAD-box superfamily
F1SPF3	741	K	DNA helicase	MCM2	1	1.6567e-05	113.67	LNQMDQDK(1)VAK	2	3.639	1	nucleus	GO:0044085 cellular component biogenesis; GO:0006268 DNA unwinding involved in DNA replication; GO:0032392 DNA geometric change; GO:0044699 single-organism process; GO:0009058 biosynthetic process; GO:0071345 cellular response to cytokine stimulus; GO:0044237 cellular metabolic process; GO:0008152 metabolic process; GO:0006334 nucleosome assembly; GO:0022607 cellular component assembly; GO:006500…	GO:0000784 nuclear chromosome, telomeric region; GO:0000781 chromosome, telomeric region; GO:0005737 cytoplasm; GO:0032991 macromolecular complex; GO:0044424 intracellular part; GO:0042555 MCM complex; GO:0005623 cell; GO:0044422 organelle part; GO:0044427 chromosomal part; GO:0043228 non-membrane-bounded organelle; GO:0005856 cytoskeleton; GO:0031974 membrane-enclosed lumen; GO:0005654 nucleopla…	GO:1901265 nucleoside phosphate binding; GO:0003690 double-stranded DNA binding; GO:0016817 hydrolase activity, acting on acid anhydrides; GO:0016787 hydrolase activity; GO:0005515 protein binding; GO:1901363 heterocyclic compound binding; GO:0097159 organic cyclic compound binding; GO:0016462 pyrophosphatase activity; GO:0003824 catalytic activity; GO:0032553 ribonucleotide binding; GO:0005488 b…	K02540	MCM2; DNA replication licensing factor MCM2 [EC:3.6.4.12]	ssc03030 DNA replication - Sus scrofa (pig); ssc04110 Cell cycle - Sus scrofa (pig);	IPR012340; IPR001208; IPR033762; IPR027417; IPR027925;	Nucleic acid-binding, OB-fold; MCM domain; MCM OB domain; P-loop containing nucleoside triphosphate hydrolase; MCM N-terminal domain;	L	KOG0477	DNA replication licensing factor, MCM2 component
A0A287B9X9	197	K	Uncharacterized protein	---	1	0.000881954	123.98	EFECK(1)VNNK	2	-0.71888	1	mitochondria			GO:0005515 protein binding; GO:0005488 binding;	K06856	IGH; immunoglobulin heavy chain	ssc05146 Amoebiasis - Sus scrofa (pig); ssc04672 Intestinal immune network for IgA production - Sus scrofa (pig); ssc04151 PI3K-Akt signaling pathway - Sus scrofa (pig); ssc05330 Allograft rejection - Sus scrofa (pig); ssc05320 Autoimmune thyroid disease - Sus scrofa (pig); ssc04666 Fc gamma R-mediated phagocytosis - Sus scrofa (pig); ssc05169 Epstein-Barr virus infection - Sus scrofa (pig); ssc0…	IPR007110; IPR013783; IPR003597;	Immunoglobulin-like domain; Immunoglobulin-like fold; Immunoglobulin C1-set;
A0A287B9X9	201	K	Uncharacterized protein	---	1	3.61993e-05	131.79	VNNK(1)DLPAPITR	2	0.40803	2	mitochondria			GO:0005515 protein binding; GO:0005488 binding;	K06856	IGH; immunoglobulin heavy chain	ssc05146 Amoebiasis - Sus scrofa (pig); ssc04672 Intestinal immune network for IgA production - Sus scrofa (pig); ssc04151 PI3K-Akt signaling pathway - Sus scrofa (pig); ssc05330 Allograft rejection - Sus scrofa (pig); ssc05320 Autoimmune thyroid disease - Sus scrofa (pig); ssc04666 Fc gamma R-mediated phagocytosis - Sus scrofa (pig); ssc05169 Epstein-Barr virus infection - Sus scrofa (pig); ssc0…	IPR007110; IPR013783; IPR003597;	Immunoglobulin-like domain; Immunoglobulin-like fold; Immunoglobulin C1-set;
A0A287B9X9	291	K	Uncharacterized protein	---	1	3.82978e-10	213.31	LAVDK(1)ASWQR	2	0.14618	2	mitochondria			GO:0005515 protein binding; GO:0005488 binding;	K06856	IGH; immunoglobulin heavy chain	ssc05146 Amoebiasis - Sus scrofa (pig); ssc04672 Intestinal immune network for IgA production - Sus scrofa (pig); ssc04151 PI3K-Akt signaling pathway - Sus scrofa (pig); ssc05330 Allograft rejection - Sus scrofa (pig); ssc05320 Autoimmune thyroid disease - Sus scrofa (pig); ssc04666 Fc gamma R-mediated phagocytosis - Sus scrofa (pig); ssc05169 Epstein-Barr virus infection - Sus scrofa (pig); ssc0…	IPR007110; IPR013783; IPR003597;	Immunoglobulin-like domain; Immunoglobulin-like fold; Immunoglobulin C1-set;
A0A287B9X9	192	K	Uncharacterized protein	---	1	0.00747618	116.37	GK(1)EFECK	2	0.31731	1	mitochondria			GO:0005515 protein binding; GO:0005488 binding;	K06856	IGH; immunoglobulin heavy chain	ssc05146 Amoebiasis - Sus scrofa (pig); ssc04672 Intestinal immune network for IgA production - Sus scrofa (pig); ssc04151 PI3K-Akt signaling pathway - Sus scrofa (pig); ssc05330 Allograft rejection - Sus scrofa (pig); ssc05320 Autoimmune thyroid disease - Sus scrofa (pig); ssc04666 Fc gamma R-mediated phagocytosis - Sus scrofa (pig); ssc05169 Epstein-Barr virus infection - Sus scrofa (pig); ssc0…	IPR007110; IPR013783; IPR003597;	Immunoglobulin-like domain; Immunoglobulin-like fold; Immunoglobulin C1-set;
A0A287B9X9	79	K	Uncharacterized protein	---	1	0.000376731	86.873	K(1)CFTCNVNHPATTTK	3	-0.15147	1	mitochondria			GO:0005515 protein binding; GO:0005488 binding;	K06856	IGH; immunoglobulin heavy chain	ssc05146 Amoebiasis - Sus scrofa (pig); ssc04672 Intestinal immune network for IgA production - Sus scrofa (pig); ssc04151 PI3K-Akt signaling pathway - Sus scrofa (pig); ssc05330 Allograft rejection - Sus scrofa (pig); ssc05320 Autoimmune thyroid disease - Sus scrofa (pig); ssc04666 Fc gamma R-mediated phagocytosis - Sus scrofa (pig); ssc05169 Epstein-Barr virus infection - Sus scrofa (pig); ssc0…	IPR007110; IPR013783; IPR003597;	Immunoglobulin-like domain; Immunoglobulin-like fold; Immunoglobulin C1-set;
F1SHL9	261	K	Pyruvate kinase	PKM	1	0.0221307	91.906	VLGEK(1)GK	2	-0.035139	1	cytoplasm	GO:0006757 ATP generation from ADP; GO:0009116 nucleoside metabolic process; GO:0042278 purine nucleoside metabolic process; GO:0006165 nucleoside diphosphate phosphorylation; GO:0046031 ADP metabolic process; GO:0019362 pyridine nucleotide metabolic process; GO:0006096 glycolytic process; GO:0009167 purine ribonucleoside monophosphate metabolic process; GO:0009117 nucleotide metabolic process; G…	GO:0043229 intracellular organelle; GO:0005929 cilium; GO:0044421 extracellular region part; GO:0042995 cell projection; GO:0005737 cytoplasm; GO:0031982 vesicle; GO:0044424 intracellular part; GO:0005829 cytosol; GO:0005623 cell; GO:0005576 extracellular region; GO:0005739 mitochondrion; GO:0031012 extracellular matrix; GO:0043226 organelle; GO:0043231 intracellular membrane-bounded organelle; G…	GO:0000287 magnesium ion binding; GO:0003723 RNA binding; GO:0004743 pyruvate kinase activity; GO:0016773 phosphotransferase activity, alcohol group as acceptor; GO:0044877 macromolecular complex binding; GO:0043167 ion binding; GO:0030955 potassium ion binding; GO:0005515 protein binding; GO:0003823 antigen binding; GO:1901363 heterocyclic compound binding; GO:0097159 organic cyclic compound bin…	K00873	PK; pyruvate kinase [EC:2.7.1.40]	ssc00620 Pyruvate metabolism - Sus scrofa (pig); ssc05230 Central carbon metabolism in cancer - Sus scrofa (pig); ssc00230 Purine metabolism - Sus scrofa (pig); ssc04922 Glucagon signaling pathway - Sus scrofa (pig); ssc04930 Type II diabetes mellitus - Sus scrofa (pig); ssc05165 Human papillomavirus infection - Sus scrofa (pig); ssc00010 Glycolysis / Gluconeogenesis - Sus scrofa (pig); ssc05203 …	IPR015794; IPR011037; IPR015813; IPR015806; IPR015795; IPR015793;	Pyruvate kinase, alpha/beta; Pyruvate kinase-like, insert domain; Pyruvate/Phosphoenolpyruvate kinase-like domain; Pyruvate kinase, beta-barrel insert domain; Pyruvate kinase, C-terminal; Pyruvate kinase, barrel;	G	KOG2323	Pyruvate kinase
F1SHL9	3	K	Pyruvate kinase	PKM	1	6.73904e-14	124.03	PK(1)PHSDAGTAFIQTQQLHAAMADTFLEHMCR	5	0.59209	1	cytoplasm	GO:0006757 ATP generation from ADP; GO:0009116 nucleoside metabolic process; GO:0042278 purine nucleoside metabolic process; GO:0006165 nucleoside diphosphate phosphorylation; GO:0046031 ADP metabolic process; GO:0019362 pyridine nucleotide metabolic process; GO:0006096 glycolytic process; GO:0009167 purine ribonucleoside monophosphate metabolic process; GO:0009117 nucleotide metabolic process; G…	GO:0043229 intracellular organelle; GO:0005929 cilium; GO:0044421 extracellular region part; GO:0042995 cell projection; GO:0005737 cytoplasm; GO:0031982 vesicle; GO:0044424 intracellular part; GO:0005829 cytosol; GO:0005623 cell; GO:0005576 extracellular region; GO:0005739 mitochondrion; GO:0031012 extracellular matrix; GO:0043226 organelle; GO:0043231 intracellular membrane-bounded organelle; G…	GO:0000287 magnesium ion binding; GO:0003723 RNA binding; GO:0004743 pyruvate kinase activity; GO:0016773 phosphotransferase activity, alcohol group as acceptor; GO:0044877 macromolecular complex binding; GO:0043167 ion binding; GO:0030955 potassium ion binding; GO:0005515 protein binding; GO:0003823 antigen binding; GO:1901363 heterocyclic compound binding; GO:0097159 organic cyclic compound bin…	K00873	PK; pyruvate kinase [EC:2.7.1.40]	ssc00620 Pyruvate metabolism - Sus scrofa (pig); ssc05230 Central carbon metabolism in cancer - Sus scrofa (pig); ssc00230 Purine metabolism - Sus scrofa (pig); ssc04922 Glucagon signaling pathway - Sus scrofa (pig); ssc04930 Type II diabetes mellitus - Sus scrofa (pig); ssc05165 Human papillomavirus infection - Sus scrofa (pig); ssc00010 Glycolysis / Gluconeogenesis - Sus scrofa (pig); ssc05203 …	IPR015794; IPR011037; IPR015813; IPR015806; IPR015795; IPR015793;	Pyruvate kinase, alpha/beta; Pyruvate kinase-like, insert domain; Pyruvate/Phosphoenolpyruvate kinase-like domain; Pyruvate kinase, beta-barrel insert domain; Pyruvate kinase, C-terminal; Pyruvate kinase, barrel;	G	KOG2323	Pyruvate kinase
F1SHL9	206	K	Pyruvate kinase	PKM	1	2.52941e-11	140.28	GPDFLVTEVENGGFLGSK(1)K	3	0.4477	1	cytoplasm	GO:0006757 ATP generation from ADP; GO:0009116 nucleoside metabolic process; GO:0042278 purine nucleoside metabolic process; GO:0006165 nucleoside diphosphate phosphorylation; GO:0046031 ADP metabolic process; GO:0019362 pyridine nucleotide metabolic process; GO:0006096 glycolytic process; GO:0009167 purine ribonucleoside monophosphate metabolic process; GO:0009117 nucleotide metabolic process; G…	GO:0043229 intracellular organelle; GO:0005929 cilium; GO:0044421 extracellular region part; GO:0042995 cell projection; GO:0005737 cytoplasm; GO:0031982 vesicle; GO:0044424 intracellular part; GO:0005829 cytosol; GO:0005623 cell; GO:0005576 extracellular region; GO:0005739 mitochondrion; GO:0031012 extracellular matrix; GO:0043226 organelle; GO:0043231 intracellular membrane-bounded organelle; G…	GO:0000287 magnesium ion binding; GO:0003723 RNA binding; GO:0004743 pyruvate kinase activity; GO:0016773 phosphotransferase activity, alcohol group as acceptor; GO:0044877 macromolecular complex binding; GO:0043167 ion binding; GO:0030955 potassium ion binding; GO:0005515 protein binding; GO:0003823 antigen binding; GO:1901363 heterocyclic compound binding; GO:0097159 organic cyclic compound bin…	K00873	PK; pyruvate kinase [EC:2.7.1.40]	ssc00620 Pyruvate metabolism - Sus scrofa (pig); ssc05230 Central carbon metabolism in cancer - Sus scrofa (pig); ssc00230 Purine metabolism - Sus scrofa (pig); ssc04922 Glucagon signaling pathway - Sus scrofa (pig); ssc04930 Type II diabetes mellitus - Sus scrofa (pig); ssc05165 Human papillomavirus infection - Sus scrofa (pig); ssc00010 Glycolysis / Gluconeogenesis - Sus scrofa (pig); ssc05203 …	IPR015794; IPR011037; IPR015813; IPR015806; IPR015795; IPR015793;	Pyruvate kinase, alpha/beta; Pyruvate kinase-like, insert domain; Pyruvate/Phosphoenolpyruvate kinase-like domain; Pyruvate kinase, beta-barrel insert domain; Pyruvate kinase, C-terminal; Pyruvate kinase, barrel;	G	KOG2323	Pyruvate kinase
F1SHL9	266	K	Pyruvate kinase	PKM	1	0.0447605	73.665	NIK(1)IISK	2	0.27001	1	cytoplasm	GO:0006757 ATP generation from ADP; GO:0009116 nucleoside metabolic process; GO:0042278 purine nucleoside metabolic process; GO:0006165 nucleoside diphosphate phosphorylation; GO:0046031 ADP metabolic process; GO:0019362 pyridine nucleotide metabolic process; GO:0006096 glycolytic process; GO:0009167 purine ribonucleoside monophosphate metabolic process; GO:0009117 nucleotide metabolic process; G…	GO:0043229 intracellular organelle; GO:0005929 cilium; GO:0044421 extracellular region part; GO:0042995 cell projection; GO:0005737 cytoplasm; GO:0031982 vesicle; GO:0044424 intracellular part; GO:0005829 cytosol; GO:0005623 cell; GO:0005576 extracellular region; GO:0005739 mitochondrion; GO:0031012 extracellular matrix; GO:0043226 organelle; GO:0043231 intracellular membrane-bounded organelle; G…	GO:0000287 magnesium ion binding; GO:0003723 RNA binding; GO:0004743 pyruvate kinase activity; GO:0016773 phosphotransferase activity, alcohol group as acceptor; GO:0044877 macromolecular complex binding; GO:0043167 ion binding; GO:0030955 potassium ion binding; GO:0005515 protein binding; GO:0003823 antigen binding; GO:1901363 heterocyclic compound binding; GO:0097159 organic cyclic compound bin…	K00873	PK; pyruvate kinase [EC:2.7.1.40]	ssc00620 Pyruvate metabolism - Sus scrofa (pig); ssc05230 Central carbon metabolism in cancer - Sus scrofa (pig); ssc00230 Purine metabolism - Sus scrofa (pig); ssc04922 Glucagon signaling pathway - Sus scrofa (pig); ssc04930 Type II diabetes mellitus - Sus scrofa (pig); ssc05165 Human papillomavirus infection - Sus scrofa (pig); ssc00010 Glycolysis / Gluconeogenesis - Sus scrofa (pig); ssc05203 …	IPR015794; IPR011037; IPR015813; IPR015806; IPR015795; IPR015793;	Pyruvate kinase, alpha/beta; Pyruvate kinase-like, insert domain; Pyruvate/Phosphoenolpyruvate kinase-like domain; Pyruvate kinase, beta-barrel insert domain; Pyruvate kinase, C-terminal; Pyruvate kinase, barrel;	G	KOG2323	Pyruvate kinase
F1SHL9	305	K	Pyruvate kinase	PKM	1	2.73717e-07	124.25	GDLGIEIPAEK(1)VFLAQK	2	-0.20977	2	cytoplasm	GO:0006757 ATP generation from ADP; GO:0009116 nucleoside metabolic process; GO:0042278 purine nucleoside metabolic process; GO:0006165 nucleoside diphosphate phosphorylation; GO:0046031 ADP metabolic process; GO:0019362 pyridine nucleotide metabolic process; GO:0006096 glycolytic process; GO:0009167 purine ribonucleoside monophosphate metabolic process; GO:0009117 nucleotide metabolic process; G…	GO:0043229 intracellular organelle; GO:0005929 cilium; GO:0044421 extracellular region part; GO:0042995 cell projection; GO:0005737 cytoplasm; GO:0031982 vesicle; GO:0044424 intracellular part; GO:0005829 cytosol; GO:0005623 cell; GO:0005576 extracellular region; GO:0005739 mitochondrion; GO:0031012 extracellular matrix; GO:0043226 organelle; GO:0043231 intracellular membrane-bounded organelle; G…	GO:0000287 magnesium ion binding; GO:0003723 RNA binding; GO:0004743 pyruvate kinase activity; GO:0016773 phosphotransferase activity, alcohol group as acceptor; GO:0044877 macromolecular complex binding; GO:0043167 ion binding; GO:0030955 potassium ion binding; GO:0005515 protein binding; GO:0003823 antigen binding; GO:1901363 heterocyclic compound binding; GO:0097159 organic cyclic compound bin…	K00873	PK; pyruvate kinase [EC:2.7.1.40]	ssc00620 Pyruvate metabolism - Sus scrofa (pig); ssc05230 Central carbon metabolism in cancer - Sus scrofa (pig); ssc00230 Purine metabolism - Sus scrofa (pig); ssc04922 Glucagon signaling pathway - Sus scrofa (pig); ssc04930 Type II diabetes mellitus - Sus scrofa (pig); ssc05165 Human papillomavirus infection - Sus scrofa (pig); ssc00010 Glycolysis / Gluconeogenesis - Sus scrofa (pig); ssc05203 …	IPR015794; IPR011037; IPR015813; IPR015806; IPR015795; IPR015793;	Pyruvate kinase, alpha/beta; Pyruvate kinase-like, insert domain; Pyruvate/Phosphoenolpyruvate kinase-like domain; Pyruvate kinase, beta-barrel insert domain; Pyruvate kinase, C-terminal; Pyruvate kinase, barrel;	G	KOG2323	Pyruvate kinase
F1SHL9	115	K	Pyruvate kinase	PKM	1	6.15972e-13	196.5	PVAVALDTK(1)GPEIR	2	-0.565	2	cytoplasm	GO:0006757 ATP generation from ADP; GO:0009116 nucleoside metabolic process; GO:0042278 purine nucleoside metabolic process; GO:0006165 nucleoside diphosphate phosphorylation; GO:0046031 ADP metabolic process; GO:0019362 pyridine nucleotide metabolic process; GO:0006096 glycolytic process; GO:0009167 purine ribonucleoside monophosphate metabolic process; GO:0009117 nucleotide metabolic process; G…	GO:0043229 intracellular organelle; GO:0005929 cilium; GO:0044421 extracellular region part; GO:0042995 cell projection; GO:0005737 cytoplasm; GO:0031982 vesicle; GO:0044424 intracellular part; GO:0005829 cytosol; GO:0005623 cell; GO:0005576 extracellular region; GO:0005739 mitochondrion; GO:0031012 extracellular matrix; GO:0043226 organelle; GO:0043231 intracellular membrane-bounded organelle; G…	GO:0000287 magnesium ion binding; GO:0003723 RNA binding; GO:0004743 pyruvate kinase activity; GO:0016773 phosphotransferase activity, alcohol group as acceptor; GO:0044877 macromolecular complex binding; GO:0043167 ion binding; GO:0030955 potassium ion binding; GO:0005515 protein binding; GO:0003823 antigen binding; GO:1901363 heterocyclic compound binding; GO:0097159 organic cyclic compound bin…	K00873	PK; pyruvate kinase [EC:2.7.1.40]	ssc00620 Pyruvate metabolism - Sus scrofa (pig); ssc05230 Central carbon metabolism in cancer - Sus scrofa (pig); ssc00230 Purine metabolism - Sus scrofa (pig); ssc04922 Glucagon signaling pathway - Sus scrofa (pig); ssc04930 Type II diabetes mellitus - Sus scrofa (pig); ssc05165 Human papillomavirus infection - Sus scrofa (pig); ssc00010 Glycolysis / Gluconeogenesis - Sus scrofa (pig); ssc05203 …	IPR015794; IPR011037; IPR015813; IPR015806; IPR015795; IPR015793;	Pyruvate kinase, alpha/beta; Pyruvate kinase-like, insert domain; Pyruvate/Phosphoenolpyruvate kinase-like domain; Pyruvate kinase, beta-barrel insert domain; Pyruvate kinase, C-terminal; Pyruvate kinase, barrel;	G	KOG2323	Pyruvate kinase
F1SHL9	166	K	Pyruvate kinase	PKM	1	0.00128295	97.749	NICK(1)VVDVGSK	2	0.45377	2	cytoplasm	GO:0006757 ATP generation from ADP; GO:0009116 nucleoside metabolic process; GO:0042278 purine nucleoside metabolic process; GO:0006165 nucleoside diphosphate phosphorylation; GO:0046031 ADP metabolic process; GO:0019362 pyridine nucleotide metabolic process; GO:0006096 glycolytic process; GO:0009167 purine ribonucleoside monophosphate metabolic process; GO:0009117 nucleotide metabolic process; G…	GO:0043229 intracellular organelle; GO:0005929 cilium; GO:0044421 extracellular region part; GO:0042995 cell projection; GO:0005737 cytoplasm; GO:0031982 vesicle; GO:0044424 intracellular part; GO:0005829 cytosol; GO:0005623 cell; GO:0005576 extracellular region; GO:0005739 mitochondrion; GO:0031012 extracellular matrix; GO:0043226 organelle; GO:0043231 intracellular membrane-bounded organelle; G…	GO:0000287 magnesium ion binding; GO:0003723 RNA binding; GO:0004743 pyruvate kinase activity; GO:0016773 phosphotransferase activity, alcohol group as acceptor; GO:0044877 macromolecular complex binding; GO:0043167 ion binding; GO:0030955 potassium ion binding; GO:0005515 protein binding; GO:0003823 antigen binding; GO:1901363 heterocyclic compound binding; GO:0097159 organic cyclic compound bin…	K00873	PK; pyruvate kinase [EC:2.7.1.40]	ssc00620 Pyruvate metabolism - Sus scrofa (pig); ssc05230 Central carbon metabolism in cancer - Sus scrofa (pig); ssc00230 Purine metabolism - Sus scrofa (pig); ssc04922 Glucagon signaling pathway - Sus scrofa (pig); ssc04930 Type II diabetes mellitus - Sus scrofa (pig); ssc05165 Human papillomavirus infection - Sus scrofa (pig); ssc00010 Glycolysis / Gluconeogenesis - Sus scrofa (pig); ssc05203 …	IPR015794; IPR011037; IPR015813; IPR015806; IPR015795; IPR015793;	Pyruvate kinase, alpha/beta; Pyruvate kinase-like, insert domain; Pyruvate/Phosphoenolpyruvate kinase-like domain; Pyruvate kinase, beta-barrel insert domain; Pyruvate kinase, C-terminal; Pyruvate kinase, barrel;	G	KOG2323	Pyruvate kinase
F1SHL9	498	K	Pyruvate kinase	PKM	1	6.34693e-07	174.98	VNLAMNVGK(1)AR	2	0.064197	3	cytoplasm	GO:0006757 ATP generation from ADP; GO:0009116 nucleoside metabolic process; GO:0042278 purine nucleoside metabolic process; GO:0006165 nucleoside diphosphate phosphorylation; GO:0046031 ADP metabolic process; GO:0019362 pyridine nucleotide metabolic process; GO:0006096 glycolytic process; GO:0009167 purine ribonucleoside monophosphate metabolic process; GO:0009117 nucleotide metabolic process; G…	GO:0043229 intracellular organelle; GO:0005929 cilium; GO:0044421 extracellular region part; GO:0042995 cell projection; GO:0005737 cytoplasm; GO:0031982 vesicle; GO:0044424 intracellular part; GO:0005829 cytosol; GO:0005623 cell; GO:0005576 extracellular region; GO:0005739 mitochondrion; GO:0031012 extracellular matrix; GO:0043226 organelle; GO:0043231 intracellular membrane-bounded organelle; G…	GO:0000287 magnesium ion binding; GO:0003723 RNA binding; GO:0004743 pyruvate kinase activity; GO:0016773 phosphotransferase activity, alcohol group as acceptor; GO:0044877 macromolecular complex binding; GO:0043167 ion binding; GO:0030955 potassium ion binding; GO:0005515 protein binding; GO:0003823 antigen binding; GO:1901363 heterocyclic compound binding; GO:0097159 organic cyclic compound bin…	K00873	PK; pyruvate kinase [EC:2.7.1.40]	ssc00620 Pyruvate metabolism - Sus scrofa (pig); ssc05230 Central carbon metabolism in cancer - Sus scrofa (pig); ssc00230 Purine metabolism - Sus scrofa (pig); ssc04922 Glucagon signaling pathway - Sus scrofa (pig); ssc04930 Type II diabetes mellitus - Sus scrofa (pig); ssc05165 Human papillomavirus infection - Sus scrofa (pig); ssc00010 Glycolysis / Gluconeogenesis - Sus scrofa (pig); ssc05203 …	IPR015794; IPR011037; IPR015813; IPR015806; IPR015795; IPR015793;	Pyruvate kinase, alpha/beta; Pyruvate kinase-like, insert domain; Pyruvate/Phosphoenolpyruvate kinase-like domain; Pyruvate kinase, beta-barrel insert domain; Pyruvate kinase, C-terminal; Pyruvate kinase, barrel;	G	KOG2323	Pyruvate kinase
F1SHL9	186	K	Pyruvate kinase	PKM	1	1.03987e-07	140.33	VYVDDGLISLLVK(1)QK	2	-0.3982	2	cytoplasm	GO:0006757 ATP generation from ADP; GO:0009116 nucleoside metabolic process; GO:0042278 purine nucleoside metabolic process; GO:0006165 nucleoside diphosphate phosphorylation; GO:0046031 ADP metabolic process; GO:0019362 pyridine nucleotide metabolic process; GO:0006096 glycolytic process; GO:0009167 purine ribonucleoside monophosphate metabolic process; GO:0009117 nucleotide metabolic process; G…	GO:0043229 intracellular organelle; GO:0005929 cilium; GO:0044421 extracellular region part; GO:0042995 cell projection; GO:0005737 cytoplasm; GO:0031982 vesicle; GO:0044424 intracellular part; GO:0005829 cytosol; GO:0005623 cell; GO:0005576 extracellular region; GO:0005739 mitochondrion; GO:0031012 extracellular matrix; GO:0043226 organelle; GO:0043231 intracellular membrane-bounded organelle; G…	GO:0000287 magnesium ion binding; GO:0003723 RNA binding; GO:0004743 pyruvate kinase activity; GO:0016773 phosphotransferase activity, alcohol group as acceptor; GO:0044877 macromolecular complex binding; GO:0043167 ion binding; GO:0030955 potassium ion binding; GO:0005515 protein binding; GO:0003823 antigen binding; GO:1901363 heterocyclic compound binding; GO:0097159 organic cyclic compound bin…	K00873	PK; pyruvate kinase [EC:2.7.1.40]	ssc00620 Pyruvate metabolism - Sus scrofa (pig); ssc05230 Central carbon metabolism in cancer - Sus scrofa (pig); ssc00230 Purine metabolism - Sus scrofa (pig); ssc04922 Glucagon signaling pathway - Sus scrofa (pig); ssc04930 Type II diabetes mellitus - Sus scrofa (pig); ssc05165 Human papillomavirus infection - Sus scrofa (pig); ssc00010 Glycolysis / Gluconeogenesis - Sus scrofa (pig); ssc05203 …	IPR015794; IPR011037; IPR015813; IPR015806; IPR015795; IPR015793;	Pyruvate kinase, alpha/beta; Pyruvate kinase-like, insert domain; Pyruvate/Phosphoenolpyruvate kinase-like domain; Pyruvate kinase, beta-barrel insert domain; Pyruvate kinase, C-terminal; Pyruvate kinase, barrel;	G	KOG2323	Pyruvate kinase
F1SHL9	433	K	Pyruvate kinase	PKM	1	0.00623731	66.568	CCSGAIIVLTK(1)SGR	2	-0.77787	1	cytoplasm	GO:0006757 ATP generation from ADP; GO:0009116 nucleoside metabolic process; GO:0042278 purine nucleoside metabolic process; GO:0006165 nucleoside diphosphate phosphorylation; GO:0046031 ADP metabolic process; GO:0019362 pyridine nucleotide metabolic process; GO:0006096 glycolytic process; GO:0009167 purine ribonucleoside monophosphate metabolic process; GO:0009117 nucleotide metabolic process; G…	GO:0043229 intracellular organelle; GO:0005929 cilium; GO:0044421 extracellular region part; GO:0042995 cell projection; GO:0005737 cytoplasm; GO:0031982 vesicle; GO:0044424 intracellular part; GO:0005829 cytosol; GO:0005623 cell; GO:0005576 extracellular region; GO:0005739 mitochondrion; GO:0031012 extracellular matrix; GO:0043226 organelle; GO:0043231 intracellular membrane-bounded organelle; G…	GO:0000287 magnesium ion binding; GO:0003723 RNA binding; GO:0004743 pyruvate kinase activity; GO:0016773 phosphotransferase activity, alcohol group as acceptor; GO:0044877 macromolecular complex binding; GO:0043167 ion binding; GO:0030955 potassium ion binding; GO:0005515 protein binding; GO:0003823 antigen binding; GO:1901363 heterocyclic compound binding; GO:0097159 organic cyclic compound bin…	K00873	PK; pyruvate kinase [EC:2.7.1.40]	ssc00620 Pyruvate metabolism - Sus scrofa (pig); ssc05230 Central carbon metabolism in cancer - Sus scrofa (pig); ssc00230 Purine metabolism - Sus scrofa (pig); ssc04922 Glucagon signaling pathway - Sus scrofa (pig); ssc04930 Type II diabetes mellitus - Sus scrofa (pig); ssc05165 Human papillomavirus infection - Sus scrofa (pig); ssc00010 Glycolysis / Gluconeogenesis - Sus scrofa (pig); ssc05203 …	IPR015794; IPR011037; IPR015813; IPR015806; IPR015795; IPR015793;	Pyruvate kinase, alpha/beta; Pyruvate kinase-like, insert domain; Pyruvate/Phosphoenolpyruvate kinase-like domain; Pyruvate kinase, beta-barrel insert domain; Pyruvate kinase, C-terminal; Pyruvate kinase, barrel;	G	KOG2323	Pyruvate kinase
F1SHL9	89	K	Pyruvate kinase	PKM	1	1.98762e-11	142.43	LNFSHGTHEYHAETIK(1)NVR	5	0.18023	4	cytoplasm	GO:0006757 ATP generation from ADP; GO:0009116 nucleoside metabolic process; GO:0042278 purine nucleoside metabolic process; GO:0006165 nucleoside diphosphate phosphorylation; GO:0046031 ADP metabolic process; GO:0019362 pyridine nucleotide metabolic process; GO:0006096 glycolytic process; GO:0009167 purine ribonucleoside monophosphate metabolic process; GO:0009117 nucleotide metabolic process; G…	GO:0043229 intracellular organelle; GO:0005929 cilium; GO:0044421 extracellular region part; GO:0042995 cell projection; GO:0005737 cytoplasm; GO:0031982 vesicle; GO:0044424 intracellular part; GO:0005829 cytosol; GO:0005623 cell; GO:0005576 extracellular region; GO:0005739 mitochondrion; GO:0031012 extracellular matrix; GO:0043226 organelle; GO:0043231 intracellular membrane-bounded organelle; G…	GO:0000287 magnesium ion binding; GO:0003723 RNA binding; GO:0004743 pyruvate kinase activity; GO:0016773 phosphotransferase activity, alcohol group as acceptor; GO:0044877 macromolecular complex binding; GO:0043167 ion binding; GO:0030955 potassium ion binding; GO:0005515 protein binding; GO:0003823 antigen binding; GO:1901363 heterocyclic compound binding; GO:0097159 organic cyclic compound bin…	K00873	PK; pyruvate kinase [EC:2.7.1.40]	ssc00620 Pyruvate metabolism - Sus scrofa (pig); ssc05230 Central carbon metabolism in cancer - Sus scrofa (pig); ssc00230 Purine metabolism - Sus scrofa (pig); ssc04922 Glucagon signaling pathway - Sus scrofa (pig); ssc04930 Type II diabetes mellitus - Sus scrofa (pig); ssc05165 Human papillomavirus infection - Sus scrofa (pig); ssc00010 Glycolysis / Gluconeogenesis - Sus scrofa (pig); ssc05203 …	IPR015794; IPR011037; IPR015813; IPR015806; IPR015795; IPR015793;	Pyruvate kinase, alpha/beta; Pyruvate kinase-like, insert domain; Pyruvate/Phosphoenolpyruvate kinase-like domain; Pyruvate kinase, beta-barrel insert domain; Pyruvate kinase, C-terminal; Pyruvate kinase, barrel;	G	KOG2323	Pyruvate kinase
F1SHL9	62	K	Pyruvate kinase	PKM	1	0.000336658	125.75	SVETLK(1)EMIK	2	0.51069	2	cytoplasm	GO:0006757 ATP generation from ADP; GO:0009116 nucleoside metabolic process; GO:0042278 purine nucleoside metabolic process; GO:0006165 nucleoside diphosphate phosphorylation; GO:0046031 ADP metabolic process; GO:0019362 pyridine nucleotide metabolic process; GO:0006096 glycolytic process; GO:0009167 purine ribonucleoside monophosphate metabolic process; GO:0009117 nucleotide metabolic process; G…	GO:0043229 intracellular organelle; GO:0005929 cilium; GO:0044421 extracellular region part; GO:0042995 cell projection; GO:0005737 cytoplasm; GO:0031982 vesicle; GO:0044424 intracellular part; GO:0005829 cytosol; GO:0005623 cell; GO:0005576 extracellular region; GO:0005739 mitochondrion; GO:0031012 extracellular matrix; GO:0043226 organelle; GO:0043231 intracellular membrane-bounded organelle; G…	GO:0000287 magnesium ion binding; GO:0003723 RNA binding; GO:0004743 pyruvate kinase activity; GO:0016773 phosphotransferase activity, alcohol group as acceptor; GO:0044877 macromolecular complex binding; GO:0043167 ion binding; GO:0030955 potassium ion binding; GO:0005515 protein binding; GO:0003823 antigen binding; GO:1901363 heterocyclic compound binding; GO:0097159 organic cyclic compound bin…	K00873	PK; pyruvate kinase [EC:2.7.1.40]	ssc00620 Pyruvate metabolism - Sus scrofa (pig); ssc05230 Central carbon metabolism in cancer - Sus scrofa (pig); ssc00230 Purine metabolism - Sus scrofa (pig); ssc04922 Glucagon signaling pathway - Sus scrofa (pig); ssc04930 Type II diabetes mellitus - Sus scrofa (pig); ssc05165 Human papillomavirus infection - Sus scrofa (pig); ssc00010 Glycolysis / Gluconeogenesis - Sus scrofa (pig); ssc05203 …	IPR015794; IPR011037; IPR015813; IPR015806; IPR015795; IPR015793;	Pyruvate kinase, alpha/beta; Pyruvate kinase-like, insert domain; Pyruvate/Phosphoenolpyruvate kinase-like domain; Pyruvate kinase, beta-barrel insert domain; Pyruvate kinase, C-terminal; Pyruvate kinase, barrel;	G	KOG2323	Pyruvate kinase
F1SHL9	270	K	Pyruvate kinase	PKM	1	2.62509e-06	154.28	IISK(1)IENHEGVR	2	0.19952	2	cytoplasm	GO:0006757 ATP generation from ADP; GO:0009116 nucleoside metabolic process; GO:0042278 purine nucleoside metabolic process; GO:0006165 nucleoside diphosphate phosphorylation; GO:0046031 ADP metabolic process; GO:0019362 pyridine nucleotide metabolic process; GO:0006096 glycolytic process; GO:0009167 purine ribonucleoside monophosphate metabolic process; GO:0009117 nucleotide metabolic process; G…	GO:0043229 intracellular organelle; GO:0005929 cilium; GO:0044421 extracellular region part; GO:0042995 cell projection; GO:0005737 cytoplasm; GO:0031982 vesicle; GO:0044424 intracellular part; GO:0005829 cytosol; GO:0005623 cell; GO:0005576 extracellular region; GO:0005739 mitochondrion; GO:0031012 extracellular matrix; GO:0043226 organelle; GO:0043231 intracellular membrane-bounded organelle; G…	GO:0000287 magnesium ion binding; GO:0003723 RNA binding; GO:0004743 pyruvate kinase activity; GO:0016773 phosphotransferase activity, alcohol group as acceptor; GO:0044877 macromolecular complex binding; GO:0043167 ion binding; GO:0030955 potassium ion binding; GO:0005515 protein binding; GO:0003823 antigen binding; GO:1901363 heterocyclic compound binding; GO:0097159 organic cyclic compound bin…	K00873	PK; pyruvate kinase [EC:2.7.1.40]	ssc00620 Pyruvate metabolism - Sus scrofa (pig); ssc05230 Central carbon metabolism in cancer - Sus scrofa (pig); ssc00230 Purine metabolism - Sus scrofa (pig); ssc04922 Glucagon signaling pathway - Sus scrofa (pig); ssc04930 Type II diabetes mellitus - Sus scrofa (pig); ssc05165 Human papillomavirus infection - Sus scrofa (pig); ssc00010 Glycolysis / Gluconeogenesis - Sus scrofa (pig); ssc05203 …	IPR015794; IPR011037; IPR015813; IPR015806; IPR015795; IPR015793;	Pyruvate kinase, alpha/beta; Pyruvate kinase-like, insert domain; Pyruvate/Phosphoenolpyruvate kinase-like domain; Pyruvate kinase, beta-barrel insert domain; Pyruvate kinase, C-terminal; Pyruvate kinase, barrel;	G	KOG2323	Pyruvate kinase
F1SHL9	247	K	Pyruvate kinase	PKM	1	0.00117405	104.39	K(1)AADVHEVR	3	-0.15716	1	cytoplasm	GO:0006757 ATP generation from ADP; GO:0009116 nucleoside metabolic process; GO:0042278 purine nucleoside metabolic process; GO:0006165 nucleoside diphosphate phosphorylation; GO:0046031 ADP metabolic process; GO:0019362 pyridine nucleotide metabolic process; GO:0006096 glycolytic process; GO:0009167 purine ribonucleoside monophosphate metabolic process; GO:0009117 nucleotide metabolic process; G…	GO:0043229 intracellular organelle; GO:0005929 cilium; GO:0044421 extracellular region part; GO:0042995 cell projection; GO:0005737 cytoplasm; GO:0031982 vesicle; GO:0044424 intracellular part; GO:0005829 cytosol; GO:0005623 cell; GO:0005576 extracellular region; GO:0005739 mitochondrion; GO:0031012 extracellular matrix; GO:0043226 organelle; GO:0043231 intracellular membrane-bounded organelle; G…	GO:0000287 magnesium ion binding; GO:0003723 RNA binding; GO:0004743 pyruvate kinase activity; GO:0016773 phosphotransferase activity, alcohol group as acceptor; GO:0044877 macromolecular complex binding; GO:0043167 ion binding; GO:0030955 potassium ion binding; GO:0005515 protein binding; GO:0003823 antigen binding; GO:1901363 heterocyclic compound binding; GO:0097159 organic cyclic compound bin…	K00873	PK; pyruvate kinase [EC:2.7.1.40]	ssc00620 Pyruvate metabolism - Sus scrofa (pig); ssc05230 Central carbon metabolism in cancer - Sus scrofa (pig); ssc00230 Purine metabolism - Sus scrofa (pig); ssc04922 Glucagon signaling pathway - Sus scrofa (pig); ssc04930 Type II diabetes mellitus - Sus scrofa (pig); ssc05165 Human papillomavirus infection - Sus scrofa (pig); ssc00010 Glycolysis / Gluconeogenesis - Sus scrofa (pig); ssc05203 …	IPR015794; IPR011037; IPR015813; IPR015806; IPR015795; IPR015793;	Pyruvate kinase, alpha/beta; Pyruvate kinase-like, insert domain; Pyruvate/Phosphoenolpyruvate kinase-like domain; Pyruvate kinase, beta-barrel insert domain; Pyruvate kinase, C-terminal; Pyruvate kinase, barrel;	G	KOG2323	Pyruvate kinase
A0A286ZVL5	3	K	Uncharacterized protein	STT3A	1	0.00744673	116.54	TK(1)LGFLR	2	-0.16479	1	plasma membrane	GO:0006486 protein glycosylation; GO:0043413 macromolecule glycosylation; GO:0009101 glycoprotein biosynthetic process; GO:0044763 single-organism cellular process; GO:0044267 cellular protein metabolic process; GO:0009100 glycoprotein metabolic process; GO:0044699 single-organism process; GO:0009058 biosynthetic process; GO:0044238 primary metabolic process; GO:0044237 cellular metabolic process…	GO:0016020 membrane;	GO:0016757 transferase activity, transferring glycosyl groups; GO:0016758 transferase activity, transferring hexosyl groups; GO:0003824 catalytic activity; GO:0016740 transferase activity; GO:0004576 oligosaccharyl transferase activity;						O	KOG2292	Oligosaccharyltransferase, STT3 subunit
A0A287A790	231	K	DEAD-box helicase 6	DDX6	1	0.0100396	120.65	ILDLIK(1)K	2	0.04318	2	nucleus			GO:0005524 ATP binding; GO:1901265 nucleoside phosphate binding; GO:0001882 nucleoside binding; GO:0043167 ion binding; GO:0000166 nucleotide binding; GO:0097159 organic cyclic compound binding; GO:1901363 heterocyclic compound binding; GO:0032549 ribonucleoside binding; GO:0097367 carbohydrate derivative binding; GO:0032553 ribonucleotide binding; GO:0005488 binding; GO:0003676 nucleic acid bind…				IPR011545; IPR014014; IPR027417; IPR014001; IPR001650;	DEAD/DEAH box helicase domain; RNA helicase, DEAD-box type, Q motif; P-loop containing nucleoside triphosphate hydrolase; Helicase superfamily 1/2, ATP-binding domain; Helicase, C-terminal;	A	KOG0326	ATP-dependent RNA helicase
A0A287A790	104	K	DEAD-box helicase 6	DDX6	1	1.1482e-05	159.83	GNEFEDYCLK(1)R	2	1.0591	1	nucleus			GO:0005524 ATP binding; GO:1901265 nucleoside phosphate binding; GO:0001882 nucleoside binding; GO:0043167 ion binding; GO:0000166 nucleotide binding; GO:0097159 organic cyclic compound binding; GO:1901363 heterocyclic compound binding; GO:0032549 ribonucleoside binding; GO:0097367 carbohydrate derivative binding; GO:0032553 ribonucleotide binding; GO:0005488 binding; GO:0003676 nucleic acid bind…				IPR011545; IPR014014; IPR027417; IPR014001; IPR001650;	DEAD/DEAH box helicase domain; RNA helicase, DEAD-box type, Q motif; P-loop containing nucleoside triphosphate hydrolase; Helicase superfamily 1/2, ATP-binding domain; Helicase, C-terminal;	A	KOG0326	ATP-dependent RNA helicase
A0A287A790	162	K	DEAD-box helicase 6	DDX6	1	0.0136535	53.377	K(1)DNIQAMVIVPTR	3	-1.6178	2	nucleus			GO:0005524 ATP binding; GO:1901265 nucleoside phosphate binding; GO:0001882 nucleoside binding; GO:0043167 ion binding; GO:0000166 nucleotide binding; GO:0097159 organic cyclic compound binding; GO:1901363 heterocyclic compound binding; GO:0032549 ribonucleoside binding; GO:0097367 carbohydrate derivative binding; GO:0032553 ribonucleotide binding; GO:0005488 binding; GO:0003676 nucleic acid bind…				IPR011545; IPR014014; IPR027417; IPR014001; IPR001650;	DEAD/DEAH box helicase domain; RNA helicase, DEAD-box type, Q motif; P-loop containing nucleoside triphosphate hydrolase; Helicase superfamily 1/2, ATP-binding domain; Helicase, C-terminal;	A	KOG0326	ATP-dependent RNA helicase
A0A287A790	195	K	DEAD-box helicase 6	DDX6	1	0.00200174	66.826	HMGGAK(1)VMATTGGTNLR	3	0.27898	1	nucleus			GO:0005524 ATP binding; GO:1901265 nucleoside phosphate binding; GO:0001882 nucleoside binding; GO:0043167 ion binding; GO:0000166 nucleotide binding; GO:0097159 organic cyclic compound binding; GO:1901363 heterocyclic compound binding; GO:0032549 ribonucleoside binding; GO:0097367 carbohydrate derivative binding; GO:0032553 ribonucleotide binding; GO:0005488 binding; GO:0003676 nucleic acid bind…				IPR011545; IPR014014; IPR027417; IPR014001; IPR001650;	DEAD/DEAH box helicase domain; RNA helicase, DEAD-box type, Q motif; P-loop containing nucleoside triphosphate hydrolase; Helicase superfamily 1/2, ATP-binding domain; Helicase, C-terminal;	A	KOG0326	ATP-dependent RNA helicase
F1SMV6	124	K	Nucleolin	NCL	1	0.0194531	76.1	ALVATSGK(1)K	2	1.2735	1	nucleus			GO:0097159 organic cyclic compound binding; GO:1901363 heterocyclic compound binding; GO:0003723 RNA binding; GO:1901265 nucleoside phosphate binding; GO:0005488 binding; GO:0003676 nucleic acid binding; GO:0000166 nucleotide binding; GO:0036094 small molecule binding;	K11294			IPR034230; IPR034235; IPR000504; IPR012677; IPR034233; IPR003954; IPR034234;	Nucleolin, RNA recognition motif 1; Nucleolin, RNA recognition motif 4; RNA recognition motif domain; Nucleotide-binding alpha-beta plait domain; Nucleolin, RNA recognition motif 2; RNA recognition motif domain, eukaryote; Nucleolin, RNA recognition motif 3;	AJ	KOG0123	Polyadenylate-binding protein (RRM superfamily)
F1SMV6	659	K	Nucleolin	NCL	1	0.00344836	96.034	VTLDWAK(1)PK	2	-1.0607	2	nucleus			GO:0097159 organic cyclic compound binding; GO:1901363 heterocyclic compound binding; GO:0003723 RNA binding; GO:1901265 nucleoside phosphate binding; GO:0005488 binding; GO:0003676 nucleic acid binding; GO:0000166 nucleotide binding; GO:0036094 small molecule binding;	K11294			IPR034230; IPR034235; IPR000504; IPR012677; IPR034233; IPR003954; IPR034234;	Nucleolin, RNA recognition motif 1; Nucleolin, RNA recognition motif 4; RNA recognition motif domain; Nucleotide-binding alpha-beta plait domain; Nucleolin, RNA recognition motif 2; RNA recognition motif domain, eukaryote; Nucleolin, RNA recognition motif 3;	AJ	KOG0123	Polyadenylate-binding protein (RRM superfamily)
F1SMV6	102	K	Nucleolin	NCL	1	0.0186455	62.035	TVTPAK(1)AVATPGK	2	2.6809	1	nucleus			GO:0097159 organic cyclic compound binding; GO:1901363 heterocyclic compound binding; GO:0003723 RNA binding; GO:1901265 nucleoside phosphate binding; GO:0005488 binding; GO:0003676 nucleic acid binding; GO:0000166 nucleotide binding; GO:0036094 small molecule binding;	K11294			IPR034230; IPR034235; IPR000504; IPR012677; IPR034233; IPR003954; IPR034234;	Nucleolin, RNA recognition motif 1; Nucleolin, RNA recognition motif 4; RNA recognition motif domain; Nucleotide-binding alpha-beta plait domain; Nucleolin, RNA recognition motif 2; RNA recognition motif domain, eukaryote; Nucleolin, RNA recognition motif 3;	AJ	KOG0123	Polyadenylate-binding protein (RRM superfamily)
F1SMV6	227	K	Nucleolin	NCL	1	0.00360223	94.85	APAK(1)AVPVK	2	-0.14674	2	nucleus			GO:0097159 organic cyclic compound binding; GO:1901363 heterocyclic compound binding; GO:0003723 RNA binding; GO:1901265 nucleoside phosphate binding; GO:0005488 binding; GO:0003676 nucleic acid binding; GO:0000166 nucleotide binding; GO:0036094 small molecule binding;	K11294			IPR034230; IPR034235; IPR000504; IPR012677; IPR034233; IPR003954; IPR034234;	Nucleolin, RNA recognition motif 1; Nucleolin, RNA recognition motif 4; RNA recognition motif domain; Nucleotide-binding alpha-beta plait domain; Nucleolin, RNA recognition motif 2; RNA recognition motif domain, eukaryote; Nucleolin, RNA recognition motif 3;	AJ	KOG0123	Polyadenylate-binding protein (RRM superfamily)
F1SMV6	480	K	Nucleolin	NCL	1	1.20449e-14	180.74	SISLYYTGEK(1)GQNQDFR	2	0.036329	1	nucleus			GO:0097159 organic cyclic compound binding; GO:1901363 heterocyclic compound binding; GO:0003723 RNA binding; GO:1901265 nucleoside phosphate binding; GO:0005488 binding; GO:0003676 nucleic acid binding; GO:0000166 nucleotide binding; GO:0036094 small molecule binding;	K11294			IPR034230; IPR034235; IPR000504; IPR012677; IPR034233; IPR003954; IPR034234;	Nucleolin, RNA recognition motif 1; Nucleolin, RNA recognition motif 4; RNA recognition motif domain; Nucleotide-binding alpha-beta plait domain; Nucleolin, RNA recognition motif 2; RNA recognition motif domain, eukaryote; Nucleolin, RNA recognition motif 3;	AJ	KOG0123	Polyadenylate-binding protein (RRM superfamily)
F1SMV6	79	K	Nucleolin	NCL	1	0.00368128	103.55	VAAATPAK(1)K	2	2.2457	1	nucleus			GO:0097159 organic cyclic compound binding; GO:1901363 heterocyclic compound binding; GO:0003723 RNA binding; GO:1901265 nucleoside phosphate binding; GO:0005488 binding; GO:0003676 nucleic acid binding; GO:0000166 nucleotide binding; GO:0036094 small molecule binding;	K11294			IPR034230; IPR034235; IPR000504; IPR012677; IPR034233; IPR003954; IPR034234;	Nucleolin, RNA recognition motif 1; Nucleolin, RNA recognition motif 4; RNA recognition motif domain; Nucleotide-binding alpha-beta plait domain; Nucleolin, RNA recognition motif 2; RNA recognition motif domain, eukaryote; Nucleolin, RNA recognition motif 3;	AJ	KOG0123	Polyadenylate-binding protein (RRM superfamily)
F1SMV6	457	K	Nucleolin	NCL	1	2.04209e-05	134.56	TEADAEK(1)TLEEK	2	0.48064	1	nucleus			GO:0097159 organic cyclic compound binding; GO:1901363 heterocyclic compound binding; GO:0003723 RNA binding; GO:1901265 nucleoside phosphate binding; GO:0005488 binding; GO:0003676 nucleic acid binding; GO:0000166 nucleotide binding; GO:0036094 small molecule binding;	K11294			IPR034230; IPR034235; IPR000504; IPR012677; IPR034233; IPR003954; IPR034234;	Nucleolin, RNA recognition motif 1; Nucleolin, RNA recognition motif 4; RNA recognition motif domain; Nucleotide-binding alpha-beta plait domain; Nucleolin, RNA recognition motif 2; RNA recognition motif domain, eukaryote; Nucleolin, RNA recognition motif 3;	AJ	KOG0123	Polyadenylate-binding protein (RRM superfamily)
F1SMV6	116	K	Nucleolin	NCL	1	0.00174581	82.651	GATPAK(1)ALVATSGK	2	1.4203	2	nucleus			GO:0097159 organic cyclic compound binding; GO:1901363 heterocyclic compound binding; GO:0003723 RNA binding; GO:1901265 nucleoside phosphate binding; GO:0005488 binding; GO:0003676 nucleic acid binding; GO:0000166 nucleotide binding; GO:0036094 small molecule binding;	K11294			IPR034230; IPR034235; IPR000504; IPR012677; IPR034233; IPR003954; IPR034234;	Nucleolin, RNA recognition motif 1; Nucleolin, RNA recognition motif 4; RNA recognition motif domain; Nucleotide-binding alpha-beta plait domain; Nucleolin, RNA recognition motif 2; RNA recognition motif domain, eukaryote; Nucleolin, RNA recognition motif 3;	AJ	KOG0123	Polyadenylate-binding protein (RRM superfamily)
F1SMV6	416	K	Nucleolin	NCL	1	3.29831e-06	153.54	NLPYK(1)VTQDELK	2	0.075052	2	nucleus			GO:0097159 organic cyclic compound binding; GO:1901363 heterocyclic compound binding; GO:0003723 RNA binding; GO:1901265 nucleoside phosphate binding; GO:0005488 binding; GO:0003676 nucleic acid binding; GO:0000166 nucleotide binding; GO:0036094 small molecule binding;	K11294			IPR034230; IPR034235; IPR000504; IPR012677; IPR034233; IPR003954; IPR034234;	Nucleolin, RNA recognition motif 1; Nucleolin, RNA recognition motif 4; RNA recognition motif domain; Nucleotide-binding alpha-beta plait domain; Nucleolin, RNA recognition motif 2; RNA recognition motif domain, eukaryote; Nucleolin, RNA recognition motif 3;	AJ	KOG0123	Polyadenylate-binding protein (RRM superfamily)
F1SMV6	526	K	Nucleolin	NCL	1	4.84936e-05	117.86	ATFIK(1)VPQNQNGK	2	0.20653	2	nucleus			GO:0097159 organic cyclic compound binding; GO:1901363 heterocyclic compound binding; GO:0003723 RNA binding; GO:1901265 nucleoside phosphate binding; GO:0005488 binding; GO:0003676 nucleic acid binding; GO:0000166 nucleotide binding; GO:0036094 small molecule binding;	K11294			IPR034230; IPR034235; IPR000504; IPR012677; IPR034233; IPR003954; IPR034234;	Nucleolin, RNA recognition motif 1; Nucleolin, RNA recognition motif 4; RNA recognition motif domain; Nucleotide-binding alpha-beta plait domain; Nucleolin, RNA recognition motif 2; RNA recognition motif domain, eukaryote; Nucleolin, RNA recognition motif 3;	AJ	KOG0123	Polyadenylate-binding protein (RRM superfamily)
F1SMV6	637	K	Nucleolin	NCL	1	5.27514e-07	125.5	GFGFVDFNSEEDAK(1)AAK	2	0.54387	1	nucleus			GO:0097159 organic cyclic compound binding; GO:1901363 heterocyclic compound binding; GO:0003723 RNA binding; GO:1901265 nucleoside phosphate binding; GO:0005488 binding; GO:0003676 nucleic acid binding; GO:0000166 nucleotide binding; GO:0036094 small molecule binding;	K11294			IPR034230; IPR034235; IPR000504; IPR012677; IPR034233; IPR003954; IPR034234;	Nucleolin, RNA recognition motif 1; Nucleolin, RNA recognition motif 4; RNA recognition motif domain; Nucleotide-binding alpha-beta plait domain; Nucleolin, RNA recognition motif 2; RNA recognition motif domain, eukaryote; Nucleolin, RNA recognition motif 3;	AJ	KOG0123	Polyadenylate-binding protein (RRM superfamily)
F1SMV6	96	K	Nucleolin	NCL	1	0.0301413	101.41	K(1)TVTPAK	2	1.3709	1	nucleus			GO:0097159 organic cyclic compound binding; GO:1901363 heterocyclic compound binding; GO:0003723 RNA binding; GO:1901265 nucleoside phosphate binding; GO:0005488 binding; GO:0003676 nucleic acid binding; GO:0000166 nucleotide binding; GO:0036094 small molecule binding;	K11294			IPR034230; IPR034235; IPR000504; IPR012677; IPR034233; IPR003954; IPR034234;	Nucleolin, RNA recognition motif 1; Nucleolin, RNA recognition motif 4; RNA recognition motif domain; Nucleotide-binding alpha-beta plait domain; Nucleolin, RNA recognition motif 2; RNA recognition motif domain, eukaryote; Nucleolin, RNA recognition motif 3;	AJ	KOG0123	Polyadenylate-binding protein (RRM superfamily)
F1SMV6	640	K	Nucleolin	NCL	1	0.0131513	60.489	AAK(1)EAMEDGEIDGNK	2	1.1961	1	nucleus			GO:0097159 organic cyclic compound binding; GO:1901363 heterocyclic compound binding; GO:0003723 RNA binding; GO:1901265 nucleoside phosphate binding; GO:0005488 binding; GO:0003676 nucleic acid binding; GO:0000166 nucleotide binding; GO:0036094 small molecule binding;	K11294			IPR034230; IPR034235; IPR000504; IPR012677; IPR034233; IPR003954; IPR034234;	Nucleolin, RNA recognition motif 1; Nucleolin, RNA recognition motif 4; RNA recognition motif domain; Nucleotide-binding alpha-beta plait domain; Nucleolin, RNA recognition motif 2; RNA recognition motif domain, eukaryote; Nucleolin, RNA recognition motif 3;	AJ	KOG0123	Polyadenylate-binding protein (RRM superfamily)
F1SMV6	437	K	Nucleolin	NCL	1	0.0174299	98.418	LVSK(1)DGK	2	1.3091	1	nucleus			GO:0097159 organic cyclic compound binding; GO:1901363 heterocyclic compound binding; GO:0003723 RNA binding; GO:1901265 nucleoside phosphate binding; GO:0005488 binding; GO:0003676 nucleic acid binding; GO:0000166 nucleotide binding; GO:0036094 small molecule binding;	K11294			IPR034230; IPR034235; IPR000504; IPR012677; IPR034233; IPR003954; IPR034234;	Nucleolin, RNA recognition motif 1; Nucleolin, RNA recognition motif 4; RNA recognition motif domain; Nucleotide-binding alpha-beta plait domain; Nucleolin, RNA recognition motif 2; RNA recognition motif domain, eukaryote; Nucleolin, RNA recognition motif 3;	AJ	KOG0123	Polyadenylate-binding protein (RRM superfamily)
F1SMV6	590	K	Nucleolin	NCL	1	3.11468e-09	147.83	TLFVK(1)GLSEETTEETLK	2	0.82646	1	nucleus			GO:0097159 organic cyclic compound binding; GO:1901363 heterocyclic compound binding; GO:0003723 RNA binding; GO:1901265 nucleoside phosphate binding; GO:0005488 binding; GO:0003676 nucleic acid binding; GO:0000166 nucleotide binding; GO:0036094 small molecule binding;	K11294			IPR034230; IPR034235; IPR000504; IPR012677; IPR034233; IPR003954; IPR034234;	Nucleolin, RNA recognition motif 1; Nucleolin, RNA recognition motif 4; RNA recognition motif domain; Nucleotide-binding alpha-beta plait domain; Nucleolin, RNA recognition motif 2; RNA recognition motif domain, eukaryote; Nucleolin, RNA recognition motif 3;	AJ	KOG0123	Polyadenylate-binding protein (RRM superfamily)
F1SMV6	442	K	Nucleolin	NCL	1	0.0171756	68.536	SK(1)GIAYIEFK	2	-4.1316	1	nucleus			GO:0097159 organic cyclic compound binding; GO:1901363 heterocyclic compound binding; GO:0003723 RNA binding; GO:1901265 nucleoside phosphate binding; GO:0005488 binding; GO:0003676 nucleic acid binding; GO:0000166 nucleotide binding; GO:0036094 small molecule binding;	K11294			IPR034230; IPR034235; IPR000504; IPR012677; IPR034233; IPR003954; IPR034234;	Nucleolin, RNA recognition motif 1; Nucleolin, RNA recognition motif 4; RNA recognition motif domain; Nucleotide-binding alpha-beta plait domain; Nucleolin, RNA recognition motif 2; RNA recognition motif domain, eukaryote; Nucleolin, RNA recognition motif 3;	AJ	KOG0123	Polyadenylate-binding protein (RRM superfamily)
F1SMV6	558	K	Nucleolin	NCL	1	0.000522177	146.23	EALNSCNK(1)R	2	-1.6856	1	nucleus			GO:0097159 organic cyclic compound binding; GO:1901363 heterocyclic compound binding; GO:0003723 RNA binding; GO:1901265 nucleoside phosphate binding; GO:0005488 binding; GO:0003676 nucleic acid binding; GO:0000166 nucleotide binding; GO:0036094 small molecule binding;	K11294			IPR034230; IPR034235; IPR000504; IPR012677; IPR034233; IPR003954; IPR034234;	Nucleolin, RNA recognition motif 1; Nucleolin, RNA recognition motif 4; RNA recognition motif domain; Nucleotide-binding alpha-beta plait domain; Nucleolin, RNA recognition motif 2; RNA recognition motif domain, eukaryote; Nucleolin, RNA recognition motif 3;	AJ	KOG0123	Polyadenylate-binding protein (RRM superfamily)
F1SMV6	361	K	Nucleolin	NCL	1	0.00062028	90.453	K(1)FGYVDFESAEDLEK	2	1.5796	1	nucleus			GO:0097159 organic cyclic compound binding; GO:1901363 heterocyclic compound binding; GO:0003723 RNA binding; GO:1901265 nucleoside phosphate binding; GO:0005488 binding; GO:0003676 nucleic acid binding; GO:0000166 nucleotide binding; GO:0036094 small molecule binding;	K11294			IPR034230; IPR034235; IPR000504; IPR012677; IPR034233; IPR003954; IPR034234;	Nucleolin, RNA recognition motif 1; Nucleolin, RNA recognition motif 4; RNA recognition motif domain; Nucleotide-binding alpha-beta plait domain; Nucleolin, RNA recognition motif 2; RNA recognition motif domain, eukaryote; Nucleolin, RNA recognition motif 3;	AJ	KOG0123	Polyadenylate-binding protein (RRM superfamily)
F1SMV6	652	K	Nucleolin	NCL	0.999554	0.00126573	65.855	EAMEDGEIDGNK(1)VTLDWAKPK	3	0.16685	1	nucleus			GO:0097159 organic cyclic compound binding; GO:1901363 heterocyclic compound binding; GO:0003723 RNA binding; GO:1901265 nucleoside phosphate binding; GO:0005488 binding; GO:0003676 nucleic acid binding; GO:0000166 nucleotide binding; GO:0036094 small molecule binding;	K11294			IPR034230; IPR034235; IPR000504; IPR012677; IPR034233; IPR003954; IPR034234;	Nucleolin, RNA recognition motif 1; Nucleolin, RNA recognition motif 4; RNA recognition motif domain; Nucleotide-binding alpha-beta plait domain; Nucleolin, RNA recognition motif 2; RNA recognition motif domain, eukaryote; Nucleolin, RNA recognition motif 3;	AJ	KOG0123	Polyadenylate-binding protein (RRM superfamily)
F1SMV6	623	K	Nucleolin	NCL	1	2.95625e-08	114.55	ETGSSK(1)GFGFVDFNSEEDAK	2	-0.79256	1	nucleus			GO:0097159 organic cyclic compound binding; GO:1901363 heterocyclic compound binding; GO:0003723 RNA binding; GO:1901265 nucleoside phosphate binding; GO:0005488 binding; GO:0003676 nucleic acid binding; GO:0000166 nucleotide binding; GO:0036094 small molecule binding;	K11294			IPR034230; IPR034235; IPR000504; IPR012677; IPR034233; IPR003954; IPR034234;	Nucleolin, RNA recognition motif 1; Nucleolin, RNA recognition motif 4; RNA recognition motif domain; Nucleotide-binding alpha-beta plait domain; Nucleolin, RNA recognition motif 2; RNA recognition motif domain, eukaryote; Nucleolin, RNA recognition motif 3;	AJ	KOG0123	Polyadenylate-binding protein (RRM superfamily)
F1SMV6	337	K	Nucleolin	NCL	1	2.81223e-09	160.78	SASELK(1)TGISDVFAK	2	-0.38473	1	nucleus			GO:0097159 organic cyclic compound binding; GO:1901363 heterocyclic compound binding; GO:0003723 RNA binding; GO:1901265 nucleoside phosphate binding; GO:0005488 binding; GO:0003676 nucleic acid binding; GO:0000166 nucleotide binding; GO:0036094 small molecule binding;	K11294			IPR034230; IPR034235; IPR000504; IPR012677; IPR034233; IPR003954; IPR034234;	Nucleolin, RNA recognition motif 1; Nucleolin, RNA recognition motif 4; RNA recognition motif domain; Nucleotide-binding alpha-beta plait domain; Nucleolin, RNA recognition motif 2; RNA recognition motif domain, eukaryote; Nucleolin, RNA recognition motif 3;	AJ	KOG0123	Polyadenylate-binding protein (RRM superfamily)
F1SMV6	411	K	Nucleolin	NCL	1	0.00457528	86.898	TLLAK(1)NLPYK	2	0.85871	1	nucleus			GO:0097159 organic cyclic compound binding; GO:1901363 heterocyclic compound binding; GO:0003723 RNA binding; GO:1901265 nucleoside phosphate binding; GO:0005488 binding; GO:0003676 nucleic acid binding; GO:0000166 nucleotide binding; GO:0036094 small molecule binding;	K11294			IPR034230; IPR034235; IPR000504; IPR012677; IPR034233; IPR003954; IPR034234;	Nucleolin, RNA recognition motif 1; Nucleolin, RNA recognition motif 4; RNA recognition motif domain; Nucleotide-binding alpha-beta plait domain; Nucleolin, RNA recognition motif 2; RNA recognition motif domain, eukaryote; Nucleolin, RNA recognition motif 3;	AJ	KOG0123	Polyadenylate-binding protein (RRM superfamily)
F1SMV6	462	K	Nucleolin	NCL	1	1.17682e-12	204.48	TLEEK(1)QGTEIDGR	2	-0.6403	1	nucleus			GO:0097159 organic cyclic compound binding; GO:1901363 heterocyclic compound binding; GO:0003723 RNA binding; GO:1901265 nucleoside phosphate binding; GO:0005488 binding; GO:0003676 nucleic acid binding; GO:0000166 nucleotide binding; GO:0036094 small molecule binding;	K11294			IPR034230; IPR034235; IPR000504; IPR012677; IPR034233; IPR003954; IPR034234;	Nucleolin, RNA recognition motif 1; Nucleolin, RNA recognition motif 4; RNA recognition motif domain; Nucleotide-binding alpha-beta plait domain; Nucleolin, RNA recognition motif 2; RNA recognition motif domain, eukaryote; Nucleolin, RNA recognition motif 3;	AJ	KOG0123	Polyadenylate-binding protein (RRM superfamily)
A0A287BR40	201	K	SWI/SNF related, matrix associated, actin dependent regulator of chromatin, subfamily e, member 1	SMARCE1	1	7.30491e-11	178.15	FLESTDSFNNELK(1)R	2	-0.51434	1	nucleus							IPR009071;	High mobility group box domain;	B	KOG4715	SWI/SNF-related matrix-associated actin-dependent regulator of chromatin
F1S8C1	181	K	Heat shock protein family A (Hsp70) member 12B	HSPA12B	1	0.000115597	128.85	FFK(1)EQALQELR	2	-0.028411	1	cytoplasm,nucleus									O	KOG0101	Molecular chaperones HSP70/HSC70, HSP70 superfamily
F2Z5C1	309	K	Annexin	ANXA5	1	0.00133786	123.35	GDTSGDYK(1)K	2	-0.042434	2	cytoskeleton	GO:0050818 regulation of coagulation; GO:0050789 regulation of biological process; GO:0042221 response to chemical; GO:0051241 negative regulation of multicellular organismal process; GO:0010033 response to organic substance; GO:0048519 negative regulation of biological process; GO:0050896 response to stimulus; GO:0050819 negative regulation of coagulation; GO:0051239 regulation of multicellular …	GO:0016020 membrane; GO:0005615 extracellular space; GO:0044421 extracellular region part; GO:0009897 external side of plasma membrane; GO:0030054 cell junction; GO:0071944 cell periphery; GO:0031982 vesicle; GO:0070161 anchoring junction; GO:0072563 endothelial microparticle; GO:0005623 cell; GO:0005576 extracellular region; GO:0005886 plasma membrane; GO:0043226 organelle; GO:0070062 extracellu…	GO:0005544 calcium-dependent phospholipid binding; GO:0005488 binding; GO:0005543 phospholipid binding; GO:0043167 ion binding; GO:0008289 lipid binding; GO:0043169 cation binding; GO:0046872 metal ion binding; GO:0043168 anion binding; GO:0005509 calcium ion binding;	K16646					U	KOG0819	Annexin
F2Z5C1	70	K	Annexin	ANXA5	1	2.04176e-09	176.51	DLLDDLK(1)SELTGK	3	-1.4865	4	cytoskeleton	GO:0050818 regulation of coagulation; GO:0050789 regulation of biological process; GO:0042221 response to chemical; GO:0051241 negative regulation of multicellular organismal process; GO:0010033 response to organic substance; GO:0048519 negative regulation of biological process; GO:0050896 response to stimulus; GO:0050819 negative regulation of coagulation; GO:0051239 regulation of multicellular …	GO:0016020 membrane; GO:0005615 extracellular space; GO:0044421 extracellular region part; GO:0009897 external side of plasma membrane; GO:0030054 cell junction; GO:0071944 cell periphery; GO:0031982 vesicle; GO:0070161 anchoring junction; GO:0072563 endothelial microparticle; GO:0005623 cell; GO:0005576 extracellular region; GO:0005886 plasma membrane; GO:0043226 organelle; GO:0070062 extracellu…	GO:0005544 calcium-dependent phospholipid binding; GO:0005488 binding; GO:0005543 phospholipid binding; GO:0043167 ion binding; GO:0008289 lipid binding; GO:0043169 cation binding; GO:0046872 metal ion binding; GO:0043168 anion binding; GO:0005509 calcium ion binding;	K16646					U	KOG0819	Annexin
F2Z5C1	97	K	Annexin	ANXA5	1	0.000412707	96.745	LYDAYELK(1)HALK	2	-3.4613	5	cytoskeleton	GO:0050818 regulation of coagulation; GO:0050789 regulation of biological process; GO:0042221 response to chemical; GO:0051241 negative regulation of multicellular organismal process; GO:0010033 response to organic substance; GO:0048519 negative regulation of biological process; GO:0050896 response to stimulus; GO:0050819 negative regulation of coagulation; GO:0051239 regulation of multicellular …	GO:0016020 membrane; GO:0005615 extracellular space; GO:0044421 extracellular region part; GO:0009897 external side of plasma membrane; GO:0030054 cell junction; GO:0071944 cell periphery; GO:0031982 vesicle; GO:0070161 anchoring junction; GO:0072563 endothelial microparticle; GO:0005623 cell; GO:0005576 extracellular region; GO:0005886 plasma membrane; GO:0043226 organelle; GO:0070062 extracellu…	GO:0005544 calcium-dependent phospholipid binding; GO:0005488 binding; GO:0005543 phospholipid binding; GO:0043167 ion binding; GO:0008289 lipid binding; GO:0043169 cation binding; GO:0046872 metal ion binding; GO:0043168 anion binding; GO:0005509 calcium ion binding;	K16646					U	KOG0819	Annexin
F2Z5C1	108	K	Annexin	ANXA5	1	9.97476e-12	158.91	GAGTDEK(1)ILTEIIASR	3	-0.050387	2	cytoskeleton	GO:0050818 regulation of coagulation; GO:0050789 regulation of biological process; GO:0042221 response to chemical; GO:0051241 negative regulation of multicellular organismal process; GO:0010033 response to organic substance; GO:0048519 negative regulation of biological process; GO:0050896 response to stimulus; GO:0050819 negative regulation of coagulation; GO:0051239 regulation of multicellular …	GO:0016020 membrane; GO:0005615 extracellular space; GO:0044421 extracellular region part; GO:0009897 external side of plasma membrane; GO:0030054 cell junction; GO:0071944 cell periphery; GO:0031982 vesicle; GO:0070161 anchoring junction; GO:0072563 endothelial microparticle; GO:0005623 cell; GO:0005576 extracellular region; GO:0005886 plasma membrane; GO:0043226 organelle; GO:0070062 extracellu…	GO:0005544 calcium-dependent phospholipid binding; GO:0005488 binding; GO:0005543 phospholipid binding; GO:0043167 ion binding; GO:0008289 lipid binding; GO:0043169 cation binding; GO:0046872 metal ion binding; GO:0043168 anion binding; GO:0005509 calcium ion binding;	K16646					U	KOG0819	Annexin
F2Z5C1	58	K	Annexin	ANXA5	1	2.58589e-13	211.22	QEIAVAFK(1)TLFGR	3	-0.21782	2	cytoskeleton	GO:0050818 regulation of coagulation; GO:0050789 regulation of biological process; GO:0042221 response to chemical; GO:0051241 negative regulation of multicellular organismal process; GO:0010033 response to organic substance; GO:0048519 negative regulation of biological process; GO:0050896 response to stimulus; GO:0050819 negative regulation of coagulation; GO:0051239 regulation of multicellular …	GO:0016020 membrane; GO:0005615 extracellular space; GO:0044421 extracellular region part; GO:0009897 external side of plasma membrane; GO:0030054 cell junction; GO:0071944 cell periphery; GO:0031982 vesicle; GO:0070161 anchoring junction; GO:0072563 endothelial microparticle; GO:0005623 cell; GO:0005576 extracellular region; GO:0005886 plasma membrane; GO:0043226 organelle; GO:0070062 extracellu…	GO:0005544 calcium-dependent phospholipid binding; GO:0005488 binding; GO:0005543 phospholipid binding; GO:0043167 ion binding; GO:0008289 lipid binding; GO:0043169 cation binding; GO:0046872 metal ion binding; GO:0043168 anion binding; GO:0005509 calcium ion binding;	K16646					U	KOG0819	Annexin
F2Z5C1	79	K	Annexin	ANXA5	1	0.000241718	133.89	FEK(1)LIVALMK	2	0.24119	1	cytoskeleton	GO:0050818 regulation of coagulation; GO:0050789 regulation of biological process; GO:0042221 response to chemical; GO:0051241 negative regulation of multicellular organismal process; GO:0010033 response to organic substance; GO:0048519 negative regulation of biological process; GO:0050896 response to stimulus; GO:0050819 negative regulation of coagulation; GO:0051239 regulation of multicellular …	GO:0016020 membrane; GO:0005615 extracellular space; GO:0044421 extracellular region part; GO:0009897 external side of plasma membrane; GO:0030054 cell junction; GO:0071944 cell periphery; GO:0031982 vesicle; GO:0070161 anchoring junction; GO:0072563 endothelial microparticle; GO:0005623 cell; GO:0005576 extracellular region; GO:0005886 plasma membrane; GO:0043226 organelle; GO:0070062 extracellu…	GO:0005544 calcium-dependent phospholipid binding; GO:0005488 binding; GO:0005543 phospholipid binding; GO:0043167 ion binding; GO:0008289 lipid binding; GO:0043169 cation binding; GO:0046872 metal ion binding; GO:0043168 anion binding; GO:0005509 calcium ion binding;	K16646					U	KOG0819	Annexin
F2Z5C1	101	K	Annexin	ANXA5	1	1.37563e-10	207.95	HALK(1)GAGTDEK	2	0.21121	1	cytoskeleton	GO:0050818 regulation of coagulation; GO:0050789 regulation of biological process; GO:0042221 response to chemical; GO:0051241 negative regulation of multicellular organismal process; GO:0010033 response to organic substance; GO:0048519 negative regulation of biological process; GO:0050896 response to stimulus; GO:0050819 negative regulation of coagulation; GO:0051239 regulation of multicellular …	GO:0016020 membrane; GO:0005615 extracellular space; GO:0044421 extracellular region part; GO:0009897 external side of plasma membrane; GO:0030054 cell junction; GO:0071944 cell periphery; GO:0031982 vesicle; GO:0070161 anchoring junction; GO:0072563 endothelial microparticle; GO:0005623 cell; GO:0005576 extracellular region; GO:0005886 plasma membrane; GO:0043226 organelle; GO:0070062 extracellu…	GO:0005544 calcium-dependent phospholipid binding; GO:0005488 binding; GO:0005543 phospholipid binding; GO:0043167 ion binding; GO:0008289 lipid binding; GO:0043169 cation binding; GO:0046872 metal ion binding; GO:0043168 anion binding; GO:0005509 calcium ion binding;	K16646					U	KOG0819	Annexin
F2Z5C1	76	K	Annexin	ANXA5	1	1.48679e-11	162.79	SELTGK(1)FEK	2	-0.13303	3	cytoskeleton	GO:0050818 regulation of coagulation; GO:0050789 regulation of biological process; GO:0042221 response to chemical; GO:0051241 negative regulation of multicellular organismal process; GO:0010033 response to organic substance; GO:0048519 negative regulation of biological process; GO:0050896 response to stimulus; GO:0050819 negative regulation of coagulation; GO:0051239 regulation of multicellular …	GO:0016020 membrane; GO:0005615 extracellular space; GO:0044421 extracellular region part; GO:0009897 external side of plasma membrane; GO:0030054 cell junction; GO:0071944 cell periphery; GO:0031982 vesicle; GO:0070161 anchoring junction; GO:0072563 endothelial microparticle; GO:0005623 cell; GO:0005576 extracellular region; GO:0005886 plasma membrane; GO:0043226 organelle; GO:0070062 extracellu…	GO:0005544 calcium-dependent phospholipid binding; GO:0005488 binding; GO:0005543 phospholipid binding; GO:0043167 ion binding; GO:0008289 lipid binding; GO:0043169 cation binding; GO:0046872 metal ion binding; GO:0043168 anion binding; GO:0005509 calcium ion binding;	K16646					U	KOG0819	Annexin
F2Z5C1	86	K	Annexin	ANXA5	1	0.0397619	46.352	LIVALMK(1)PSR	2	-1.1402	1	cytoskeleton	GO:0050818 regulation of coagulation; GO:0050789 regulation of biological process; GO:0042221 response to chemical; GO:0051241 negative regulation of multicellular organismal process; GO:0010033 response to organic substance; GO:0048519 negative regulation of biological process; GO:0050896 response to stimulus; GO:0050819 negative regulation of coagulation; GO:0051239 regulation of multicellular …	GO:0016020 membrane; GO:0005615 extracellular space; GO:0044421 extracellular region part; GO:0009897 external side of plasma membrane; GO:0030054 cell junction; GO:0071944 cell periphery; GO:0031982 vesicle; GO:0070161 anchoring junction; GO:0072563 endothelial microparticle; GO:0005623 cell; GO:0005576 extracellular region; GO:0005886 plasma membrane; GO:0043226 organelle; GO:0070062 extracellu…	GO:0005544 calcium-dependent phospholipid binding; GO:0005488 binding; GO:0005543 phospholipid binding; GO:0043167 ion binding; GO:0008289 lipid binding; GO:0043169 cation binding; GO:0046872 metal ion binding; GO:0043168 anion binding; GO:0005509 calcium ion binding;	K16646					U	KOG0819	Annexin
F2Z5C1	29	K	Annexin	ANXA5	1	5.48859e-15	166.21	AMK(1)GLGTDEESILTLLTSR	3	-0.48871	3	cytoskeleton	GO:0050818 regulation of coagulation; GO:0050789 regulation of biological process; GO:0042221 response to chemical; GO:0051241 negative regulation of multicellular organismal process; GO:0010033 response to organic substance; GO:0048519 negative regulation of biological process; GO:0050896 response to stimulus; GO:0050819 negative regulation of coagulation; GO:0051239 regulation of multicellular …	GO:0016020 membrane; GO:0005615 extracellular space; GO:0044421 extracellular region part; GO:0009897 external side of plasma membrane; GO:0030054 cell junction; GO:0071944 cell periphery; GO:0031982 vesicle; GO:0070161 anchoring junction; GO:0072563 endothelial microparticle; GO:0005623 cell; GO:0005576 extracellular region; GO:0005886 plasma membrane; GO:0043226 organelle; GO:0070062 extracellu…	GO:0005544 calcium-dependent phospholipid binding; GO:0005488 binding; GO:0005543 phospholipid binding; GO:0043167 ion binding; GO:0008289 lipid binding; GO:0043169 cation binding; GO:0046872 metal ion binding; GO:0043168 anion binding; GO:0005509 calcium ion binding;	K16646					U	KOG0819	Annexin
F2Z5C1	301	K	Annexin	ANXA5	1	2.1626e-06	103.87	NFATSLYSMIK(1)GDTSGDYK	3	-0.54796	3	cytoskeleton	GO:0050818 regulation of coagulation; GO:0050789 regulation of biological process; GO:0042221 response to chemical; GO:0051241 negative regulation of multicellular organismal process; GO:0010033 response to organic substance; GO:0048519 negative regulation of biological process; GO:0050896 response to stimulus; GO:0050819 negative regulation of coagulation; GO:0051239 regulation of multicellular …	GO:0016020 membrane; GO:0005615 extracellular space; GO:0044421 extracellular region part; GO:0009897 external side of plasma membrane; GO:0030054 cell junction; GO:0071944 cell periphery; GO:0031982 vesicle; GO:0070161 anchoring junction; GO:0072563 endothelial microparticle; GO:0005623 cell; GO:0005576 extracellular region; GO:0005886 plasma membrane; GO:0043226 organelle; GO:0070062 extracellu…	GO:0005544 calcium-dependent phospholipid binding; GO:0005488 binding; GO:0005543 phospholipid binding; GO:0043167 ion binding; GO:0008289 lipid binding; GO:0043169 cation binding; GO:0046872 metal ion binding; GO:0043168 anion binding; GO:0005509 calcium ion binding;	K16646					U	KOG0819	Annexin
F2Z5C1	290	K	Annexin	ANXA5	1	0.00075116	105.65	K(1)NFATSLYSMIK	2	0.347	2	cytoskeleton	GO:0050818 regulation of coagulation; GO:0050789 regulation of biological process; GO:0042221 response to chemical; GO:0051241 negative regulation of multicellular organismal process; GO:0010033 response to organic substance; GO:0048519 negative regulation of biological process; GO:0050896 response to stimulus; GO:0050819 negative regulation of coagulation; GO:0051239 regulation of multicellular …	GO:0016020 membrane; GO:0005615 extracellular space; GO:0044421 extracellular region part; GO:0009897 external side of plasma membrane; GO:0030054 cell junction; GO:0071944 cell periphery; GO:0031982 vesicle; GO:0070161 anchoring junction; GO:0072563 endothelial microparticle; GO:0005623 cell; GO:0005576 extracellular region; GO:0005886 plasma membrane; GO:0043226 organelle; GO:0070062 extracellu…	GO:0005544 calcium-dependent phospholipid binding; GO:0005488 binding; GO:0005543 phospholipid binding; GO:0043167 ion binding; GO:0008289 lipid binding; GO:0043169 cation binding; GO:0046872 metal ion binding; GO:0043168 anion binding; GO:0005509 calcium ion binding;	K16646					U	KOG0819	Annexin
F2Z5C1	126	K	Annexin	ANXA5	1	1.27898e-06	76.55	AIK(1)QVYEEEYGSSLEDDVVGDTSGYYQR	3	1.4402	1	cytoskeleton	GO:0050818 regulation of coagulation; GO:0050789 regulation of biological process; GO:0042221 response to chemical; GO:0051241 negative regulation of multicellular organismal process; GO:0010033 response to organic substance; GO:0048519 negative regulation of biological process; GO:0050896 response to stimulus; GO:0050819 negative regulation of coagulation; GO:0051239 regulation of multicellular …	GO:0016020 membrane; GO:0005615 extracellular space; GO:0044421 extracellular region part; GO:0009897 external side of plasma membrane; GO:0030054 cell junction; GO:0071944 cell periphery; GO:0031982 vesicle; GO:0070161 anchoring junction; GO:0072563 endothelial microparticle; GO:0005623 cell; GO:0005576 extracellular region; GO:0005886 plasma membrane; GO:0043226 organelle; GO:0070062 extracellu…	GO:0005544 calcium-dependent phospholipid binding; GO:0005488 binding; GO:0005543 phospholipid binding; GO:0043167 ion binding; GO:0008289 lipid binding; GO:0043169 cation binding; GO:0046872 metal ion binding; GO:0043168 anion binding; GO:0005509 calcium ion binding;	K16646					U	KOG0819	Annexin
Q07717	108	K	Beta-2-microglobulin	B2M	1	0.00476322	105.1	HVTLDK(1)PK	2	-2.0421	1	extracellular	GO:0019882 antigen processing and presentation; GO:0002376 immune system process; GO:0006955 immune response; GO:0050896 response to stimulus; GO:0002474 antigen processing and presentation of peptide antigen via MHC class I; GO:0048002 antigen processing and presentation of peptide antigen;	GO:0016020 membrane; GO:0044459 plasma membrane part; GO:0044425 membrane part; GO:0044464 cell part; GO:0071944 cell periphery; GO:0098796 membrane protein complex; GO:0098797 plasma membrane protein complex; GO:0042611 MHC protein complex; GO:0032991 macromolecular complex; GO:0042612 MHC class I protein complex; GO:0005623 cell; GO:0043234 protein complex; GO:0005576 extracellular region; GO:0…	GO:0005515 protein binding; GO:0005488 binding;	K08055	B2M; beta-2-microglobulin	ssc05170 Human immunodeficiency virus 1 infection - Sus scrofa (pig); ssc04612 Antigen processing and presentation - Sus scrofa (pig); ssc05163 Human cytomegalovirus infection - Sus scrofa (pig);	IPR007110; IPR013783; IPR003597;	Immunoglobulin-like domain; Immunoglobulin-like fold; Immunoglobulin C1-set;
Q07717	110	K	Beta-2-microglobulin	B2M	0.990161	0.000348946	111.5	HVTLDK(0.01)PK(0.99)IVK	3	0.94818	1	extracellular	GO:0019882 antigen processing and presentation; GO:0002376 immune system process; GO:0006955 immune response; GO:0050896 response to stimulus; GO:0002474 antigen processing and presentation of peptide antigen via MHC class I; GO:0048002 antigen processing and presentation of peptide antigen;	GO:0016020 membrane; GO:0044459 plasma membrane part; GO:0044425 membrane part; GO:0044464 cell part; GO:0071944 cell periphery; GO:0098796 membrane protein complex; GO:0098797 plasma membrane protein complex; GO:0042611 MHC protein complex; GO:0032991 macromolecular complex; GO:0042612 MHC class I protein complex; GO:0005623 cell; GO:0043234 protein complex; GO:0005576 extracellular region; GO:0…	GO:0005515 protein binding; GO:0005488 binding;	K08055	B2M; beta-2-microglobulin	ssc05170 Human immunodeficiency virus 1 infection - Sus scrofa (pig); ssc04612 Antigen processing and presentation - Sus scrofa (pig); ssc05163 Human cytomegalovirus infection - Sus scrofa (pig);	IPR007110; IPR013783; IPR003597;	Immunoglobulin-like domain; Immunoglobulin-like fold; Immunoglobulin C1-set;
F1SPE5	35	K	Uncharacterized protein	GABARAPL1	1	0.00580211	83.862	VPVIVEK(1)APK	2	0.060827	1	cytoplasm	GO:0044248 cellular catabolic process; GO:0008152 metabolic process; GO:0006914 autophagy; GO:0009056 catabolic process; GO:0044237 cellular metabolic process; GO:0009987 cellular process;			K08341	GABARAP; GABA(A) receptor-associated protein	ssc04136 Autophagy - other - Sus scrofa (pig); ssc04068 FoxO signaling pathway - Sus scrofa (pig); ssc04621 NOD-like receptor signaling pathway - Sus scrofa (pig); ssc04727 GABAergic synapse - Sus scrofa (pig); ssc05167 Kaposi sarcoma-associated herpesvirus infection - Sus scrofa (pig); ssc04371 Apelin signaling pathway - Sus scrofa (pig); ssc04137 Mitophagy - animal - Sus scrofa (pig); ssc04140 …	IPR029071;	Ubiquitin-related domain;	Z	KOG1654	Microtubule-associated anchor protein involved in autophagy and membrane trafficking
F1SIH8	190	K	Transitional endoplasmic reticulum ATPase	VCP	1	0.000209499	64.035	VVETDPSPYCIVAPDTVIHCEGEPIK(1)R	3	-0.13627	1	cytoplasm,nucleus			GO:0005524 ATP binding; GO:1901265 nucleoside phosphate binding; GO:0001882 nucleoside binding; GO:0043167 ion binding; GO:0016787 hydrolase activity; GO:0000166 nucleotide binding; GO:0097159 organic cyclic compound binding; GO:1901363 heterocyclic compound binding; GO:0032549 ribonucleoside binding; GO:0097367 carbohydrate derivative binding; GO:0003824 catalytic activity; GO:0032553 ribonucleo…	K13525	VCP; transitional endoplasmic reticulum ATPase	ssc05134 Legionellosis - Sus scrofa (pig); ssc04141 Protein processing in endoplasmic reticulum - Sus scrofa (pig);	IPR029067; IPR003959; IPR015415; IPR004201; IPR027417; IPR003593; IPR009010; IPR003338;	CDC48 domain 2-like; ATPase, AAA-type, core; Vps4 oligomerisation, C-terminal; CDC48, domain 2; P-loop containing nucleoside triphosphate hydrolase; AAA+ ATPase domain; Aspartate decarboxylase-like domain; CDC48, N-terminal subdomain;	O	KOG0730	AAA+-type ATPase
F1SIH8	251	K	Transitional endoplasmic reticulum ATPase	VCP	1	0.000307653	87.429	GILLYGPPGTGK(1)TLIAR	2	-0.12063	1	cytoplasm,nucleus			GO:0005524 ATP binding; GO:1901265 nucleoside phosphate binding; GO:0001882 nucleoside binding; GO:0043167 ion binding; GO:0016787 hydrolase activity; GO:0000166 nucleotide binding; GO:0097159 organic cyclic compound binding; GO:1901363 heterocyclic compound binding; GO:0032549 ribonucleoside binding; GO:0097367 carbohydrate derivative binding; GO:0003824 catalytic activity; GO:0032553 ribonucleo…	K13525	VCP; transitional endoplasmic reticulum ATPase	ssc05134 Legionellosis - Sus scrofa (pig); ssc04141 Protein processing in endoplasmic reticulum - Sus scrofa (pig);	IPR029067; IPR003959; IPR015415; IPR004201; IPR027417; IPR003593; IPR009010; IPR003338;	CDC48 domain 2-like; ATPase, AAA-type, core; Vps4 oligomerisation, C-terminal; CDC48, domain 2; P-loop containing nucleoside triphosphate hydrolase; AAA+ ATPase domain; Aspartate decarboxylase-like domain; CDC48, N-terminal subdomain;	O	KOG0730	AAA+-type ATPase
F1SIH8	524	K	Transitional endoplasmic reticulum ATPase	VCP	1	0.00581527	64.537	GVLFYGPPGCGK(1)TLLAK	2	0.49009	1	cytoplasm,nucleus			GO:0005524 ATP binding; GO:1901265 nucleoside phosphate binding; GO:0001882 nucleoside binding; GO:0043167 ion binding; GO:0016787 hydrolase activity; GO:0000166 nucleotide binding; GO:0097159 organic cyclic compound binding; GO:1901363 heterocyclic compound binding; GO:0032549 ribonucleoside binding; GO:0097367 carbohydrate derivative binding; GO:0003824 catalytic activity; GO:0032553 ribonucleo…	K13525	VCP; transitional endoplasmic reticulum ATPase	ssc05134 Legionellosis - Sus scrofa (pig); ssc04141 Protein processing in endoplasmic reticulum - Sus scrofa (pig);	IPR029067; IPR003959; IPR015415; IPR004201; IPR027417; IPR003593; IPR009010; IPR003338;	CDC48 domain 2-like; ATPase, AAA-type, core; Vps4 oligomerisation, C-terminal; CDC48, domain 2; P-loop containing nucleoside triphosphate hydrolase; AAA+ ATPase domain; Aspartate decarboxylase-like domain; CDC48, N-terminal subdomain;	O	KOG0730	AAA+-type ATPase
F1SIH8	502	K	Transitional endoplasmic reticulum ATPase	VCP	1	9.02343e-07	111.7	ELQELVQYPVEHPDK(1)FLK	3	0.82107	2	cytoplasm,nucleus			GO:0005524 ATP binding; GO:1901265 nucleoside phosphate binding; GO:0001882 nucleoside binding; GO:0043167 ion binding; GO:0016787 hydrolase activity; GO:0000166 nucleotide binding; GO:0097159 organic cyclic compound binding; GO:1901363 heterocyclic compound binding; GO:0032549 ribonucleoside binding; GO:0097367 carbohydrate derivative binding; GO:0003824 catalytic activity; GO:0032553 ribonucleo…	K13525	VCP; transitional endoplasmic reticulum ATPase	ssc05134 Legionellosis - Sus scrofa (pig); ssc04141 Protein processing in endoplasmic reticulum - Sus scrofa (pig);	IPR029067; IPR003959; IPR015415; IPR004201; IPR027417; IPR003593; IPR009010; IPR003338;	CDC48 domain 2-like; ATPase, AAA-type, core; Vps4 oligomerisation, C-terminal; CDC48, domain 2; P-loop containing nucleoside triphosphate hydrolase; AAA+ ATPase domain; Aspartate decarboxylase-like domain; CDC48, N-terminal subdomain;	O	KOG0730	AAA+-type ATPase
F1SIH8	236	K	Transitional endoplasmic reticulum ATPase	VCP	1	0.00560735	101.64	AIGVK(1)PPR	2	0.04034	1	cytoplasm,nucleus			GO:0005524 ATP binding; GO:1901265 nucleoside phosphate binding; GO:0001882 nucleoside binding; GO:0043167 ion binding; GO:0016787 hydrolase activity; GO:0000166 nucleotide binding; GO:0097159 organic cyclic compound binding; GO:1901363 heterocyclic compound binding; GO:0032549 ribonucleoside binding; GO:0097367 carbohydrate derivative binding; GO:0003824 catalytic activity; GO:0032553 ribonucleo…	K13525	VCP; transitional endoplasmic reticulum ATPase	ssc05134 Legionellosis - Sus scrofa (pig); ssc04141 Protein processing in endoplasmic reticulum - Sus scrofa (pig);	IPR029067; IPR003959; IPR015415; IPR004201; IPR027417; IPR003593; IPR009010; IPR003338;	CDC48 domain 2-like; ATPase, AAA-type, core; Vps4 oligomerisation, C-terminal; CDC48, domain 2; P-loop containing nucleoside triphosphate hydrolase; AAA+ ATPase domain; Aspartate decarboxylase-like domain; CDC48, N-terminal subdomain;	O	KOG0730	AAA+-type ATPase
F1SIH8	614	K	Transitional endoplasmic reticulum ATPase	VCP	1	2.03e-08	138.19	VINQILTEMDGMSTK(1)K	2	-0.94878	2	cytoplasm,nucleus			GO:0005524 ATP binding; GO:1901265 nucleoside phosphate binding; GO:0001882 nucleoside binding; GO:0043167 ion binding; GO:0016787 hydrolase activity; GO:0000166 nucleotide binding; GO:0097159 organic cyclic compound binding; GO:1901363 heterocyclic compound binding; GO:0032549 ribonucleoside binding; GO:0097367 carbohydrate derivative binding; GO:0003824 catalytic activity; GO:0032553 ribonucleo…	K13525	VCP; transitional endoplasmic reticulum ATPase	ssc05134 Legionellosis - Sus scrofa (pig); ssc04141 Protein processing in endoplasmic reticulum - Sus scrofa (pig);	IPR029067; IPR003959; IPR015415; IPR004201; IPR027417; IPR003593; IPR009010; IPR003338;	CDC48 domain 2-like; ATPase, AAA-type, core; Vps4 oligomerisation, C-terminal; CDC48, domain 2; P-loop containing nucleoside triphosphate hydrolase; AAA+ ATPase domain; Aspartate decarboxylase-like domain; CDC48, N-terminal subdomain;	O	KOG0730	AAA+-type ATPase
F1SIH8	651	K	Transitional endoplasmic reticulum ATPase	VCP	1	0.0017973	75.968	LDQLIYIPLPDEK(1)SR	2	0.87167	1	cytoplasm,nucleus			GO:0005524 ATP binding; GO:1901265 nucleoside phosphate binding; GO:0001882 nucleoside binding; GO:0043167 ion binding; GO:0016787 hydrolase activity; GO:0000166 nucleotide binding; GO:0097159 organic cyclic compound binding; GO:1901363 heterocyclic compound binding; GO:0032549 ribonucleoside binding; GO:0097367 carbohydrate derivative binding; GO:0003824 catalytic activity; GO:0032553 ribonucleo…	K13525	VCP; transitional endoplasmic reticulum ATPase	ssc05134 Legionellosis - Sus scrofa (pig); ssc04141 Protein processing in endoplasmic reticulum - Sus scrofa (pig);	IPR029067; IPR003959; IPR015415; IPR004201; IPR027417; IPR003593; IPR009010; IPR003338;	CDC48 domain 2-like; ATPase, AAA-type, core; Vps4 oligomerisation, C-terminal; CDC48, domain 2; P-loop containing nucleoside triphosphate hydrolase; AAA+ ATPase domain; Aspartate decarboxylase-like domain; CDC48, N-terminal subdomain;	O	KOG0730	AAA+-type ATPase
F1SIH8	336	K	Transitional endoplasmic reticulum ATPase	VCP	1	2.22756e-15	203.32	IVSQLLTLMDGLK(1)QR	2	1.6263	4	cytoplasm,nucleus			GO:0005524 ATP binding; GO:1901265 nucleoside phosphate binding; GO:0001882 nucleoside binding; GO:0043167 ion binding; GO:0016787 hydrolase activity; GO:0000166 nucleotide binding; GO:0097159 organic cyclic compound binding; GO:1901363 heterocyclic compound binding; GO:0032549 ribonucleoside binding; GO:0097367 carbohydrate derivative binding; GO:0003824 catalytic activity; GO:0032553 ribonucleo…	K13525	VCP; transitional endoplasmic reticulum ATPase	ssc05134 Legionellosis - Sus scrofa (pig); ssc04141 Protein processing in endoplasmic reticulum - Sus scrofa (pig);	IPR029067; IPR003959; IPR015415; IPR004201; IPR027417; IPR003593; IPR009010; IPR003338;	CDC48 domain 2-like; ATPase, AAA-type, core; Vps4 oligomerisation, C-terminal; CDC48, domain 2; P-loop containing nucleoside triphosphate hydrolase; AAA+ ATPase domain; Aspartate decarboxylase-like domain; CDC48, N-terminal subdomain;	O	KOG0730	AAA+-type ATPase
F1SIH8	231	K	Transitional endoplasmic reticulum ATPase	VCP	1	1.78904e-05	120.87	HPALFK(1)AIGVKPPR	3	0.092457	2	cytoplasm,nucleus			GO:0005524 ATP binding; GO:1901265 nucleoside phosphate binding; GO:0001882 nucleoside binding; GO:0043167 ion binding; GO:0016787 hydrolase activity; GO:0000166 nucleotide binding; GO:0097159 organic cyclic compound binding; GO:1901363 heterocyclic compound binding; GO:0032549 ribonucleoside binding; GO:0097367 carbohydrate derivative binding; GO:0003824 catalytic activity; GO:0032553 ribonucleo…	K13525	VCP; transitional endoplasmic reticulum ATPase	ssc05134 Legionellosis - Sus scrofa (pig); ssc04141 Protein processing in endoplasmic reticulum - Sus scrofa (pig);	IPR029067; IPR003959; IPR015415; IPR004201; IPR027417; IPR003593; IPR009010; IPR003338;	CDC48 domain 2-like; ATPase, AAA-type, core; Vps4 oligomerisation, C-terminal; CDC48, domain 2; P-loop containing nucleoside triphosphate hydrolase; AAA+ ATPase domain; Aspartate decarboxylase-like domain; CDC48, N-terminal subdomain;	O	KOG0730	AAA+-type ATPase
F1SIH8	60	K	Transitional endoplasmic reticulum ATPase	VCP	1	0.0315771	63.076	GDTVLLK(1)GK	2	0.34001	1	cytoplasm,nucleus			GO:0005524 ATP binding; GO:1901265 nucleoside phosphate binding; GO:0001882 nucleoside binding; GO:0043167 ion binding; GO:0016787 hydrolase activity; GO:0000166 nucleotide binding; GO:0097159 organic cyclic compound binding; GO:1901363 heterocyclic compound binding; GO:0032549 ribonucleoside binding; GO:0097367 carbohydrate derivative binding; GO:0003824 catalytic activity; GO:0032553 ribonucleo…	K13525	VCP; transitional endoplasmic reticulum ATPase	ssc05134 Legionellosis - Sus scrofa (pig); ssc04141 Protein processing in endoplasmic reticulum - Sus scrofa (pig);	IPR029067; IPR003959; IPR015415; IPR004201; IPR027417; IPR003593; IPR009010; IPR003338;	CDC48 domain 2-like; ATPase, AAA-type, core; Vps4 oligomerisation, C-terminal; CDC48, domain 2; P-loop containing nucleoside triphosphate hydrolase; AAA+ ATPase domain; Aspartate decarboxylase-like domain; CDC48, N-terminal subdomain;	O	KOG0730	AAA+-type ATPase
F1SIH8	18	K	Transitional endoplasmic reticulum ATPase	VCP	1	0.0138295	67.879	GDDLSTAILK(1)QK	2	0.5562	2	cytoplasm,nucleus			GO:0005524 ATP binding; GO:1901265 nucleoside phosphate binding; GO:0001882 nucleoside binding; GO:0043167 ion binding; GO:0016787 hydrolase activity; GO:0000166 nucleotide binding; GO:0097159 organic cyclic compound binding; GO:1901363 heterocyclic compound binding; GO:0032549 ribonucleoside binding; GO:0097367 carbohydrate derivative binding; GO:0003824 catalytic activity; GO:0032553 ribonucleo…	K13525	VCP; transitional endoplasmic reticulum ATPase	ssc05134 Legionellosis - Sus scrofa (pig); ssc04141 Protein processing in endoplasmic reticulum - Sus scrofa (pig);	IPR029067; IPR003959; IPR015415; IPR004201; IPR027417; IPR003593; IPR009010; IPR003338;	CDC48 domain 2-like; ATPase, AAA-type, core; Vps4 oligomerisation, C-terminal; CDC48, domain 2; P-loop containing nucleoside triphosphate hydrolase; AAA+ ATPase domain; Aspartate decarboxylase-like domain; CDC48, N-terminal subdomain;	O	KOG0730	AAA+-type ATPase
F1SIH8	312	K	Transitional endoplasmic reticulum ATPase	VCP	1	7.13371e-11	152.94	NAPAIIFIDELDAIAPK(1)R	3	-0.59131	1	cytoplasm,nucleus			GO:0005524 ATP binding; GO:1901265 nucleoside phosphate binding; GO:0001882 nucleoside binding; GO:0043167 ion binding; GO:0016787 hydrolase activity; GO:0000166 nucleotide binding; GO:0097159 organic cyclic compound binding; GO:1901363 heterocyclic compound binding; GO:0032549 ribonucleoside binding; GO:0097367 carbohydrate derivative binding; GO:0003824 catalytic activity; GO:0032553 ribonucleo…	K13525	VCP; transitional endoplasmic reticulum ATPase	ssc05134 Legionellosis - Sus scrofa (pig); ssc04141 Protein processing in endoplasmic reticulum - Sus scrofa (pig);	IPR029067; IPR003959; IPR015415; IPR004201; IPR027417; IPR003593; IPR009010; IPR003338;	CDC48 domain 2-like; ATPase, AAA-type, core; Vps4 oligomerisation, C-terminal; CDC48, domain 2; P-loop containing nucleoside triphosphate hydrolase; AAA+ ATPase domain; Aspartate decarboxylase-like domain; CDC48, N-terminal subdomain;	O	KOG0730	AAA+-type ATPase
F1SIH8	754	K	Transitional endoplasmic reticulum ATPase	VCP	1	2.39012e-16	218.5	K(1)YEMFAQTLQQSR	2	-0.32443	2	cytoplasm,nucleus			GO:0005524 ATP binding; GO:1901265 nucleoside phosphate binding; GO:0001882 nucleoside binding; GO:0043167 ion binding; GO:0016787 hydrolase activity; GO:0000166 nucleotide binding; GO:0097159 organic cyclic compound binding; GO:1901363 heterocyclic compound binding; GO:0032549 ribonucleoside binding; GO:0097367 carbohydrate derivative binding; GO:0003824 catalytic activity; GO:0032553 ribonucleo…	K13525	VCP; transitional endoplasmic reticulum ATPase	ssc05134 Legionellosis - Sus scrofa (pig); ssc04141 Protein processing in endoplasmic reticulum - Sus scrofa (pig);	IPR029067; IPR003959; IPR015415; IPR004201; IPR027417; IPR003593; IPR009010; IPR003338;	CDC48 domain 2-like; ATPase, AAA-type, core; Vps4 oligomerisation, C-terminal; CDC48, domain 2; P-loop containing nucleoside triphosphate hydrolase; AAA+ ATPase domain; Aspartate decarboxylase-like domain; CDC48, N-terminal subdomain;	O	KOG0730	AAA+-type ATPase
F1SIH8	696	K	Transitional endoplasmic reticulum ATPase	VCP	1	0.0316366	84.244	ACK(1)LAIR	2	-1.7835	1	cytoplasm,nucleus			GO:0005524 ATP binding; GO:1901265 nucleoside phosphate binding; GO:0001882 nucleoside binding; GO:0043167 ion binding; GO:0016787 hydrolase activity; GO:0000166 nucleotide binding; GO:0097159 organic cyclic compound binding; GO:1901363 heterocyclic compound binding; GO:0032549 ribonucleoside binding; GO:0097367 carbohydrate derivative binding; GO:0003824 catalytic activity; GO:0032553 ribonucleo…	K13525	VCP; transitional endoplasmic reticulum ATPase	ssc05134 Legionellosis - Sus scrofa (pig); ssc04141 Protein processing in endoplasmic reticulum - Sus scrofa (pig);	IPR029067; IPR003959; IPR015415; IPR004201; IPR027417; IPR003593; IPR009010; IPR003338;	CDC48 domain 2-like; ATPase, AAA-type, core; Vps4 oligomerisation, C-terminal; CDC48, domain 2; P-loop containing nucleoside triphosphate hydrolase; AAA+ ATPase domain; Aspartate decarboxylase-like domain; CDC48, N-terminal subdomain;	O	KOG0730	AAA+-type ATPase
F1SIH8	658	K	Transitional endoplasmic reticulum ATPase	VCP	1	0.00273243	101.54	VAILK(1)ANLR	2	-0.25374	1	cytoplasm,nucleus			GO:0005524 ATP binding; GO:1901265 nucleoside phosphate binding; GO:0001882 nucleoside binding; GO:0043167 ion binding; GO:0016787 hydrolase activity; GO:0000166 nucleotide binding; GO:0097159 organic cyclic compound binding; GO:1901363 heterocyclic compound binding; GO:0032549 ribonucleoside binding; GO:0097367 carbohydrate derivative binding; GO:0003824 catalytic activity; GO:0032553 ribonucleo…	K13525	VCP; transitional endoplasmic reticulum ATPase	ssc05134 Legionellosis - Sus scrofa (pig); ssc04141 Protein processing in endoplasmic reticulum - Sus scrofa (pig);	IPR029067; IPR003959; IPR015415; IPR004201; IPR027417; IPR003593; IPR009010; IPR003338;	CDC48 domain 2-like; ATPase, AAA-type, core; Vps4 oligomerisation, C-terminal; CDC48, domain 2; P-loop containing nucleoside triphosphate hydrolase; AAA+ ATPase domain; Aspartate decarboxylase-like domain; CDC48, N-terminal subdomain;	O	KOG0730	AAA+-type ATPase
F1RHA7	431	K	Transforming growth factor-beta-induced protein ig-h3	TGFBI	1	7.32026e-08	177.44	TK(1)NLLLNHMIK	3	0.25193	1	extracellular	GO:0032502 developmental process; GO:0072359 circulatory system development; GO:0016043 cellular component organization; GO:0044707 single-multicellular organism process; GO:0001568 blood vessel development; GO:0048731 system development; GO:0044763 single-organism cellular process; GO:0001944 vasculature development; GO:0044699 single-organism process; GO:0008283 cell proliferation; GO:0072358 c…	GO:0043229 intracellular organelle; GO:0005615 extracellular space; GO:0044421 extracellular region part; GO:0044446 intracellular organelle part; GO:0005737 cytoplasm; GO:0031982 vesicle; GO:0012505 endomembrane system; GO:0044424 intracellular part; GO:0005623 cell; GO:0005576 extracellular region; GO:0044422 organelle part; GO:0043231 intracellular membrane-bounded organelle; GO:0043226 organe…	GO:0050839 cell adhesion molecule binding; GO:0005102 receptor binding; GO:0005488 binding; GO:0044877 macromolecular complex binding; GO:0005518 collagen binding; GO:0005515 protein binding; GO:0005178 integrin binding; GO:0050840 extracellular matrix binding; GO:0032403 protein complex binding;	K19519			IPR011489; IPR000782;	EMI domain; FAS1 domain;	MW	KOG1437	Fasciclin and related adhesion glycoproteins
F1RHA7	483	K	Transforming growth factor-beta-induced protein ig-h3	TGFBI	1	1.64008e-07	131.56	NSLCIENSCIAAHDK(1)R	3	-0.86513	1	extracellular	GO:0032502 developmental process; GO:0072359 circulatory system development; GO:0016043 cellular component organization; GO:0044707 single-multicellular organism process; GO:0001568 blood vessel development; GO:0048731 system development; GO:0044763 single-organism cellular process; GO:0001944 vasculature development; GO:0044699 single-organism process; GO:0008283 cell proliferation; GO:0072358 c…	GO:0043229 intracellular organelle; GO:0005615 extracellular space; GO:0044421 extracellular region part; GO:0044446 intracellular organelle part; GO:0005737 cytoplasm; GO:0031982 vesicle; GO:0012505 endomembrane system; GO:0044424 intracellular part; GO:0005623 cell; GO:0005576 extracellular region; GO:0044422 organelle part; GO:0043231 intracellular membrane-bounded organelle; GO:0043226 organe…	GO:0050839 cell adhesion molecule binding; GO:0005102 receptor binding; GO:0005488 binding; GO:0044877 macromolecular complex binding; GO:0005518 collagen binding; GO:0005515 protein binding; GO:0005178 integrin binding; GO:0050840 extracellular matrix binding; GO:0032403 protein complex binding;	K19519			IPR011489; IPR000782;	EMI domain; FAS1 domain;	MW	KOG1437	Fasciclin and related adhesion glycoproteins
F1RHA7	440	K	Transforming growth factor-beta-induced protein ig-h3	TGFBI	1	0.000448762	84.508	NLLLNHMIK(1)DQLASK	3	-0.48116	1	extracellular	GO:0032502 developmental process; GO:0072359 circulatory system development; GO:0016043 cellular component organization; GO:0044707 single-multicellular organism process; GO:0001568 blood vessel development; GO:0048731 system development; GO:0044763 single-organism cellular process; GO:0001944 vasculature development; GO:0044699 single-organism process; GO:0008283 cell proliferation; GO:0072358 c…	GO:0043229 intracellular organelle; GO:0005615 extracellular space; GO:0044421 extracellular region part; GO:0044446 intracellular organelle part; GO:0005737 cytoplasm; GO:0031982 vesicle; GO:0012505 endomembrane system; GO:0044424 intracellular part; GO:0005623 cell; GO:0005576 extracellular region; GO:0044422 organelle part; GO:0043231 intracellular membrane-bounded organelle; GO:0043226 organe…	GO:0050839 cell adhesion molecule binding; GO:0005102 receptor binding; GO:0005488 binding; GO:0044877 macromolecular complex binding; GO:0005518 collagen binding; GO:0005515 protein binding; GO:0005178 integrin binding; GO:0050840 extracellular matrix binding; GO:0032403 protein complex binding;	K19519			IPR011489; IPR000782;	EMI domain; FAS1 domain;	MW	KOG1437	Fasciclin and related adhesion glycoproteins
F1RHA7	446	K	Transforming growth factor-beta-induced protein ig-h3	TGFBI	1	0.000451015	69.765	DQLASK(1)YLYHGQTLDTLGGK	3	-0.54786	1	extracellular	GO:0032502 developmental process; GO:0072359 circulatory system development; GO:0016043 cellular component organization; GO:0044707 single-multicellular organism process; GO:0001568 blood vessel development; GO:0048731 system development; GO:0044763 single-organism cellular process; GO:0001944 vasculature development; GO:0044699 single-organism process; GO:0008283 cell proliferation; GO:0072358 c…	GO:0043229 intracellular organelle; GO:0005615 extracellular space; GO:0044421 extracellular region part; GO:0044446 intracellular organelle part; GO:0005737 cytoplasm; GO:0031982 vesicle; GO:0012505 endomembrane system; GO:0044424 intracellular part; GO:0005623 cell; GO:0005576 extracellular region; GO:0044422 organelle part; GO:0043231 intracellular membrane-bounded organelle; GO:0043226 organe…	GO:0050839 cell adhesion molecule binding; GO:0005102 receptor binding; GO:0005488 binding; GO:0044877 macromolecular complex binding; GO:0005518 collagen binding; GO:0005515 protein binding; GO:0005178 integrin binding; GO:0050840 extracellular matrix binding; GO:0032403 protein complex binding;	K19519			IPR011489; IPR000782;	EMI domain; FAS1 domain;	MW	KOG1437	Fasciclin and related adhesion glycoproteins
F1RHA7	66	K	Transforming growth factor-beta-induced protein ig-h3	TGFBI	1	0.000975102	102.52	YFTNCK(1)QWYQR	2	1.4785	1	extracellular	GO:0032502 developmental process; GO:0072359 circulatory system development; GO:0016043 cellular component organization; GO:0044707 single-multicellular organism process; GO:0001568 blood vessel development; GO:0048731 system development; GO:0044763 single-organism cellular process; GO:0001944 vasculature development; GO:0044699 single-organism process; GO:0008283 cell proliferation; GO:0072358 c…	GO:0043229 intracellular organelle; GO:0005615 extracellular space; GO:0044421 extracellular region part; GO:0044446 intracellular organelle part; GO:0005737 cytoplasm; GO:0031982 vesicle; GO:0012505 endomembrane system; GO:0044424 intracellular part; GO:0005623 cell; GO:0005576 extracellular region; GO:0044422 organelle part; GO:0043231 intracellular membrane-bounded organelle; GO:0043226 organe…	GO:0050839 cell adhesion molecule binding; GO:0005102 receptor binding; GO:0005488 binding; GO:0044877 macromolecular complex binding; GO:0005518 collagen binding; GO:0005515 protein binding; GO:0005178 integrin binding; GO:0050840 extracellular matrix binding; GO:0032403 protein complex binding;	K19519			IPR011489; IPR000782;	EMI domain; FAS1 domain;	MW	KOG1437	Fasciclin and related adhesion glycoproteins
F1RHA7	460	K	Transforming growth factor-beta-induced protein ig-h3	TGFBI	1	0.00082696	77.372	YLYHGQTLDTLGGK(1)K	3	0.53571	1	extracellular	GO:0032502 developmental process; GO:0072359 circulatory system development; GO:0016043 cellular component organization; GO:0044707 single-multicellular organism process; GO:0001568 blood vessel development; GO:0048731 system development; GO:0044763 single-organism cellular process; GO:0001944 vasculature development; GO:0044699 single-organism process; GO:0008283 cell proliferation; GO:0072358 c…	GO:0043229 intracellular organelle; GO:0005615 extracellular space; GO:0044421 extracellular region part; GO:0044446 intracellular organelle part; GO:0005737 cytoplasm; GO:0031982 vesicle; GO:0012505 endomembrane system; GO:0044424 intracellular part; GO:0005623 cell; GO:0005576 extracellular region; GO:0044422 organelle part; GO:0043231 intracellular membrane-bounded organelle; GO:0043226 organe…	GO:0050839 cell adhesion molecule binding; GO:0005102 receptor binding; GO:0005488 binding; GO:0044877 macromolecular complex binding; GO:0005518 collagen binding; GO:0005515 protein binding; GO:0005178 integrin binding; GO:0050840 extracellular matrix binding; GO:0032403 protein complex binding;	K19519			IPR011489; IPR000782;	EMI domain; FAS1 domain;	MW	KOG1437	Fasciclin and related adhesion glycoproteins
P00336	119	K	L-lactate dehydrogenase B chain	LDHB	1	1.13519e-06	111.79	NVNVFK(1)FIIPQIVK	3	1.7446	2	cytoplasm	GO:0008152 metabolic process; GO:0055114 oxidation-reduction process; GO:0044710 single-organism metabolic process; GO:0044281 small molecule metabolic process; GO:0044763 single-organism cellular process; GO:0019752 carboxylic acid metabolic process; GO:0044699 single-organism process; GO:0005975 carbohydrate metabolic process; GO:0044238 primary metabolic process; GO:0006082 organic acid metabo…	GO:0044424 intracellular part; GO:0005623 cell; GO:0044464 cell part; GO:0005622 intracellular; GO:0005737 cytoplasm;	GO:0016614 oxidoreductase activity, acting on CH-OH group of donors; GO:0004457 lactate dehydrogenase activity; GO:0016616 oxidoreductase activity, acting on the CH-OH group of donors, NAD or NADP as acceptor; GO:0004459 L-lactate dehydrogenase activity; GO:0003824 catalytic activity; GO:0016491 oxidoreductase activity;	K00016	LDH; L-lactate dehydrogenase [EC:1.1.1.27]	ssc00620 Pyruvate metabolism - Sus scrofa (pig); ssc04922 Glucagon signaling pathway - Sus scrofa (pig); ssc00010 Glycolysis / Gluconeogenesis - Sus scrofa (pig); ssc00640 Propanoate metabolism - Sus scrofa (pig); ssc00270 Cysteine and methionine metabolism - Sus scrofa (pig); ssc01100 Metabolic pathways - Sus scrofa (pig);	IPR022383; IPR016040; IPR001236; IPR015955;	Lactate/malate dehydrogenase, C-terminal; NAD(P)-binding domain; Lactate/malate dehydrogenase, N-terminal; Lactate dehydrogenase/glycoside hydrolase, family 4, C-terminal;	C	KOG1495	Lactate dehydrogenase
P00336	308	K	L-lactate dehydrogenase B chain	LDHB	1	3.31529e-08	142.83	GLTSVINQK(1)LK	2	-1.4078	3	cytoplasm	GO:0008152 metabolic process; GO:0055114 oxidation-reduction process; GO:0044710 single-organism metabolic process; GO:0044281 small molecule metabolic process; GO:0044763 single-organism cellular process; GO:0019752 carboxylic acid metabolic process; GO:0044699 single-organism process; GO:0005975 carbohydrate metabolic process; GO:0044238 primary metabolic process; GO:0006082 organic acid metabo…	GO:0044424 intracellular part; GO:0005623 cell; GO:0044464 cell part; GO:0005622 intracellular; GO:0005737 cytoplasm;	GO:0016614 oxidoreductase activity, acting on CH-OH group of donors; GO:0004457 lactate dehydrogenase activity; GO:0016616 oxidoreductase activity, acting on the CH-OH group of donors, NAD or NADP as acceptor; GO:0004459 L-lactate dehydrogenase activity; GO:0003824 catalytic activity; GO:0016491 oxidoreductase activity;	K00016	LDH; L-lactate dehydrogenase [EC:1.1.1.27]	ssc00620 Pyruvate metabolism - Sus scrofa (pig); ssc04922 Glucagon signaling pathway - Sus scrofa (pig); ssc00010 Glycolysis / Gluconeogenesis - Sus scrofa (pig); ssc00640 Propanoate metabolism - Sus scrofa (pig); ssc00270 Cysteine and methionine metabolism - Sus scrofa (pig); ssc01100 Metabolic pathways - Sus scrofa (pig);	IPR022383; IPR016040; IPR001236; IPR015955;	Lactate/malate dehydrogenase, C-terminal; NAD(P)-binding domain; Lactate/malate dehydrogenase, N-terminal; Lactate dehydrogenase/glycoside hydrolase, family 4, C-terminal;	C	KOG1495	Lactate dehydrogenase
P00336	233	K	L-lactate dehydrogenase B chain	LDHB	1	4.96971e-06	114.31	EVHK(1)MVVESAYEVIK	3	0.71478	1	cytoplasm	GO:0008152 metabolic process; GO:0055114 oxidation-reduction process; GO:0044710 single-organism metabolic process; GO:0044281 small molecule metabolic process; GO:0044763 single-organism cellular process; GO:0019752 carboxylic acid metabolic process; GO:0044699 single-organism process; GO:0005975 carbohydrate metabolic process; GO:0044238 primary metabolic process; GO:0006082 organic acid metabo…	GO:0044424 intracellular part; GO:0005623 cell; GO:0044464 cell part; GO:0005622 intracellular; GO:0005737 cytoplasm;	GO:0016614 oxidoreductase activity, acting on CH-OH group of donors; GO:0004457 lactate dehydrogenase activity; GO:0016616 oxidoreductase activity, acting on the CH-OH group of donors, NAD or NADP as acceptor; GO:0004459 L-lactate dehydrogenase activity; GO:0003824 catalytic activity; GO:0016491 oxidoreductase activity;	K00016	LDH; L-lactate dehydrogenase [EC:1.1.1.27]	ssc00620 Pyruvate metabolism - Sus scrofa (pig); ssc04922 Glucagon signaling pathway - Sus scrofa (pig); ssc00010 Glycolysis / Gluconeogenesis - Sus scrofa (pig); ssc00640 Propanoate metabolism - Sus scrofa (pig); ssc00270 Cysteine and methionine metabolism - Sus scrofa (pig); ssc01100 Metabolic pathways - Sus scrofa (pig);	IPR022383; IPR016040; IPR001236; IPR015955;	Lactate/malate dehydrogenase, C-terminal; NAD(P)-binding domain; Lactate/malate dehydrogenase, N-terminal; Lactate dehydrogenase/glycoside hydrolase, family 4, C-terminal;	C	KOG1495	Lactate dehydrogenase
P00336	156	K	L-lactate dehydrogenase B chain	LDHB	1	0.00472716	105.25	LSGLPK(1)HR	2	-0.38285	1	cytoplasm	GO:0008152 metabolic process; GO:0055114 oxidation-reduction process; GO:0044710 single-organism metabolic process; GO:0044281 small molecule metabolic process; GO:0044763 single-organism cellular process; GO:0019752 carboxylic acid metabolic process; GO:0044699 single-organism process; GO:0005975 carbohydrate metabolic process; GO:0044238 primary metabolic process; GO:0006082 organic acid metabo…	GO:0044424 intracellular part; GO:0005623 cell; GO:0044464 cell part; GO:0005622 intracellular; GO:0005737 cytoplasm;	GO:0016614 oxidoreductase activity, acting on CH-OH group of donors; GO:0004457 lactate dehydrogenase activity; GO:0016616 oxidoreductase activity, acting on the CH-OH group of donors, NAD or NADP as acceptor; GO:0004459 L-lactate dehydrogenase activity; GO:0003824 catalytic activity; GO:0016491 oxidoreductase activity;	K00016	LDH; L-lactate dehydrogenase [EC:1.1.1.27]	ssc00620 Pyruvate metabolism - Sus scrofa (pig); ssc04922 Glucagon signaling pathway - Sus scrofa (pig); ssc00010 Glycolysis / Gluconeogenesis - Sus scrofa (pig); ssc00640 Propanoate metabolism - Sus scrofa (pig); ssc00270 Cysteine and methionine metabolism - Sus scrofa (pig); ssc01100 Metabolic pathways - Sus scrofa (pig);	IPR022383; IPR016040; IPR001236; IPR015955;	Lactate/malate dehydrogenase, C-terminal; NAD(P)-binding domain; Lactate/malate dehydrogenase, N-terminal; Lactate dehydrogenase/glycoside hydrolase, family 4, C-terminal;	C	KOG1495	Lactate dehydrogenase
P00336	318	K	L-lactate dehydrogenase B chain	LDHB	0.999767	8.27275e-06	91.774	LKDDEVAQLK(1)NSADTLWGIQK	3	-0.35248	3	cytoplasm	GO:0008152 metabolic process; GO:0055114 oxidation-reduction process; GO:0044710 single-organism metabolic process; GO:0044281 small molecule metabolic process; GO:0044763 single-organism cellular process; GO:0019752 carboxylic acid metabolic process; GO:0044699 single-organism process; GO:0005975 carbohydrate metabolic process; GO:0044238 primary metabolic process; GO:0006082 organic acid metabo…	GO:0044424 intracellular part; GO:0005623 cell; GO:0044464 cell part; GO:0005622 intracellular; GO:0005737 cytoplasm;	GO:0016614 oxidoreductase activity, acting on CH-OH group of donors; GO:0004457 lactate dehydrogenase activity; GO:0016616 oxidoreductase activity, acting on the CH-OH group of donors, NAD or NADP as acceptor; GO:0004459 L-lactate dehydrogenase activity; GO:0003824 catalytic activity; GO:0016491 oxidoreductase activity;	K00016	LDH; L-lactate dehydrogenase [EC:1.1.1.27]	ssc00620 Pyruvate metabolism - Sus scrofa (pig); ssc04922 Glucagon signaling pathway - Sus scrofa (pig); ssc00010 Glycolysis / Gluconeogenesis - Sus scrofa (pig); ssc00640 Propanoate metabolism - Sus scrofa (pig); ssc00270 Cysteine and methionine metabolism - Sus scrofa (pig); ssc01100 Metabolic pathways - Sus scrofa (pig);	IPR022383; IPR016040; IPR001236; IPR015955;	Lactate/malate dehydrogenase, C-terminal; NAD(P)-binding domain; Lactate/malate dehydrogenase, N-terminal; Lactate dehydrogenase/glycoside hydrolase, family 4, C-terminal;	C	KOG1495	Lactate dehydrogenase
P00336	7	K	L-lactate dehydrogenase B chain	LDHB	1	2.09777e-07	115.53	EK(1)LIAPVAEEETTIPNNK	3	0.98665	3	cytoplasm	GO:0008152 metabolic process; GO:0055114 oxidation-reduction process; GO:0044710 single-organism metabolic process; GO:0044281 small molecule metabolic process; GO:0044763 single-organism cellular process; GO:0019752 carboxylic acid metabolic process; GO:0044699 single-organism process; GO:0005975 carbohydrate metabolic process; GO:0044238 primary metabolic process; GO:0006082 organic acid metabo…	GO:0044424 intracellular part; GO:0005623 cell; GO:0044464 cell part; GO:0005622 intracellular; GO:0005737 cytoplasm;	GO:0016614 oxidoreductase activity, acting on CH-OH group of donors; GO:0004457 lactate dehydrogenase activity; GO:0016616 oxidoreductase activity, acting on the CH-OH group of donors, NAD or NADP as acceptor; GO:0004459 L-lactate dehydrogenase activity; GO:0003824 catalytic activity; GO:0016491 oxidoreductase activity;	K00016	LDH; L-lactate dehydrogenase [EC:1.1.1.27]	ssc00620 Pyruvate metabolism - Sus scrofa (pig); ssc04922 Glucagon signaling pathway - Sus scrofa (pig); ssc00010 Glycolysis / Gluconeogenesis - Sus scrofa (pig); ssc00640 Propanoate metabolism - Sus scrofa (pig); ssc00270 Cysteine and methionine metabolism - Sus scrofa (pig); ssc01100 Metabolic pathways - Sus scrofa (pig);	IPR022383; IPR016040; IPR001236; IPR015955;	Lactate/malate dehydrogenase, C-terminal; NAD(P)-binding domain; Lactate/malate dehydrogenase, N-terminal; Lactate dehydrogenase/glycoside hydrolase, family 4, C-terminal;	C	KOG1495	Lactate dehydrogenase
P00336	82	K	L-lactate dehydrogenase B chain	LDHB	1	4.55947e-11	179.46	IVADK(1)DYSVTANSK	2	0.49645	1	cytoplasm	GO:0008152 metabolic process; GO:0055114 oxidation-reduction process; GO:0044710 single-organism metabolic process; GO:0044281 small molecule metabolic process; GO:0044763 single-organism cellular process; GO:0019752 carboxylic acid metabolic process; GO:0044699 single-organism process; GO:0005975 carbohydrate metabolic process; GO:0044238 primary metabolic process; GO:0006082 organic acid metabo…	GO:0044424 intracellular part; GO:0005623 cell; GO:0044464 cell part; GO:0005622 intracellular; GO:0005737 cytoplasm;	GO:0016614 oxidoreductase activity, acting on CH-OH group of donors; GO:0004457 lactate dehydrogenase activity; GO:0016616 oxidoreductase activity, acting on the CH-OH group of donors, NAD or NADP as acceptor; GO:0004459 L-lactate dehydrogenase activity; GO:0003824 catalytic activity; GO:0016491 oxidoreductase activity;	K00016	LDH; L-lactate dehydrogenase [EC:1.1.1.27]	ssc00620 Pyruvate metabolism - Sus scrofa (pig); ssc04922 Glucagon signaling pathway - Sus scrofa (pig); ssc00010 Glycolysis / Gluconeogenesis - Sus scrofa (pig); ssc00640 Propanoate metabolism - Sus scrofa (pig); ssc00270 Cysteine and methionine metabolism - Sus scrofa (pig); ssc01100 Metabolic pathways - Sus scrofa (pig);	IPR022383; IPR016040; IPR001236; IPR015955;	Lactate/malate dehydrogenase, C-terminal; NAD(P)-binding domain; Lactate/malate dehydrogenase, N-terminal; Lactate dehydrogenase/glycoside hydrolase, family 4, C-terminal;	C	KOG1495	Lactate dehydrogenase
F1S3E0	71	K	Transmembrane p24 trafficking protein 9	TMED9	1	0.00598632	100.09	TQLYDK(1)QR	2	-2.1494	1	plasma membrane	GO:0051640 organelle localization; GO:0050794 regulation of cellular process; GO:0006901 vesicle coating; GO:0016043 cellular component organization; GO:0010256 endomembrane system organization; GO:0048193 Golgi vesicle transport; GO:0044699 single-organism process; GO:0006903 vesicle targeting; GO:0048205 COPI coating of Golgi vesicle; GO:0051234 establishment of localization; GO:0051130 positiv…	GO:0043229 intracellular organelle; GO:0016020 membrane; GO:0005783 endoplasmic reticulum; GO:0044421 extracellular region part; GO:0098588 bounding membrane of organelle; GO:0031090 organelle membrane; GO:0044446 intracellular organelle part; GO:0005737 cytoplasm; GO:0031982 vesicle; GO:0000139 Golgi membrane; GO:0031224 intrinsic component of membrane; GO:0012505 endomembrane system; GO:0044424…	GO:0000149 SNARE binding; GO:0005515 protein binding; GO:0019905 syntaxin binding; GO:0005488 binding;	K20346			IPR009038;	GOLD domain;	U	KOG1690	emp24/gp25L/p24 family of membrane trafficking proteins
F1S3E0	160	K	Transmembrane p24 trafficking protein 9	TMED9	1	0.000300405	148.52	DK(1)LSELQLR	2	-0.0055829	1	plasma membrane	GO:0051640 organelle localization; GO:0050794 regulation of cellular process; GO:0006901 vesicle coating; GO:0016043 cellular component organization; GO:0010256 endomembrane system organization; GO:0048193 Golgi vesicle transport; GO:0044699 single-organism process; GO:0006903 vesicle targeting; GO:0048205 COPI coating of Golgi vesicle; GO:0051234 establishment of localization; GO:0051130 positiv…	GO:0043229 intracellular organelle; GO:0016020 membrane; GO:0005783 endoplasmic reticulum; GO:0044421 extracellular region part; GO:0098588 bounding membrane of organelle; GO:0031090 organelle membrane; GO:0044446 intracellular organelle part; GO:0005737 cytoplasm; GO:0031982 vesicle; GO:0000139 Golgi membrane; GO:0031224 intrinsic component of membrane; GO:0012505 endomembrane system; GO:0044424…	GO:0000149 SNARE binding; GO:0005515 protein binding; GO:0019905 syntaxin binding; GO:0005488 binding;	K20346			IPR009038;	GOLD domain;	U	KOG1690	emp24/gp25L/p24 family of membrane trafficking proteins
A0A287B8N2	124	K	Spectrin beta chain	SPTBN1	1	0.000509682	138.98	ALQFLK(1)EQR	2	-0.53361	1	cytoplasm			GO:0008289 lipid binding; GO:0043168 anion binding; GO:0005515 protein binding; GO:0005488 binding; GO:0005543 phospholipid binding; GO:0043167 ion binding;				IPR001605; IPR011993; IPR001715; IPR001849;	Pleckstrin homology domain, spectrin-type; PH domain-like; Calponin homology domain; Pleckstrin homology domain;	Z	KOG0517	Beta-spectrin
A0A287B8N2	1314	K	Spectrin beta chain	SPTBN1	1	1.83599e-11	200.82	K(1)QQMLENQMEVR	2	-0.2074	2	cytoplasm			GO:0008289 lipid binding; GO:0043168 anion binding; GO:0005515 protein binding; GO:0005488 binding; GO:0005543 phospholipid binding; GO:0043167 ion binding;				IPR001605; IPR011993; IPR001715; IPR001849;	Pleckstrin homology domain, spectrin-type; PH domain-like; Calponin homology domain; Pleckstrin homology domain;	Z	KOG0517	Beta-spectrin
A0A287B8N2	2026	K	Spectrin beta chain	SPTBN1	1	7.55074e-05	94.203	AK(1)TSLPAQSAATLPAR	2	0.29147	1	cytoplasm			GO:0008289 lipid binding; GO:0043168 anion binding; GO:0005515 protein binding; GO:0005488 binding; GO:0005543 phospholipid binding; GO:0043167 ion binding;				IPR001605; IPR011993; IPR001715; IPR001849;	Pleckstrin homology domain, spectrin-type; PH domain-like; Calponin homology domain; Pleckstrin homology domain;	Z	KOG0517	Beta-spectrin
A0A287B8N2	593	K	Spectrin beta chain	SPTBN1	0.999997	4.27206e-11	121.5	GVNASAQK(1)FATDGEGYKPCDPQVIR	3	-0.19543	1	cytoplasm			GO:0008289 lipid binding; GO:0043168 anion binding; GO:0005515 protein binding; GO:0005488 binding; GO:0005543 phospholipid binding; GO:0043167 ion binding;				IPR001605; IPR011993; IPR001715; IPR001849;	Pleckstrin homology domain, spectrin-type; PH domain-like; Calponin homology domain; Pleckstrin homology domain;	Z	KOG0517	Beta-spectrin
A0A287B8N2	1419	K	Spectrin beta chain	SPTBN1	1	0.0011895	164.72	K(1)NQTLQK	2	0.27927	1	cytoplasm			GO:0008289 lipid binding; GO:0043168 anion binding; GO:0005515 protein binding; GO:0005488 binding; GO:0005543 phospholipid binding; GO:0043167 ion binding;				IPR001605; IPR011993; IPR001715; IPR001849;	Pleckstrin homology domain, spectrin-type; PH domain-like; Calponin homology domain; Pleckstrin homology domain;	Z	KOG0517	Beta-spectrin
A0A287B8N2	1481	K	Spectrin beta chain	SPTBN1	1	0.00072682	110.08	DEQSAVSMLK(1)K	2	-0.03971	1	cytoplasm			GO:0008289 lipid binding; GO:0043168 anion binding; GO:0005515 protein binding; GO:0005488 binding; GO:0005543 phospholipid binding; GO:0043167 ion binding;				IPR001605; IPR011993; IPR001715; IPR001849;	Pleckstrin homology domain, spectrin-type; PH domain-like; Calponin homology domain; Pleckstrin homology domain;	Z	KOG0517	Beta-spectrin
A0A287B8N2	842	K	Spectrin beta chain	SPTBN1	1	0.000197625	115.34	K(1)QALQDTLALYK	2	0.22524	2	cytoplasm			GO:0008289 lipid binding; GO:0043168 anion binding; GO:0005515 protein binding; GO:0005488 binding; GO:0005543 phospholipid binding; GO:0043167 ion binding;				IPR001605; IPR011993; IPR001715; IPR001849;	Pleckstrin homology domain, spectrin-type; PH domain-like; Calponin homology domain; Pleckstrin homology domain;	Z	KOG0517	Beta-spectrin
A0A287B8N2	1247	K	Spectrin beta chain	SPTBN1	1	0.000376623	156.35	EK(1)LTGLHK	2	0.89438	1	cytoplasm			GO:0008289 lipid binding; GO:0043168 anion binding; GO:0005515 protein binding; GO:0005488 binding; GO:0005543 phospholipid binding; GO:0043167 ion binding;				IPR001605; IPR011993; IPR001715; IPR001849;	Pleckstrin homology domain, spectrin-type; PH domain-like; Calponin homology domain; Pleckstrin homology domain;	Z	KOG0517	Beta-spectrin
A0A287B8N2	2064	K	Spectrin beta chain	SPTBN1	0.999943	0.0483755	43.501	KHEWEAHNK(1)K	2	0.41622	1	cytoplasm			GO:0008289 lipid binding; GO:0043168 anion binding; GO:0005515 protein binding; GO:0005488 binding; GO:0005543 phospholipid binding; GO:0043167 ion binding;				IPR001605; IPR011993; IPR001715; IPR001849;	Pleckstrin homology domain, spectrin-type; PH domain-like; Calponin homology domain; Pleckstrin homology domain;	Z	KOG0517	Beta-spectrin
A0A287B8N2	281	K	Spectrin beta chain	SPTBN1	1	0.00882202	83.862	MK(1)ALAVEGK	2	0.44638	1	cytoplasm			GO:0008289 lipid binding; GO:0043168 anion binding; GO:0005515 protein binding; GO:0005488 binding; GO:0005543 phospholipid binding; GO:0043167 ion binding;				IPR001605; IPR011993; IPR001715; IPR001849;	Pleckstrin homology domain, spectrin-type; PH domain-like; Calponin homology domain; Pleckstrin homology domain;	Z	KOG0517	Beta-spectrin
A0A287B8N2	1274	K	Spectrin beta chain	SPTBN1	1	0.000108144	81.003	LFDANK(1)AELFTQSCADLDK	3	0.16467	1	cytoplasm			GO:0008289 lipid binding; GO:0043168 anion binding; GO:0005515 protein binding; GO:0005488 binding; GO:0005543 phospholipid binding; GO:0043167 ion binding;				IPR001605; IPR011993; IPR001715; IPR001849;	Pleckstrin homology domain, spectrin-type; PH domain-like; Calponin homology domain; Pleckstrin homology domain;	Z	KOG0517	Beta-spectrin
A0A287B8N2	948	K	Spectrin beta chain	SPTBN1	1	0.00023932	75.064	K(1)DALLSALSIQNYHLECNETK	3	0.35459	1	cytoplasm			GO:0008289 lipid binding; GO:0043168 anion binding; GO:0005515 protein binding; GO:0005488 binding; GO:0005543 phospholipid binding; GO:0043167 ion binding;				IPR001605; IPR011993; IPR001715; IPR001849;	Pleckstrin homology domain, spectrin-type; PH domain-like; Calponin homology domain; Pleckstrin homology domain;	Z	KOG0517	Beta-spectrin
A0A287B8N2	1482	K	Spectrin beta chain	SPTBN1	1	6.82652e-09	120.23	K(1)HQILEQAVEDYAETVHQLSK	3	0.64627	4	cytoplasm			GO:0008289 lipid binding; GO:0043168 anion binding; GO:0005515 protein binding; GO:0005488 binding; GO:0005543 phospholipid binding; GO:0043167 ion binding;				IPR001605; IPR011993; IPR001715; IPR001849;	Pleckstrin homology domain, spectrin-type; PH domain-like; Calponin homology domain; Pleckstrin homology domain;	Z	KOG0517	Beta-spectrin
A0A287B8N2	997	K	Spectrin beta chain	SPTBN1	1	0.0149649	110.31	K(1)LTGMER	2	0.015176	1	cytoplasm			GO:0008289 lipid binding; GO:0043168 anion binding; GO:0005515 protein binding; GO:0005488 binding; GO:0005543 phospholipid binding; GO:0043167 ion binding;				IPR001605; IPR011993; IPR001715; IPR001849;	Pleckstrin homology domain, spectrin-type; PH domain-like; Calponin homology domain; Pleckstrin homology domain;	Z	KOG0517	Beta-spectrin
A0A287B8N2	463	K	Spectrin beta chain	SPTBN1	1	3.33106e-09	163.91	K(1)HEAIETDIAAYEER	3	0.041621	2	cytoplasm			GO:0008289 lipid binding; GO:0043168 anion binding; GO:0005515 protein binding; GO:0005488 binding; GO:0005543 phospholipid binding; GO:0043167 ion binding;				IPR001605; IPR011993; IPR001715; IPR001849;	Pleckstrin homology domain, spectrin-type; PH domain-like; Calponin homology domain; Pleckstrin homology domain;	Z	KOG0517	Beta-spectrin
A0A287B8N2	558	K	Spectrin beta chain	SPTBN1	1	0.000461317	67.928	VLLLSQDYGK(1)HLLGVEDLLQK	3	2.8735	2	cytoplasm			GO:0008289 lipid binding; GO:0043168 anion binding; GO:0005515 protein binding; GO:0005488 binding; GO:0005543 phospholipid binding; GO:0043167 ion binding;				IPR001605; IPR011993; IPR001715; IPR001849;	Pleckstrin homology domain, spectrin-type; PH domain-like; Calponin homology domain; Pleckstrin homology domain;	Z	KOG0517	Beta-spectrin
A0A287B8N2	1103	K	Spectrin beta chain	SPTBN1	1	8.66836e-05	107.82	K(1)QEDFMTTMDANEEK	2	-0.39447	1	cytoplasm			GO:0008289 lipid binding; GO:0043168 anion binding; GO:0005515 protein binding; GO:0005488 binding; GO:0005543 phospholipid binding; GO:0043167 ion binding;				IPR001605; IPR011993; IPR001715; IPR001849;	Pleckstrin homology domain, spectrin-type; PH domain-like; Calponin homology domain; Pleckstrin homology domain;	Z	KOG0517	Beta-spectrin
A0A287B8N2	1840	K	Spectrin beta chain	SPTBN1	1	0.00238416	104.22	EK(1)LLQLTDK	2	-2.7827	1	cytoplasm			GO:0008289 lipid binding; GO:0043168 anion binding; GO:0005515 protein binding; GO:0005488 binding; GO:0005543 phospholipid binding; GO:0043167 ion binding;				IPR001605; IPR011993; IPR001715; IPR001849;	Pleckstrin homology domain, spectrin-type; PH domain-like; Calponin homology domain; Pleckstrin homology domain;	Z	KOG0517	Beta-spectrin
A0A287B8N2	668	K	Spectrin beta chain	SPTBN1	1	0.0014547	72.433	ILSSDDYGK(1)DLTSVMR	2	-0.42187	2	cytoplasm			GO:0008289 lipid binding; GO:0043168 anion binding; GO:0005515 protein binding; GO:0005488 binding; GO:0005543 phospholipid binding; GO:0043167 ion binding;				IPR001605; IPR011993; IPR001715; IPR001849;	Pleckstrin homology domain, spectrin-type; PH domain-like; Calponin homology domain; Pleckstrin homology domain;	Z	KOG0517	Beta-spectrin
A0A287B8N2	1664	K	Spectrin beta chain	SPTBN1	1	0.00135678	96.604	FYHDAK(1)EIFGR	2	0.073512	1	cytoplasm			GO:0008289 lipid binding; GO:0043168 anion binding; GO:0005515 protein binding; GO:0005488 binding; GO:0005543 phospholipid binding; GO:0043167 ion binding;				IPR001605; IPR011993; IPR001715; IPR001849;	Pleckstrin homology domain, spectrin-type; PH domain-like; Calponin homology domain; Pleckstrin homology domain;	Z	KOG0517	Beta-spectrin
A0A287B8N2	1265	K	Spectrin beta chain	SPTBN1	1	0.0031582	67.136	MWEVLESTTQTK(1)AQR	3	2.3002	1	cytoplasm			GO:0008289 lipid binding; GO:0043168 anion binding; GO:0005515 protein binding; GO:0005488 binding; GO:0005543 phospholipid binding; GO:0043167 ion binding;				IPR001605; IPR011993; IPR001715; IPR001849;	Pleckstrin homology domain, spectrin-type; PH domain-like; Calponin homology domain; Pleckstrin homology domain;	Z	KOG0517	Beta-spectrin
A0A287B8N2	1762	K	Spectrin beta chain	SPTBN1	1	0.000454778	141.48	LVDTGDK(1)FR	2	0.14885	2	cytoplasm			GO:0008289 lipid binding; GO:0043168 anion binding; GO:0005515 protein binding; GO:0005488 binding; GO:0005543 phospholipid binding; GO:0043167 ion binding;				IPR001605; IPR011993; IPR001715; IPR001849;	Pleckstrin homology domain, spectrin-type; PH domain-like; Calponin homology domain; Pleckstrin homology domain;	Z	KOG0517	Beta-spectrin
A0A287B8N2	784	K	Spectrin beta chain	SPTBN1	1	3.73379e-05	87.352	IVSSNDVGHDEYSTQSLVK(1)K	3	0.22663	1	cytoplasm			GO:0008289 lipid binding; GO:0043168 anion binding; GO:0005515 protein binding; GO:0005488 binding; GO:0005543 phospholipid binding; GO:0043167 ion binding;				IPR001605; IPR011993; IPR001715; IPR001849;	Pleckstrin homology domain, spectrin-type; PH domain-like; Calponin homology domain; Pleckstrin homology domain;	Z	KOG0517	Beta-spectrin
A0A287B8N2	1313	K	Spectrin beta chain	SPTBN1	1	0.00685986	84.507	DLTSVNILLK(1)K	2	-0.1765	1	cytoplasm			GO:0008289 lipid binding; GO:0043168 anion binding; GO:0005515 protein binding; GO:0005488 binding; GO:0005543 phospholipid binding; GO:0043167 ion binding;				IPR001605; IPR011993; IPR001715; IPR001849;	Pleckstrin homology domain, spectrin-type; PH domain-like; Calponin homology domain; Pleckstrin homology domain;	Z	KOG0517	Beta-spectrin
A0A287B8N2	2211	K	Spectrin beta chain	SPTBN1	1	0.0376453	89.369	FSLFGK(1)K	2	-0.15371	1	cytoplasm			GO:0008289 lipid binding; GO:0043168 anion binding; GO:0005515 protein binding; GO:0005488 binding; GO:0005543 phospholipid binding; GO:0043167 ion binding;				IPR001605; IPR011993; IPR001715; IPR001849;	Pleckstrin homology domain, spectrin-type; PH domain-like; Calponin homology domain; Pleckstrin homology domain;	Z	KOG0517	Beta-spectrin
A0A287B8N2	2118	K	Spectrin beta chain	SPTBN1	1	0.0109652	71.806	EAICEVALDYK(1)K	2	1.5157	1	cytoplasm			GO:0008289 lipid binding; GO:0043168 anion binding; GO:0005515 protein binding; GO:0005488 binding; GO:0005543 phospholipid binding; GO:0043167 ion binding;				IPR001605; IPR011993; IPR001715; IPR001849;	Pleckstrin homology domain, spectrin-type; PH domain-like; Calponin homology domain; Pleckstrin homology domain;	Z	KOG0517	Beta-spectrin
A0A287B8N2	1830	K	Spectrin beta chain	SPTBN1	1	0.000232184	155.11	K(1)HYASEEIK	3	0.016326	2	cytoplasm			GO:0008289 lipid binding; GO:0043168 anion binding; GO:0005515 protein binding; GO:0005488 binding; GO:0005543 phospholipid binding; GO:0043167 ion binding;				IPR001605; IPR011993; IPR001715; IPR001849;	Pleckstrin homology domain, spectrin-type; PH domain-like; Calponin homology domain; Pleckstrin homology domain;	Z	KOG0517	Beta-spectrin
A0A287B8N2	224	K	Spectrin beta chain	SPTBN1	1	0.000658383	100.22	HRPDLIDFDK(1)LK	3	-0.48388	2	cytoplasm			GO:0008289 lipid binding; GO:0043168 anion binding; GO:0005515 protein binding; GO:0005488 binding; GO:0005543 phospholipid binding; GO:0043167 ion binding;				IPR001605; IPR011993; IPR001715; IPR001849;	Pleckstrin homology domain, spectrin-type; PH domain-like; Calponin homology domain; Pleckstrin homology domain;	Z	KOG0517	Beta-spectrin
A0A287B8N2	62	K	Spectrin beta chain	SPTBN1	1	0.00185323	81.92	TFTK(1)WVNSHLAR	3	0.2332	2	cytoplasm			GO:0008289 lipid binding; GO:0043168 anion binding; GO:0005515 protein binding; GO:0005488 binding; GO:0005543 phospholipid binding; GO:0043167 ion binding;				IPR001605; IPR011993; IPR001715; IPR001849;	Pleckstrin homology domain, spectrin-type; PH domain-like; Calponin homology domain; Pleckstrin homology domain;	Z	KOG0517	Beta-spectrin
A0A287B8N2	1727	K	Spectrin beta chain	SPTBN1	1	1.44603e-07	142.54	LQAAYAGDK(1)ADDIQK	2	-0.054972	1	cytoplasm			GO:0008289 lipid binding; GO:0043168 anion binding; GO:0005515 protein binding; GO:0005488 binding; GO:0005543 phospholipid binding; GO:0043167 ion binding;				IPR001605; IPR011993; IPR001715; IPR001849;	Pleckstrin homology domain, spectrin-type; PH domain-like; Calponin homology domain; Pleckstrin homology domain;	Z	KOG0517	Beta-spectrin
F1SNB2	613	K	Chromosome 9 open reading frame 84	C9orf84	1	0.0471148	84.244	K(1)PDTNYR	2	0.1053	1	nucleus
F1S395	271	K	Uncharacterized protein	NQO1	1	0.000789835	105.4	SIPTDNQVK(1)AR	2	-0.71912	1	cytoplasm	GO:0008152 metabolic process; GO:0006950 response to stress; GO:0050790 regulation of catalytic activity; GO:0055114 oxidation-reduction process; GO:0044710 single-organism metabolic process; GO:0006979 response to oxidative stress; GO:0065009 regulation of molecular function; GO:0044699 single-organism process; GO:0044092 negative regulation of molecular function; GO:0043086 negative regulation …	GO:0070062 extracellular exosome; GO:0043226 organelle; GO:0044421 extracellular region part; GO:0044464 cell part; GO:0005622 intracellular; GO:0005737 cytoplasm; GO:0031982 vesicle; GO:1903561 extracellular vesicle; GO:0044424 intracellular part; GO:0005623 cell; GO:0005829 cytosol; GO:0043227 membrane-bounded organelle; GO:0005576 extracellular region; GO:0043230 extracellular organelle; GO:00…	GO:0097159 organic cyclic compound binding; GO:1901363 heterocyclic compound binding; GO:0016651 oxidoreductase activity, acting on NAD(P)H; GO:0003723 RNA binding; GO:0042802 identical protein binding; GO:0003824 catalytic activity; GO:0003955 NAD(P)H dehydrogenase (quinone) activity; GO:0005488 binding; GO:0003676 nucleic acid binding; GO:0005515 protein binding; GO:0016655 oxidoreductase activ…	K00355	NQO1; NAD(P)H dehydrogenase (quinone) [EC:1.6.5.2]	ssc00130 Ubiquinone and other terpenoid-quinone biosynthesis - Sus scrofa (pig); ssc05418 Fluid shear stress and atherosclerosis - Sus scrofa (pig); ssc05225 Hepatocellular carcinoma - Sus scrofa (pig); ssc05200 Pathways in cancer - Sus scrofa (pig);	IPR003680; IPR029039;	Flavodoxin-like fold; Flavoprotein-like domain;
F1S395	90	K	Uncharacterized protein	NQO1	1	0.0322121	65.408	LSPDIVAEQK(1)K	2	0.90557	1	cytoplasm	GO:0008152 metabolic process; GO:0006950 response to stress; GO:0050790 regulation of catalytic activity; GO:0055114 oxidation-reduction process; GO:0044710 single-organism metabolic process; GO:0006979 response to oxidative stress; GO:0065009 regulation of molecular function; GO:0044699 single-organism process; GO:0044092 negative regulation of molecular function; GO:0043086 negative regulation …	GO:0070062 extracellular exosome; GO:0043226 organelle; GO:0044421 extracellular region part; GO:0044464 cell part; GO:0005622 intracellular; GO:0005737 cytoplasm; GO:0031982 vesicle; GO:1903561 extracellular vesicle; GO:0044424 intracellular part; GO:0005623 cell; GO:0005829 cytosol; GO:0043227 membrane-bounded organelle; GO:0005576 extracellular region; GO:0043230 extracellular organelle; GO:00…	GO:0097159 organic cyclic compound binding; GO:1901363 heterocyclic compound binding; GO:0016651 oxidoreductase activity, acting on NAD(P)H; GO:0003723 RNA binding; GO:0042802 identical protein binding; GO:0003824 catalytic activity; GO:0003955 NAD(P)H dehydrogenase (quinone) activity; GO:0005488 binding; GO:0003676 nucleic acid binding; GO:0005515 protein binding; GO:0016655 oxidoreductase activ…	K00355	NQO1; NAD(P)H dehydrogenase (quinone) [EC:1.6.5.2]	ssc00130 Ubiquinone and other terpenoid-quinone biosynthesis - Sus scrofa (pig); ssc05418 Fluid shear stress and atherosclerosis - Sus scrofa (pig); ssc05225 Hepatocellular carcinoma - Sus scrofa (pig); ssc05200 Pathways in cancer - Sus scrofa (pig);	IPR003680; IPR029039;	Flavodoxin-like fold; Flavoprotein-like domain;
F1S395	77	K	Uncharacterized protein	NQO1	1	8.05164e-07	105.46	LKDPGNFQYPAETALAYK(1)EGR	3	1.4833	2	cytoplasm	GO:0008152 metabolic process; GO:0006950 response to stress; GO:0050790 regulation of catalytic activity; GO:0055114 oxidation-reduction process; GO:0044710 single-organism metabolic process; GO:0006979 response to oxidative stress; GO:0065009 regulation of molecular function; GO:0044699 single-organism process; GO:0044092 negative regulation of molecular function; GO:0043086 negative regulation …	GO:0070062 extracellular exosome; GO:0043226 organelle; GO:0044421 extracellular region part; GO:0044464 cell part; GO:0005622 intracellular; GO:0005737 cytoplasm; GO:0031982 vesicle; GO:1903561 extracellular vesicle; GO:0044424 intracellular part; GO:0005623 cell; GO:0005829 cytosol; GO:0043227 membrane-bounded organelle; GO:0005576 extracellular region; GO:0043230 extracellular organelle; GO:00…	GO:0097159 organic cyclic compound binding; GO:1901363 heterocyclic compound binding; GO:0016651 oxidoreductase activity, acting on NAD(P)H; GO:0003723 RNA binding; GO:0042802 identical protein binding; GO:0003824 catalytic activity; GO:0003955 NAD(P)H dehydrogenase (quinone) activity; GO:0005488 binding; GO:0003676 nucleic acid binding; GO:0005515 protein binding; GO:0016655 oxidoreductase activ…	K00355	NQO1; NAD(P)H dehydrogenase (quinone) [EC:1.6.5.2]	ssc00130 Ubiquinone and other terpenoid-quinone biosynthesis - Sus scrofa (pig); ssc05418 Fluid shear stress and atherosclerosis - Sus scrofa (pig); ssc05225 Hepatocellular carcinoma - Sus scrofa (pig); ssc05200 Pathways in cancer - Sus scrofa (pig);	IPR003680; IPR029039;	Flavodoxin-like fold; Flavoprotein-like domain;
F1S395	5	K	Uncharacterized protein	NQO1	1	0.00579283	63.401	K(1)ALIILAHSEK	3	-0.62768	1	cytoplasm	GO:0008152 metabolic process; GO:0006950 response to stress; GO:0050790 regulation of catalytic activity; GO:0055114 oxidation-reduction process; GO:0044710 single-organism metabolic process; GO:0006979 response to oxidative stress; GO:0065009 regulation of molecular function; GO:0044699 single-organism process; GO:0044092 negative regulation of molecular function; GO:0043086 negative regulation …	GO:0070062 extracellular exosome; GO:0043226 organelle; GO:0044421 extracellular region part; GO:0044464 cell part; GO:0005622 intracellular; GO:0005737 cytoplasm; GO:0031982 vesicle; GO:1903561 extracellular vesicle; GO:0044424 intracellular part; GO:0005623 cell; GO:0005829 cytosol; GO:0043227 membrane-bounded organelle; GO:0005576 extracellular region; GO:0043230 extracellular organelle; GO:00…	GO:0097159 organic cyclic compound binding; GO:1901363 heterocyclic compound binding; GO:0016651 oxidoreductase activity, acting on NAD(P)H; GO:0003723 RNA binding; GO:0042802 identical protein binding; GO:0003824 catalytic activity; GO:0003955 NAD(P)H dehydrogenase (quinone) activity; GO:0005488 binding; GO:0003676 nucleic acid binding; GO:0005515 protein binding; GO:0016655 oxidoreductase activ…	K00355	NQO1; NAD(P)H dehydrogenase (quinone) [EC:1.6.5.2]	ssc00130 Ubiquinone and other terpenoid-quinone biosynthesis - Sus scrofa (pig); ssc05418 Fluid shear stress and atherosclerosis - Sus scrofa (pig); ssc05225 Hepatocellular carcinoma - Sus scrofa (pig); ssc05200 Pathways in cancer - Sus scrofa (pig);	IPR003680; IPR029039;	Flavodoxin-like fold; Flavoprotein-like domain;
A0A286ZKX2	384	K	Citrate synthase	CS	1	0.0102865	71.268	PK(1)SMSTDGLIK	2	-1.4542	1	cytoplasm	GO:0072350 tricarboxylic acid metabolic process; GO:0055114 oxidation-reduction process; GO:0044281 small molecule metabolic process; GO:0044763 single-organism cellular process; GO:0006099 tricarboxylic acid cycle; GO:0044699 single-organism process; GO:0044238 primary metabolic process; GO:0045333 cellular respiration; GO:0044237 cellular metabolic process; GO:0071704 organic substance metaboli…		GO:0036440 citrate synthase activity; GO:0016746 transferase activity, transferring acyl groups; GO:0046912 transferase activity, transferring acyl groups, acyl groups converted into alkyl on transfer; GO:0003824 catalytic activity; GO:0016740 transferase activity; GO:0004108 citrate (Si)-synthase activity;				IPR016142;	Citrate synthase-like, large alpha subdomain;	C	KOG2617	Citrate synthase
A0A286ZKX2	149	K	Citrate synthase	CS	1	0.000481701	113.66	LPCVAAK(1)IYR	2	-0.37637	1	cytoplasm	GO:0072350 tricarboxylic acid metabolic process; GO:0055114 oxidation-reduction process; GO:0044281 small molecule metabolic process; GO:0044763 single-organism cellular process; GO:0006099 tricarboxylic acid cycle; GO:0044699 single-organism process; GO:0044238 primary metabolic process; GO:0045333 cellular respiration; GO:0044237 cellular metabolic process; GO:0071704 organic substance metaboli…		GO:0036440 citrate synthase activity; GO:0016746 transferase activity, transferring acyl groups; GO:0046912 transferase activity, transferring acyl groups, acyl groups converted into alkyl on transfer; GO:0003824 catalytic activity; GO:0016740 transferase activity; GO:0004108 citrate (Si)-synthase activity;				IPR016142;	Citrate synthase-like, large alpha subdomain;	C	KOG2617	Citrate synthase
A0A286ZKX2	261	K	Citrate synthase	CS	1	0.0451468	60.91	DVSDEK(1)LR	2	1.3619	1	cytoplasm	GO:0072350 tricarboxylic acid metabolic process; GO:0055114 oxidation-reduction process; GO:0044281 small molecule metabolic process; GO:0044763 single-organism cellular process; GO:0006099 tricarboxylic acid cycle; GO:0044699 single-organism process; GO:0044238 primary metabolic process; GO:0045333 cellular respiration; GO:0044237 cellular metabolic process; GO:0071704 organic substance metaboli…		GO:0036440 citrate synthase activity; GO:0016746 transferase activity, transferring acyl groups; GO:0046912 transferase activity, transferring acyl groups, acyl groups converted into alkyl on transfer; GO:0003824 catalytic activity; GO:0016740 transferase activity; GO:0004108 citrate (Si)-synthase activity;				IPR016142;	Citrate synthase-like, large alpha subdomain;	C	KOG2617	Citrate synthase
A0A286ZKX2	393	K	Citrate synthase	CS	1	0.0231469	55.011	SMSTDGLIK(1)LVDSK	2	-0.18396	1	cytoplasm	GO:0072350 tricarboxylic acid metabolic process; GO:0055114 oxidation-reduction process; GO:0044281 small molecule metabolic process; GO:0044763 single-organism cellular process; GO:0006099 tricarboxylic acid cycle; GO:0044699 single-organism process; GO:0044238 primary metabolic process; GO:0045333 cellular respiration; GO:0044237 cellular metabolic process; GO:0071704 organic substance metaboli…		GO:0036440 citrate synthase activity; GO:0016746 transferase activity, transferring acyl groups; GO:0046912 transferase activity, transferring acyl groups, acyl groups converted into alkyl on transfer; GO:0003824 catalytic activity; GO:0016740 transferase activity; GO:0004108 citrate (Si)-synthase activity;				IPR016142;	Citrate synthase-like, large alpha subdomain;	C	KOG2617	Citrate synthase
A0A287ANZ8	53	K	Uncharacterized protein	THY1	1	7.46797e-06	110.32	K(1)HVLLGTVGVPEHSYR	4	0.36684	2	peroxisome			GO:0005515 protein binding; GO:0005488 binding;				IPR007110; IPR013783; IPR013106; IPR013151;	Immunoglobulin-like domain; Immunoglobulin-like fold; Immunoglobulin V-set domain; Immunoglobulin;
A0A287AE80	15	K	Uncharacterized protein	LOC100622246	1	3.28817e-05	99.747	VAVVTGGNK(1)GIGLAIVR	2	0.25947	1	cytoplasm			GO:0003824 catalytic activity; GO:0016491 oxidoreductase activity;				IPR016040;	NAD(P)-binding domain;	Q	KOG1208	Dehydrogenases with different specificities (related to short-chain alcohol dehydrogenases)
A0A287AE80	150	K	Uncharacterized protein	LOC100622246	1	8.00829e-05	115.91	K(1)EGWPSTAYGVTK	2	-0.8164	2	cytoplasm			GO:0003824 catalytic activity; GO:0016491 oxidoreductase activity;				IPR016040;	NAD(P)-binding domain;	Q	KOG1208	Dehydrogenases with different specificities (related to short-chain alcohol dehydrogenases)
A0A287AE80	121	K	Uncharacterized protein	LOC100622246	1	0.00031966	95.428	ALNNCSPELQQK(1)FK	2	2.3474	1	cytoplasm			GO:0003824 catalytic activity; GO:0016491 oxidoreductase activity;				IPR016040;	NAD(P)-binding domain;	Q	KOG1208	Dehydrogenases with different specificities (related to short-chain alcohol dehydrogenases)
F1S2E3	86	K	Peptidyl-prolyl cis-trans isomerase	PPIF	1	0.0010569	93.345	ALCTGEK(1)GFGYK	2	1.2447	1	mitochondria	GO:0044267 cellular protein metabolic process; GO:0044238 primary metabolic process; GO:0018208 peptidyl-proline modification; GO:0000413 protein peptidyl-prolyl isomerization; GO:0044237 cellular metabolic process; GO:0071704 organic substance metabolic process; GO:0006457 protein folding; GO:0018193 peptidyl-amino acid modification; GO:0008152 metabolic process; GO:0044260 cellular macromolecul…		GO:0003755 peptidyl-prolyl cis-trans isomerase activity; GO:0016853 isomerase activity; GO:0003824 catalytic activity; GO:0016859 cis-trans isomerase activity;	K09565	PPIF; peptidyl-prolyl isomerase F (cyclophilin D) [EC:5.2.1.8]	ssc05145 Toxoplasmosis - Sus scrofa (pig); ssc04020 Calcium signaling pathway - Sus scrofa (pig); ssc05016 Huntington disease - Sus scrofa (pig); ssc04022 cGMP-PKG signaling pathway - Sus scrofa (pig); ssc05012 Parkinson disease - Sus scrofa (pig);	IPR002130; IPR029000;	Cyclophilin-type peptidyl-prolyl cis-trans isomerase domain; Cyclophilin-like domain;	O	KOG0865	Cyclophilin type peptidyl-prolyl cis-trans isomerase
Q29223	19	K	60S ribosomal protein L34	RPL34	1	2.98484e-05	147.62	LSYNTASNK(1)TR	2	0.63162	1	nucleus	GO:0044085 cellular component biogenesis; GO:0022613 ribonucleoprotein complex biogenesis; GO:0006518 peptide metabolic process; GO:0043043 peptide biosynthetic process; GO:0044267 cellular protein metabolic process; GO:0006807 nitrogen compound metabolic process; GO:0042254 ribosome biogenesis; GO:0009058 biosynthetic process; GO:0043603 cellular amide metabolic process; GO:1901566 organonitroge…	GO:0005840 ribosome; GO:0043229 intracellular organelle; GO:0043232 intracellular non-membrane-bounded organelle; GO:0022625 cytosolic large ribosomal subunit; GO:0044446 intracellular organelle part; GO:0005737 cytoplasm; GO:0032991 macromolecular complex; GO:0044424 intracellular part; GO:0005829 cytosol; GO:0005623 cell; GO:0044422 organelle part; GO:0043228 non-membrane-bounded organelle; GO:…	GO:0097159 organic cyclic compound binding; GO:1901363 heterocyclic compound binding; GO:0003723 RNA binding; GO:0005488 binding; GO:0003676 nucleic acid binding; GO:0005198 structural molecule activity; GO:0003735 structural constituent of ribosome;	K02915	RP-L34e; large subunit ribosomal protein L34e	ssc03010 Ribosome - Sus scrofa (pig);			J	KOG1790	60s ribosomal protein L34
Q29223	43	K	60S ribosomal protein L34	RPL34	1	0.000179262	98.105	APK(1)SACGVCPGR	2	-1.7977	1	nucleus	GO:0044085 cellular component biogenesis; GO:0022613 ribonucleoprotein complex biogenesis; GO:0006518 peptide metabolic process; GO:0043043 peptide biosynthetic process; GO:0044267 cellular protein metabolic process; GO:0006807 nitrogen compound metabolic process; GO:0042254 ribosome biogenesis; GO:0009058 biosynthetic process; GO:0043603 cellular amide metabolic process; GO:1901566 organonitroge…	GO:0005840 ribosome; GO:0043229 intracellular organelle; GO:0043232 intracellular non-membrane-bounded organelle; GO:0022625 cytosolic large ribosomal subunit; GO:0044446 intracellular organelle part; GO:0005737 cytoplasm; GO:0032991 macromolecular complex; GO:0044424 intracellular part; GO:0005829 cytosol; GO:0005623 cell; GO:0044422 organelle part; GO:0043228 non-membrane-bounded organelle; GO:…	GO:0097159 organic cyclic compound binding; GO:1901363 heterocyclic compound binding; GO:0003723 RNA binding; GO:0005488 binding; GO:0003676 nucleic acid binding; GO:0005198 structural molecule activity; GO:0003735 structural constituent of ribosome;	K02915	RP-L34e; large subunit ribosomal protein L34e	ssc03010 Ribosome - Sus scrofa (pig);			J	KOG1790	60s ribosomal protein L34
F1S9K1	775	K	Isoleucyl-tRNA synthetase 2, mitochondrial	IARS2	1	0.0488621	49.732	VTDAYK(1)QYDFGK	2	-0.22658	1	mitochondria	GO:0065008 regulation of biological quality; GO:0006518 peptide metabolic process; GO:0010608 posttranscriptional regulation of gene expression; GO:0044699 single-organism process; GO:0009058 biosynthetic process; GO:0006428 isoleucyl-tRNA aminoacylation; GO:0044237 cellular metabolic process; GO:0008152 metabolic process; GO:0006520 cellular amino acid metabolic process; GO:0006418 tRNA aminoacy…	GO:0044424 intracellular part; GO:0005623 cell; GO:0044464 cell part; GO:0005622 intracellular; GO:0005737 cytoplasm;	GO:0016876 ligase activity, forming aminoacyl-tRNA and related compounds; GO:0052689 carboxylic ester hydrolase activity; GO:1901265 nucleoside phosphate binding; GO:0016875 ligase activity, forming carbon-oxygen bonds; GO:0016874 ligase activity; GO:0016787 hydrolase activity; GO:0097159 organic cyclic compound binding; GO:1901363 heterocyclic compound binding; GO:0000049 tRNA binding; GO:000382…	K01870	IARS; isoleucyl-tRNA synthetase [EC:6.1.1.5]	ssc00970 Aminoacyl-tRNA biosynthesis - Sus scrofa (pig);	IPR014729; IPR033708; IPR013155; IPR009008; IPR002300; IPR009080;	Rossmann-like alpha/beta/alpha sandwich fold; Isoleucyl tRNA synthetase type 1, anticodon-binding domain; Methionyl/Valyl/Leucyl/Isoleucyl-tRNA synthetase, anticodon-binding; Valyl/Leucyl/Isoleucyl-tRNA synthetase, editing domain; Aminoacyl-tRNA synthetase, class Ia; Aminoacyl-tRNA synthetase, class Ia, anticodon-binding;	J	KOG0433	Isoleucyl-tRNA synthetase
A0A287B0R6	1809	K	cAMP-regulated phosphoprotein 19	MYO5A	1	0.0433594	42.629	K(1)DSPQLLMDAK	2	-0.24614	1	cytoplasm		GO:0043229 intracellular organelle; GO:0043232 intracellular non-membrane-bounded organelle; GO:0044430 cytoskeletal part; GO:0044446 intracellular organelle part; GO:0032991 macromolecular complex; GO:0044424 intracellular part; GO:0005623 cell; GO:0015629 actin cytoskeleton; GO:0044422 organelle part; GO:0043228 non-membrane-bounded organelle; GO:0043226 organelle; GO:0005856 cytoskeleton; GO:0…	GO:0005524 ATP binding; GO:0003774 motor activity; GO:1901265 nucleoside phosphate binding; GO:0001882 nucleoside binding; GO:0043167 ion binding; GO:0016817 hydrolase activity, acting on acid anhydrides; GO:0016787 hydrolase activity; GO:0005515 protein binding; GO:0000166 nucleotide binding; GO:0017111 nucleoside-triphosphatase activity; GO:0097159 organic cyclic compound binding; GO:1901363 he…	K10357			IPR002710; IPR027417; IPR001609;	Dilute domain; P-loop containing nucleoside triphosphate hydrolase; Myosin head, motor domain;	Z	KOG0160	Myosin class V heavy chain
A0A287AYV8	3	K	Uncharacterized protein	---	1	1.98882e-06	109.65	EEK(1)LVESGGGLVQPGGSLR	2	-0.027975	1	cytoplasm			GO:0005515 protein binding; GO:0005488 binding;				IPR007110; IPR013783; IPR013106;	Immunoglobulin-like domain; Immunoglobulin-like fold; Immunoglobulin V-set domain;
I3LBW6	215	K	Septin 10	SEPT10	1	0.00765869	75.941	ADAISK(1)TELQK	2	0.89355	1	nucleus			GO:1901265 nucleoside phosphate binding; GO:0001882 nucleoside binding; GO:0043167 ion binding; GO:0000166 nucleotide binding; GO:1901363 heterocyclic compound binding; GO:0097159 organic cyclic compound binding; GO:0032549 ribonucleoside binding; GO:0097367 carbohydrate derivative binding; GO:0032553 ribonucleotide binding; GO:0005488 binding; GO:0032550 purine ribonucleoside binding; GO:0043168…	K16940			IPR027417; IPR030379;	P-loop containing nucleoside triphosphate hydrolase; Septin-type guanine nucleotide-binding (G) domain;	D	KOG3859	Septins (P-loop GTPases)
I3LBW6	351	K	Septin 10	SEPT10	1	0.000109377	152.54	SLQETYEAK(1)R	2	0.058788	1	nucleus			GO:1901265 nucleoside phosphate binding; GO:0001882 nucleoside binding; GO:0043167 ion binding; GO:0000166 nucleotide binding; GO:1901363 heterocyclic compound binding; GO:0097159 organic cyclic compound binding; GO:0032549 ribonucleoside binding; GO:0097367 carbohydrate derivative binding; GO:0032553 ribonucleotide binding; GO:0005488 binding; GO:0032550 purine ribonucleoside binding; GO:0043168…	K16940			IPR027417; IPR030379;	P-loop containing nucleoside triphosphate hydrolase; Septin-type guanine nucleotide-binding (G) domain;	D	KOG3859	Septins (P-loop GTPases)
F1SQ40	207	K	Protein disulfide isomerase family A member 5	PDIA5	1	0.0228475	62.528	DVVHIDSEK(1)DFR	2	-0.00778	1	plasma membrane	GO:0050794 regulation of cellular process; GO:0033554 cellular response to stress; GO:0051716 cellular response to stimulus; GO:0065008 regulation of biological quality; GO:0034976 response to endoplasmic reticulum stress; GO:0006950 response to stress; GO:0045454 cell redox homeostasis; GO:0044763 single-organism cellular process; GO:0044699 single-organism process; GO:0019725 cellular homeostas…	GO:0043226 organelle; GO:0043231 intracellular membrane-bounded organelle; GO:0043229 intracellular organelle; GO:0005783 endoplasmic reticulum; GO:0044464 cell part; GO:0005622 intracellular; GO:0005737 cytoplasm; GO:0012505 endomembrane system; GO:0044424 intracellular part; GO:0043227 membrane-bounded organelle; GO:0005623 cell; GO:0044444 cytoplasmic part;	GO:0016864 intramolecular oxidoreductase activity, transposing S-S bonds; GO:0016853 isomerase activity; GO:0016860 intramolecular oxidoreductase activity; GO:0003756 protein disulfide isomerase activity; GO:0003824 catalytic activity;	K09583			IPR013766; IPR012336;	Thioredoxin domain; Thioredoxin-like fold;	O	KOG0191	Thioredoxin/protein disulfide isomerase
F1SQ40	102	K	Protein disulfide isomerase family A member 5	PDIA5	1	3.78914e-09	131.25	NNVLVLYSK(1)SEAAAESHLR	3	-0.51837	1	plasma membrane	GO:0050794 regulation of cellular process; GO:0033554 cellular response to stress; GO:0051716 cellular response to stimulus; GO:0065008 regulation of biological quality; GO:0034976 response to endoplasmic reticulum stress; GO:0006950 response to stress; GO:0045454 cell redox homeostasis; GO:0044763 single-organism cellular process; GO:0044699 single-organism process; GO:0019725 cellular homeostas…	GO:0043226 organelle; GO:0043231 intracellular membrane-bounded organelle; GO:0043229 intracellular organelle; GO:0005783 endoplasmic reticulum; GO:0044464 cell part; GO:0005622 intracellular; GO:0005737 cytoplasm; GO:0012505 endomembrane system; GO:0044424 intracellular part; GO:0043227 membrane-bounded organelle; GO:0005623 cell; GO:0044444 cytoplasmic part;	GO:0016864 intramolecular oxidoreductase activity, transposing S-S bonds; GO:0016853 isomerase activity; GO:0016860 intramolecular oxidoreductase activity; GO:0003756 protein disulfide isomerase activity; GO:0003824 catalytic activity;	K09583			IPR013766; IPR012336;	Thioredoxin domain; Thioredoxin-like fold;	O	KOG0191	Thioredoxin/protein disulfide isomerase
F1SQ40	507	K	Protein disulfide isomerase family A member 5	PDIA5	1	0.000453534	98.337	EK(1)NQDLCQQEAVK	2	0.76542	1	plasma membrane	GO:0050794 regulation of cellular process; GO:0033554 cellular response to stress; GO:0051716 cellular response to stimulus; GO:0065008 regulation of biological quality; GO:0034976 response to endoplasmic reticulum stress; GO:0006950 response to stress; GO:0045454 cell redox homeostasis; GO:0044763 single-organism cellular process; GO:0044699 single-organism process; GO:0019725 cellular homeostas…	GO:0043226 organelle; GO:0043231 intracellular membrane-bounded organelle; GO:0043229 intracellular organelle; GO:0005783 endoplasmic reticulum; GO:0044464 cell part; GO:0005622 intracellular; GO:0005737 cytoplasm; GO:0012505 endomembrane system; GO:0044424 intracellular part; GO:0043227 membrane-bounded organelle; GO:0005623 cell; GO:0044444 cytoplasmic part;	GO:0016864 intramolecular oxidoreductase activity, transposing S-S bonds; GO:0016853 isomerase activity; GO:0016860 intramolecular oxidoreductase activity; GO:0003756 protein disulfide isomerase activity; GO:0003824 catalytic activity;	K09583			IPR013766; IPR012336;	Thioredoxin domain; Thioredoxin-like fold;	O	KOG0191	Thioredoxin/protein disulfide isomerase
F1SQ40	420	K	Protein disulfide isomerase family A member 5	PDIA5	1	0.0479248	68.016	K(1)NFVEWMR	2	0.36073	1	plasma membrane	GO:0050794 regulation of cellular process; GO:0033554 cellular response to stress; GO:0051716 cellular response to stimulus; GO:0065008 regulation of biological quality; GO:0034976 response to endoplasmic reticulum stress; GO:0006950 response to stress; GO:0045454 cell redox homeostasis; GO:0044763 single-organism cellular process; GO:0044699 single-organism process; GO:0019725 cellular homeostas…	GO:0043226 organelle; GO:0043231 intracellular membrane-bounded organelle; GO:0043229 intracellular organelle; GO:0005783 endoplasmic reticulum; GO:0044464 cell part; GO:0005622 intracellular; GO:0005737 cytoplasm; GO:0012505 endomembrane system; GO:0044424 intracellular part; GO:0043227 membrane-bounded organelle; GO:0005623 cell; GO:0044444 cytoplasmic part;	GO:0016864 intramolecular oxidoreductase activity, transposing S-S bonds; GO:0016853 isomerase activity; GO:0016860 intramolecular oxidoreductase activity; GO:0003756 protein disulfide isomerase activity; GO:0003824 catalytic activity;	K09583			IPR013766; IPR012336;	Thioredoxin domain; Thioredoxin-like fold;	O	KOG0191	Thioredoxin/protein disulfide isomerase
A0A287B929	104	K	60S ribosomal protein L13a	RPL13A	1	0.00415579	73.415	LK(1)VFDGIPPPYDK	2	-0.19143	3	cytoplasm	GO:0006518 peptide metabolic process; GO:0043043 peptide biosynthetic process; GO:0044267 cellular protein metabolic process; GO:0006807 nitrogen compound metabolic process; GO:0009058 biosynthetic process; GO:0043603 cellular amide metabolic process; GO:0044238 primary metabolic process; GO:1901566 organonitrogen compound biosynthetic process; GO:1901576 organic substance biosynthetic process; G…	GO:0005840 ribosome; GO:0043229 intracellular organelle; GO:0043232 intracellular non-membrane-bounded organelle; GO:0044446 intracellular organelle part; GO:0005737 cytoplasm; GO:0032991 macromolecular complex; GO:0044424 intracellular part; GO:0005623 cell; GO:0044422 organelle part; GO:0043228 non-membrane-bounded organelle; GO:0043226 organelle; GO:0015934 large ribosomal subunit; GO:0044391 …	GO:0003735 structural constituent of ribosome; GO:0005198 structural molecule activity;	K02872	RP-L13Ae; large subunit ribosomal protein L13Ae	ssc03010 Ribosome - Sus scrofa (pig);			J	KOG3204	60S ribosomal protein L13a
A0A287B929	198	K	60S ribosomal protein L13a	RPL13A	1	0.0227444	62.466	FTEVLK(1)THGFLV	2	-2.1402	1	cytoplasm	GO:0006518 peptide metabolic process; GO:0043043 peptide biosynthetic process; GO:0044267 cellular protein metabolic process; GO:0006807 nitrogen compound metabolic process; GO:0009058 biosynthetic process; GO:0043603 cellular amide metabolic process; GO:0044238 primary metabolic process; GO:1901566 organonitrogen compound biosynthetic process; GO:1901576 organic substance biosynthetic process; G…	GO:0005840 ribosome; GO:0043229 intracellular organelle; GO:0043232 intracellular non-membrane-bounded organelle; GO:0044446 intracellular organelle part; GO:0005737 cytoplasm; GO:0032991 macromolecular complex; GO:0044424 intracellular part; GO:0005623 cell; GO:0044422 organelle part; GO:0043228 non-membrane-bounded organelle; GO:0043226 organelle; GO:0015934 large ribosomal subunit; GO:0044391 …	GO:0003735 structural constituent of ribosome; GO:0005198 structural molecule activity;	K02872	RP-L13Ae; large subunit ribosomal protein L13Ae	ssc03010 Ribosome - Sus scrofa (pig);			J	KOG3204	60S ribosomal protein L13a
A0A287B929	160	K	60S ribosomal protein L13a	RPL13A	1	1.254e-11	206.1	YQAVTATLEEK(1)R	2	0.68153	1	cytoplasm	GO:0006518 peptide metabolic process; GO:0043043 peptide biosynthetic process; GO:0044267 cellular protein metabolic process; GO:0006807 nitrogen compound metabolic process; GO:0009058 biosynthetic process; GO:0043603 cellular amide metabolic process; GO:0044238 primary metabolic process; GO:1901566 organonitrogen compound biosynthetic process; GO:1901576 organic substance biosynthetic process; G…	GO:0005840 ribosome; GO:0043229 intracellular organelle; GO:0043232 intracellular non-membrane-bounded organelle; GO:0044446 intracellular organelle part; GO:0005737 cytoplasm; GO:0032991 macromolecular complex; GO:0044424 intracellular part; GO:0005623 cell; GO:0044422 organelle part; GO:0043228 non-membrane-bounded organelle; GO:0043226 organelle; GO:0015934 large ribosomal subunit; GO:0044391 …	GO:0003735 structural constituent of ribosome; GO:0005198 structural molecule activity;	K02872	RP-L13Ae; large subunit ribosomal protein L13Ae	ssc03010 Ribosome - Sus scrofa (pig);			J	KOG3204	60S ribosomal protein L13a
A0A287B929	26	K	60S ribosomal protein L13a	RPL13A	1	2.04687e-07	157.68	LAAIVAK(1)QVLLGR	2	0.16737	1	cytoplasm	GO:0006518 peptide metabolic process; GO:0043043 peptide biosynthetic process; GO:0044267 cellular protein metabolic process; GO:0006807 nitrogen compound metabolic process; GO:0009058 biosynthetic process; GO:0043603 cellular amide metabolic process; GO:0044238 primary metabolic process; GO:1901566 organonitrogen compound biosynthetic process; GO:1901576 organic substance biosynthetic process; G…	GO:0005840 ribosome; GO:0043229 intracellular organelle; GO:0043232 intracellular non-membrane-bounded organelle; GO:0044446 intracellular organelle part; GO:0005737 cytoplasm; GO:0032991 macromolecular complex; GO:0044424 intracellular part; GO:0005623 cell; GO:0044422 organelle part; GO:0043228 non-membrane-bounded organelle; GO:0043226 organelle; GO:0015934 large ribosomal subunit; GO:0044391 …	GO:0003735 structural constituent of ribosome; GO:0005198 structural molecule activity;	K02872	RP-L13Ae; large subunit ribosomal protein L13Ae	ssc03010 Ribosome - Sus scrofa (pig);			J	KOG3204	60S ribosomal protein L13a
A0A287B929	126	K	60S ribosomal protein L13a	RPL13A	1	0.0255047	63.32	MVVPAALK(1)VVR	2	-1.85	2	cytoplasm	GO:0006518 peptide metabolic process; GO:0043043 peptide biosynthetic process; GO:0044267 cellular protein metabolic process; GO:0006807 nitrogen compound metabolic process; GO:0009058 biosynthetic process; GO:0043603 cellular amide metabolic process; GO:0044238 primary metabolic process; GO:1901566 organonitrogen compound biosynthetic process; GO:1901576 organic substance biosynthetic process; G…	GO:0005840 ribosome; GO:0043229 intracellular organelle; GO:0043232 intracellular non-membrane-bounded organelle; GO:0044446 intracellular organelle part; GO:0005737 cytoplasm; GO:0032991 macromolecular complex; GO:0044424 intracellular part; GO:0005623 cell; GO:0044422 organelle part; GO:0043228 non-membrane-bounded organelle; GO:0043226 organelle; GO:0015934 large ribosomal subunit; GO:0044391 …	GO:0003735 structural constituent of ribosome; GO:0005198 structural molecule activity;	K02872	RP-L13Ae; large subunit ribosomal protein L13Ae	ssc03010 Ribosome - Sus scrofa (pig);			J	KOG3204	60S ribosomal protein L13a
Q9GJT2	4	K	S-formylglutathione hydrolase	ESD	1	0.00229465	98.055	ALK(1)QLSSNK	2	1.4697	1	cytoplasm	GO:0044712 single-organism catabolic process; GO:0044281 small molecule metabolic process; GO:0044763 single-organism cellular process; GO:0006081 cellular aldehyde metabolic process; GO:0044699 single-organism process; GO:0044282 small molecule catabolic process; GO:0044237 cellular metabolic process; GO:0071704 organic substance metabolic process; GO:1901575 organic substance catabolic process;…	GO:0097708 intracellular vesicle; GO:0043229 intracellular organelle; GO:0044421 extracellular region part; GO:0031410 cytoplasmic vesicle; GO:0005737 cytoplasm; GO:0031982 vesicle; GO:0044424 intracellular part; GO:0005623 cell; GO:0005576 extracellular region; GO:0043226 organelle; GO:0070062 extracellular exosome; GO:0005622 intracellular; GO:0044464 cell part; GO:1903561 extracellular vesicle…	GO:0042802 identical protein binding; GO:0052689 carboxylic ester hydrolase activity; GO:0003824 catalytic activity; GO:0005488 binding; GO:0018738 S-formylglutathione hydrolase activity; GO:0016788 hydrolase activity, acting on ester bonds; GO:0016787 hydrolase activity; GO:0005515 protein binding; GO:0016790 thiolester hydrolase activity;	K01070	frmB; S-formylglutathione hydrolase [EC:3.1.2.12]	ssc01200 Carbon metabolism - Sus scrofa (pig);	IPR029058;	Alpha/Beta hydrolase fold;	R	KOG3101	Esterase D
Q9GJT2	10	K	S-formylglutathione hydrolase	ESD	1	1.29253e-05	130.99	QLSSNK(1)CFGGLQK	2	0.44633	1	cytoplasm	GO:0044712 single-organism catabolic process; GO:0044281 small molecule metabolic process; GO:0044763 single-organism cellular process; GO:0006081 cellular aldehyde metabolic process; GO:0044699 single-organism process; GO:0044282 small molecule catabolic process; GO:0044237 cellular metabolic process; GO:0071704 organic substance metabolic process; GO:1901575 organic substance catabolic process;…	GO:0097708 intracellular vesicle; GO:0043229 intracellular organelle; GO:0044421 extracellular region part; GO:0031410 cytoplasmic vesicle; GO:0005737 cytoplasm; GO:0031982 vesicle; GO:0044424 intracellular part; GO:0005623 cell; GO:0005576 extracellular region; GO:0043226 organelle; GO:0070062 extracellular exosome; GO:0005622 intracellular; GO:0044464 cell part; GO:1903561 extracellular vesicle…	GO:0042802 identical protein binding; GO:0052689 carboxylic ester hydrolase activity; GO:0003824 catalytic activity; GO:0005488 binding; GO:0018738 S-formylglutathione hydrolase activity; GO:0016788 hydrolase activity, acting on ester bonds; GO:0016787 hydrolase activity; GO:0005515 protein binding; GO:0016790 thiolester hydrolase activity;	K01070	frmB; S-formylglutathione hydrolase [EC:3.1.2.12]	ssc01200 Carbon metabolism - Sus scrofa (pig);	IPR029058;	Alpha/Beta hydrolase fold;	R	KOG3101	Esterase D
Q9GJT2	247	K	S-formylglutathione hydrolase	ESD	1	0.034659	90.986	K(1)IPVVFR	2	-0.067658	1	cytoplasm	GO:0044712 single-organism catabolic process; GO:0044281 small molecule metabolic process; GO:0044763 single-organism cellular process; GO:0006081 cellular aldehyde metabolic process; GO:0044699 single-organism process; GO:0044282 small molecule catabolic process; GO:0044237 cellular metabolic process; GO:0071704 organic substance metabolic process; GO:1901575 organic substance catabolic process;…	GO:0097708 intracellular vesicle; GO:0043229 intracellular organelle; GO:0044421 extracellular region part; GO:0031410 cytoplasmic vesicle; GO:0005737 cytoplasm; GO:0031982 vesicle; GO:0044424 intracellular part; GO:0005623 cell; GO:0005576 extracellular region; GO:0043226 organelle; GO:0070062 extracellular exosome; GO:0005622 intracellular; GO:0044464 cell part; GO:1903561 extracellular vesicle…	GO:0042802 identical protein binding; GO:0052689 carboxylic ester hydrolase activity; GO:0003824 catalytic activity; GO:0005488 binding; GO:0018738 S-formylglutathione hydrolase activity; GO:0016788 hydrolase activity, acting on ester bonds; GO:0016787 hydrolase activity; GO:0005515 protein binding; GO:0016790 thiolester hydrolase activity;	K01070	frmB; S-formylglutathione hydrolase [EC:3.1.2.12]	ssc01200 Carbon metabolism - Sus scrofa (pig);	IPR029058;	Alpha/Beta hydrolase fold;	R	KOG3101	Esterase D
P01965	11	K	Hemoglobin subunit alpha	HBA	1	0.000264205	150.17	ANVK(1)AAWGK	2	-2.4534	4	cytoplasm	GO:0015671 oxygen transport; GO:0006810 transport; GO:0015669 gas transport; GO:1902578 single-organism localization; GO:0044699 single-organism process; GO:0051179 localization; GO:0051234 establishment of localization; GO:0044765 single-organism transport;	GO:0044464 cell part; GO:0005622 intracellular; GO:0005833 hemoglobin complex; GO:0005737 cytoplasm; GO:0032991 macromolecular complex; GO:0044424 intracellular part; GO:0044445 cytosolic part; GO:0043234 protein complex; GO:0005623 cell; GO:0005829 cytosol; GO:0044444 cytoplasmic part;	GO:0097159 organic cyclic compound binding; GO:1901363 heterocyclic compound binding; GO:0020037 heme binding; GO:0005506 iron ion binding; GO:0046914 transition metal ion binding; GO:0019825 oxygen binding; GO:0005488 binding; GO:0043167 ion binding; GO:0022892 substrate-specific transporter activity; GO:0046872 metal ion binding; GO:0043169 cation binding; GO:0005515 protein binding; GO:0005344…	K13822	HBA; hemoglobin subunit alpha	ssc05144 Malaria - Sus scrofa (pig); ssc05143 African trypanosomiasis - Sus scrofa (pig);	IPR009050; IPR000971; IPR012292;	Globin-like; Globin; Globin/Protoglobin;	C	KOG3378	Globins and related hemoproteins
P01965	90	K	Hemoglobin subunit alpha	HBA	1	1.04489e-33	222.51	AVGHLDDLPGALSALSDLHAHK(1)LR	2	-3.0628	17	cytoplasm	GO:0015671 oxygen transport; GO:0006810 transport; GO:0015669 gas transport; GO:1902578 single-organism localization; GO:0044699 single-organism process; GO:0051179 localization; GO:0051234 establishment of localization; GO:0044765 single-organism transport;	GO:0044464 cell part; GO:0005622 intracellular; GO:0005833 hemoglobin complex; GO:0005737 cytoplasm; GO:0032991 macromolecular complex; GO:0044424 intracellular part; GO:0044445 cytosolic part; GO:0043234 protein complex; GO:0005623 cell; GO:0005829 cytosol; GO:0044444 cytoplasmic part;	GO:0097159 organic cyclic compound binding; GO:1901363 heterocyclic compound binding; GO:0020037 heme binding; GO:0005506 iron ion binding; GO:0046914 transition metal ion binding; GO:0019825 oxygen binding; GO:0005488 binding; GO:0043167 ion binding; GO:0022892 substrate-specific transporter activity; GO:0046872 metal ion binding; GO:0043169 cation binding; GO:0005515 protein binding; GO:0005344…	K13822	HBA; hemoglobin subunit alpha	ssc05144 Malaria - Sus scrofa (pig); ssc05143 African trypanosomiasis - Sus scrofa (pig);	IPR009050; IPR000971; IPR012292;	Globin-like; Globin; Globin/Protoglobin;	C	KOG3378	Globins and related hemoproteins
P01965	40	K	Hemoglobin subunit alpha	HBA	1	1.70861e-08	100.39	MFLGFPTTK(1)TYFPHFNLSHGSDQVK	4	-0.063307	11	cytoplasm	GO:0015671 oxygen transport; GO:0006810 transport; GO:0015669 gas transport; GO:1902578 single-organism localization; GO:0044699 single-organism process; GO:0051179 localization; GO:0051234 establishment of localization; GO:0044765 single-organism transport;	GO:0044464 cell part; GO:0005622 intracellular; GO:0005833 hemoglobin complex; GO:0005737 cytoplasm; GO:0032991 macromolecular complex; GO:0044424 intracellular part; GO:0044445 cytosolic part; GO:0043234 protein complex; GO:0005623 cell; GO:0005829 cytosol; GO:0044444 cytoplasmic part;	GO:0097159 organic cyclic compound binding; GO:1901363 heterocyclic compound binding; GO:0020037 heme binding; GO:0005506 iron ion binding; GO:0046914 transition metal ion binding; GO:0019825 oxygen binding; GO:0005488 binding; GO:0043167 ion binding; GO:0022892 substrate-specific transporter activity; GO:0046872 metal ion binding; GO:0043169 cation binding; GO:0005515 protein binding; GO:0005344…	K13822	HBA; hemoglobin subunit alpha	ssc05144 Malaria - Sus scrofa (pig); ssc05143 African trypanosomiasis - Sus scrofa (pig);	IPR009050; IPR000971; IPR012292;	Globin-like; Globin; Globin/Protoglobin;	C	KOG3378	Globins and related hemoproteins
P01965	7	K	Hemoglobin subunit alpha	HBA	1	4.99555e-05	139.98	VLSAADK(1)ANVK	2	0.06662	2	cytoplasm	GO:0015671 oxygen transport; GO:0006810 transport; GO:0015669 gas transport; GO:1902578 single-organism localization; GO:0044699 single-organism process; GO:0051179 localization; GO:0051234 establishment of localization; GO:0044765 single-organism transport;	GO:0044464 cell part; GO:0005622 intracellular; GO:0005833 hemoglobin complex; GO:0005737 cytoplasm; GO:0032991 macromolecular complex; GO:0044424 intracellular part; GO:0044445 cytosolic part; GO:0043234 protein complex; GO:0005623 cell; GO:0005829 cytosol; GO:0044444 cytoplasmic part;	GO:0097159 organic cyclic compound binding; GO:1901363 heterocyclic compound binding; GO:0020037 heme binding; GO:0005506 iron ion binding; GO:0046914 transition metal ion binding; GO:0019825 oxygen binding; GO:0005488 binding; GO:0043167 ion binding; GO:0022892 substrate-specific transporter activity; GO:0046872 metal ion binding; GO:0043169 cation binding; GO:0005515 protein binding; GO:0005344…	K13822	HBA; hemoglobin subunit alpha	ssc05144 Malaria - Sus scrofa (pig); ssc05143 African trypanosomiasis - Sus scrofa (pig);	IPR009050; IPR000971; IPR012292;	Globin-like; Globin; Globin/Protoglobin;	C	KOG3378	Globins and related hemoproteins
P01965	61	K	Hemoglobin subunit alpha	HBA	1	8.2571e-12	206.32	AHGQK(1)VADALTK	3	1.1621	8	cytoplasm	GO:0015671 oxygen transport; GO:0006810 transport; GO:0015669 gas transport; GO:1902578 single-organism localization; GO:0044699 single-organism process; GO:0051179 localization; GO:0051234 establishment of localization; GO:0044765 single-organism transport;	GO:0044464 cell part; GO:0005622 intracellular; GO:0005833 hemoglobin complex; GO:0005737 cytoplasm; GO:0032991 macromolecular complex; GO:0044424 intracellular part; GO:0044445 cytosolic part; GO:0043234 protein complex; GO:0005623 cell; GO:0005829 cytosol; GO:0044444 cytoplasmic part;	GO:0097159 organic cyclic compound binding; GO:1901363 heterocyclic compound binding; GO:0020037 heme binding; GO:0005506 iron ion binding; GO:0046914 transition metal ion binding; GO:0019825 oxygen binding; GO:0005488 binding; GO:0043167 ion binding; GO:0022892 substrate-specific transporter activity; GO:0046872 metal ion binding; GO:0043169 cation binding; GO:0005515 protein binding; GO:0005344…	K13822	HBA; hemoglobin subunit alpha	ssc05144 Malaria - Sus scrofa (pig); ssc05143 African trypanosomiasis - Sus scrofa (pig);	IPR009050; IPR000971; IPR012292;	Globin-like; Globin; Globin/Protoglobin;	C	KOG3378	Globins and related hemoproteins
P01965	68	K	Hemoglobin subunit alpha	HBA	1	2.30689e-09	105.35	VADALTK(1)AVGHLDDLPGALSALSDLHAHK	3	-0.27311	11	cytoplasm	GO:0015671 oxygen transport; GO:0006810 transport; GO:0015669 gas transport; GO:1902578 single-organism localization; GO:0044699 single-organism process; GO:0051179 localization; GO:0051234 establishment of localization; GO:0044765 single-organism transport;	GO:0044464 cell part; GO:0005622 intracellular; GO:0005833 hemoglobin complex; GO:0005737 cytoplasm; GO:0032991 macromolecular complex; GO:0044424 intracellular part; GO:0044445 cytosolic part; GO:0043234 protein complex; GO:0005623 cell; GO:0005829 cytosol; GO:0044444 cytoplasmic part;	GO:0097159 organic cyclic compound binding; GO:1901363 heterocyclic compound binding; GO:0020037 heme binding; GO:0005506 iron ion binding; GO:0046914 transition metal ion binding; GO:0019825 oxygen binding; GO:0005488 binding; GO:0043167 ion binding; GO:0022892 substrate-specific transporter activity; GO:0046872 metal ion binding; GO:0043169 cation binding; GO:0005515 protein binding; GO:0005344…	K13822	HBA; hemoglobin subunit alpha	ssc05144 Malaria - Sus scrofa (pig); ssc05143 African trypanosomiasis - Sus scrofa (pig);	IPR009050; IPR000971; IPR012292;	Globin-like; Globin; Globin/Protoglobin;	C	KOG3378	Globins and related hemoproteins
P01965	99	K	Hemoglobin subunit alpha	HBA	1	3.18421e-07	76.415	VDPVNFK(1)LLSHCLLVTLAAHHPDDFNPSVHASLDK	5	0.013585	2	cytoplasm	GO:0015671 oxygen transport; GO:0006810 transport; GO:0015669 gas transport; GO:1902578 single-organism localization; GO:0044699 single-organism process; GO:0051179 localization; GO:0051234 establishment of localization; GO:0044765 single-organism transport;	GO:0044464 cell part; GO:0005622 intracellular; GO:0005833 hemoglobin complex; GO:0005737 cytoplasm; GO:0032991 macromolecular complex; GO:0044424 intracellular part; GO:0044445 cytosolic part; GO:0043234 protein complex; GO:0005623 cell; GO:0005829 cytosol; GO:0044444 cytoplasmic part;	GO:0097159 organic cyclic compound binding; GO:1901363 heterocyclic compound binding; GO:0020037 heme binding; GO:0005506 iron ion binding; GO:0046914 transition metal ion binding; GO:0019825 oxygen binding; GO:0005488 binding; GO:0043167 ion binding; GO:0022892 substrate-specific transporter activity; GO:0046872 metal ion binding; GO:0043169 cation binding; GO:0005515 protein binding; GO:0005344…	K13822	HBA; hemoglobin subunit alpha	ssc05144 Malaria - Sus scrofa (pig); ssc05143 African trypanosomiasis - Sus scrofa (pig);	IPR009050; IPR000971; IPR012292;	Globin-like; Globin; Globin/Protoglobin;	C	KOG3378	Globins and related hemoproteins
P01965	56	K	Hemoglobin subunit alpha	HBA	1	1.2392e-19	183.06	TYFPHFNLSHGSDQVK(1)AHGQK	2	0.2354	14	cytoplasm	GO:0015671 oxygen transport; GO:0006810 transport; GO:0015669 gas transport; GO:1902578 single-organism localization; GO:0044699 single-organism process; GO:0051179 localization; GO:0051234 establishment of localization; GO:0044765 single-organism transport;	GO:0044464 cell part; GO:0005622 intracellular; GO:0005833 hemoglobin complex; GO:0005737 cytoplasm; GO:0032991 macromolecular complex; GO:0044424 intracellular part; GO:0044445 cytosolic part; GO:0043234 protein complex; GO:0005623 cell; GO:0005829 cytosol; GO:0044444 cytoplasmic part;	GO:0097159 organic cyclic compound binding; GO:1901363 heterocyclic compound binding; GO:0020037 heme binding; GO:0005506 iron ion binding; GO:0046914 transition metal ion binding; GO:0019825 oxygen binding; GO:0005488 binding; GO:0043167 ion binding; GO:0022892 substrate-specific transporter activity; GO:0046872 metal ion binding; GO:0043169 cation binding; GO:0005515 protein binding; GO:0005344…	K13822	HBA; hemoglobin subunit alpha	ssc05144 Malaria - Sus scrofa (pig); ssc05143 African trypanosomiasis - Sus scrofa (pig);	IPR009050; IPR000971; IPR012292;	Globin-like; Globin; Globin/Protoglobin;	C	KOG3378	Globins and related hemoproteins
P01965	16	K	Hemoglobin subunit alpha	HBA	1	8.39051e-15	163.85	AAWGK(1)VGGQAGAHGAEALER	2	0.20695	2	cytoplasm	GO:0015671 oxygen transport; GO:0006810 transport; GO:0015669 gas transport; GO:1902578 single-organism localization; GO:0044699 single-organism process; GO:0051179 localization; GO:0051234 establishment of localization; GO:0044765 single-organism transport;	GO:0044464 cell part; GO:0005622 intracellular; GO:0005833 hemoglobin complex; GO:0005737 cytoplasm; GO:0032991 macromolecular complex; GO:0044424 intracellular part; GO:0044445 cytosolic part; GO:0043234 protein complex; GO:0005623 cell; GO:0005829 cytosol; GO:0044444 cytoplasmic part;	GO:0097159 organic cyclic compound binding; GO:1901363 heterocyclic compound binding; GO:0020037 heme binding; GO:0005506 iron ion binding; GO:0046914 transition metal ion binding; GO:0019825 oxygen binding; GO:0005488 binding; GO:0043167 ion binding; GO:0022892 substrate-specific transporter activity; GO:0046872 metal ion binding; GO:0043169 cation binding; GO:0005515 protein binding; GO:0005344…	K13822	HBA; hemoglobin subunit alpha	ssc05144 Malaria - Sus scrofa (pig); ssc05143 African trypanosomiasis - Sus scrofa (pig);	IPR009050; IPR000971; IPR012292;	Globin-like; Globin; Globin/Protoglobin;	C	KOG3378	Globins and related hemoproteins
I3LAB6	50	K	Proteasome subunit alpha type	PSMA2	1	0.00683488	84.892	AANGVVLATEK(1)K	2	1.443	2	cytoplasm	GO:0043632 modification-dependent macromolecule catabolic process; GO:0051603 proteolysis involved in cellular protein catabolic process; GO:0044265 cellular macromolecule catabolic process; GO:0044257 cellular protein catabolic process; GO:0019941 modification-dependent protein catabolic process; GO:0044267 cellular protein metabolic process; GO:0006511 ubiquitin-dependent protein catabolic proc…	GO:0043229 intracellular organelle; GO:0019773 proteasome core complex, alpha-subunit complex; GO:0000502 proteasome complex; GO:0043232 intracellular non-membrane-bounded organelle; GO:0000932 P-body; GO:0005737 cytoplasm; GO:0032991 macromolecular complex; GO:0044424 intracellular part; GO:0005623 cell; GO:0036464 cytoplasmic ribonucleoprotein granule; GO:0043228 non-membrane-bounded organelle;…	GO:0004175 endopeptidase activity; GO:0004298 threonine-type endopeptidase activity; GO:0008233 peptidase activity; GO:0070003 threonine-type peptidase activity; GO:0003824 catalytic activity; GO:0070011 peptidase activity, acting on L-amino acid peptides; GO:0016787 hydrolase activity;	K02726	PSMA2; 20S proteasome subunit alpha 2 [EC:3.4.25.1]	ssc03050 Proteasome - Sus scrofa (pig);	IPR000426; IPR029055;	Proteasome alpha-subunit, N-terminal domain; Nucleophile aminohydrolases, N-terminal;	O	KOG0181	20S proteasome, regulatory subunit alpha type PSMA2/PRE8
A0A286ZNI3	173	K	Caveolae associated protein 1	CAVIN1	1	0.00663567	97.431	VSVGK(1)SLK	2	0.79336	1	nucleus
A0A286ZNI3	125	K	Caveolae associated protein 1	CAVIN1	1	0.000685467	131.52	VSVNVK(1)TVR	2	0.68327	1	nucleus
A0A286ZNI3	164	K	Caveolae associated protein 1	CAVIN1	1	0.00367126	76.073	VMIYQDEVK(1)LPAK	2	-0.81673	1	nucleus
A0A286ZNI3	329	K	Caveolae associated protein 1	CAVIN1	1	0.00320594	82.261	VPPFTFHVK(1)K	3	0.10375	1	nucleus
A0A286ZNI3	168	K	Caveolae associated protein 1	CAVIN1	1	0.000815092	126.55	LPAK(1)VSVGK	2	1.1404	1	nucleus
A0A286ZNI3	257	K	Caveolae associated protein 1	CAVIN1	1	0.00741522	116.73	ENLEK(1)TR	2	0.047678	1	nucleus
A0A286ZJL9	369	K	Uncharacterized protein	---	1	1.06048e-14	157.11	VVSVLPIQHQDWLNGK(1)EFK	2	0.90824	3	nucleus			GO:0005515 protein binding; GO:0005488 binding;	K06856	IGH; immunoglobulin heavy chain	ssc05146 Amoebiasis - Sus scrofa (pig); ssc04672 Intestinal immune network for IgA production - Sus scrofa (pig); ssc04151 PI3K-Akt signaling pathway - Sus scrofa (pig); ssc05330 Allograft rejection - Sus scrofa (pig); ssc05320 Autoimmune thyroid disease - Sus scrofa (pig); ssc04666 Fc gamma R-mediated phagocytosis - Sus scrofa (pig); ssc05169 Epstein-Barr virus infection - Sus scrofa (pig); ssc0…	IPR007110; IPR013783; IPR003597;	Immunoglobulin-like domain; Immunoglobulin-like fold; Immunoglobulin C1-set;
A0A286ZJL9	298	K	Uncharacterized protein	---	0.999999	0.000590586	61.417	TKPPCPICPACESPGPSVFIFPPK(1)PK	3	-0.60628	3	nucleus			GO:0005515 protein binding; GO:0005488 binding;	K06856	IGH; immunoglobulin heavy chain	ssc05146 Amoebiasis - Sus scrofa (pig); ssc04672 Intestinal immune network for IgA production - Sus scrofa (pig); ssc04151 PI3K-Akt signaling pathway - Sus scrofa (pig); ssc05330 Allograft rejection - Sus scrofa (pig); ssc05320 Autoimmune thyroid disease - Sus scrofa (pig); ssc04666 Fc gamma R-mediated phagocytosis - Sus scrofa (pig); ssc05169 Epstein-Barr virus infection - Sus scrofa (pig); ssc0…	IPR007110; IPR013783; IPR003597;	Immunoglobulin-like domain; Immunoglobulin-like fold; Immunoglobulin C1-set;
A0A286ZJL9	266	K	Uncharacterized protein	---	1	3.49207e-18	197.1	SYTCNVNHPATTTK(1)VDK	2	-0.58212	3	nucleus			GO:0005515 protein binding; GO:0005488 binding;	K06856	IGH; immunoglobulin heavy chain	ssc05146 Amoebiasis - Sus scrofa (pig); ssc04672 Intestinal immune network for IgA production - Sus scrofa (pig); ssc04151 PI3K-Akt signaling pathway - Sus scrofa (pig); ssc05330 Allograft rejection - Sus scrofa (pig); ssc05320 Autoimmune thyroid disease - Sus scrofa (pig); ssc04666 Fc gamma R-mediated phagocytosis - Sus scrofa (pig); ssc05169 Epstein-Barr virus infection - Sus scrofa (pig); ssc0…	IPR007110; IPR013783; IPR003597;	Immunoglobulin-like domain; Immunoglobulin-like fold; Immunoglobulin C1-set;
A0A286ZJL9	378	K	Uncharacterized protein	---	1	3.61993e-05	131.79	VNNK(1)DLPAPITR	2	0.40803	2	nucleus			GO:0005515 protein binding; GO:0005488 binding;	K06856	IGH; immunoglobulin heavy chain	ssc05146 Amoebiasis - Sus scrofa (pig); ssc04672 Intestinal immune network for IgA production - Sus scrofa (pig); ssc04151 PI3K-Akt signaling pathway - Sus scrofa (pig); ssc05330 Allograft rejection - Sus scrofa (pig); ssc05320 Autoimmune thyroid disease - Sus scrofa (pig); ssc04666 Fc gamma R-mediated phagocytosis - Sus scrofa (pig); ssc05169 Epstein-Barr virus infection - Sus scrofa (pig); ssc0…	IPR007110; IPR013783; IPR003597;	Immunoglobulin-like domain; Immunoglobulin-like fold; Immunoglobulin C1-set;
I3LFQ5	664	K	6-phosphofructokinase	PFKL	1	0.00415868	69.379	VFANAPDSACVIGLQK(1)K	2	0.58101	1	cytoplasm	GO:0044085 cellular component biogenesis; GO:0006757 ATP generation from ADP; GO:0065008 regulation of biological quality; GO:0009116 nucleoside metabolic process; GO:0042278 purine nucleoside metabolic process; GO:0009746 response to hexose; GO:0006165 nucleoside diphosphate phosphorylation; GO:0046031 ADP metabolic process; GO:0019362 pyridine nucleotide metabolic process; GO:0006096 glycolytic…	GO:0016020 membrane; GO:0044421 extracellular region part; GO:0061695 transferase complex, transferring phosphorus-containing groups; GO:0005945 6-phosphofructokinase complex; GO:0031982 vesicle; GO:0005737 cytoplasm; GO:0032991 macromolecular complex; GO:0044424 intracellular part; GO:1990234 transferase complex; GO:0005623 cell; GO:0005829 cytosol; GO:0005576 extracellular region; GO:0070062 ex…	GO:0003872 6-phosphofructokinase activity; GO:1901265 nucleoside phosphate binding; GO:0016773 phosphotransferase activity, alcohol group as acceptor; GO:0005515 protein binding; GO:0048029 monosaccharide binding; GO:0097159 organic cyclic compound binding; GO:1901363 heterocyclic compound binding; GO:0042802 identical protein binding; GO:0016301 kinase activity; GO:0032553 ribonucleotide binding…	K00850	pfkA; 6-phosphofructokinase 1 [EC:2.7.1.11]	ssc05230 Central carbon metabolism in cancer - Sus scrofa (pig); ssc00030 Pentose phosphate pathway - Sus scrofa (pig); ssc00052 Galactose metabolism - Sus scrofa (pig); ssc03018 RNA degradation - Sus scrofa (pig); ssc00051 Fructose and mannose metabolism - Sus scrofa (pig); ssc00010 Glycolysis / Gluconeogenesis - Sus scrofa (pig); ssc01200 Carbon metabolism - Sus scrofa (pig); ssc01230 Biosynthe…	IPR000023;	Phosphofructokinase domain;	G	KOG2440	Pyrophosphate-dependent phosphofructo-1-kinase
I3LFQ5	665	K	6-phosphofructokinase	PFKL	1	0.0143209	70.438	K(1)AVAFSPVTELK	2	-0.52947	1	cytoplasm	GO:0044085 cellular component biogenesis; GO:0006757 ATP generation from ADP; GO:0065008 regulation of biological quality; GO:0009116 nucleoside metabolic process; GO:0042278 purine nucleoside metabolic process; GO:0009746 response to hexose; GO:0006165 nucleoside diphosphate phosphorylation; GO:0046031 ADP metabolic process; GO:0019362 pyridine nucleotide metabolic process; GO:0006096 glycolytic…	GO:0016020 membrane; GO:0044421 extracellular region part; GO:0061695 transferase complex, transferring phosphorus-containing groups; GO:0005945 6-phosphofructokinase complex; GO:0031982 vesicle; GO:0005737 cytoplasm; GO:0032991 macromolecular complex; GO:0044424 intracellular part; GO:1990234 transferase complex; GO:0005623 cell; GO:0005829 cytosol; GO:0005576 extracellular region; GO:0070062 ex…	GO:0003872 6-phosphofructokinase activity; GO:1901265 nucleoside phosphate binding; GO:0016773 phosphotransferase activity, alcohol group as acceptor; GO:0005515 protein binding; GO:0048029 monosaccharide binding; GO:0097159 organic cyclic compound binding; GO:1901363 heterocyclic compound binding; GO:0042802 identical protein binding; GO:0016301 kinase activity; GO:0032553 ribonucleotide binding…	K00850	pfkA; 6-phosphofructokinase 1 [EC:2.7.1.11]	ssc05230 Central carbon metabolism in cancer - Sus scrofa (pig); ssc00030 Pentose phosphate pathway - Sus scrofa (pig); ssc00052 Galactose metabolism - Sus scrofa (pig); ssc03018 RNA degradation - Sus scrofa (pig); ssc00051 Fructose and mannose metabolism - Sus scrofa (pig); ssc00010 Glycolysis / Gluconeogenesis - Sus scrofa (pig); ssc01200 Carbon metabolism - Sus scrofa (pig); ssc01230 Biosynthe…	IPR000023;	Phosphofructokinase domain;	G	KOG2440	Pyrophosphate-dependent phosphofructo-1-kinase
A0A287A9P3	963	K	Myosin light chain kinase, smooth muscle	MYLK	1	3.0659e-24	239.75	SPESQGSAPTFK(1)EK	2	0.11681	1	nucleus	GO:0016310 phosphorylation; GO:0044267 cellular protein metabolic process; GO:0044238 primary metabolic process; GO:0044237 cellular metabolic process; GO:0006796 phosphate-containing compound metabolic process; GO:0071704 organic substance metabolic process; GO:0008152 metabolic process; GO:0006468 protein phosphorylation; GO:0006793 phosphorus metabolic process; GO:0044260 cellular macromolecul…		GO:0005524 ATP binding; GO:1901265 nucleoside phosphate binding; GO:0016773 phosphotransferase activity, alcohol group as acceptor; GO:0001882 nucleoside binding; GO:0043167 ion binding; GO:0005515 protein binding; GO:0004672 protein kinase activity; GO:0000166 nucleotide binding; GO:0097159 organic cyclic compound binding; GO:1901363 heterocyclic compound binding; GO:0032549 ribonucleoside bindi…	K00907	MYLK; myosin-light-chain kinase [EC:2.7.11.18]	ssc04971 Gastric acid secretion - Sus scrofa (pig); ssc04611 Platelet activation - Sus scrofa (pig); ssc04510 Focal adhesion - Sus scrofa (pig); ssc04371 Apelin signaling pathway - Sus scrofa (pig); ssc04022 cGMP-PKG signaling pathway - Sus scrofa (pig); ssc04810 Regulation of actin cytoskeleton - Sus scrofa (pig); ssc04921 Oxytocin signaling pathway - Sus scrofa (pig); ssc04270 Vascular smooth m…	IPR003598; IPR007110; IPR000719; IPR013783; IPR003599; IPR003961; IPR013098; IPR011009;	Immunoglobulin subtype 2; Immunoglobulin-like domain; Protein kinase domain; Immunoglobulin-like fold; Immunoglobulin subtype; Fibronectin type III; Immunoglobulin I-set; Protein kinase-like domain;	Z	KOG0613	Projectin/twitchin and related proteins
A0A287A9P3	1464	K	Myosin light chain kinase, smooth muscle	MYLK	1	0.026619	63.32	IK(1)LIDFGLAR	2	-0.29908	1	nucleus	GO:0016310 phosphorylation; GO:0044267 cellular protein metabolic process; GO:0044238 primary metabolic process; GO:0044237 cellular metabolic process; GO:0006796 phosphate-containing compound metabolic process; GO:0071704 organic substance metabolic process; GO:0008152 metabolic process; GO:0006468 protein phosphorylation; GO:0006793 phosphorus metabolic process; GO:0044260 cellular macromolecul…		GO:0005524 ATP binding; GO:1901265 nucleoside phosphate binding; GO:0016773 phosphotransferase activity, alcohol group as acceptor; GO:0001882 nucleoside binding; GO:0043167 ion binding; GO:0005515 protein binding; GO:0004672 protein kinase activity; GO:0000166 nucleotide binding; GO:0097159 organic cyclic compound binding; GO:1901363 heterocyclic compound binding; GO:0032549 ribonucleoside bindi…	K00907	MYLK; myosin-light-chain kinase [EC:2.7.11.18]	ssc04971 Gastric acid secretion - Sus scrofa (pig); ssc04611 Platelet activation - Sus scrofa (pig); ssc04510 Focal adhesion - Sus scrofa (pig); ssc04371 Apelin signaling pathway - Sus scrofa (pig); ssc04022 cGMP-PKG signaling pathway - Sus scrofa (pig); ssc04810 Regulation of actin cytoskeleton - Sus scrofa (pig); ssc04921 Oxytocin signaling pathway - Sus scrofa (pig); ssc04270 Vascular smooth m…	IPR003598; IPR007110; IPR000719; IPR013783; IPR003599; IPR003961; IPR013098; IPR011009;	Immunoglobulin subtype 2; Immunoglobulin-like domain; Protein kinase domain; Immunoglobulin-like fold; Immunoglobulin subtype; Fibronectin type III; Immunoglobulin I-set; Protein kinase-like domain;	Z	KOG0613	Projectin/twitchin and related proteins
A0A2C9F385	383	K	Epoxide hydrolase	EPHX1	1	0.000584947	75.018	ENLGQGVMANK(1)HEAIK	3	0.47525	1	endoplasmic reticulum			GO:0033961 cis-stilbene-oxide hydrolase activity; GO:0016787 hydrolase activity; GO:0016801 hydrolase activity, acting on ether bonds; GO:0003824 catalytic activity; GO:0016803 ether hydrolase activity;	K01253	EPHX1; microsomal epoxide hydrolase [EC:3.3.2.9]	ssc00980 Metabolism of xenobiotics by cytochrome P450 - Sus scrofa (pig); ssc05204 Chemical carcinogenesis - Sus scrofa (pig); ssc04976 Bile secretion - Sus scrofa (pig);	IPR010497; IPR029058;	Epoxide hydrolase, N-terminal; Alpha/Beta hydrolase fold;	R	KOG2565	Predicted hydrolases or acyltransferases (alpha/beta hydrolase superfamily)
A0A287BLM6	221	K	Mitogen-activated protein kinase	MAPK3	1	2.25683e-06	142.38	APEIMLNSK(1)GYTK	2	1.6332	1	cytoplasm	GO:0016310 phosphorylation; GO:0044267 cellular protein metabolic process; GO:0044238 primary metabolic process; GO:0044237 cellular metabolic process; GO:0006796 phosphate-containing compound metabolic process; GO:0071704 organic substance metabolic process; GO:0008152 metabolic process; GO:0006468 protein phosphorylation; GO:0006793 phosphorus metabolic process; GO:0044260 cellular macromolecul…		GO:0005524 ATP binding; GO:1901265 nucleoside phosphate binding; GO:0016773 phosphotransferase activity, alcohol group as acceptor; GO:0001882 nucleoside binding; GO:0043167 ion binding; GO:0004672 protein kinase activity; GO:0000166 nucleotide binding; GO:0004702 signal transducer, downstream of receptor, with serine/threonine kinase activity; GO:0004871 signal transducer activity; GO:0004707 MA…	K04371	ERK; mitogen-activated protein kinase 1/3 [EC:2.7.11.24]	ssc01521 EGFR tyrosine kinase inhibitor resistance - Sus scrofa (pig); ssc05213 Endometrial cancer - Sus scrofa (pig); ssc04713 Circadian entrainment - Sus scrofa (pig); ssc05219 Bladder cancer - Sus scrofa (pig); ssc05231 Choline metabolism in cancer - Sus scrofa (pig); ssc04114 Oocyte meiosis - Sus scrofa (pig); ssc04510 Focal adhesion - Sus scrofa (pig); ssc05167 Kaposi sarcoma-associated herp…	IPR000719; IPR011009;	Protein kinase domain; Protein kinase-like domain;	T	KOG0660	Mitogen-activated protein kinase
A0A287BLM6	318	K	Mitogen-activated protein kinase	MAPK3	1	0.0387988	62.558	MLTFNPNK(1)R	2	-1.9724	1	cytoplasm	GO:0016310 phosphorylation; GO:0044267 cellular protein metabolic process; GO:0044238 primary metabolic process; GO:0044237 cellular metabolic process; GO:0006796 phosphate-containing compound metabolic process; GO:0071704 organic substance metabolic process; GO:0008152 metabolic process; GO:0006468 protein phosphorylation; GO:0006793 phosphorus metabolic process; GO:0044260 cellular macromolecul…		GO:0005524 ATP binding; GO:1901265 nucleoside phosphate binding; GO:0016773 phosphotransferase activity, alcohol group as acceptor; GO:0001882 nucleoside binding; GO:0043167 ion binding; GO:0004672 protein kinase activity; GO:0000166 nucleotide binding; GO:0004702 signal transducer, downstream of receptor, with serine/threonine kinase activity; GO:0004871 signal transducer activity; GO:0004707 MA…	K04371	ERK; mitogen-activated protein kinase 1/3 [EC:2.7.11.24]	ssc01521 EGFR tyrosine kinase inhibitor resistance - Sus scrofa (pig); ssc05213 Endometrial cancer - Sus scrofa (pig); ssc04713 Circadian entrainment - Sus scrofa (pig); ssc05219 Bladder cancer - Sus scrofa (pig); ssc05231 Choline metabolism in cancer - Sus scrofa (pig); ssc04114 Oocyte meiosis - Sus scrofa (pig); ssc04510 Focal adhesion - Sus scrofa (pig); ssc05167 Kaposi sarcoma-associated herp…	IPR000719; IPR011009;	Protein kinase domain; Protein kinase-like domain;	T	KOG0660	Mitogen-activated protein kinase
A0A287BLM6	288	K	Mitogen-activated protein kinase	MAPK3	1	0.000983052	102.4	NYLQSLPSK(1)TK	2	1.002	1	cytoplasm	GO:0016310 phosphorylation; GO:0044267 cellular protein metabolic process; GO:0044238 primary metabolic process; GO:0044237 cellular metabolic process; GO:0006796 phosphate-containing compound metabolic process; GO:0071704 organic substance metabolic process; GO:0008152 metabolic process; GO:0006468 protein phosphorylation; GO:0006793 phosphorus metabolic process; GO:0044260 cellular macromolecul…		GO:0005524 ATP binding; GO:1901265 nucleoside phosphate binding; GO:0016773 phosphotransferase activity, alcohol group as acceptor; GO:0001882 nucleoside binding; GO:0043167 ion binding; GO:0004672 protein kinase activity; GO:0000166 nucleotide binding; GO:0004702 signal transducer, downstream of receptor, with serine/threonine kinase activity; GO:0004871 signal transducer activity; GO:0004707 MA…	K04371	ERK; mitogen-activated protein kinase 1/3 [EC:2.7.11.24]	ssc01521 EGFR tyrosine kinase inhibitor resistance - Sus scrofa (pig); ssc05213 Endometrial cancer - Sus scrofa (pig); ssc04713 Circadian entrainment - Sus scrofa (pig); ssc05219 Bladder cancer - Sus scrofa (pig); ssc05231 Choline metabolism in cancer - Sus scrofa (pig); ssc04114 Oocyte meiosis - Sus scrofa (pig); ssc04510 Focal adhesion - Sus scrofa (pig); ssc05167 Kaposi sarcoma-associated herp…	IPR000719; IPR011009;	Protein kinase domain; Protein kinase-like domain;	T	KOG0660	Mitogen-activated protein kinase
A0A287BFZ2	757	K	Erythrocyte membrane protein band 4.1 like 2	EPB41L2	1	0.000384243	105.19	VITEEVNGK(1)ALAPGR	2	1.7619	1	nucleus	GO:0016043 cellular component organization; GO:1902589 single-organism organelle organization; GO:0030036 actin cytoskeleton organization; GO:0030866 cortical actin cytoskeleton organization; GO:0006996 organelle organization; GO:0030029 actin filament-based process; GO:0044763 single-organism cellular process; GO:0044699 single-organism process; GO:0007010 cytoskeleton organization; GO:0030865 c…	GO:0016020 membrane; GO:0005856 cytoskeleton; GO:0043226 organelle; GO:0043229 intracellular organelle; GO:0019898 extrinsic component of membrane; GO:0043232 intracellular non-membrane-bounded organelle; GO:0044425 membrane part; GO:0044464 cell part; GO:0005622 intracellular; GO:0005737 cytoplasm; GO:0044424 intracellular part; GO:0005623 cell; GO:0043228 non-membrane-bounded organelle;	GO:0003779 actin binding; GO:0005515 protein binding; GO:0008092 cytoskeletal protein binding; GO:0005198 structural molecule activity; GO:0005488 binding;	K06107			IPR019748; IPR018980; IPR018979; IPR019749; IPR008379; IPR029071; IPR011993; IPR007477; IPR014847; IPR000299; IPR014352;	FERM central domain; FERM, C-terminal PH-like domain; FERM, N-terminal; Band 4.1 domain; Band 4.1, C-terminal; Ubiquitin-related domain; PH domain-like; SAB domain; FERM adjacent (FA); FERM domain; FERM/acyl-CoA-binding protein, 3-helical bundle;	R	KOG3527	Erythrocyte membrane protein 4.1 and related proteins of the ERM family
A0A287BFZ2	373	K	Erythrocyte membrane protein band 4.1 like 2	EPB41L2	1	0.000830171	108.57	VAELYK(1)THR	3	0.051898	1	nucleus	GO:0016043 cellular component organization; GO:1902589 single-organism organelle organization; GO:0030036 actin cytoskeleton organization; GO:0030866 cortical actin cytoskeleton organization; GO:0006996 organelle organization; GO:0030029 actin filament-based process; GO:0044763 single-organism cellular process; GO:0044699 single-organism process; GO:0007010 cytoskeleton organization; GO:0030865 c…	GO:0016020 membrane; GO:0005856 cytoskeleton; GO:0043226 organelle; GO:0043229 intracellular organelle; GO:0019898 extrinsic component of membrane; GO:0043232 intracellular non-membrane-bounded organelle; GO:0044425 membrane part; GO:0044464 cell part; GO:0005622 intracellular; GO:0005737 cytoplasm; GO:0044424 intracellular part; GO:0005623 cell; GO:0043228 non-membrane-bounded organelle;	GO:0003779 actin binding; GO:0005515 protein binding; GO:0008092 cytoskeletal protein binding; GO:0005198 structural molecule activity; GO:0005488 binding;	K06107			IPR019748; IPR018980; IPR018979; IPR019749; IPR008379; IPR029071; IPR011993; IPR007477; IPR014847; IPR000299; IPR014352;	FERM central domain; FERM, C-terminal PH-like domain; FERM, N-terminal; Band 4.1 domain; Band 4.1, C-terminal; Ubiquitin-related domain; PH domain-like; SAB domain; FERM adjacent (FA); FERM domain; FERM/acyl-CoA-binding protein, 3-helical bundle;	R	KOG3527	Erythrocyte membrane protein 4.1 and related proteins of the ERM family
A0A287BFZ2	604	K	Erythrocyte membrane protein band 4.1 like 2	EPB41L2	1	0.0195193	64.266	APPVQYIEGK(1)K	2	0.90111	1	nucleus	GO:0016043 cellular component organization; GO:1902589 single-organism organelle organization; GO:0030036 actin cytoskeleton organization; GO:0030866 cortical actin cytoskeleton organization; GO:0006996 organelle organization; GO:0030029 actin filament-based process; GO:0044763 single-organism cellular process; GO:0044699 single-organism process; GO:0007010 cytoskeleton organization; GO:0030865 c…	GO:0016020 membrane; GO:0005856 cytoskeleton; GO:0043226 organelle; GO:0043229 intracellular organelle; GO:0019898 extrinsic component of membrane; GO:0043232 intracellular non-membrane-bounded organelle; GO:0044425 membrane part; GO:0044464 cell part; GO:0005622 intracellular; GO:0005737 cytoplasm; GO:0044424 intracellular part; GO:0005623 cell; GO:0043228 non-membrane-bounded organelle;	GO:0003779 actin binding; GO:0005515 protein binding; GO:0008092 cytoskeletal protein binding; GO:0005198 structural molecule activity; GO:0005488 binding;	K06107			IPR019748; IPR018980; IPR018979; IPR019749; IPR008379; IPR029071; IPR011993; IPR007477; IPR014847; IPR000299; IPR014352;	FERM central domain; FERM, C-terminal PH-like domain; FERM, N-terminal; Band 4.1 domain; Band 4.1, C-terminal; Ubiquitin-related domain; PH domain-like; SAB domain; FERM adjacent (FA); FERM domain; FERM/acyl-CoA-binding protein, 3-helical bundle;	R	KOG3527	Erythrocyte membrane protein 4.1 and related proteins of the ERM family
A0A287BFZ2	688	K	Erythrocyte membrane protein band 4.1 like 2	EPB41L2	1	0.0197141	78.149	DIFSMK(1)EK	2	-0.63121	1	nucleus	GO:0016043 cellular component organization; GO:1902589 single-organism organelle organization; GO:0030036 actin cytoskeleton organization; GO:0030866 cortical actin cytoskeleton organization; GO:0006996 organelle organization; GO:0030029 actin filament-based process; GO:0044763 single-organism cellular process; GO:0044699 single-organism process; GO:0007010 cytoskeleton organization; GO:0030865 c…	GO:0016020 membrane; GO:0005856 cytoskeleton; GO:0043226 organelle; GO:0043229 intracellular organelle; GO:0019898 extrinsic component of membrane; GO:0043232 intracellular non-membrane-bounded organelle; GO:0044425 membrane part; GO:0044464 cell part; GO:0005622 intracellular; GO:0005737 cytoplasm; GO:0044424 intracellular part; GO:0005623 cell; GO:0043228 non-membrane-bounded organelle;	GO:0003779 actin binding; GO:0005515 protein binding; GO:0008092 cytoskeletal protein binding; GO:0005198 structural molecule activity; GO:0005488 binding;	K06107			IPR019748; IPR018980; IPR018979; IPR019749; IPR008379; IPR029071; IPR011993; IPR007477; IPR014847; IPR000299; IPR014352;	FERM central domain; FERM, C-terminal PH-like domain; FERM, N-terminal; Band 4.1 domain; Band 4.1, C-terminal; Ubiquitin-related domain; PH domain-like; SAB domain; FERM adjacent (FA); FERM domain; FERM/acyl-CoA-binding protein, 3-helical bundle;	R	KOG3527	Erythrocyte membrane protein 4.1 and related proteins of the ERM family
A0A287BFZ2	136	K	Erythrocyte membrane protein band 4.1 like 2	EPB41L2	1	1.3205e-09	168.89	GDAAEMALQK(1)QQQIK	2	-3.6224	1	nucleus	GO:0016043 cellular component organization; GO:1902589 single-organism organelle organization; GO:0030036 actin cytoskeleton organization; GO:0030866 cortical actin cytoskeleton organization; GO:0006996 organelle organization; GO:0030029 actin filament-based process; GO:0044763 single-organism cellular process; GO:0044699 single-organism process; GO:0007010 cytoskeleton organization; GO:0030865 c…	GO:0016020 membrane; GO:0005856 cytoskeleton; GO:0043226 organelle; GO:0043229 intracellular organelle; GO:0019898 extrinsic component of membrane; GO:0043232 intracellular non-membrane-bounded organelle; GO:0044425 membrane part; GO:0044464 cell part; GO:0005622 intracellular; GO:0005737 cytoplasm; GO:0044424 intracellular part; GO:0005623 cell; GO:0043228 non-membrane-bounded organelle;	GO:0003779 actin binding; GO:0005515 protein binding; GO:0008092 cytoskeletal protein binding; GO:0005198 structural molecule activity; GO:0005488 binding;	K06107			IPR019748; IPR018980; IPR018979; IPR019749; IPR008379; IPR029071; IPR011993; IPR007477; IPR014847; IPR000299; IPR014352;	FERM central domain; FERM, C-terminal PH-like domain; FERM, N-terminal; Band 4.1 domain; Band 4.1, C-terminal; Ubiquitin-related domain; PH domain-like; SAB domain; FERM adjacent (FA); FERM domain; FERM/acyl-CoA-binding protein, 3-helical bundle;	R	KOG3527	Erythrocyte membrane protein 4.1 and related proteins of the ERM family
A0A287BFZ2	498	K	Erythrocyte membrane protein band 4.1 like 2	EPB41L2	1	0.0506469	50.354	LVSPEPPPK(1)AK	2	0.54739	1	nucleus	GO:0016043 cellular component organization; GO:1902589 single-organism organelle organization; GO:0030036 actin cytoskeleton organization; GO:0030866 cortical actin cytoskeleton organization; GO:0006996 organelle organization; GO:0030029 actin filament-based process; GO:0044763 single-organism cellular process; GO:0044699 single-organism process; GO:0007010 cytoskeleton organization; GO:0030865 c…	GO:0016020 membrane; GO:0005856 cytoskeleton; GO:0043226 organelle; GO:0043229 intracellular organelle; GO:0019898 extrinsic component of membrane; GO:0043232 intracellular non-membrane-bounded organelle; GO:0044425 membrane part; GO:0044464 cell part; GO:0005622 intracellular; GO:0005737 cytoplasm; GO:0044424 intracellular part; GO:0005623 cell; GO:0043228 non-membrane-bounded organelle;	GO:0003779 actin binding; GO:0005515 protein binding; GO:0008092 cytoskeletal protein binding; GO:0005198 structural molecule activity; GO:0005488 binding;	K06107			IPR019748; IPR018980; IPR018979; IPR019749; IPR008379; IPR029071; IPR011993; IPR007477; IPR014847; IPR000299; IPR014352;	FERM central domain; FERM, C-terminal PH-like domain; FERM, N-terminal; Band 4.1 domain; Band 4.1, C-terminal; Ubiquitin-related domain; PH domain-like; SAB domain; FERM adjacent (FA); FERM domain; FERM/acyl-CoA-binding protein, 3-helical bundle;	R	KOG3527	Erythrocyte membrane protein 4.1 and related proteins of the ERM family
A0A287BFZ2	989	K	Erythrocyte membrane protein band 4.1 like 2	EPB41L2	1	0.00100526	107.06	TVK(1)GGISETR	2	-0.87211	1	nucleus	GO:0016043 cellular component organization; GO:1902589 single-organism organelle organization; GO:0030036 actin cytoskeleton organization; GO:0030866 cortical actin cytoskeleton organization; GO:0006996 organelle organization; GO:0030029 actin filament-based process; GO:0044763 single-organism cellular process; GO:0044699 single-organism process; GO:0007010 cytoskeleton organization; GO:0030865 c…	GO:0016020 membrane; GO:0005856 cytoskeleton; GO:0043226 organelle; GO:0043229 intracellular organelle; GO:0019898 extrinsic component of membrane; GO:0043232 intracellular non-membrane-bounded organelle; GO:0044425 membrane part; GO:0044464 cell part; GO:0005622 intracellular; GO:0005737 cytoplasm; GO:0044424 intracellular part; GO:0005623 cell; GO:0043228 non-membrane-bounded organelle;	GO:0003779 actin binding; GO:0005515 protein binding; GO:0008092 cytoskeletal protein binding; GO:0005198 structural molecule activity; GO:0005488 binding;	K06107			IPR019748; IPR018980; IPR018979; IPR019749; IPR008379; IPR029071; IPR011993; IPR007477; IPR014847; IPR000299; IPR014352;	FERM central domain; FERM, C-terminal PH-like domain; FERM, N-terminal; Band 4.1 domain; Band 4.1, C-terminal; Ubiquitin-related domain; PH domain-like; SAB domain; FERM adjacent (FA); FERM domain; FERM/acyl-CoA-binding protein, 3-helical bundle;	R	KOG3527	Erythrocyte membrane protein 4.1 and related proteins of the ERM family
A0A287BFZ2	229	K	Erythrocyte membrane protein band 4.1 like 2	EPB41L2	1	2.20243e-07	133.25	VTLLDGTEYSCDLEK(1)R	2	-0.49074	2	nucleus	GO:0016043 cellular component organization; GO:1902589 single-organism organelle organization; GO:0030036 actin cytoskeleton organization; GO:0030866 cortical actin cytoskeleton organization; GO:0006996 organelle organization; GO:0030029 actin filament-based process; GO:0044763 single-organism cellular process; GO:0044699 single-organism process; GO:0007010 cytoskeleton organization; GO:0030865 c…	GO:0016020 membrane; GO:0005856 cytoskeleton; GO:0043226 organelle; GO:0043229 intracellular organelle; GO:0019898 extrinsic component of membrane; GO:0043232 intracellular non-membrane-bounded organelle; GO:0044425 membrane part; GO:0044464 cell part; GO:0005622 intracellular; GO:0005737 cytoplasm; GO:0044424 intracellular part; GO:0005623 cell; GO:0043228 non-membrane-bounded organelle;	GO:0003779 actin binding; GO:0005515 protein binding; GO:0008092 cytoskeletal protein binding; GO:0005198 structural molecule activity; GO:0005488 binding;	K06107			IPR019748; IPR018980; IPR018979; IPR019749; IPR008379; IPR029071; IPR011993; IPR007477; IPR014847; IPR000299; IPR014352;	FERM central domain; FERM, C-terminal PH-like domain; FERM, N-terminal; Band 4.1 domain; Band 4.1, C-terminal; Ubiquitin-related domain; PH domain-like; SAB domain; FERM adjacent (FA); FERM domain; FERM/acyl-CoA-binding protein, 3-helical bundle;	R	KOG3527	Erythrocyte membrane protein 4.1 and related proteins of the ERM family
A0A287BFZ2	24	K	Erythrocyte membrane protein band 4.1 like 2	EPB41L2	0.927422	0.0340628	46.156	ESDQLGADATK(0.927)EK(0.073)PK	3	-0.96238	1	nucleus	GO:0016043 cellular component organization; GO:1902589 single-organism organelle organization; GO:0030036 actin cytoskeleton organization; GO:0030866 cortical actin cytoskeleton organization; GO:0006996 organelle organization; GO:0030029 actin filament-based process; GO:0044763 single-organism cellular process; GO:0044699 single-organism process; GO:0007010 cytoskeleton organization; GO:0030865 c…	GO:0016020 membrane; GO:0005856 cytoskeleton; GO:0043226 organelle; GO:0043229 intracellular organelle; GO:0019898 extrinsic component of membrane; GO:0043232 intracellular non-membrane-bounded organelle; GO:0044425 membrane part; GO:0044464 cell part; GO:0005622 intracellular; GO:0005737 cytoplasm; GO:0044424 intracellular part; GO:0005623 cell; GO:0043228 non-membrane-bounded organelle;	GO:0003779 actin binding; GO:0005515 protein binding; GO:0008092 cytoskeletal protein binding; GO:0005198 structural molecule activity; GO:0005488 binding;	K06107			IPR019748; IPR018980; IPR018979; IPR019749; IPR008379; IPR029071; IPR011993; IPR007477; IPR014847; IPR000299; IPR014352;	FERM central domain; FERM, C-terminal PH-like domain; FERM, N-terminal; Band 4.1 domain; Band 4.1, C-terminal; Ubiquitin-related domain; PH domain-like; SAB domain; FERM adjacent (FA); FERM domain; FERM/acyl-CoA-binding protein, 3-helical bundle;	R	KOG3527	Erythrocyte membrane protein 4.1 and related proteins of the ERM family
A0A287BFZ2	507	K	Erythrocyte membrane protein band 4.1 like 2	EPB41L2	1	0.0027431	101.46	FLTLGSK(1)FR	2	-1.2285	2	nucleus	GO:0016043 cellular component organization; GO:1902589 single-organism organelle organization; GO:0030036 actin cytoskeleton organization; GO:0030866 cortical actin cytoskeleton organization; GO:0006996 organelle organization; GO:0030029 actin filament-based process; GO:0044763 single-organism cellular process; GO:0044699 single-organism process; GO:0007010 cytoskeleton organization; GO:0030865 c…	GO:0016020 membrane; GO:0005856 cytoskeleton; GO:0043226 organelle; GO:0043229 intracellular organelle; GO:0019898 extrinsic component of membrane; GO:0043232 intracellular non-membrane-bounded organelle; GO:0044425 membrane part; GO:0044464 cell part; GO:0005622 intracellular; GO:0005737 cytoplasm; GO:0044424 intracellular part; GO:0005623 cell; GO:0043228 non-membrane-bounded organelle;	GO:0003779 actin binding; GO:0005515 protein binding; GO:0008092 cytoskeletal protein binding; GO:0005198 structural molecule activity; GO:0005488 binding;	K06107			IPR019748; IPR018980; IPR018979; IPR019749; IPR008379; IPR029071; IPR011993; IPR007477; IPR014847; IPR000299; IPR014352;	FERM central domain; FERM, C-terminal PH-like domain; FERM, N-terminal; Band 4.1 domain; Band 4.1, C-terminal; Ubiquitin-related domain; PH domain-like; SAB domain; FERM adjacent (FA); FERM domain; FERM/acyl-CoA-binding protein, 3-helical bundle;	R	KOG3527	Erythrocyte membrane protein 4.1 and related proteins of the ERM family
F6Q4F9	123	K	Uncharacterized protein	CDC37	1	0.007525	71.491	QIK(1)HFGMLR	3	-0.63919	1	cytoplasm			GO:0005515 protein binding; GO:0019900 kinase binding; GO:0005488 binding; GO:0019899 enzyme binding; GO:0019901 protein kinase binding;				IPR013855; IPR013874; IPR013873;	Cdc37, N-terminal domain; Cdc37, Hsp90 binding; Cdc37, C-terminal;	D	KOG2260	Cell division cycle 37 protein, CDC37
F6Q4F9	112	K	Uncharacterized protein	CDC37	1	0.0199801	94.309	HK(1)TFVEK	2	-1.3861	1	cytoplasm			GO:0005515 protein binding; GO:0019900 kinase binding; GO:0005488 binding; GO:0019899 enzyme binding; GO:0019901 protein kinase binding;				IPR013855; IPR013874; IPR013873;	Cdc37, N-terminal domain; Cdc37, Hsp90 binding; Cdc37, C-terminal;	D	KOG2260	Cell division cycle 37 protein, CDC37
F6Q4F9	8	K	Uncharacterized protein	CDC37	1	0.0455469	78.77	EK(1)EELDR	2	-0.038441	1	cytoplasm			GO:0005515 protein binding; GO:0019900 kinase binding; GO:0005488 binding; GO:0019899 enzyme binding; GO:0019901 protein kinase binding;				IPR013855; IPR013874; IPR013873;	Cdc37, N-terminal domain; Cdc37, Hsp90 binding; Cdc37, C-terminal;	D	KOG2260	Cell division cycle 37 protein, CDC37
F6Q4F9	203	K	Uncharacterized protein	CDC37	1	0.027817	87.323	QFFTK(1)IK	2	0.76982	1	cytoplasm			GO:0005515 protein binding; GO:0019900 kinase binding; GO:0005488 binding; GO:0019899 enzyme binding; GO:0019901 protein kinase binding;				IPR013855; IPR013874; IPR013873;	Cdc37, N-terminal domain; Cdc37, Hsp90 binding; Cdc37, C-terminal;	D	KOG2260	Cell division cycle 37 protein, CDC37
F6Q4F9	89	K	Uncharacterized protein	CDC37	0.999972	3.62773e-07	98.21	DGFSK(1)SMVNTKPEQAEEESEEVR	3	-0.24244	1	cytoplasm			GO:0005515 protein binding; GO:0019900 kinase binding; GO:0005488 binding; GO:0019899 enzyme binding; GO:0019901 protein kinase binding;				IPR013855; IPR013874; IPR013873;	Cdc37, N-terminal domain; Cdc37, Hsp90 binding; Cdc37, C-terminal;	D	KOG2260	Cell division cycle 37 protein, CDC37
K7GPK8	164	K	Leucine zipper transcription factor like 1	LZTFL1	1	2.45801e-09	162.7	ATETQATNALDEK(1)SK	2	-1.5926	1	mitochondria
K7GPK8	226	K	Leucine zipper transcription factor like 1	LZTFL1	1	3.46515e-07	133.48	SLEENLATAK(1)HDLLR	3	-0.022639	1	mitochondria
B5APU3	219	K	Actin-related protein 2-like protein	ACTR2	1	5.66453e-06	124.2	EK(1)LCYVGYNIEQEQK	2	-0.61999	2	cytoplasm	GO:0044085 cellular component biogenesis; GO:0030833 regulation of actin filament polymerization; GO:0034314 Arp2/3 complex-mediated actin nucleation; GO:0065008 regulation of biological quality; GO:0032273 positive regulation of protein polymerization; GO:0022414 reproductive process; GO:0060271 cilium assembly; GO:0044699 single-organism process; GO:0030832 regulation of actin filament length; …	GO:0016020 membrane; GO:0044421 extracellular region part; GO:0005938 cell cortex; GO:0030054 cell junction; GO:0071944 cell periphery; GO:0031982 vesicle; GO:0005737 cytoplasm; GO:0099568 cytoplasmic region; GO:0030863 cortical cytoskeleton; GO:0032991 macromolecular complex; GO:0030864 cortical actin cytoskeleton; GO:0044424 intracellular part; GO:0005623 cell; GO:0044422 organelle part; GO:004…	GO:0051015 actin filament binding; GO:0005524 ATP binding; GO:1901265 nucleoside phosphate binding; GO:0001882 nucleoside binding; GO:0043167 ion binding; GO:0044877 macromolecular complex binding; GO:0005515 protein binding; GO:0000166 nucleotide binding; GO:0097159 organic cyclic compound binding; GO:1901363 heterocyclic compound binding; GO:0032549 ribonucleoside binding; GO:0097367 carbohydra…	K17260	ACTR2; actin-related protein 2	ssc04530 Tight junction - Sus scrofa (pig);			Z	KOG0677	Actin-related protein Arp2/3 complex, subunit Arp2
B5APU3	7	K	Actin-related protein 2-like protein	ACTR2	1	5.03742e-05	123.28	K(1)VVVCDNGTGFVK	2	0.45989	1	cytoplasm	GO:0044085 cellular component biogenesis; GO:0030833 regulation of actin filament polymerization; GO:0034314 Arp2/3 complex-mediated actin nucleation; GO:0065008 regulation of biological quality; GO:0032273 positive regulation of protein polymerization; GO:0022414 reproductive process; GO:0060271 cilium assembly; GO:0044699 single-organism process; GO:0030832 regulation of actin filament length; …	GO:0016020 membrane; GO:0044421 extracellular region part; GO:0005938 cell cortex; GO:0030054 cell junction; GO:0071944 cell periphery; GO:0031982 vesicle; GO:0005737 cytoplasm; GO:0099568 cytoplasmic region; GO:0030863 cortical cytoskeleton; GO:0032991 macromolecular complex; GO:0030864 cortical actin cytoskeleton; GO:0044424 intracellular part; GO:0005623 cell; GO:0044422 organelle part; GO:004…	GO:0051015 actin filament binding; GO:0005524 ATP binding; GO:1901265 nucleoside phosphate binding; GO:0001882 nucleoside binding; GO:0043167 ion binding; GO:0044877 macromolecular complex binding; GO:0005515 protein binding; GO:0000166 nucleotide binding; GO:0097159 organic cyclic compound binding; GO:1901363 heterocyclic compound binding; GO:0032549 ribonucleoside binding; GO:0097367 carbohydra…	K17260	ACTR2; actin-related protein 2	ssc04530 Tight junction - Sus scrofa (pig);			Z	KOG0677	Actin-related protein Arp2/3 complex, subunit Arp2
B5APU3	381	K	Actin-related protein 2-like protein	ACTR2	1	0.000420721	143.03	QEYQEK(1)GVR	2	0.85574	1	cytoplasm	GO:0044085 cellular component biogenesis; GO:0030833 regulation of actin filament polymerization; GO:0034314 Arp2/3 complex-mediated actin nucleation; GO:0065008 regulation of biological quality; GO:0032273 positive regulation of protein polymerization; GO:0022414 reproductive process; GO:0060271 cilium assembly; GO:0044699 single-organism process; GO:0030832 regulation of actin filament length; …	GO:0016020 membrane; GO:0044421 extracellular region part; GO:0005938 cell cortex; GO:0030054 cell junction; GO:0071944 cell periphery; GO:0031982 vesicle; GO:0005737 cytoplasm; GO:0099568 cytoplasmic region; GO:0030863 cortical cytoskeleton; GO:0032991 macromolecular complex; GO:0030864 cortical actin cytoskeleton; GO:0044424 intracellular part; GO:0005623 cell; GO:0044422 organelle part; GO:004…	GO:0051015 actin filament binding; GO:0005524 ATP binding; GO:1901265 nucleoside phosphate binding; GO:0001882 nucleoside binding; GO:0043167 ion binding; GO:0044877 macromolecular complex binding; GO:0005515 protein binding; GO:0000166 nucleotide binding; GO:0097159 organic cyclic compound binding; GO:1901363 heterocyclic compound binding; GO:0032549 ribonucleoside binding; GO:0097367 carbohydra…	K17260	ACTR2; actin-related protein 2	ssc04530 Tight junction - Sus scrofa (pig);			Z	KOG0677	Actin-related protein Arp2/3 complex, subunit Arp2
B5APU3	322	K	Actin-related protein 2-like protein	ACTR2	1	0.00105597	117.31	ELK(1)QLYLER	2	-0.61225	1	cytoplasm	GO:0044085 cellular component biogenesis; GO:0030833 regulation of actin filament polymerization; GO:0034314 Arp2/3 complex-mediated actin nucleation; GO:0065008 regulation of biological quality; GO:0032273 positive regulation of protein polymerization; GO:0022414 reproductive process; GO:0060271 cilium assembly; GO:0044699 single-organism process; GO:0030832 regulation of actin filament length; …	GO:0016020 membrane; GO:0044421 extracellular region part; GO:0005938 cell cortex; GO:0030054 cell junction; GO:0071944 cell periphery; GO:0031982 vesicle; GO:0005737 cytoplasm; GO:0099568 cytoplasmic region; GO:0030863 cortical cytoskeleton; GO:0032991 macromolecular complex; GO:0030864 cortical actin cytoskeleton; GO:0044424 intracellular part; GO:0005623 cell; GO:0044422 organelle part; GO:004…	GO:0051015 actin filament binding; GO:0005524 ATP binding; GO:1901265 nucleoside phosphate binding; GO:0001882 nucleoside binding; GO:0043167 ion binding; GO:0044877 macromolecular complex binding; GO:0005515 protein binding; GO:0000166 nucleotide binding; GO:0097159 organic cyclic compound binding; GO:1901363 heterocyclic compound binding; GO:0032549 ribonucleoside binding; GO:0097367 carbohydra…	K17260	ACTR2; actin-related protein 2	ssc04530 Tight junction - Sus scrofa (pig);			Z	KOG0677	Actin-related protein Arp2/3 complex, subunit Arp2
B5APU3	331	K	Actin-related protein 2-like protein	ACTR2	1	0.00643982	98.233	VLK(1)GDVEK	2	0.58193	1	cytoplasm	GO:0044085 cellular component biogenesis; GO:0030833 regulation of actin filament polymerization; GO:0034314 Arp2/3 complex-mediated actin nucleation; GO:0065008 regulation of biological quality; GO:0032273 positive regulation of protein polymerization; GO:0022414 reproductive process; GO:0060271 cilium assembly; GO:0044699 single-organism process; GO:0030832 regulation of actin filament length; …	GO:0016020 membrane; GO:0044421 extracellular region part; GO:0005938 cell cortex; GO:0030054 cell junction; GO:0071944 cell periphery; GO:0031982 vesicle; GO:0005737 cytoplasm; GO:0099568 cytoplasmic region; GO:0030863 cortical cytoskeleton; GO:0032991 macromolecular complex; GO:0030864 cortical actin cytoskeleton; GO:0044424 intracellular part; GO:0005623 cell; GO:0044422 organelle part; GO:004…	GO:0051015 actin filament binding; GO:0005524 ATP binding; GO:1901265 nucleoside phosphate binding; GO:0001882 nucleoside binding; GO:0043167 ion binding; GO:0044877 macromolecular complex binding; GO:0005515 protein binding; GO:0000166 nucleotide binding; GO:0097159 organic cyclic compound binding; GO:1901363 heterocyclic compound binding; GO:0032549 ribonucleoside binding; GO:0097367 carbohydra…	K17260	ACTR2; actin-related protein 2	ssc04530 Tight junction - Sus scrofa (pig);			Z	KOG0677	Actin-related protein Arp2/3 complex, subunit Arp2
B5APU3	336	K	Actin-related protein 2-like protein	ACTR2	1	0.0406085	63.397	GDVEK(1)LSK	2	0.23687	1	cytoplasm	GO:0044085 cellular component biogenesis; GO:0030833 regulation of actin filament polymerization; GO:0034314 Arp2/3 complex-mediated actin nucleation; GO:0065008 regulation of biological quality; GO:0032273 positive regulation of protein polymerization; GO:0022414 reproductive process; GO:0060271 cilium assembly; GO:0044699 single-organism process; GO:0030832 regulation of actin filament length; …	GO:0016020 membrane; GO:0044421 extracellular region part; GO:0005938 cell cortex; GO:0030054 cell junction; GO:0071944 cell periphery; GO:0031982 vesicle; GO:0005737 cytoplasm; GO:0099568 cytoplasmic region; GO:0030863 cortical cytoskeleton; GO:0032991 macromolecular complex; GO:0030864 cortical actin cytoskeleton; GO:0044424 intracellular part; GO:0005623 cell; GO:0044422 organelle part; GO:004…	GO:0051015 actin filament binding; GO:0005524 ATP binding; GO:1901265 nucleoside phosphate binding; GO:0001882 nucleoside binding; GO:0043167 ion binding; GO:0044877 macromolecular complex binding; GO:0005515 protein binding; GO:0000166 nucleotide binding; GO:0097159 organic cyclic compound binding; GO:1901363 heterocyclic compound binding; GO:0032549 ribonucleoside binding; GO:0097367 carbohydra…	K17260	ACTR2; actin-related protein 2	ssc04530 Tight junction - Sus scrofa (pig);			Z	KOG0677	Actin-related protein Arp2/3 complex, subunit Arp2
A0A287A229	32	K	EH domain containing 1	EHD1	1	0.0295144	44.691	QLYAQK(1)LLPLEEHYR	3	0.78215	1	cytoplasm			GO:1901265 nucleoside phosphate binding; GO:0001882 nucleoside binding; GO:0043167 ion binding; GO:0005515 protein binding; GO:0000166 nucleotide binding; GO:0097159 organic cyclic compound binding; GO:1901363 heterocyclic compound binding; GO:0032549 ribonucleoside binding; GO:0097367 carbohydrate derivative binding; GO:0032553 ribonucleotide binding; GO:0005488 binding; GO:0032550 purine ribonu…	K12483	EHD1; EH domain-containing protein 1	ssc04144 Endocytosis - Sus scrofa (pig);	IPR030381; IPR000261; IPR002048; IPR011992; IPR027417; IPR031692;	Dynamin-type guanine nucleotide-binding (G) domain; EH domain; EF-hand domain; EF-hand domain pair; P-loop containing nucleoside triphosphate hydrolase; EH domain-containing protein, N-terminal;	TU	KOG1954	Endocytosis/signaling protein EHD1
I3L9F5	209	K	Prenylcysteine oxidase 1	PCYOX1	1	6.31607e-05	111.66	SLLETLQK(1)AGFSEK	2	-0.27373	1	extracellular	GO:0051603 proteolysis involved in cellular protein catabolic process; GO:0044257 cellular protein catabolic process; GO:0044267 cellular protein metabolic process; GO:0044699 single-organism process; GO:0044237 cellular metabolic process; GO:0000096 sulfur amino acid metabolic process; GO:0071704 organic substance metabolic process; GO:0008152 metabolic process; GO:0006520 cellular amino acid me…	GO:0016020 membrane; GO:0005615 extracellular space; GO:0044421 extracellular region part; GO:0031090 organelle membrane; GO:0034358 plasma lipoprotein particle; GO:0005737 cytoplasm; GO:0031982 vesicle; GO:0034385 triglyceride-rich plasma lipoprotein particle; GO:0032991 macromolecular complex; GO:0044424 intracellular part; GO:0005623 cell; GO:0034361 very-low-density lipoprotein particle; GO:0…	GO:0001735 prenylcysteine oxidase activity; GO:0016667 oxidoreductase activity, acting on a sulfur group of donors; GO:0003824 catalytic activity; GO:0016670 oxidoreductase activity, acting on a sulfur group of donors, oxygen as acceptor; GO:0016491 oxidoreductase activity;	K05906	PCYOX1; prenylcysteine oxidase / farnesylcysteine lyase [EC:1.8.3.5 1.8.3.6]	ssc00900 Terpenoid backbone biosynthesis - Sus scrofa (pig);	IPR010795; IPR023753;	Prenylcysteine lyase; FAD/NAD(P)-binding domain;
I3L9F5	419	K	Prenylcysteine oxidase 1	PCYOX1	1	0.00019789	103.13	VFSAGPLTK(1)EQILK	2	0.046387	2	extracellular	GO:0051603 proteolysis involved in cellular protein catabolic process; GO:0044257 cellular protein catabolic process; GO:0044267 cellular protein metabolic process; GO:0044699 single-organism process; GO:0044237 cellular metabolic process; GO:0000096 sulfur amino acid metabolic process; GO:0071704 organic substance metabolic process; GO:0008152 metabolic process; GO:0006520 cellular amino acid me…	GO:0016020 membrane; GO:0005615 extracellular space; GO:0044421 extracellular region part; GO:0031090 organelle membrane; GO:0034358 plasma lipoprotein particle; GO:0005737 cytoplasm; GO:0031982 vesicle; GO:0034385 triglyceride-rich plasma lipoprotein particle; GO:0032991 macromolecular complex; GO:0044424 intracellular part; GO:0005623 cell; GO:0034361 very-low-density lipoprotein particle; GO:0…	GO:0001735 prenylcysteine oxidase activity; GO:0016667 oxidoreductase activity, acting on a sulfur group of donors; GO:0003824 catalytic activity; GO:0016670 oxidoreductase activity, acting on a sulfur group of donors, oxygen as acceptor; GO:0016491 oxidoreductase activity;	K05906	PCYOX1; prenylcysteine oxidase / farnesylcysteine lyase [EC:1.8.3.5 1.8.3.6]	ssc00900 Terpenoid backbone biosynthesis - Sus scrofa (pig);	IPR010795; IPR023753;	Prenylcysteine lyase; FAD/NAD(P)-binding domain;
I3L9F5	72	K	Prenylcysteine oxidase 1	PCYOX1	1	0.00339965	84.365	IDVFEK(1)GEVGGR	2	-0.28896	1	extracellular	GO:0051603 proteolysis involved in cellular protein catabolic process; GO:0044257 cellular protein catabolic process; GO:0044267 cellular protein metabolic process; GO:0044699 single-organism process; GO:0044237 cellular metabolic process; GO:0000096 sulfur amino acid metabolic process; GO:0071704 organic substance metabolic process; GO:0008152 metabolic process; GO:0006520 cellular amino acid me…	GO:0016020 membrane; GO:0005615 extracellular space; GO:0044421 extracellular region part; GO:0031090 organelle membrane; GO:0034358 plasma lipoprotein particle; GO:0005737 cytoplasm; GO:0031982 vesicle; GO:0034385 triglyceride-rich plasma lipoprotein particle; GO:0032991 macromolecular complex; GO:0044424 intracellular part; GO:0005623 cell; GO:0034361 very-low-density lipoprotein particle; GO:0…	GO:0001735 prenylcysteine oxidase activity; GO:0016667 oxidoreductase activity, acting on a sulfur group of donors; GO:0003824 catalytic activity; GO:0016670 oxidoreductase activity, acting on a sulfur group of donors, oxygen as acceptor; GO:0016491 oxidoreductase activity;	K05906	PCYOX1; prenylcysteine oxidase / farnesylcysteine lyase [EC:1.8.3.5 1.8.3.6]	ssc00900 Terpenoid backbone biosynthesis - Sus scrofa (pig);	IPR010795; IPR023753;	Prenylcysteine lyase; FAD/NAD(P)-binding domain;
I3L9F5	270	K	Prenylcysteine oxidase 1	PCYOX1	1	0.0127795	44.029	LLQASK(1)SNLISGSVMSIEEK	3	0.79549	1	extracellular	GO:0051603 proteolysis involved in cellular protein catabolic process; GO:0044257 cellular protein catabolic process; GO:0044267 cellular protein metabolic process; GO:0044699 single-organism process; GO:0044237 cellular metabolic process; GO:0000096 sulfur amino acid metabolic process; GO:0071704 organic substance metabolic process; GO:0008152 metabolic process; GO:0006520 cellular amino acid me…	GO:0016020 membrane; GO:0005615 extracellular space; GO:0044421 extracellular region part; GO:0031090 organelle membrane; GO:0034358 plasma lipoprotein particle; GO:0005737 cytoplasm; GO:0031982 vesicle; GO:0034385 triglyceride-rich plasma lipoprotein particle; GO:0032991 macromolecular complex; GO:0044424 intracellular part; GO:0005623 cell; GO:0034361 very-low-density lipoprotein particle; GO:0…	GO:0001735 prenylcysteine oxidase activity; GO:0016667 oxidoreductase activity, acting on a sulfur group of donors; GO:0003824 catalytic activity; GO:0016670 oxidoreductase activity, acting on a sulfur group of donors, oxygen as acceptor; GO:0016491 oxidoreductase activity;	K05906	PCYOX1; prenylcysteine oxidase / farnesylcysteine lyase [EC:1.8.3.5 1.8.3.6]	ssc00900 Terpenoid backbone biosynthesis - Sus scrofa (pig);	IPR010795; IPR023753;	Prenylcysteine lyase; FAD/NAD(P)-binding domain;
F1SGA5	395	K	Kelch like family member 24	KLHL24	1	0.0413557	61.161	VASLNK(1)GRWR	2	0.32434	1	cytoplasm,nucleus	GO:0050794 regulation of cellular process; GO:0002028 regulation of sodium ion transport; GO:0023051 regulation of signaling; GO:0044267 cellular protein metabolic process; GO:0044237 cellular metabolic process; GO:0010469 regulation of receptor activity; GO:0071704 organic substance metabolic process; GO:2000312 regulation of kainate selective glutamate receptor activity; GO:0008152 metabolic pr…	GO:1902494 catalytic complex; GO:0044464 cell part; GO:0005622 intracellular; GO:0031461 cullin-RING ubiquitin ligase complex; GO:0032991 macromolecular complex; GO:0044424 intracellular part; GO:1990234 transferase complex; GO:0000151 ubiquitin ligase complex; GO:0005623 cell; GO:0031463 Cul3-RING ubiquitin ligase complex;	GO:0005515 protein binding; GO:0005488 binding;	K10461			IPR015916; IPR011333; IPR011705; IPR000210;	Galactose oxidase, beta-propeller; SKP1/BTB/POZ domain; BTB/Kelch-associated; BTB/POZ domain;	TR	KOG4441	Proteins containing BTB/POZ and Kelch domains, involved in regulatory/signal transduction processes
I3LE16	141	K	PGAM family member 5, mitochondrial serine/threonine protein phosphatase	PGAM5	1	0.00605877	75.652	LASLGLK(1)FNK	2	1.8376	1	extracellular	GO:0050794 regulation of cellular process; GO:0044700 single organism signaling; GO:0044267 cellular protein metabolic process; GO:0044699 single-organism process; GO:0050896 response to stimulus; GO:0044237 cellular metabolic process; GO:0006796 phosphate-containing compound metabolic process; GO:0071704 organic substance metabolic process; GO:0008152 metabolic process; GO:0007165 signal transdu…	GO:0043226 organelle; GO:0043231 intracellular membrane-bounded organelle; GO:0043229 intracellular organelle; GO:0044464 cell part; GO:0005622 intracellular; GO:0005737 cytoplasm; GO:0044424 intracellular part; GO:0043227 membrane-bounded organelle; GO:0005623 cell; GO:0005739 mitochondrion; GO:0044444 cytoplasmic part;	GO:0060589 nucleoside-triphosphatase regulator activity; GO:0004722 protein serine/threonine phosphatase activity; GO:0016791 phosphatase activity; GO:0044877 macromolecular complex binding; GO:0030695 GTPase regulator activity; GO:0005515 protein binding; GO:0009400 signal transducer, downstream of receptor, with serine/threonine phosphatase activity; GO:0016787 hydrolase activity; GO:0004721 ph…	K15637	PGAM5; serine/threonine-protein phosphatase PGAM5 [EC:3.1.3.16]	ssc04668 TNF signaling pathway - Sus scrofa (pig); ssc04217 Necroptosis - Sus scrofa (pig); ssc04137 Mitophagy - animal - Sus scrofa (pig);			R	KOG4609	Predicted phosphoglycerate mutase
P00172	33	K	Cytochrome b5	CYB5A	1	0.000490858	83.54	STWLILHHK(1)VYDLTK	3	-1.278	2	cytoplasm	GO:0044699 single-organism process; GO:0008152 metabolic process; GO:0055114 oxidation-reduction process; GO:0044710 single-organism metabolic process;	GO:0016020 membrane; GO:0043229 intracellular organelle; GO:0042175 nuclear outer membrane-endoplasmic reticulum membrane network; GO:0005783 endoplasmic reticulum; GO:0044421 extracellular region part; GO:0031090 organelle membrane; GO:0044446 intracellular organelle part; GO:0005737 cytoplasm; GO:0031982 vesicle; GO:0031224 intrinsic component of membrane; GO:0012505 endomembrane system; GO:004…	GO:0097159 organic cyclic compound binding; GO:1901363 heterocyclic compound binding; GO:0020037 heme binding; GO:0005488 binding; GO:0043167 ion binding; GO:0043169 cation binding; GO:0046872 metal ion binding; GO:0005515 protein binding; GO:0046906 tetrapyrrole binding; GO:0019899 enzyme binding;				IPR001199;	Cytochrome b5-like heme/steroid binding domain;	C	KOG0537	Cytochrome b5
P00172	77	K	Cytochrome b5	CYB5A	1	0.0107055	49.537	ELSK(1)TFIIGELHPDDR	3	-0.75387	1	cytoplasm	GO:0044699 single-organism process; GO:0008152 metabolic process; GO:0055114 oxidation-reduction process; GO:0044710 single-organism metabolic process;	GO:0016020 membrane; GO:0043229 intracellular organelle; GO:0042175 nuclear outer membrane-endoplasmic reticulum membrane network; GO:0005783 endoplasmic reticulum; GO:0044421 extracellular region part; GO:0031090 organelle membrane; GO:0044446 intracellular organelle part; GO:0005737 cytoplasm; GO:0031982 vesicle; GO:0031224 intrinsic component of membrane; GO:0012505 endomembrane system; GO:004…	GO:0097159 organic cyclic compound binding; GO:1901363 heterocyclic compound binding; GO:0020037 heme binding; GO:0005488 binding; GO:0043167 ion binding; GO:0043169 cation binding; GO:0046872 metal ion binding; GO:0005515 protein binding; GO:0046906 tetrapyrrole binding; GO:0019899 enzyme binding;				IPR001199;	Cytochrome b5-like heme/steroid binding domain;	C	KOG0537	Cytochrome b5
P00172	10	K	Cytochrome b5	CYB5A	1	0.000904287	96.745	AVK(1)YYTLEEIQK	2	0.71651	1	cytoplasm	GO:0044699 single-organism process; GO:0008152 metabolic process; GO:0055114 oxidation-reduction process; GO:0044710 single-organism metabolic process;	GO:0016020 membrane; GO:0043229 intracellular organelle; GO:0042175 nuclear outer membrane-endoplasmic reticulum membrane network; GO:0005783 endoplasmic reticulum; GO:0044421 extracellular region part; GO:0031090 organelle membrane; GO:0044446 intracellular organelle part; GO:0005737 cytoplasm; GO:0031982 vesicle; GO:0031224 intrinsic component of membrane; GO:0012505 endomembrane system; GO:004…	GO:0097159 organic cyclic compound binding; GO:1901363 heterocyclic compound binding; GO:0020037 heme binding; GO:0005488 binding; GO:0043167 ion binding; GO:0043169 cation binding; GO:0046872 metal ion binding; GO:0005515 protein binding; GO:0046906 tetrapyrrole binding; GO:0019899 enzyme binding;				IPR001199;	Cytochrome b5-like heme/steroid binding domain;	C	KOG0537	Cytochrome b5
Q767K8	156	K	28S ribosomal protein S18b, mitochondrial	MRPS18B	1	0.00238728	104.2	LTQAIQK(1)AR	2	-0.27319	1	mitochondria	GO:0006518 peptide metabolic process; GO:0043043 peptide biosynthetic process; GO:0044267 cellular protein metabolic process; GO:0006807 nitrogen compound metabolic process; GO:0009058 biosynthetic process; GO:0043603 cellular amide metabolic process; GO:0044238 primary metabolic process; GO:1901566 organonitrogen compound biosynthetic process; GO:1901576 organic substance biosynthetic process; G…	GO:0005759 mitochondrial matrix; GO:0005840 ribosome; GO:0043229 intracellular organelle; GO:0000314 organellar small ribosomal subunit; GO:0044429 mitochondrial part; GO:0043232 intracellular non-membrane-bounded organelle; GO:0015935 small ribosomal subunit; GO:0044446 intracellular organelle part; GO:0005737 cytoplasm; GO:0032991 macromolecular complex; GO:0044424 intracellular part; GO:000576…	GO:0003735 structural constituent of ribosome; GO:0005198 structural molecule activity;	K16174	MRPS18B; small subunit ribosomal protein S18b, mitochondrial	ssc05203 Viral carcinogenesis - Sus scrofa (pig);			J	KOG4021	Mitochondrial ribosomal protein S18b
F1SA74	588	K	Methylenetetrahydrofolate dehydrogenase (NADP+ dependent) 1	MTHFD1	1	0.00613211	83.045	LSK(1)MVVASSK	2	0.33042	1	cytoplasm	GO:0042559 pteridine-containing compound biosynthetic process; GO:0065008 regulation of biological quality; GO:0000097 sulfur amino acid biosynthetic process; GO:0035148 tube formation; GO:0043009 chordate embryonic development; GO:0002262 myeloid cell homeostasis; GO:0042398 cellular modified amino acid biosynthetic process; GO:0009257 10-formyltetrahydrofolate biosynthetic process; GO:0044237 c…	GO:0043229 intracellular organelle; GO:0016020 membrane; GO:0044421 extracellular region part; GO:0031982 vesicle; GO:0005737 cytoplasm; GO:0044424 intracellular part; GO:0005623 cell; GO:0005829 cytosol; GO:0005576 extracellular region; GO:0005739 mitochondrion; GO:0043231 intracellular membrane-bounded organelle; GO:0043226 organelle; GO:0070062 extracellular exosome; GO:0005622 intracellular; …	GO:0016645 oxidoreductase activity, acting on the CH-NH group of donors; GO:1901265 nucleoside phosphate binding; GO:0016874 ligase activity; GO:0004488 methylenetetrahydrofolate dehydrogenase (NADP+) activity; GO:0016787 hydrolase activity; GO:0097159 organic cyclic compound binding; GO:1901363 heterocyclic compound binding; GO:0016646 oxidoreductase activity, acting on the CH-NH group of donors…	K00288	MTHFD; methylenetetrahydrofolate dehydrogenase (NADP+) / methenyltetrahydrofolate cyclohydrolase / formyltetrahydrofolate synthetase [EC:1.5.1.5 3.5.4.9 6.3.4.3]	ssc00670 One carbon pool by folate - Sus scrofa (pig); ssc01100 Metabolic pathways - Sus scrofa (pig);	IPR020631; IPR027417; IPR016040; IPR020630;	Tetrahydrofolate dehydrogenase/cyclohydrolase, NAD(P)-binding domain; P-loop containing nucleoside triphosphate hydrolase; NAD(P)-binding domain; Tetrahydrofolate dehydrogenase/cyclohydrolase, catalytic domain;	H	KOG4230	C1-tetrahydrofolate synthase
F1SA74	354	K	Methylenetetrahydrofolate dehydrogenase (NADP+ dependent) 1	MTHFD1	1	0.000741067	110.39	AK(1)VLLSSLER	2	0.020188	1	cytoplasm	GO:0042559 pteridine-containing compound biosynthetic process; GO:0065008 regulation of biological quality; GO:0000097 sulfur amino acid biosynthetic process; GO:0035148 tube formation; GO:0043009 chordate embryonic development; GO:0002262 myeloid cell homeostasis; GO:0042398 cellular modified amino acid biosynthetic process; GO:0009257 10-formyltetrahydrofolate biosynthetic process; GO:0044237 c…	GO:0043229 intracellular organelle; GO:0016020 membrane; GO:0044421 extracellular region part; GO:0031982 vesicle; GO:0005737 cytoplasm; GO:0044424 intracellular part; GO:0005623 cell; GO:0005829 cytosol; GO:0005576 extracellular region; GO:0005739 mitochondrion; GO:0043231 intracellular membrane-bounded organelle; GO:0043226 organelle; GO:0070062 extracellular exosome; GO:0005622 intracellular; …	GO:0016645 oxidoreductase activity, acting on the CH-NH group of donors; GO:1901265 nucleoside phosphate binding; GO:0016874 ligase activity; GO:0004488 methylenetetrahydrofolate dehydrogenase (NADP+) activity; GO:0016787 hydrolase activity; GO:0097159 organic cyclic compound binding; GO:1901363 heterocyclic compound binding; GO:0016646 oxidoreductase activity, acting on the CH-NH group of donors…	K00288	MTHFD; methylenetetrahydrofolate dehydrogenase (NADP+) / methenyltetrahydrofolate cyclohydrolase / formyltetrahydrofolate synthetase [EC:1.5.1.5 3.5.4.9 6.3.4.3]	ssc00670 One carbon pool by folate - Sus scrofa (pig); ssc01100 Metabolic pathways - Sus scrofa (pig);	IPR020631; IPR027417; IPR016040; IPR020630;	Tetrahydrofolate dehydrogenase/cyclohydrolase, NAD(P)-binding domain; P-loop containing nucleoside triphosphate hydrolase; NAD(P)-binding domain; Tetrahydrofolate dehydrogenase/cyclohydrolase, catalytic domain;	H	KOG4230	C1-tetrahydrofolate synthase
F1SA74	488	K	Methylenetetrahydrofolate dehydrogenase (NADP+ dependent) 1	MTHFD1	1	0.00915106	99.442	K(1)FSDIQLR	2	0.3264	1	cytoplasm	GO:0042559 pteridine-containing compound biosynthetic process; GO:0065008 regulation of biological quality; GO:0000097 sulfur amino acid biosynthetic process; GO:0035148 tube formation; GO:0043009 chordate embryonic development; GO:0002262 myeloid cell homeostasis; GO:0042398 cellular modified amino acid biosynthetic process; GO:0009257 10-formyltetrahydrofolate biosynthetic process; GO:0044237 c…	GO:0043229 intracellular organelle; GO:0016020 membrane; GO:0044421 extracellular region part; GO:0031982 vesicle; GO:0005737 cytoplasm; GO:0044424 intracellular part; GO:0005623 cell; GO:0005829 cytosol; GO:0005576 extracellular region; GO:0005739 mitochondrion; GO:0043231 intracellular membrane-bounded organelle; GO:0043226 organelle; GO:0070062 extracellular exosome; GO:0005622 intracellular; …	GO:0016645 oxidoreductase activity, acting on the CH-NH group of donors; GO:1901265 nucleoside phosphate binding; GO:0016874 ligase activity; GO:0004488 methylenetetrahydrofolate dehydrogenase (NADP+) activity; GO:0016787 hydrolase activity; GO:0097159 organic cyclic compound binding; GO:1901363 heterocyclic compound binding; GO:0016646 oxidoreductase activity, acting on the CH-NH group of donors…	K00288	MTHFD; methylenetetrahydrofolate dehydrogenase (NADP+) / methenyltetrahydrofolate cyclohydrolase / formyltetrahydrofolate synthetase [EC:1.5.1.5 3.5.4.9 6.3.4.3]	ssc00670 One carbon pool by folate - Sus scrofa (pig); ssc01100 Metabolic pathways - Sus scrofa (pig);	IPR020631; IPR027417; IPR016040; IPR020630;	Tetrahydrofolate dehydrogenase/cyclohydrolase, NAD(P)-binding domain; P-loop containing nucleoside triphosphate hydrolase; NAD(P)-binding domain; Tetrahydrofolate dehydrogenase/cyclohydrolase, catalytic domain;	H	KOG4230	C1-tetrahydrofolate synthase
F1SA74	832	K	Methylenetetrahydrofolate dehydrogenase (NADP+ dependent) 1	MTHFD1	1	0.00108738	61.276	IIAQK(1)IYGADDIELLPEAQHK	3	-1.474	1	cytoplasm	GO:0042559 pteridine-containing compound biosynthetic process; GO:0065008 regulation of biological quality; GO:0000097 sulfur amino acid biosynthetic process; GO:0035148 tube formation; GO:0043009 chordate embryonic development; GO:0002262 myeloid cell homeostasis; GO:0042398 cellular modified amino acid biosynthetic process; GO:0009257 10-formyltetrahydrofolate biosynthetic process; GO:0044237 c…	GO:0043229 intracellular organelle; GO:0016020 membrane; GO:0044421 extracellular region part; GO:0031982 vesicle; GO:0005737 cytoplasm; GO:0044424 intracellular part; GO:0005623 cell; GO:0005829 cytosol; GO:0005576 extracellular region; GO:0005739 mitochondrion; GO:0043231 intracellular membrane-bounded organelle; GO:0043226 organelle; GO:0070062 extracellular exosome; GO:0005622 intracellular; …	GO:0016645 oxidoreductase activity, acting on the CH-NH group of donors; GO:1901265 nucleoside phosphate binding; GO:0016874 ligase activity; GO:0004488 methylenetetrahydrofolate dehydrogenase (NADP+) activity; GO:0016787 hydrolase activity; GO:0097159 organic cyclic compound binding; GO:1901363 heterocyclic compound binding; GO:0016646 oxidoreductase activity, acting on the CH-NH group of donors…	K00288	MTHFD; methylenetetrahydrofolate dehydrogenase (NADP+) / methenyltetrahydrofolate cyclohydrolase / formyltetrahydrofolate synthetase [EC:1.5.1.5 3.5.4.9 6.3.4.3]	ssc00670 One carbon pool by folate - Sus scrofa (pig); ssc01100 Metabolic pathways - Sus scrofa (pig);	IPR020631; IPR027417; IPR016040; IPR020630;	Tetrahydrofolate dehydrogenase/cyclohydrolase, NAD(P)-binding domain; P-loop containing nucleoside triphosphate hydrolase; NAD(P)-binding domain; Tetrahydrofolate dehydrogenase/cyclohydrolase, catalytic domain;	H	KOG4230	C1-tetrahydrofolate synthase
F1SA74	134	K	Methylenetetrahydrofolate dehydrogenase (NADP+ dependent) 1	MTHFD1	1	1.97269e-07	137.8	DVDGLTSINAGK(1)LAR	2	-1.3946	1	cytoplasm	GO:0042559 pteridine-containing compound biosynthetic process; GO:0065008 regulation of biological quality; GO:0000097 sulfur amino acid biosynthetic process; GO:0035148 tube formation; GO:0043009 chordate embryonic development; GO:0002262 myeloid cell homeostasis; GO:0042398 cellular modified amino acid biosynthetic process; GO:0009257 10-formyltetrahydrofolate biosynthetic process; GO:0044237 c…	GO:0043229 intracellular organelle; GO:0016020 membrane; GO:0044421 extracellular region part; GO:0031982 vesicle; GO:0005737 cytoplasm; GO:0044424 intracellular part; GO:0005623 cell; GO:0005829 cytosol; GO:0005576 extracellular region; GO:0005739 mitochondrion; GO:0043231 intracellular membrane-bounded organelle; GO:0043226 organelle; GO:0070062 extracellular exosome; GO:0005622 intracellular; …	GO:0016645 oxidoreductase activity, acting on the CH-NH group of donors; GO:1901265 nucleoside phosphate binding; GO:0016874 ligase activity; GO:0004488 methylenetetrahydrofolate dehydrogenase (NADP+) activity; GO:0016787 hydrolase activity; GO:0097159 organic cyclic compound binding; GO:1901363 heterocyclic compound binding; GO:0016646 oxidoreductase activity, acting on the CH-NH group of donors…	K00288	MTHFD; methylenetetrahydrofolate dehydrogenase (NADP+) / methenyltetrahydrofolate cyclohydrolase / formyltetrahydrofolate synthetase [EC:1.5.1.5 3.5.4.9 6.3.4.3]	ssc00670 One carbon pool by folate - Sus scrofa (pig); ssc01100 Metabolic pathways - Sus scrofa (pig);	IPR020631; IPR027417; IPR016040; IPR020630;	Tetrahydrofolate dehydrogenase/cyclohydrolase, NAD(P)-binding domain; P-loop containing nucleoside triphosphate hydrolase; NAD(P)-binding domain; Tetrahydrofolate dehydrogenase/cyclohydrolase, catalytic domain;	H	KOG4230	C1-tetrahydrofolate synthase
F1SA74	61	K	Methylenetetrahydrofolate dehydrogenase (NADP+ dependent) 1	MTHFD1	1	0.00862748	91.853	AAK(1)EIGIK	2	0.67379	1	cytoplasm	GO:0042559 pteridine-containing compound biosynthetic process; GO:0065008 regulation of biological quality; GO:0000097 sulfur amino acid biosynthetic process; GO:0035148 tube formation; GO:0043009 chordate embryonic development; GO:0002262 myeloid cell homeostasis; GO:0042398 cellular modified amino acid biosynthetic process; GO:0009257 10-formyltetrahydrofolate biosynthetic process; GO:0044237 c…	GO:0043229 intracellular organelle; GO:0016020 membrane; GO:0044421 extracellular region part; GO:0031982 vesicle; GO:0005737 cytoplasm; GO:0044424 intracellular part; GO:0005623 cell; GO:0005829 cytosol; GO:0005576 extracellular region; GO:0005739 mitochondrion; GO:0043231 intracellular membrane-bounded organelle; GO:0043226 organelle; GO:0070062 extracellular exosome; GO:0005622 intracellular; …	GO:0016645 oxidoreductase activity, acting on the CH-NH group of donors; GO:1901265 nucleoside phosphate binding; GO:0016874 ligase activity; GO:0004488 methylenetetrahydrofolate dehydrogenase (NADP+) activity; GO:0016787 hydrolase activity; GO:0097159 organic cyclic compound binding; GO:1901363 heterocyclic compound binding; GO:0016646 oxidoreductase activity, acting on the CH-NH group of donors…	K00288	MTHFD; methylenetetrahydrofolate dehydrogenase (NADP+) / methenyltetrahydrofolate cyclohydrolase / formyltetrahydrofolate synthetase [EC:1.5.1.5 3.5.4.9 6.3.4.3]	ssc00670 One carbon pool by folate - Sus scrofa (pig); ssc01100 Metabolic pathways - Sus scrofa (pig);	IPR020631; IPR027417; IPR016040; IPR020630;	Tetrahydrofolate dehydrogenase/cyclohydrolase, NAD(P)-binding domain; P-loop containing nucleoside triphosphate hydrolase; NAD(P)-binding domain; Tetrahydrofolate dehydrogenase/cyclohydrolase, catalytic domain;	H	KOG4230	C1-tetrahydrofolate synthase
F1SA74	543	K	Methylenetetrahydrofolate dehydrogenase (NADP+ dependent) 1	MTHFD1	1	0.0129226	73.082	K(1)ITIGQAPTEK	2	0.24252	1	cytoplasm	GO:0042559 pteridine-containing compound biosynthetic process; GO:0065008 regulation of biological quality; GO:0000097 sulfur amino acid biosynthetic process; GO:0035148 tube formation; GO:0043009 chordate embryonic development; GO:0002262 myeloid cell homeostasis; GO:0042398 cellular modified amino acid biosynthetic process; GO:0009257 10-formyltetrahydrofolate biosynthetic process; GO:0044237 c…	GO:0043229 intracellular organelle; GO:0016020 membrane; GO:0044421 extracellular region part; GO:0031982 vesicle; GO:0005737 cytoplasm; GO:0044424 intracellular part; GO:0005623 cell; GO:0005829 cytosol; GO:0005576 extracellular region; GO:0005739 mitochondrion; GO:0043231 intracellular membrane-bounded organelle; GO:0043226 organelle; GO:0070062 extracellular exosome; GO:0005622 intracellular; …	GO:0016645 oxidoreductase activity, acting on the CH-NH group of donors; GO:1901265 nucleoside phosphate binding; GO:0016874 ligase activity; GO:0004488 methylenetetrahydrofolate dehydrogenase (NADP+) activity; GO:0016787 hydrolase activity; GO:0097159 organic cyclic compound binding; GO:1901363 heterocyclic compound binding; GO:0016646 oxidoreductase activity, acting on the CH-NH group of donors…	K00288	MTHFD; methylenetetrahydrofolate dehydrogenase (NADP+) / methenyltetrahydrofolate cyclohydrolase / formyltetrahydrofolate synthetase [EC:1.5.1.5 3.5.4.9 6.3.4.3]	ssc00670 One carbon pool by folate - Sus scrofa (pig); ssc01100 Metabolic pathways - Sus scrofa (pig);	IPR020631; IPR027417; IPR016040; IPR020630;	Tetrahydrofolate dehydrogenase/cyclohydrolase, NAD(P)-binding domain; P-loop containing nucleoside triphosphate hydrolase; NAD(P)-binding domain; Tetrahydrofolate dehydrogenase/cyclohydrolase, catalytic domain;	H	KOG4230	C1-tetrahydrofolate synthase
F1SA74	262	K	Methylenetetrahydrofolate dehydrogenase (NADP+ dependent) 1	MTHFD1	1	3.04684e-05	124.51	IVGDVAYSEAK(1)ER	2	-0.98852	1	cytoplasm	GO:0042559 pteridine-containing compound biosynthetic process; GO:0065008 regulation of biological quality; GO:0000097 sulfur amino acid biosynthetic process; GO:0035148 tube formation; GO:0043009 chordate embryonic development; GO:0002262 myeloid cell homeostasis; GO:0042398 cellular modified amino acid biosynthetic process; GO:0009257 10-formyltetrahydrofolate biosynthetic process; GO:0044237 c…	GO:0043229 intracellular organelle; GO:0016020 membrane; GO:0044421 extracellular region part; GO:0031982 vesicle; GO:0005737 cytoplasm; GO:0044424 intracellular part; GO:0005623 cell; GO:0005829 cytosol; GO:0005576 extracellular region; GO:0005739 mitochondrion; GO:0043231 intracellular membrane-bounded organelle; GO:0043226 organelle; GO:0070062 extracellular exosome; GO:0005622 intracellular; …	GO:0016645 oxidoreductase activity, acting on the CH-NH group of donors; GO:1901265 nucleoside phosphate binding; GO:0016874 ligase activity; GO:0004488 methylenetetrahydrofolate dehydrogenase (NADP+) activity; GO:0016787 hydrolase activity; GO:0097159 organic cyclic compound binding; GO:1901363 heterocyclic compound binding; GO:0016646 oxidoreductase activity, acting on the CH-NH group of donors…	K00288	MTHFD; methylenetetrahydrofolate dehydrogenase (NADP+) / methenyltetrahydrofolate cyclohydrolase / formyltetrahydrofolate synthetase [EC:1.5.1.5 3.5.4.9 6.3.4.3]	ssc00670 One carbon pool by folate - Sus scrofa (pig); ssc01100 Metabolic pathways - Sus scrofa (pig);	IPR020631; IPR027417; IPR016040; IPR020630;	Tetrahydrofolate dehydrogenase/cyclohydrolase, NAD(P)-binding domain; P-loop containing nucleoside triphosphate hydrolase; NAD(P)-binding domain; Tetrahydrofolate dehydrogenase/cyclohydrolase, catalytic domain;	H	KOG4230	C1-tetrahydrofolate synthase
A0A287AL90	483	K	Poly [ADP-ribose] polymerase	PARP2	1	0.00369478	109.48	HSTK(1)GLGK	2	0.40709	1	nucleus	GO:0006486 protein glycosylation; GO:0043413 macromolecule glycosylation; GO:0009101 glycoprotein biosynthetic process; GO:0044763 single-organism cellular process; GO:0044267 cellular protein metabolic process; GO:0009100 glycoprotein metabolic process; GO:0044699 single-organism process; GO:0009058 biosynthetic process; GO:0044238 primary metabolic process; GO:0044237 cellular metabolic process…		GO:0016763 transferase activity, transferring pentosyl groups; GO:0016757 transferase activity, transferring glycosyl groups; GO:0003950 NAD+ ADP-ribosyltransferase activity; GO:0003824 catalytic activity; GO:0016740 transferase activity;	K10798	PARP; poly [ADP-ribose] polymerase [EC:2.4.2.30]	ssc03410 Base excision repair - Sus scrofa (pig); ssc04217 Necroptosis - Sus scrofa (pig); ssc04210 Apoptosis - Sus scrofa (pig);	IPR008893; IPR004102; IPR012317;	WGR domain; Poly(ADP-ribose) polymerase, regulatory domain; Poly(ADP-ribose) polymerase, catalytic domain;	KLO	KOG1037	NAD+ ADP-ribosyltransferase Parp, required for poly-ADP ribosylation of nuclear proteins
F1S9K5	1389	K	Glutamyl-prolyl-tRNA synthetase	EPRS	1	0.000980748	79.514	DTGEK(1)LTLAENEAETK	2	2.1289	1	cytoplasm	GO:0006518 peptide metabolic process; GO:0010608 posttranscriptional regulation of gene expression; GO:0071346 cellular response to interferon-gamma; GO:0044699 single-organism process; GO:0009058 biosynthetic process; GO:0071345 cellular response to cytokine stimulus; GO:0044237 cellular metabolic process; GO:0008152 metabolic process; GO:0006520 cellular amino acid metabolic process; GO:0010558…	GO:0016020 membrane; GO:0005737 cytoplasm; GO:0031224 intrinsic component of membrane; GO:0032991 macromolecular complex; GO:0044424 intracellular part; GO:0005623 cell; GO:0016021 integral component of membrane; GO:0097452 GAIT complex; GO:0017101 aminoacyl-tRNA synthetase multienzyme complex; GO:0005622 intracellular; GO:0044464 cell part; GO:0044425 membrane part; GO:1990904 ribonucleoprotein …	GO:0016876 ligase activity, forming aminoacyl-tRNA and related compounds; GO:0003723 RNA binding; GO:0005524 ATP binding; GO:0035613 RNA stem-loop binding; GO:1901265 nucleoside phosphate binding; GO:0016875 ligase activity, forming carbon-oxygen bonds; GO:0004818 glutamate-tRNA ligase activity; GO:0001882 nucleoside binding; GO:0043167 ion binding; GO:0016874 ligase activity; GO:0005515 protein …	K14163	EPRS; bifunctional glutamyl/prolyl-tRNA synthetase [EC:6.1.1.17 6.1.1.15]	ssc00970 Aminoacyl-tRNA biosynthesis - Sus scrofa (pig); ssc00860 Porphyrin and chlorophyll metabolism - Sus scrofa (pig); ssc01100 Metabolic pathways - Sus scrofa (pig);	IPR002314; IPR020056; IPR000738; IPR006195; IPR004154; IPR009068; IPR017449; IPR020059; IPR016061; IPR020061; IPR004046; IPR020058; IPR011035; IPR014729; IPR033721; IPR010987;	Aminoacyl-tRNA synthetase, class II (G/ P/ S/T); Ribosomal protein L25/Gln-tRNA synthetase, beta-barrel domain; WHEP-TRS domain; Aminoacyl-tRNA synthetase, class II; Anticodon-binding; S15/NS1, RNA-binding; Prolyl-tRNA synthetase, class II; Glutamyl/glutaminyl-tRNA synthetase, class Ib, anti-codon binding domain; Proline-tRNA ligase, class II, C-terminal; Glutamyl/glutaminyl-tRNA synthetase, clas…	J	KOG1147	Glutamyl-tRNA synthetase
F1S9K5	861	K	Glutamyl-prolyl-tRNA synthetase	EPRS	1	3.3387e-05	89.232	VNEAVECLLSLK(1)AQYK	3	2.3368	1	cytoplasm	GO:0006518 peptide metabolic process; GO:0010608 posttranscriptional regulation of gene expression; GO:0071346 cellular response to interferon-gamma; GO:0044699 single-organism process; GO:0009058 biosynthetic process; GO:0071345 cellular response to cytokine stimulus; GO:0044237 cellular metabolic process; GO:0008152 metabolic process; GO:0006520 cellular amino acid metabolic process; GO:0010558…	GO:0016020 membrane; GO:0005737 cytoplasm; GO:0031224 intrinsic component of membrane; GO:0032991 macromolecular complex; GO:0044424 intracellular part; GO:0005623 cell; GO:0016021 integral component of membrane; GO:0097452 GAIT complex; GO:0017101 aminoacyl-tRNA synthetase multienzyme complex; GO:0005622 intracellular; GO:0044464 cell part; GO:0044425 membrane part; GO:1990904 ribonucleoprotein …	GO:0016876 ligase activity, forming aminoacyl-tRNA and related compounds; GO:0003723 RNA binding; GO:0005524 ATP binding; GO:0035613 RNA stem-loop binding; GO:1901265 nucleoside phosphate binding; GO:0016875 ligase activity, forming carbon-oxygen bonds; GO:0004818 glutamate-tRNA ligase activity; GO:0001882 nucleoside binding; GO:0043167 ion binding; GO:0016874 ligase activity; GO:0005515 protein …	K14163	EPRS; bifunctional glutamyl/prolyl-tRNA synthetase [EC:6.1.1.17 6.1.1.15]	ssc00970 Aminoacyl-tRNA biosynthesis - Sus scrofa (pig); ssc00860 Porphyrin and chlorophyll metabolism - Sus scrofa (pig); ssc01100 Metabolic pathways - Sus scrofa (pig);	IPR002314; IPR020056; IPR000738; IPR006195; IPR004154; IPR009068; IPR017449; IPR020059; IPR016061; IPR020061; IPR004046; IPR020058; IPR011035; IPR014729; IPR033721; IPR010987;	Aminoacyl-tRNA synthetase, class II (G/ P/ S/T); Ribosomal protein L25/Gln-tRNA synthetase, beta-barrel domain; WHEP-TRS domain; Aminoacyl-tRNA synthetase, class II; Anticodon-binding; S15/NS1, RNA-binding; Prolyl-tRNA synthetase, class II; Glutamyl/glutaminyl-tRNA synthetase, class Ib, anti-codon binding domain; Proline-tRNA ligase, class II, C-terminal; Glutamyl/glutaminyl-tRNA synthetase, clas…	J	KOG1147	Glutamyl-tRNA synthetase
F1S9K5	939	K	Glutamyl-prolyl-tRNA synthetase	EPRS	1	1.27069e-13	173.03	DHVDTAVQELLQLK(1)AQYK	3	0.65042	1	cytoplasm	GO:0006518 peptide metabolic process; GO:0010608 posttranscriptional regulation of gene expression; GO:0071346 cellular response to interferon-gamma; GO:0044699 single-organism process; GO:0009058 biosynthetic process; GO:0071345 cellular response to cytokine stimulus; GO:0044237 cellular metabolic process; GO:0008152 metabolic process; GO:0006520 cellular amino acid metabolic process; GO:0010558…	GO:0016020 membrane; GO:0005737 cytoplasm; GO:0031224 intrinsic component of membrane; GO:0032991 macromolecular complex; GO:0044424 intracellular part; GO:0005623 cell; GO:0016021 integral component of membrane; GO:0097452 GAIT complex; GO:0017101 aminoacyl-tRNA synthetase multienzyme complex; GO:0005622 intracellular; GO:0044464 cell part; GO:0044425 membrane part; GO:1990904 ribonucleoprotein …	GO:0016876 ligase activity, forming aminoacyl-tRNA and related compounds; GO:0003723 RNA binding; GO:0005524 ATP binding; GO:0035613 RNA stem-loop binding; GO:1901265 nucleoside phosphate binding; GO:0016875 ligase activity, forming carbon-oxygen bonds; GO:0004818 glutamate-tRNA ligase activity; GO:0001882 nucleoside binding; GO:0043167 ion binding; GO:0016874 ligase activity; GO:0005515 protein …	K14163	EPRS; bifunctional glutamyl/prolyl-tRNA synthetase [EC:6.1.1.17 6.1.1.15]	ssc00970 Aminoacyl-tRNA biosynthesis - Sus scrofa (pig); ssc00860 Porphyrin and chlorophyll metabolism - Sus scrofa (pig); ssc01100 Metabolic pathways - Sus scrofa (pig);	IPR002314; IPR020056; IPR000738; IPR006195; IPR004154; IPR009068; IPR017449; IPR020059; IPR016061; IPR020061; IPR004046; IPR020058; IPR011035; IPR014729; IPR033721; IPR010987;	Aminoacyl-tRNA synthetase, class II (G/ P/ S/T); Ribosomal protein L25/Gln-tRNA synthetase, beta-barrel domain; WHEP-TRS domain; Aminoacyl-tRNA synthetase, class II; Anticodon-binding; S15/NS1, RNA-binding; Prolyl-tRNA synthetase, class II; Glutamyl/glutaminyl-tRNA synthetase, class Ib, anti-codon binding domain; Proline-tRNA ligase, class II, C-terminal; Glutamyl/glutaminyl-tRNA synthetase, clas…	J	KOG1147	Glutamyl-tRNA synthetase
F1S9K5	907	K	Glutamyl-prolyl-tRNA synthetase	EPRS	1	3.09001e-09	130.2	LLFDK(1)VASQGEVVR	2	-0.63517	1	cytoplasm	GO:0006518 peptide metabolic process; GO:0010608 posttranscriptional regulation of gene expression; GO:0071346 cellular response to interferon-gamma; GO:0044699 single-organism process; GO:0009058 biosynthetic process; GO:0071345 cellular response to cytokine stimulus; GO:0044237 cellular metabolic process; GO:0008152 metabolic process; GO:0006520 cellular amino acid metabolic process; GO:0010558…	GO:0016020 membrane; GO:0005737 cytoplasm; GO:0031224 intrinsic component of membrane; GO:0032991 macromolecular complex; GO:0044424 intracellular part; GO:0005623 cell; GO:0016021 integral component of membrane; GO:0097452 GAIT complex; GO:0017101 aminoacyl-tRNA synthetase multienzyme complex; GO:0005622 intracellular; GO:0044464 cell part; GO:0044425 membrane part; GO:1990904 ribonucleoprotein …	GO:0016876 ligase activity, forming aminoacyl-tRNA and related compounds; GO:0003723 RNA binding; GO:0005524 ATP binding; GO:0035613 RNA stem-loop binding; GO:1901265 nucleoside phosphate binding; GO:0016875 ligase activity, forming carbon-oxygen bonds; GO:0004818 glutamate-tRNA ligase activity; GO:0001882 nucleoside binding; GO:0043167 ion binding; GO:0016874 ligase activity; GO:0005515 protein …	K14163	EPRS; bifunctional glutamyl/prolyl-tRNA synthetase [EC:6.1.1.17 6.1.1.15]	ssc00970 Aminoacyl-tRNA biosynthesis - Sus scrofa (pig); ssc00860 Porphyrin and chlorophyll metabolism - Sus scrofa (pig); ssc01100 Metabolic pathways - Sus scrofa (pig);	IPR002314; IPR020056; IPR000738; IPR006195; IPR004154; IPR009068; IPR017449; IPR020059; IPR016061; IPR020061; IPR004046; IPR020058; IPR011035; IPR014729; IPR033721; IPR010987;	Aminoacyl-tRNA synthetase, class II (G/ P/ S/T); Ribosomal protein L25/Gln-tRNA synthetase, beta-barrel domain; WHEP-TRS domain; Aminoacyl-tRNA synthetase, class II; Anticodon-binding; S15/NS1, RNA-binding; Prolyl-tRNA synthetase, class II; Glutamyl/glutaminyl-tRNA synthetase, class Ib, anti-codon binding domain; Proline-tRNA ligase, class II, C-terminal; Glutamyl/glutaminyl-tRNA synthetase, clas…	J	KOG1147	Glutamyl-tRNA synthetase
F1S9K5	435	K	Glutamyl-prolyl-tRNA synthetase	EPRS	1	2.48035e-05	152.64	LNLNNTVLSK(1)R	2	0.59756	1	cytoplasm	GO:0006518 peptide metabolic process; GO:0010608 posttranscriptional regulation of gene expression; GO:0071346 cellular response to interferon-gamma; GO:0044699 single-organism process; GO:0009058 biosynthetic process; GO:0071345 cellular response to cytokine stimulus; GO:0044237 cellular metabolic process; GO:0008152 metabolic process; GO:0006520 cellular amino acid metabolic process; GO:0010558…	GO:0016020 membrane; GO:0005737 cytoplasm; GO:0031224 intrinsic component of membrane; GO:0032991 macromolecular complex; GO:0044424 intracellular part; GO:0005623 cell; GO:0016021 integral component of membrane; GO:0097452 GAIT complex; GO:0017101 aminoacyl-tRNA synthetase multienzyme complex; GO:0005622 intracellular; GO:0044464 cell part; GO:0044425 membrane part; GO:1990904 ribonucleoprotein …	GO:0016876 ligase activity, forming aminoacyl-tRNA and related compounds; GO:0003723 RNA binding; GO:0005524 ATP binding; GO:0035613 RNA stem-loop binding; GO:1901265 nucleoside phosphate binding; GO:0016875 ligase activity, forming carbon-oxygen bonds; GO:0004818 glutamate-tRNA ligase activity; GO:0001882 nucleoside binding; GO:0043167 ion binding; GO:0016874 ligase activity; GO:0005515 protein …	K14163	EPRS; bifunctional glutamyl/prolyl-tRNA synthetase [EC:6.1.1.17 6.1.1.15]	ssc00970 Aminoacyl-tRNA biosynthesis - Sus scrofa (pig); ssc00860 Porphyrin and chlorophyll metabolism - Sus scrofa (pig); ssc01100 Metabolic pathways - Sus scrofa (pig);	IPR002314; IPR020056; IPR000738; IPR006195; IPR004154; IPR009068; IPR017449; IPR020059; IPR016061; IPR020061; IPR004046; IPR020058; IPR011035; IPR014729; IPR033721; IPR010987;	Aminoacyl-tRNA synthetase, class II (G/ P/ S/T); Ribosomal protein L25/Gln-tRNA synthetase, beta-barrel domain; WHEP-TRS domain; Aminoacyl-tRNA synthetase, class II; Anticodon-binding; S15/NS1, RNA-binding; Prolyl-tRNA synthetase, class II; Glutamyl/glutaminyl-tRNA synthetase, class Ib, anti-codon binding domain; Proline-tRNA ligase, class II, C-terminal; Glutamyl/glutaminyl-tRNA synthetase, clas…	J	KOG1147	Glutamyl-tRNA synthetase
F1SDR7	159	K	Tyrosine 3-monooxygenase/tryptophan 5-monooxygenase activation protein beta	YWHAB	1	4.23898e-09	128.74	QTTVSNSQQAYQEAFEISK(1)K	3	0.89074	1	cytoplasm	GO:0065008 regulation of biological quality; GO:0009968 negative regulation of signal transduction; GO:0023051 regulation of signaling; GO:0044699 single-organism process; GO:0031400 negative regulation of protein modification process; GO:0015031 protein transport; GO:0051234 establishment of localization; GO:0006605 protein targeting; GO:0051649 establishment of localization in cell; GO:0010646 …	GO:0016020 membrane; GO:0044421 extracellular region part; GO:0030054 cell junction; GO:0031982 vesicle; GO:0005737 cytoplasm; GO:0070161 anchoring junction; GO:0044424 intracellular part; GO:0005623 cell; GO:0005829 cytosol; GO:0005576 extracellular region; GO:0043226 organelle; GO:0070062 extracellular exosome; GO:0005925 focal adhesion; GO:0005622 intracellular; GO:0044464 cell part; GO:000591…	GO:0016597 amino acid binding; GO:0050815 phosphoserine binding; GO:0043167 ion binding; GO:0043177 organic acid binding; GO:0005515 protein binding; GO:0045309 protein phosphorylated amino acid binding; GO:0051219 phosphoprotein binding; GO:0050839 cell adhesion molecule binding; GO:0031406 carboxylic acid binding; GO:0042826 histone deacetylase binding; GO:0005488 binding; GO:0045296 cadherin b…	K16197	YWHAB_Q_Z; 14-3-3 protein beta/theta/zeta	ssc05169 Epstein-Barr virus infection - Sus scrofa (pig); ssc04151 PI3K-Akt signaling pathway - Sus scrofa (pig); ssc04114 Oocyte meiosis - Sus scrofa (pig); ssc04390 Hippo signaling pathway - Sus scrofa (pig); ssc05203 Viral carcinogenesis - Sus scrofa (pig); ssc04110 Cell cycle - Sus scrofa (pig); ssc05161 Hepatitis B - Sus scrofa (pig);	IPR023410;	14-3-3 domain;	O	KOG0841	Multifunctional chaperone (14-3-3 family)
F1SDR7	11	K	Tyrosine 3-monooxygenase/tryptophan 5-monooxygenase activation protein beta	YWHAB	1	0.0239376	72.928	SELVQK(1)AK	2	0.33771	1	cytoplasm	GO:0065008 regulation of biological quality; GO:0009968 negative regulation of signal transduction; GO:0023051 regulation of signaling; GO:0044699 single-organism process; GO:0031400 negative regulation of protein modification process; GO:0015031 protein transport; GO:0051234 establishment of localization; GO:0006605 protein targeting; GO:0051649 establishment of localization in cell; GO:0010646 …	GO:0016020 membrane; GO:0044421 extracellular region part; GO:0030054 cell junction; GO:0031982 vesicle; GO:0005737 cytoplasm; GO:0070161 anchoring junction; GO:0044424 intracellular part; GO:0005623 cell; GO:0005829 cytosol; GO:0005576 extracellular region; GO:0043226 organelle; GO:0070062 extracellular exosome; GO:0005925 focal adhesion; GO:0005622 intracellular; GO:0044464 cell part; GO:000591…	GO:0016597 amino acid binding; GO:0050815 phosphoserine binding; GO:0043167 ion binding; GO:0043177 organic acid binding; GO:0005515 protein binding; GO:0045309 protein phosphorylated amino acid binding; GO:0051219 phosphoprotein binding; GO:0050839 cell adhesion molecule binding; GO:0031406 carboxylic acid binding; GO:0042826 histone deacetylase binding; GO:0005488 binding; GO:0045296 cadherin b…	K16197	YWHAB_Q_Z; 14-3-3 protein beta/theta/zeta	ssc05169 Epstein-Barr virus infection - Sus scrofa (pig); ssc04151 PI3K-Akt signaling pathway - Sus scrofa (pig); ssc04114 Oocyte meiosis - Sus scrofa (pig); ssc04390 Hippo signaling pathway - Sus scrofa (pig); ssc05203 Viral carcinogenesis - Sus scrofa (pig); ssc04110 Cell cycle - Sus scrofa (pig); ssc05161 Hepatitis B - Sus scrofa (pig);	IPR023410;	14-3-3 domain;	O	KOG0841	Multifunctional chaperone (14-3-3 family)
F1SDR7	70	K	Tyrosine 3-monooxygenase/tryptophan 5-monooxygenase activation protein beta	YWHAB	1	4.70562e-05	141.08	VISSIEQK(1)TER	2	0.40735	1	cytoplasm	GO:0065008 regulation of biological quality; GO:0009968 negative regulation of signal transduction; GO:0023051 regulation of signaling; GO:0044699 single-organism process; GO:0031400 negative regulation of protein modification process; GO:0015031 protein transport; GO:0051234 establishment of localization; GO:0006605 protein targeting; GO:0051649 establishment of localization in cell; GO:0010646 …	GO:0016020 membrane; GO:0044421 extracellular region part; GO:0030054 cell junction; GO:0031982 vesicle; GO:0005737 cytoplasm; GO:0070161 anchoring junction; GO:0044424 intracellular part; GO:0005623 cell; GO:0005829 cytosol; GO:0005576 extracellular region; GO:0043226 organelle; GO:0070062 extracellular exosome; GO:0005925 focal adhesion; GO:0005622 intracellular; GO:0044464 cell part; GO:000591…	GO:0016597 amino acid binding; GO:0050815 phosphoserine binding; GO:0043167 ion binding; GO:0043177 organic acid binding; GO:0005515 protein binding; GO:0045309 protein phosphorylated amino acid binding; GO:0051219 phosphoprotein binding; GO:0050839 cell adhesion molecule binding; GO:0031406 carboxylic acid binding; GO:0042826 histone deacetylase binding; GO:0005488 binding; GO:0045296 cadherin b…	K16197	YWHAB_Q_Z; 14-3-3 protein beta/theta/zeta	ssc05169 Epstein-Barr virus infection - Sus scrofa (pig); ssc04151 PI3K-Akt signaling pathway - Sus scrofa (pig); ssc04114 Oocyte meiosis - Sus scrofa (pig); ssc04390 Hippo signaling pathway - Sus scrofa (pig); ssc05203 Viral carcinogenesis - Sus scrofa (pig); ssc04110 Cell cycle - Sus scrofa (pig); ssc05161 Hepatitis B - Sus scrofa (pig);	IPR023410;	14-3-3 domain;	O	KOG0841	Multifunctional chaperone (14-3-3 family)
F1SDR7	122	K	Tyrosine 3-monooxygenase/tryptophan 5-monooxygenase activation protein beta	YWHAB	1	0.0455368	73.039	VFYLK(1)MK	2	-0.36981	4	cytoplasm	GO:0065008 regulation of biological quality; GO:0009968 negative regulation of signal transduction; GO:0023051 regulation of signaling; GO:0044699 single-organism process; GO:0031400 negative regulation of protein modification process; GO:0015031 protein transport; GO:0051234 establishment of localization; GO:0006605 protein targeting; GO:0051649 establishment of localization in cell; GO:0010646 …	GO:0016020 membrane; GO:0044421 extracellular region part; GO:0030054 cell junction; GO:0031982 vesicle; GO:0005737 cytoplasm; GO:0070161 anchoring junction; GO:0044424 intracellular part; GO:0005623 cell; GO:0005829 cytosol; GO:0005576 extracellular region; GO:0043226 organelle; GO:0070062 extracellular exosome; GO:0005925 focal adhesion; GO:0005622 intracellular; GO:0044464 cell part; GO:000591…	GO:0016597 amino acid binding; GO:0050815 phosphoserine binding; GO:0043167 ion binding; GO:0043177 organic acid binding; GO:0005515 protein binding; GO:0045309 protein phosphorylated amino acid binding; GO:0051219 phosphoprotein binding; GO:0050839 cell adhesion molecule binding; GO:0031406 carboxylic acid binding; GO:0042826 histone deacetylase binding; GO:0005488 binding; GO:0045296 cadherin b…	K16197	YWHAB_Q_Z; 14-3-3 protein beta/theta/zeta	ssc05169 Epstein-Barr virus infection - Sus scrofa (pig); ssc04151 PI3K-Akt signaling pathway - Sus scrofa (pig); ssc04114 Oocyte meiosis - Sus scrofa (pig); ssc04390 Hippo signaling pathway - Sus scrofa (pig); ssc05203 Viral carcinogenesis - Sus scrofa (pig); ssc04110 Cell cycle - Sus scrofa (pig); ssc05161 Hepatitis B - Sus scrofa (pig);	IPR023410;	14-3-3 domain;	O	KOG0841	Multifunctional chaperone (14-3-3 family)
F1SDR7	160	K	Tyrosine 3-monooxygenase/tryptophan 5-monooxygenase activation protein beta	YWHAB	1	1.33754e-05	172.56	K(1)EMQPTHPIR	2	-1.0377	2	cytoplasm	GO:0065008 regulation of biological quality; GO:0009968 negative regulation of signal transduction; GO:0023051 regulation of signaling; GO:0044699 single-organism process; GO:0031400 negative regulation of protein modification process; GO:0015031 protein transport; GO:0051234 establishment of localization; GO:0006605 protein targeting; GO:0051649 establishment of localization in cell; GO:0010646 …	GO:0016020 membrane; GO:0044421 extracellular region part; GO:0030054 cell junction; GO:0031982 vesicle; GO:0005737 cytoplasm; GO:0070161 anchoring junction; GO:0044424 intracellular part; GO:0005623 cell; GO:0005829 cytosol; GO:0005576 extracellular region; GO:0043226 organelle; GO:0070062 extracellular exosome; GO:0005925 focal adhesion; GO:0005622 intracellular; GO:0044464 cell part; GO:000591…	GO:0016597 amino acid binding; GO:0050815 phosphoserine binding; GO:0043167 ion binding; GO:0043177 organic acid binding; GO:0005515 protein binding; GO:0045309 protein phosphorylated amino acid binding; GO:0051219 phosphoprotein binding; GO:0050839 cell adhesion molecule binding; GO:0031406 carboxylic acid binding; GO:0042826 histone deacetylase binding; GO:0005488 binding; GO:0045296 cadherin b…	K16197	YWHAB_Q_Z; 14-3-3 protein beta/theta/zeta	ssc05169 Epstein-Barr virus infection - Sus scrofa (pig); ssc04151 PI3K-Akt signaling pathway - Sus scrofa (pig); ssc04114 Oocyte meiosis - Sus scrofa (pig); ssc04390 Hippo signaling pathway - Sus scrofa (pig); ssc05203 Viral carcinogenesis - Sus scrofa (pig); ssc04110 Cell cycle - Sus scrofa (pig); ssc05161 Hepatitis B - Sus scrofa (pig);	IPR023410;	14-3-3 domain;	O	KOG0841	Multifunctional chaperone (14-3-3 family)
F1SDR7	13	K	Tyrosine 3-monooxygenase/tryptophan 5-monooxygenase activation protein beta	YWHAB	1	4.48544e-05	170.47	AK(1)LAEQAER	2	-0.48473	1	cytoplasm	GO:0065008 regulation of biological quality; GO:0009968 negative regulation of signal transduction; GO:0023051 regulation of signaling; GO:0044699 single-organism process; GO:0031400 negative regulation of protein modification process; GO:0015031 protein transport; GO:0051234 establishment of localization; GO:0006605 protein targeting; GO:0051649 establishment of localization in cell; GO:0010646 …	GO:0016020 membrane; GO:0044421 extracellular region part; GO:0030054 cell junction; GO:0031982 vesicle; GO:0005737 cytoplasm; GO:0070161 anchoring junction; GO:0044424 intracellular part; GO:0005623 cell; GO:0005829 cytosol; GO:0005576 extracellular region; GO:0043226 organelle; GO:0070062 extracellular exosome; GO:0005925 focal adhesion; GO:0005622 intracellular; GO:0044464 cell part; GO:000591…	GO:0016597 amino acid binding; GO:0050815 phosphoserine binding; GO:0043167 ion binding; GO:0043177 organic acid binding; GO:0005515 protein binding; GO:0045309 protein phosphorylated amino acid binding; GO:0051219 phosphoprotein binding; GO:0050839 cell adhesion molecule binding; GO:0031406 carboxylic acid binding; GO:0042826 histone deacetylase binding; GO:0005488 binding; GO:0045296 cadherin b…	K16197	YWHAB_Q_Z; 14-3-3 protein beta/theta/zeta	ssc05169 Epstein-Barr virus infection - Sus scrofa (pig); ssc04151 PI3K-Akt signaling pathway - Sus scrofa (pig); ssc04114 Oocyte meiosis - Sus scrofa (pig); ssc04390 Hippo signaling pathway - Sus scrofa (pig); ssc05203 Viral carcinogenesis - Sus scrofa (pig); ssc04110 Cell cycle - Sus scrofa (pig); ssc05161 Hepatitis B - Sus scrofa (pig);	IPR023410;	14-3-3 domain;	O	KOG0841	Multifunctional chaperone (14-3-3 family)
F1SDR7	117	K	Tyrosine 3-monooxygenase/tryptophan 5-monooxygenase activation protein beta	YWHAB	1	0.00794389	61.127	YLIPNATQPESK(1)VFYLK	2	0.4813	2	cytoplasm	GO:0065008 regulation of biological quality; GO:0009968 negative regulation of signal transduction; GO:0023051 regulation of signaling; GO:0044699 single-organism process; GO:0031400 negative regulation of protein modification process; GO:0015031 protein transport; GO:0051234 establishment of localization; GO:0006605 protein targeting; GO:0051649 establishment of localization in cell; GO:0010646 …	GO:0016020 membrane; GO:0044421 extracellular region part; GO:0030054 cell junction; GO:0031982 vesicle; GO:0005737 cytoplasm; GO:0070161 anchoring junction; GO:0044424 intracellular part; GO:0005623 cell; GO:0005829 cytosol; GO:0005576 extracellular region; GO:0043226 organelle; GO:0070062 extracellular exosome; GO:0005925 focal adhesion; GO:0005622 intracellular; GO:0044464 cell part; GO:000591…	GO:0016597 amino acid binding; GO:0050815 phosphoserine binding; GO:0043167 ion binding; GO:0043177 organic acid binding; GO:0005515 protein binding; GO:0045309 protein phosphorylated amino acid binding; GO:0051219 phosphoprotein binding; GO:0050839 cell adhesion molecule binding; GO:0031406 carboxylic acid binding; GO:0042826 histone deacetylase binding; GO:0005488 binding; GO:0045296 cadherin b…	K16197	YWHAB_Q_Z; 14-3-3 protein beta/theta/zeta	ssc05169 Epstein-Barr virus infection - Sus scrofa (pig); ssc04151 PI3K-Akt signaling pathway - Sus scrofa (pig); ssc04114 Oocyte meiosis - Sus scrofa (pig); ssc04390 Hippo signaling pathway - Sus scrofa (pig); ssc05203 Viral carcinogenesis - Sus scrofa (pig); ssc04110 Cell cycle - Sus scrofa (pig); ssc05161 Hepatitis B - Sus scrofa (pig);	IPR023410;	14-3-3 domain;	O	KOG0841	Multifunctional chaperone (14-3-3 family)
F1SDR7	140	K	Tyrosine 3-monooxygenase/tryptophan 5-monooxygenase activation protein beta	YWHAB	1	5.85984e-07	74.516	YLSEVASGDNK(1)QTTVSNSQQAYQEAFEISK	3	0.40696	2	cytoplasm	GO:0065008 regulation of biological quality; GO:0009968 negative regulation of signal transduction; GO:0023051 regulation of signaling; GO:0044699 single-organism process; GO:0031400 negative regulation of protein modification process; GO:0015031 protein transport; GO:0051234 establishment of localization; GO:0006605 protein targeting; GO:0051649 establishment of localization in cell; GO:0010646 …	GO:0016020 membrane; GO:0044421 extracellular region part; GO:0030054 cell junction; GO:0031982 vesicle; GO:0005737 cytoplasm; GO:0070161 anchoring junction; GO:0044424 intracellular part; GO:0005623 cell; GO:0005829 cytosol; GO:0005576 extracellular region; GO:0043226 organelle; GO:0070062 extracellular exosome; GO:0005925 focal adhesion; GO:0005622 intracellular; GO:0044464 cell part; GO:000591…	GO:0016597 amino acid binding; GO:0050815 phosphoserine binding; GO:0043167 ion binding; GO:0043177 organic acid binding; GO:0005515 protein binding; GO:0045309 protein phosphorylated amino acid binding; GO:0051219 phosphoprotein binding; GO:0050839 cell adhesion molecule binding; GO:0031406 carboxylic acid binding; GO:0042826 histone deacetylase binding; GO:0005488 binding; GO:0045296 cadherin b…	K16197	YWHAB_Q_Z; 14-3-3 protein beta/theta/zeta	ssc05169 Epstein-Barr virus infection - Sus scrofa (pig); ssc04151 PI3K-Akt signaling pathway - Sus scrofa (pig); ssc04114 Oocyte meiosis - Sus scrofa (pig); ssc04390 Hippo signaling pathway - Sus scrofa (pig); ssc05203 Viral carcinogenesis - Sus scrofa (pig); ssc04110 Cell cycle - Sus scrofa (pig); ssc05161 Hepatitis B - Sus scrofa (pig);	IPR023410;	14-3-3 domain;	O	KOG0841	Multifunctional chaperone (14-3-3 family)
F1SDR7	29	K	Tyrosine 3-monooxygenase/tryptophan 5-monooxygenase activation protein beta	YWHAB	1	2.84154e-18	163.95	YDDMAAAMK(1)AVTEQGHELSNEER	3	-0.11326	1	cytoplasm	GO:0065008 regulation of biological quality; GO:0009968 negative regulation of signal transduction; GO:0023051 regulation of signaling; GO:0044699 single-organism process; GO:0031400 negative regulation of protein modification process; GO:0015031 protein transport; GO:0051234 establishment of localization; GO:0006605 protein targeting; GO:0051649 establishment of localization in cell; GO:0010646 …	GO:0016020 membrane; GO:0044421 extracellular region part; GO:0030054 cell junction; GO:0031982 vesicle; GO:0005737 cytoplasm; GO:0070161 anchoring junction; GO:0044424 intracellular part; GO:0005623 cell; GO:0005829 cytosol; GO:0005576 extracellular region; GO:0043226 organelle; GO:0070062 extracellular exosome; GO:0005925 focal adhesion; GO:0005622 intracellular; GO:0044464 cell part; GO:000591…	GO:0016597 amino acid binding; GO:0050815 phosphoserine binding; GO:0043167 ion binding; GO:0043177 organic acid binding; GO:0005515 protein binding; GO:0045309 protein phosphorylated amino acid binding; GO:0051219 phosphoprotein binding; GO:0050839 cell adhesion molecule binding; GO:0031406 carboxylic acid binding; GO:0042826 histone deacetylase binding; GO:0005488 binding; GO:0045296 cadherin b…	K16197	YWHAB_Q_Z; 14-3-3 protein beta/theta/zeta	ssc05169 Epstein-Barr virus infection - Sus scrofa (pig); ssc04151 PI3K-Akt signaling pathway - Sus scrofa (pig); ssc04114 Oocyte meiosis - Sus scrofa (pig); ssc04390 Hippo signaling pathway - Sus scrofa (pig); ssc05203 Viral carcinogenesis - Sus scrofa (pig); ssc04110 Cell cycle - Sus scrofa (pig); ssc05161 Hepatitis B - Sus scrofa (pig);	IPR023410;	14-3-3 domain;	O	KOG0841	Multifunctional chaperone (14-3-3 family)
F1SDR7	82	K	Tyrosine 3-monooxygenase/tryptophan 5-monooxygenase activation protein beta	YWHAB	1	0.00241147	117.81	QQMGK(1)EYR	2	-0.73245	1	cytoplasm	GO:0065008 regulation of biological quality; GO:0009968 negative regulation of signal transduction; GO:0023051 regulation of signaling; GO:0044699 single-organism process; GO:0031400 negative regulation of protein modification process; GO:0015031 protein transport; GO:0051234 establishment of localization; GO:0006605 protein targeting; GO:0051649 establishment of localization in cell; GO:0010646 …	GO:0016020 membrane; GO:0044421 extracellular region part; GO:0030054 cell junction; GO:0031982 vesicle; GO:0005737 cytoplasm; GO:0070161 anchoring junction; GO:0044424 intracellular part; GO:0005623 cell; GO:0005829 cytosol; GO:0005576 extracellular region; GO:0043226 organelle; GO:0070062 extracellular exosome; GO:0005925 focal adhesion; GO:0005622 intracellular; GO:0044464 cell part; GO:000591…	GO:0016597 amino acid binding; GO:0050815 phosphoserine binding; GO:0043167 ion binding; GO:0043177 organic acid binding; GO:0005515 protein binding; GO:0045309 protein phosphorylated amino acid binding; GO:0051219 phosphoprotein binding; GO:0050839 cell adhesion molecule binding; GO:0031406 carboxylic acid binding; GO:0042826 histone deacetylase binding; GO:0005488 binding; GO:0045296 cadherin b…	K16197	YWHAB_Q_Z; 14-3-3 protein beta/theta/zeta	ssc05169 Epstein-Barr virus infection - Sus scrofa (pig); ssc04151 PI3K-Akt signaling pathway - Sus scrofa (pig); ssc04114 Oocyte meiosis - Sus scrofa (pig); ssc04390 Hippo signaling pathway - Sus scrofa (pig); ssc05203 Viral carcinogenesis - Sus scrofa (pig); ssc04110 Cell cycle - Sus scrofa (pig); ssc05161 Hepatitis B - Sus scrofa (pig);	IPR023410;	14-3-3 domain;	O	KOG0841	Multifunctional chaperone (14-3-3 family)
F1RJX8	61	K	Coatomer subunit alpha	COPA	1	0.00997535	47.088	GIDFHK(1)QQPLFVSGGDDYK	3	-0.14924	1	cytoplasm	GO:0044707 single-multicellular organism process; GO:0046907 intracellular transport; GO:0065008 regulation of biological quality; GO:0007586 digestion; GO:0044699 single-organism process; GO:0048193 Golgi vesicle transport; GO:0015031 protein transport; GO:0051234 establishment of localization; GO:0051649 establishment of localization in cell; GO:1902578 single-organism localization; GO:0006886 …	GO:0016020 membrane; GO:0005615 extracellular space; GO:0044421 extracellular region part; GO:0031410 cytoplasmic vesicle; GO:0031090 organelle membrane; GO:0098796 membrane protein complex; GO:0030137 COPI-coated vesicle; GO:0030660 Golgi-associated vesicle membrane; GO:0031982 vesicle; GO:0005737 cytoplasm; GO:0044433 cytoplasmic vesicle part; GO:0032991 macromolecular complex; GO:0044424 intra…	GO:0005515 protein binding; GO:0005198 structural molecule activity; GO:0005488 binding;	K05236			IPR006692; IPR017986; IPR015943; IPR024977; IPR010714;	Coatomer, WD associated region; WD40-repeat-containing domain; WD40/YVTN repeat-like-containing domain; Anaphase-promoting complex subunit 4, WD40 domain; Coatomer, alpha subunit, C-terminal;	U	KOG0292	Vesicle coat complex COPI, alpha subunit
F1RJX8	600	K	Coatomer subunit alpha	COPA	1	0.00165626	130.27	FK(1)LALINR	2	0.51176	1	cytoplasm	GO:0044707 single-multicellular organism process; GO:0046907 intracellular transport; GO:0065008 regulation of biological quality; GO:0007586 digestion; GO:0044699 single-organism process; GO:0048193 Golgi vesicle transport; GO:0015031 protein transport; GO:0051234 establishment of localization; GO:0051649 establishment of localization in cell; GO:1902578 single-organism localization; GO:0006886 …	GO:0016020 membrane; GO:0005615 extracellular space; GO:0044421 extracellular region part; GO:0031410 cytoplasmic vesicle; GO:0031090 organelle membrane; GO:0098796 membrane protein complex; GO:0030137 COPI-coated vesicle; GO:0030660 Golgi-associated vesicle membrane; GO:0031982 vesicle; GO:0005737 cytoplasm; GO:0044433 cytoplasmic vesicle part; GO:0032991 macromolecular complex; GO:0044424 intra…	GO:0005515 protein binding; GO:0005198 structural molecule activity; GO:0005488 binding;	K05236			IPR006692; IPR017986; IPR015943; IPR024977; IPR010714;	Coatomer, WD associated region; WD40-repeat-containing domain; WD40/YVTN repeat-like-containing domain; Anaphase-promoting complex subunit 4, WD40 domain; Coatomer, alpha subunit, C-terminal;	U	KOG0292	Vesicle coat complex COPI, alpha subunit
Q0PM28	314	K	Pigment epithelium-derived factor	SERPINF1	1	0.000504388	105.65	TVQAVLTVPK(1)LK	2	0.023853	1	extracellular	GO:0050794 regulation of cellular process; GO:0051093 negative regulation of developmental process; GO:0044707 single-multicellular organism process; GO:0048869 cellular developmental process; GO:0051241 negative regulation of multicellular organismal process; GO:0044699 single-organism process; GO:0022008 neurogenesis; GO:0048519 negative regulation of biological process; GO:0051239 regulation o…	GO:0005615 extracellular space; GO:0044421 extracellular region part; GO:0005576 extracellular region;		K19614	SERPINF1; pigment epithelium-derived factor	ssc04310 Wnt signaling pathway - Sus scrofa (pig);	IPR033832; IPR023796;	Pigment epithelium derived factor; Serpin domain;	V	KOG2392	Serpin
F1RX83	190	K	Uncharacterized protein	ERLIN2	1	0.000201636	119.39	NYELMESEK(1)TK	2	0.30669	1	extracellular	GO:0044700 single organism signaling; GO:0009891 positive regulation of biosynthetic process; GO:0044699 single-organism process; GO:0036503 ERAD pathway; GO:0019216 regulation of lipid metabolic process; GO:0044237 cellular metabolic process; GO:2001141 regulation of RNA biosynthetic process; GO:0007165 signal transduction; GO:0008152 metabolic process; GO:0090206 negative regulation of choleste…	GO:0016020 membrane; GO:0042175 nuclear outer membrane-endoplasmic reticulum membrane network; GO:0005783 endoplasmic reticulum; GO:0044421 extracellular region part; GO:0071944 cell periphery; GO:0098857 membrane microdomain; GO:0005737 cytoplasm; GO:0031982 vesicle; GO:0032991 macromolecular complex; GO:0044424 intracellular part; GO:0005623 cell; GO:0044422 organelle part; GO:0070062 extracell…	GO:0097159 organic cyclic compound binding; GO:0015485 cholesterol binding; GO:0032934 sterol binding; GO:0031625 ubiquitin protein ligase binding; GO:0005488 binding; GO:0043178 alcohol binding; GO:0008289 lipid binding; GO:0005515 protein binding; GO:0044389 ubiquitin-like protein ligase binding; GO:0019899 enzyme binding; GO:0005496 steroid binding; GO:0036094 small molecule binding;				IPR001107;	Band 7 domain;	R	KOG2962	Prohibitin-related membrane protease subunits
F1RX83	294	K	Uncharacterized protein	ERLIN2	1	0.0164856	66.267	AIASNSK(1)IYFGK	2	3.2668	1	extracellular	GO:0044700 single organism signaling; GO:0009891 positive regulation of biosynthetic process; GO:0044699 single-organism process; GO:0036503 ERAD pathway; GO:0019216 regulation of lipid metabolic process; GO:0044237 cellular metabolic process; GO:2001141 regulation of RNA biosynthetic process; GO:0007165 signal transduction; GO:0008152 metabolic process; GO:0090206 negative regulation of choleste…	GO:0016020 membrane; GO:0042175 nuclear outer membrane-endoplasmic reticulum membrane network; GO:0005783 endoplasmic reticulum; GO:0044421 extracellular region part; GO:0071944 cell periphery; GO:0098857 membrane microdomain; GO:0005737 cytoplasm; GO:0031982 vesicle; GO:0032991 macromolecular complex; GO:0044424 intracellular part; GO:0005623 cell; GO:0044422 organelle part; GO:0070062 extracell…	GO:0097159 organic cyclic compound binding; GO:0015485 cholesterol binding; GO:0032934 sterol binding; GO:0031625 ubiquitin protein ligase binding; GO:0005488 binding; GO:0043178 alcohol binding; GO:0008289 lipid binding; GO:0005515 protein binding; GO:0044389 ubiquitin-like protein ligase binding; GO:0019899 enzyme binding; GO:0005496 steroid binding; GO:0036094 small molecule binding;				IPR001107;	Band 7 domain;	R	KOG2962	Prohibitin-related membrane protease subunits
F1RX83	192	K	Uncharacterized protein	ERLIN2	1	0.0128043	76.572	TK(1)LLIAAQK	2	-0.087893	1	extracellular	GO:0044700 single organism signaling; GO:0009891 positive regulation of biosynthetic process; GO:0044699 single-organism process; GO:0036503 ERAD pathway; GO:0019216 regulation of lipid metabolic process; GO:0044237 cellular metabolic process; GO:2001141 regulation of RNA biosynthetic process; GO:0007165 signal transduction; GO:0008152 metabolic process; GO:0090206 negative regulation of choleste…	GO:0016020 membrane; GO:0042175 nuclear outer membrane-endoplasmic reticulum membrane network; GO:0005783 endoplasmic reticulum; GO:0044421 extracellular region part; GO:0071944 cell periphery; GO:0098857 membrane microdomain; GO:0005737 cytoplasm; GO:0031982 vesicle; GO:0032991 macromolecular complex; GO:0044424 intracellular part; GO:0005623 cell; GO:0044422 organelle part; GO:0070062 extracell…	GO:0097159 organic cyclic compound binding; GO:0015485 cholesterol binding; GO:0032934 sterol binding; GO:0031625 ubiquitin protein ligase binding; GO:0005488 binding; GO:0043178 alcohol binding; GO:0008289 lipid binding; GO:0005515 protein binding; GO:0044389 ubiquitin-like protein ligase binding; GO:0019899 enzyme binding; GO:0005496 steroid binding; GO:0036094 small molecule binding;				IPR001107;	Band 7 domain;	R	KOG2962	Prohibitin-related membrane protease subunits
F1RX83	287	K	Uncharacterized protein	ERLIN2	1	0.000607588	134.51	YK(1)AIASNSK	2	-0.21052	1	extracellular	GO:0044700 single organism signaling; GO:0009891 positive regulation of biosynthetic process; GO:0044699 single-organism process; GO:0036503 ERAD pathway; GO:0019216 regulation of lipid metabolic process; GO:0044237 cellular metabolic process; GO:2001141 regulation of RNA biosynthetic process; GO:0007165 signal transduction; GO:0008152 metabolic process; GO:0090206 negative regulation of choleste…	GO:0016020 membrane; GO:0042175 nuclear outer membrane-endoplasmic reticulum membrane network; GO:0005783 endoplasmic reticulum; GO:0044421 extracellular region part; GO:0071944 cell periphery; GO:0098857 membrane microdomain; GO:0005737 cytoplasm; GO:0031982 vesicle; GO:0032991 macromolecular complex; GO:0044424 intracellular part; GO:0005623 cell; GO:0044422 organelle part; GO:0070062 extracell…	GO:0097159 organic cyclic compound binding; GO:0015485 cholesterol binding; GO:0032934 sterol binding; GO:0031625 ubiquitin protein ligase binding; GO:0005488 binding; GO:0043178 alcohol binding; GO:0008289 lipid binding; GO:0005515 protein binding; GO:0044389 ubiquitin-like protein ligase binding; GO:0019899 enzyme binding; GO:0005496 steroid binding; GO:0036094 small molecule binding;				IPR001107;	Band 7 domain;	R	KOG2962	Prohibitin-related membrane protease subunits
F1RX83	199	K	Uncharacterized protein	ERLIN2	1	0.00113501	114.28	LLIAAQK(1)QK	2	-0.62081	1	extracellular	GO:0044700 single organism signaling; GO:0009891 positive regulation of biosynthetic process; GO:0044699 single-organism process; GO:0036503 ERAD pathway; GO:0019216 regulation of lipid metabolic process; GO:0044237 cellular metabolic process; GO:2001141 regulation of RNA biosynthetic process; GO:0007165 signal transduction; GO:0008152 metabolic process; GO:0090206 negative regulation of choleste…	GO:0016020 membrane; GO:0042175 nuclear outer membrane-endoplasmic reticulum membrane network; GO:0005783 endoplasmic reticulum; GO:0044421 extracellular region part; GO:0071944 cell periphery; GO:0098857 membrane microdomain; GO:0005737 cytoplasm; GO:0031982 vesicle; GO:0032991 macromolecular complex; GO:0044424 intracellular part; GO:0005623 cell; GO:0044422 organelle part; GO:0070062 extracell…	GO:0097159 organic cyclic compound binding; GO:0015485 cholesterol binding; GO:0032934 sterol binding; GO:0031625 ubiquitin protein ligase binding; GO:0005488 binding; GO:0043178 alcohol binding; GO:0008289 lipid binding; GO:0005515 protein binding; GO:0044389 ubiquitin-like protein ligase binding; GO:0019899 enzyme binding; GO:0005496 steroid binding; GO:0036094 small molecule binding;				IPR001107;	Band 7 domain;	R	KOG2962	Prohibitin-related membrane protease subunits
F1RX83	285	K	Uncharacterized protein	ERLIN2	1	2.88345e-05	133.05	LTPEYLQLMK(1)YK	2	-0.73216	1	extracellular	GO:0044700 single organism signaling; GO:0009891 positive regulation of biosynthetic process; GO:0044699 single-organism process; GO:0036503 ERAD pathway; GO:0019216 regulation of lipid metabolic process; GO:0044237 cellular metabolic process; GO:2001141 regulation of RNA biosynthetic process; GO:0007165 signal transduction; GO:0008152 metabolic process; GO:0090206 negative regulation of choleste…	GO:0016020 membrane; GO:0042175 nuclear outer membrane-endoplasmic reticulum membrane network; GO:0005783 endoplasmic reticulum; GO:0044421 extracellular region part; GO:0071944 cell periphery; GO:0098857 membrane microdomain; GO:0005737 cytoplasm; GO:0031982 vesicle; GO:0032991 macromolecular complex; GO:0044424 intracellular part; GO:0005623 cell; GO:0044422 organelle part; GO:0070062 extracell…	GO:0097159 organic cyclic compound binding; GO:0015485 cholesterol binding; GO:0032934 sterol binding; GO:0031625 ubiquitin protein ligase binding; GO:0005488 binding; GO:0043178 alcohol binding; GO:0008289 lipid binding; GO:0005515 protein binding; GO:0044389 ubiquitin-like protein ligase binding; GO:0019899 enzyme binding; GO:0005496 steroid binding; GO:0036094 small molecule binding;				IPR001107;	Band 7 domain;	R	KOG2962	Prohibitin-related membrane protease subunits
A0A286ZIH7	189	K	Uncharacterized protein	ACTR3	1	3.65931e-07	145	YSYVCPDLVK(1)EFNK	2	0.13887	1	cytoskeleton									Z	KOG0678	Actin-related protein Arp2/3 complex, subunit Arp3
A0A286ZIH7	200	K	Uncharacterized protein	ACTR3	1	0.0128195	70.942	YDTDGSK(1)WIK	2	1.5444	1	cytoskeleton									Z	KOG0678	Actin-related protein Arp2/3 complex, subunit Arp3
A0A286ZIH7	297	K	Uncharacterized protein	ACTR3	1	0.0119713	62.338	LK(1)LSEELSGGR	2	-0.013997	1	cytoskeleton									Z	KOG0678	Actin-related protein Arp2/3 complex, subunit Arp3
F1S3V9	95	K	Leucine rich repeat containing 41	LRRC41	1	0.0262069	72.2	K(1)GLSTQAIWRR	2	-1.2883	1	nucleus		GO:0043226 organelle; GO:0043231 intracellular membrane-bounded organelle; GO:0043229 intracellular organelle; GO:0016020 membrane; GO:0005634 nucleus; GO:0044464 cell part; GO:0005622 intracellular; GO:0005737 cytoplasm; GO:0044424 intracellular part; GO:0043227 membrane-bounded organelle; GO:0005623 cell;	GO:0005515 protein binding; GO:0042802 identical protein binding; GO:0042803 protein homodimerization activity; GO:0005488 binding; GO:0046983 protein dimerization activity;	K10347			IPR032675;	Leucine-rich repeat domain, L domain-like;
A0A287AWI9	152	K	Eukaryotic translation elongation factor 2	EEF2	1	0.0216265	68.625	IK(1)PVLMMNK	2	4.2326	1	cytoplasm			GO:1901265 nucleoside phosphate binding; GO:0001882 nucleoside binding; GO:0043167 ion binding; GO:0016817 hydrolase activity, acting on acid anhydrides; GO:0016787 hydrolase activity; GO:0000166 nucleotide binding; GO:0017111 nucleoside-triphosphatase activity; GO:0097159 organic cyclic compound binding; GO:1901363 heterocyclic compound binding; GO:0032549 ribonucleoside binding; GO:0097367 carb…	K03234	EEF2; elongation factor 2	ssc04921 Oxytocin signaling pathway - Sus scrofa (pig); ssc04152 AMPK signaling pathway - Sus scrofa (pig);	IPR027417; IPR000795; IPR005517; IPR005225; IPR000640; IPR004161; IPR020568; IPR014721; IPR009022; IPR009000;	P-loop containing nucleoside triphosphate hydrolase; Transcription factor, GTP-binding domain; Translation elongation factor EFG/EF2, domain IV; Small GTP-binding protein domain; Translation elongation factor EFG, V domain; Translation elongation factor EFTu-like, domain 2; Ribosomal protein S5 domain 2-type fold; Ribosomal protein S5 domain 2-type fold, subgroup; Elongation factor G, III-V domai…	J	KOG0469	Elongation factor 2
A0A287AWI9	32	K	Eukaryotic translation elongation factor 2	EEF2	1	5.87388e-18	159.46	NMSVIAHVDHGK(1)STLTDSLVCK	4	0.41218	9	cytoplasm			GO:1901265 nucleoside phosphate binding; GO:0001882 nucleoside binding; GO:0043167 ion binding; GO:0016817 hydrolase activity, acting on acid anhydrides; GO:0016787 hydrolase activity; GO:0000166 nucleotide binding; GO:0017111 nucleoside-triphosphatase activity; GO:0097159 organic cyclic compound binding; GO:1901363 heterocyclic compound binding; GO:0032549 ribonucleoside binding; GO:0097367 carb…	K03234	EEF2; elongation factor 2	ssc04921 Oxytocin signaling pathway - Sus scrofa (pig); ssc04152 AMPK signaling pathway - Sus scrofa (pig);	IPR027417; IPR000795; IPR005517; IPR005225; IPR000640; IPR004161; IPR020568; IPR014721; IPR009022; IPR009000;	P-loop containing nucleoside triphosphate hydrolase; Transcription factor, GTP-binding domain; Translation elongation factor EFG/EF2, domain IV; Small GTP-binding protein domain; Translation elongation factor EFG, V domain; Translation elongation factor EFTu-like, domain 2; Ribosomal protein S5 domain 2-type fold; Ribosomal protein S5 domain 2-type fold, subgroup; Elongation factor G, III-V domai…	J	KOG0469	Elongation factor 2
A0A287AWI9	571	K	Eukaryotic translation elongation factor 2	EEF2	1	0.000304013	92.856	DLEEDHACIPIK(1)K	3	0.61542	1	cytoplasm			GO:1901265 nucleoside phosphate binding; GO:0001882 nucleoside binding; GO:0043167 ion binding; GO:0016817 hydrolase activity, acting on acid anhydrides; GO:0016787 hydrolase activity; GO:0000166 nucleotide binding; GO:0017111 nucleoside-triphosphatase activity; GO:0097159 organic cyclic compound binding; GO:1901363 heterocyclic compound binding; GO:0032549 ribonucleoside binding; GO:0097367 carb…	K03234	EEF2; elongation factor 2	ssc04921 Oxytocin signaling pathway - Sus scrofa (pig); ssc04152 AMPK signaling pathway - Sus scrofa (pig);	IPR027417; IPR000795; IPR005517; IPR005225; IPR000640; IPR004161; IPR020568; IPR014721; IPR009022; IPR009000;	P-loop containing nucleoside triphosphate hydrolase; Transcription factor, GTP-binding domain; Translation elongation factor EFG/EF2, domain IV; Small GTP-binding protein domain; Translation elongation factor EFG, V domain; Translation elongation factor EFTu-like, domain 2; Ribosomal protein S5 domain 2-type fold; Ribosomal protein S5 domain 2-type fold, subgroup; Elongation factor G, III-V domai…	J	KOG0469	Elongation factor 2
A0A287AWI9	330	K	Eukaryotic translation elongation factor 2	EEF2	0.999495	3.96716e-14	197.7	LDSEDKDK(0.999)EGKPLLK	2	0.60167	3	cytoplasm			GO:1901265 nucleoside phosphate binding; GO:0001882 nucleoside binding; GO:0043167 ion binding; GO:0016817 hydrolase activity, acting on acid anhydrides; GO:0016787 hydrolase activity; GO:0000166 nucleotide binding; GO:0017111 nucleoside-triphosphatase activity; GO:0097159 organic cyclic compound binding; GO:1901363 heterocyclic compound binding; GO:0032549 ribonucleoside binding; GO:0097367 carb…	K03234	EEF2; elongation factor 2	ssc04921 Oxytocin signaling pathway - Sus scrofa (pig); ssc04152 AMPK signaling pathway - Sus scrofa (pig);	IPR027417; IPR000795; IPR005517; IPR005225; IPR000640; IPR004161; IPR020568; IPR014721; IPR009022; IPR009000;	P-loop containing nucleoside triphosphate hydrolase; Transcription factor, GTP-binding domain; Translation elongation factor EFG/EF2, domain IV; Small GTP-binding protein domain; Translation elongation factor EFG, V domain; Translation elongation factor EFTu-like, domain 2; Ribosomal protein S5 domain 2-type fold; Ribosomal protein S5 domain 2-type fold, subgroup; Elongation factor G, III-V domai…	J	KOG0469	Elongation factor 2
A0A287AWI9	239	K	Eukaryotic translation elongation factor 2	EEF2	1	2.06924e-14	199.41	FAAK(1)GEGQLGPAER	2	0.037629	1	cytoplasm			GO:1901265 nucleoside phosphate binding; GO:0001882 nucleoside binding; GO:0043167 ion binding; GO:0016817 hydrolase activity, acting on acid anhydrides; GO:0016787 hydrolase activity; GO:0000166 nucleotide binding; GO:0017111 nucleoside-triphosphatase activity; GO:0097159 organic cyclic compound binding; GO:1901363 heterocyclic compound binding; GO:0032549 ribonucleoside binding; GO:0097367 carb…	K03234	EEF2; elongation factor 2	ssc04921 Oxytocin signaling pathway - Sus scrofa (pig); ssc04152 AMPK signaling pathway - Sus scrofa (pig);	IPR027417; IPR000795; IPR005517; IPR005225; IPR000640; IPR004161; IPR020568; IPR014721; IPR009022; IPR009000;	P-loop containing nucleoside triphosphate hydrolase; Transcription factor, GTP-binding domain; Translation elongation factor EFG/EF2, domain IV; Small GTP-binding protein domain; Translation elongation factor EFG, V domain; Translation elongation factor EFTu-like, domain 2; Ribosomal protein S5 domain 2-type fold; Ribosomal protein S5 domain 2-type fold, subgroup; Elongation factor G, III-V domai…	J	KOG0469	Elongation factor 2
A0A287AWI9	594	K	Eukaryotic translation elongation factor 2	EEF2	1	8.46966e-10	141.6	ETVSEESNVLCLSK(1)SPNK	2	-0.20241	1	cytoplasm			GO:1901265 nucleoside phosphate binding; GO:0001882 nucleoside binding; GO:0043167 ion binding; GO:0016817 hydrolase activity, acting on acid anhydrides; GO:0016787 hydrolase activity; GO:0000166 nucleotide binding; GO:0017111 nucleoside-triphosphatase activity; GO:0097159 organic cyclic compound binding; GO:1901363 heterocyclic compound binding; GO:0032549 ribonucleoside binding; GO:0097367 carb…	K03234	EEF2; elongation factor 2	ssc04921 Oxytocin signaling pathway - Sus scrofa (pig); ssc04152 AMPK signaling pathway - Sus scrofa (pig);	IPR027417; IPR000795; IPR005517; IPR005225; IPR000640; IPR004161; IPR020568; IPR014721; IPR009022; IPR009000;	P-loop containing nucleoside triphosphate hydrolase; Transcription factor, GTP-binding domain; Translation elongation factor EFG/EF2, domain IV; Small GTP-binding protein domain; Translation elongation factor EFG, V domain; Translation elongation factor EFTu-like, domain 2; Ribosomal protein S5 domain 2-type fold; Ribosomal protein S5 domain 2-type fold, subgroup; Elongation factor G, III-V domai…	J	KOG0469	Elongation factor 2
A0A287AWI9	42	K	Eukaryotic translation elongation factor 2	EEF2	1	4.63262e-08	130.38	STLTDSLVCK(1)AGIIASAR	3	-0.13814	2	cytoplasm			GO:1901265 nucleoside phosphate binding; GO:0001882 nucleoside binding; GO:0043167 ion binding; GO:0016817 hydrolase activity, acting on acid anhydrides; GO:0016787 hydrolase activity; GO:0000166 nucleotide binding; GO:0017111 nucleoside-triphosphatase activity; GO:0097159 organic cyclic compound binding; GO:1901363 heterocyclic compound binding; GO:0032549 ribonucleoside binding; GO:0097367 carb…	K03234	EEF2; elongation factor 2	ssc04921 Oxytocin signaling pathway - Sus scrofa (pig); ssc04152 AMPK signaling pathway - Sus scrofa (pig);	IPR027417; IPR000795; IPR005517; IPR005225; IPR000640; IPR004161; IPR020568; IPR014721; IPR009022; IPR009000;	P-loop containing nucleoside triphosphate hydrolase; Transcription factor, GTP-binding domain; Translation elongation factor EFG/EF2, domain IV; Small GTP-binding protein domain; Translation elongation factor EFG, V domain; Translation elongation factor EFTu-like, domain 2; Ribosomal protein S5 domain 2-type fold; Ribosomal protein S5 domain 2-type fold, subgroup; Elongation factor G, III-V domai…	J	KOG0469	Elongation factor 2
A0A287AWI9	275	K	Eukaryotic translation elongation factor 2	EEF2	1	5.85962e-05	136.7	FSK(1)SATSPDGK	2	0.20105	1	cytoplasm			GO:1901265 nucleoside phosphate binding; GO:0001882 nucleoside binding; GO:0043167 ion binding; GO:0016817 hydrolase activity, acting on acid anhydrides; GO:0016787 hydrolase activity; GO:0000166 nucleotide binding; GO:0017111 nucleoside-triphosphatase activity; GO:0097159 organic cyclic compound binding; GO:1901363 heterocyclic compound binding; GO:0032549 ribonucleoside binding; GO:0097367 carb…	K03234	EEF2; elongation factor 2	ssc04921 Oxytocin signaling pathway - Sus scrofa (pig); ssc04152 AMPK signaling pathway - Sus scrofa (pig);	IPR027417; IPR000795; IPR005517; IPR005225; IPR000640; IPR004161; IPR020568; IPR014721; IPR009022; IPR009000;	P-loop containing nucleoside triphosphate hydrolase; Transcription factor, GTP-binding domain; Translation elongation factor EFG/EF2, domain IV; Small GTP-binding protein domain; Translation elongation factor EFG, V domain; Translation elongation factor EFTu-like, domain 2; Ribosomal protein S5 domain 2-type fold; Ribosomal protein S5 domain 2-type fold, subgroup; Elongation factor G, III-V domai…	J	KOG0469	Elongation factor 2
A0A287AWI9	235	K	Eukaryotic translation elongation factor 2	EEF2	1	0.0103539	67.952	QFAEMYVAK(1)FAAK	2	1.165	1	cytoplasm			GO:1901265 nucleoside phosphate binding; GO:0001882 nucleoside binding; GO:0043167 ion binding; GO:0016817 hydrolase activity, acting on acid anhydrides; GO:0016787 hydrolase activity; GO:0000166 nucleotide binding; GO:0017111 nucleoside-triphosphatase activity; GO:0097159 organic cyclic compound binding; GO:1901363 heterocyclic compound binding; GO:0032549 ribonucleoside binding; GO:0097367 carb…	K03234	EEF2; elongation factor 2	ssc04921 Oxytocin signaling pathway - Sus scrofa (pig); ssc04152 AMPK signaling pathway - Sus scrofa (pig);	IPR027417; IPR000795; IPR005517; IPR005225; IPR000640; IPR004161; IPR020568; IPR014721; IPR009022; IPR009000;	P-loop containing nucleoside triphosphate hydrolase; Transcription factor, GTP-binding domain; Translation elongation factor EFG/EF2, domain IV; Small GTP-binding protein domain; Translation elongation factor EFG, V domain; Translation elongation factor EFTu-like, domain 2; Ribosomal protein S5 domain 2-type fold; Ribosomal protein S5 domain 2-type fold, subgroup; Elongation factor G, III-V domai…	J	KOG0469	Elongation factor 2
A0A287AWI9	572	K	Eukaryotic translation elongation factor 2	EEF2	1	0.00112594	128.81	K(1)SDPVVSYR	2	0.56293	1	cytoplasm			GO:1901265 nucleoside phosphate binding; GO:0001882 nucleoside binding; GO:0043167 ion binding; GO:0016817 hydrolase activity, acting on acid anhydrides; GO:0016787 hydrolase activity; GO:0000166 nucleotide binding; GO:0017111 nucleoside-triphosphatase activity; GO:0097159 organic cyclic compound binding; GO:1901363 heterocyclic compound binding; GO:0032549 ribonucleoside binding; GO:0097367 carb…	K03234	EEF2; elongation factor 2	ssc04921 Oxytocin signaling pathway - Sus scrofa (pig); ssc04152 AMPK signaling pathway - Sus scrofa (pig);	IPR027417; IPR000795; IPR005517; IPR005225; IPR000640; IPR004161; IPR020568; IPR014721; IPR009022; IPR009000;	P-loop containing nucleoside triphosphate hydrolase; Transcription factor, GTP-binding domain; Translation elongation factor EFG/EF2, domain IV; Small GTP-binding protein domain; Translation elongation factor EFG, V domain; Translation elongation factor EFTu-like, domain 2; Ribosomal protein S5 domain 2-type fold; Ribosomal protein S5 domain 2-type fold, subgroup; Elongation factor G, III-V domai…	J	KOG0469	Elongation factor 2
A0A287AWI9	159	K	Eukaryotic translation elongation factor 2	EEF2	1	0.000375354	107.39	IKPVLMMNK(1)MDR	3	-0.30412	1	cytoplasm			GO:1901265 nucleoside phosphate binding; GO:0001882 nucleoside binding; GO:0043167 ion binding; GO:0016817 hydrolase activity, acting on acid anhydrides; GO:0016787 hydrolase activity; GO:0000166 nucleotide binding; GO:0017111 nucleoside-triphosphatase activity; GO:0097159 organic cyclic compound binding; GO:1901363 heterocyclic compound binding; GO:0032549 ribonucleoside binding; GO:0097367 carb…	K03234	EEF2; elongation factor 2	ssc04921 Oxytocin signaling pathway - Sus scrofa (pig); ssc04152 AMPK signaling pathway - Sus scrofa (pig);	IPR027417; IPR000795; IPR005517; IPR005225; IPR000640; IPR004161; IPR020568; IPR014721; IPR009022; IPR009000;	P-loop containing nucleoside triphosphate hydrolase; Transcription factor, GTP-binding domain; Translation elongation factor EFG/EF2, domain IV; Small GTP-binding protein domain; Translation elongation factor EFG, V domain; Translation elongation factor EFTu-like, domain 2; Ribosomal protein S5 domain 2-type fold; Ribosomal protein S5 domain 2-type fold, subgroup; Elongation factor G, III-V domai…	J	KOG0469	Elongation factor 2
A0A287AWI9	426	K	Eukaryotic translation elongation factor 2	EEF2	1	4.21667e-05	120.2	VFSGLVSTGLK(1)VR	2	1.1913	1	cytoplasm			GO:1901265 nucleoside phosphate binding; GO:0001882 nucleoside binding; GO:0043167 ion binding; GO:0016817 hydrolase activity, acting on acid anhydrides; GO:0016787 hydrolase activity; GO:0000166 nucleotide binding; GO:0017111 nucleoside-triphosphatase activity; GO:0097159 organic cyclic compound binding; GO:1901363 heterocyclic compound binding; GO:0032549 ribonucleoside binding; GO:0097367 carb…	K03234	EEF2; elongation factor 2	ssc04921 Oxytocin signaling pathway - Sus scrofa (pig); ssc04152 AMPK signaling pathway - Sus scrofa (pig);	IPR027417; IPR000795; IPR005517; IPR005225; IPR000640; IPR004161; IPR020568; IPR014721; IPR009022; IPR009000;	P-loop containing nucleoside triphosphate hydrolase; Transcription factor, GTP-binding domain; Translation elongation factor EFG/EF2, domain IV; Small GTP-binding protein domain; Translation elongation factor EFG, V domain; Translation elongation factor EFTu-like, domain 2; Ribosomal protein S5 domain 2-type fold; Ribosomal protein S5 domain 2-type fold, subgroup; Elongation factor G, III-V domai…	J	KOG0469	Elongation factor 2
A0A287AWI9	252	K	Eukaryotic translation elongation factor 2	EEF2	1	0.0308156	93.162	K(1)VEDMMK	2	-0.93339	1	cytoplasm			GO:1901265 nucleoside phosphate binding; GO:0001882 nucleoside binding; GO:0043167 ion binding; GO:0016817 hydrolase activity, acting on acid anhydrides; GO:0016787 hydrolase activity; GO:0000166 nucleotide binding; GO:0017111 nucleoside-triphosphatase activity; GO:0097159 organic cyclic compound binding; GO:1901363 heterocyclic compound binding; GO:0032549 ribonucleoside binding; GO:0097367 carb…	K03234	EEF2; elongation factor 2	ssc04921 Oxytocin signaling pathway - Sus scrofa (pig); ssc04152 AMPK signaling pathway - Sus scrofa (pig);	IPR027417; IPR000795; IPR005517; IPR005225; IPR000640; IPR004161; IPR020568; IPR014721; IPR009022; IPR009000;	P-loop containing nucleoside triphosphate hydrolase; Transcription factor, GTP-binding domain; Translation elongation factor EFG/EF2, domain IV; Small GTP-binding protein domain; Translation elongation factor EFG, V domain; Translation elongation factor EFTu-like, domain 2; Ribosomal protein S5 domain 2-type fold; Ribosomal protein S5 domain 2-type fold, subgroup; Elongation factor G, III-V domai…	J	KOG0469	Elongation factor 2
A0A287AWI9	512	K	Eukaryotic translation elongation factor 2	EEF2	1	0.000528013	95.428	VAVEAK(1)NPADLPK	2	0.26258	2	cytoplasm			GO:1901265 nucleoside phosphate binding; GO:0001882 nucleoside binding; GO:0043167 ion binding; GO:0016817 hydrolase activity, acting on acid anhydrides; GO:0016787 hydrolase activity; GO:0000166 nucleotide binding; GO:0017111 nucleoside-triphosphatase activity; GO:0097159 organic cyclic compound binding; GO:1901363 heterocyclic compound binding; GO:0032549 ribonucleoside binding; GO:0097367 carb…	K03234	EEF2; elongation factor 2	ssc04921 Oxytocin signaling pathway - Sus scrofa (pig); ssc04152 AMPK signaling pathway - Sus scrofa (pig);	IPR027417; IPR000795; IPR005517; IPR005225; IPR000640; IPR004161; IPR020568; IPR014721; IPR009022; IPR009000;	P-loop containing nucleoside triphosphate hydrolase; Transcription factor, GTP-binding domain; Translation elongation factor EFG/EF2, domain IV; Small GTP-binding protein domain; Translation elongation factor EFG, V domain; Translation elongation factor EFTu-like, domain 2; Ribosomal protein S5 domain 2-type fold; Ribosomal protein S5 domain 2-type fold, subgroup; Elongation factor G, III-V domai…	J	KOG0469	Elongation factor 2
A0A287AWI9	258	K	Eukaryotic translation elongation factor 2	EEF2	1	0.0203836	104.45	VEDMMK(1)K	2	-0.2367	2	cytoplasm			GO:1901265 nucleoside phosphate binding; GO:0001882 nucleoside binding; GO:0043167 ion binding; GO:0016817 hydrolase activity, acting on acid anhydrides; GO:0016787 hydrolase activity; GO:0000166 nucleotide binding; GO:0017111 nucleoside-triphosphatase activity; GO:0097159 organic cyclic compound binding; GO:1901363 heterocyclic compound binding; GO:0032549 ribonucleoside binding; GO:0097367 carb…	K03234	EEF2; elongation factor 2	ssc04921 Oxytocin signaling pathway - Sus scrofa (pig); ssc04152 AMPK signaling pathway - Sus scrofa (pig);	IPR027417; IPR000795; IPR005517; IPR005225; IPR000640; IPR004161; IPR020568; IPR014721; IPR009022; IPR009000;	P-loop containing nucleoside triphosphate hydrolase; Transcription factor, GTP-binding domain; Translation elongation factor EFG/EF2, domain IV; Small GTP-binding protein domain; Translation elongation factor EFG, V domain; Translation elongation factor EFTu-like, domain 2; Ribosomal protein S5 domain 2-type fold; Ribosomal protein S5 domain 2-type fold, subgroup; Elongation factor G, III-V domai…	J	KOG0469	Elongation factor 2
A0A287AWI9	308	K	Eukaryotic translation elongation factor 2	EEF2	1	0.000457583	128.27	VFDAIMNFK(1)K	2	-0.32292	3	cytoplasm			GO:1901265 nucleoside phosphate binding; GO:0001882 nucleoside binding; GO:0043167 ion binding; GO:0016817 hydrolase activity, acting on acid anhydrides; GO:0016787 hydrolase activity; GO:0000166 nucleotide binding; GO:0017111 nucleoside-triphosphatase activity; GO:0097159 organic cyclic compound binding; GO:1901363 heterocyclic compound binding; GO:0032549 ribonucleoside binding; GO:0097367 carb…	K03234	EEF2; elongation factor 2	ssc04921 Oxytocin signaling pathway - Sus scrofa (pig); ssc04152 AMPK signaling pathway - Sus scrofa (pig);	IPR027417; IPR000795; IPR005517; IPR005225; IPR000640; IPR004161; IPR020568; IPR014721; IPR009022; IPR009000;	P-loop containing nucleoside triphosphate hydrolase; Transcription factor, GTP-binding domain; Translation elongation factor EFG/EF2, domain IV; Small GTP-binding protein domain; Translation elongation factor EFG, V domain; Translation elongation factor EFTu-like, domain 2; Ribosomal protein S5 domain 2-type fold; Ribosomal protein S5 domain 2-type fold, subgroup; Elongation factor G, III-V domai…	J	KOG0469	Elongation factor 2
A0A287AWI9	439	K	Eukaryotic translation elongation factor 2	EEF2	1	0.000573473	128.88	K(1)EDLYLKPIQR	2	0.11545	1	cytoplasm			GO:1901265 nucleoside phosphate binding; GO:0001882 nucleoside binding; GO:0043167 ion binding; GO:0016817 hydrolase activity, acting on acid anhydrides; GO:0016787 hydrolase activity; GO:0000166 nucleotide binding; GO:0017111 nucleoside-triphosphatase activity; GO:0097159 organic cyclic compound binding; GO:1901363 heterocyclic compound binding; GO:0032549 ribonucleoside binding; GO:0097367 carb…	K03234	EEF2; elongation factor 2	ssc04921 Oxytocin signaling pathway - Sus scrofa (pig); ssc04152 AMPK signaling pathway - Sus scrofa (pig);	IPR027417; IPR000795; IPR005517; IPR005225; IPR000640; IPR004161; IPR020568; IPR014721; IPR009022; IPR009000;	P-loop containing nucleoside triphosphate hydrolase; Transcription factor, GTP-binding domain; Translation elongation factor EFG/EF2, domain IV; Small GTP-binding protein domain; Translation elongation factor EFG, V domain; Translation elongation factor EFTu-like, domain 2; Ribosomal protein S5 domain 2-type fold; Ribosomal protein S5 domain 2-type fold, subgroup; Elongation factor G, III-V domai…	J	KOG0469	Elongation factor 2
A0A287AWI9	498	K	Eukaryotic translation elongation factor 2	EEF2	1	0.00733706	76.843	VMK(1)FSVSPVVR	2	-2.772	1	cytoplasm			GO:1901265 nucleoside phosphate binding; GO:0001882 nucleoside binding; GO:0043167 ion binding; GO:0016817 hydrolase activity, acting on acid anhydrides; GO:0016787 hydrolase activity; GO:0000166 nucleotide binding; GO:0017111 nucleoside-triphosphatase activity; GO:0097159 organic cyclic compound binding; GO:1901363 heterocyclic compound binding; GO:0032549 ribonucleoside binding; GO:0097367 carb…	K03234	EEF2; elongation factor 2	ssc04921 Oxytocin signaling pathway - Sus scrofa (pig); ssc04152 AMPK signaling pathway - Sus scrofa (pig);	IPR027417; IPR000795; IPR005517; IPR005225; IPR000640; IPR004161; IPR020568; IPR014721; IPR009022; IPR009000;	P-loop containing nucleoside triphosphate hydrolase; Transcription factor, GTP-binding domain; Translation elongation factor EFG/EF2, domain IV; Small GTP-binding protein domain; Translation elongation factor EFG, V domain; Translation elongation factor EFTu-like, domain 2; Ribosomal protein S5 domain 2-type fold; Ribosomal protein S5 domain 2-type fold, subgroup; Elongation factor G, III-V domai…	J	KOG0469	Elongation factor 2
A0A287AWI9	337	K	Eukaryotic translation elongation factor 2	EEF2	1	0.00766947	93.195	PLLK(1)AVMR	2	-0.26493	1	cytoplasm			GO:1901265 nucleoside phosphate binding; GO:0001882 nucleoside binding; GO:0043167 ion binding; GO:0016817 hydrolase activity, acting on acid anhydrides; GO:0016787 hydrolase activity; GO:0000166 nucleotide binding; GO:0017111 nucleoside-triphosphatase activity; GO:0097159 organic cyclic compound binding; GO:1901363 heterocyclic compound binding; GO:0032549 ribonucleoside binding; GO:0097367 carb…	K03234	EEF2; elongation factor 2	ssc04921 Oxytocin signaling pathway - Sus scrofa (pig); ssc04152 AMPK signaling pathway - Sus scrofa (pig);	IPR027417; IPR000795; IPR005517; IPR005225; IPR000640; IPR004161; IPR020568; IPR014721; IPR009022; IPR009000;	P-loop containing nucleoside triphosphate hydrolase; Transcription factor, GTP-binding domain; Translation elongation factor EFG/EF2, domain IV; Small GTP-binding protein domain; Translation elongation factor EFG, V domain; Translation elongation factor EFTu-like, domain 2; Ribosomal protein S5 domain 2-type fold; Ribosomal protein S5 domain 2-type fold, subgroup; Elongation factor G, III-V domai…	J	KOG0469	Elongation factor 2
A0A287B8F4	304	K	Glycogen [starch] synthase	GYS1	1	0.000354224	109	QLWDTANTVK(1)EK	2	1.4574	1	extracellular	GO:0016051 carbohydrate biosynthetic process; GO:0000271 polysaccharide biosynthetic process; GO:0044042 glucan metabolic process; GO:0044699 single-organism process; GO:0009058 biosynthetic process; GO:0006112 energy reserve metabolic process; GO:0044237 cellular metabolic process; GO:0044264 cellular polysaccharide metabolic process; GO:0071704 organic substance metabolic process; GO:0008152 me…		GO:0016758 transferase activity, transferring hexosyl groups; GO:0003824 catalytic activity; GO:0035251 UDP-glucosyltransferase activity; GO:0008194 UDP-glycosyltransferase activity; GO:0046527 glucosyltransferase activity; GO:0004373 glycogen (starch) synthase activity; GO:0016757 transferase activity, transferring glycosyl groups; GO:0016740 transferase activity;						G	KOG3742	Glycogen synthase
D6QST6	237	K	2,4-dienoyl-CoA reductase 1	DECR1	1	0.00564113	76.073	FNVIQPGPIK(1)TK	2	-1.3108	1	mitochondria				K13236			IPR016040;	NAD(P)-binding domain;	R	KOG0725	Reductases with broad range of substrate specificities
F1SHR3	69	K	ATPase H+ transporting V1 subunit E1	ATP6V1E1	1	0.000331041	111.94	K(1)IQMSNLMNQAR	2	-0.033052	1	cytoplasm	GO:0098655 cation transmembrane transport; GO:0034220 ion transmembrane transport; GO:0098660 inorganic ion transmembrane transport; GO:0090662 ATP hydrolysis coupled transmembrane transport; GO:0015988 energy coupled proton transmembrane transport, against electrochemical gradient; GO:0044699 single-organism process; GO:0006818 hydrogen transport; GO:0015992 proton transport; GO:0051234 establis…	GO:0016020 membrane; GO:0044421 extracellular region part; GO:0016324 apical plasma membrane; GO:0031410 cytoplasmic vesicle; GO:0031090 organelle membrane; GO:0098796 membrane protein complex; GO:0071944 cell periphery; GO:0005737 cytoplasm; GO:0031982 vesicle; GO:0032991 macromolecular complex; GO:0044424 intracellular part; GO:0098858 actin-based cell projection; GO:0005623 cell; GO:0044422 or…	GO:0042625 ATPase coupled ion transmembrane transporter activity; GO:0015399 primary active transmembrane transporter activity; GO:0044769 ATPase activity, coupled to transmembrane movement of ions, rotational mechanism; GO:0022892 substrate-specific transporter activity; GO:0016817 hydrolase activity, acting on acid anhydrides; GO:0015077 monovalent inorganic cation transmembrane transporter act…						C	KOG1664	Vacuolar H+-ATPase V1 sector, subunit E
[truncated: 4,145 more rows]

## Sheet: Peptide_quant
ID	Sequence	Length	Modifications	Modified sequence	Protein accession	Protein description	Charge	m/z	Mass error [ppm]	PEP	Score	MS/MS Count
0	AAAFEEPENETVVVKEK	17	2-OHib(K)	_AAAFEEPENETVVVK(2-)EK_	A0A287BAK1	Talin 1	2	988.497	0.77216	0.00057793	81.656	1
1	AAAFEKQVLQLQASHK	16	2-OHib(K)	_AAAFEK(2-)QVLQLQASHK_	I3LGC2	Uncharacterized protein	3	619.007	0.6567	0.00018558	88.092	2
2	AAAGKVGDDPAVWQLK	16	2-OHib(K)	_AAAGK(2-)VGDDPAVWQLK_	A0A287BAK1	Talin 1	2	856.454	0.73032	0.0066126	65.467	1
3	AAAPAVKHWR	10	Acetyl (Protein N-term),2-OHib(K)	_(ac)AAAPAVK(2-)HWR_	A0A287A829	Mannosidase alpha class 2C member 1	2	617.838	0.91143	0.025791	58.246	1
[truncated: 6,012 more rows]
