# Supplementary material for: Qualitative lysine crotonylation and 2-hydroxyisobutyrylation analysis in the ovarian tissue proteome of piglets
Source: Front Cell Dev Biol. 2023 May 15;11:1176212. doi: 10.3389/fcell.2023.1176212 (PMC10225730; doi:10.3389/fcell.2023.1176212)
Supplement: Supplementary file 8 [file Table10.XLSX]

## Sheet: ident
GO Terms Level 1	GO Terms Description	GO Terms Level	GO Terms ID	Mapping	Background	All Mapping	All Background	Fold Enrichment	Fisher' exact test P value	-log10(p value)	Related Protein
Cellular Component	extracellular exosome	6	GO:0070062	147	1405	445	20247	4.76	6.324e-67	66.2	F1S2E2 F1RQ91 F1RK02 P80928 D0G0C8 D9U8D1 P54612 D0G7F6 I3LR32 Q767L7 I3LDC7 P62802 Q6QAT1 Q29243 F1SQ14 Q6DUB7 F1SDX6 F1SLA0 Q52NJ3 P67937 F1S2G3 F1SAE9 F1RLB6 F1SMZ6 F1SKJ1 A1E295 F1SHL9 F1SII4 F1RWJ5 F1RQP0 B5APV0 F1SA70 F1SPP8 F1SES5 I3LQ79 F2Z5C1 F1SMC0 I3LUR7 I3LQ84 Q3YLA6 F1RHA7 F1S3E0 F1SM61 F1RKW8 F1SMT0 F1SNF6 F1S395 F1RI15 F1SFQ4 F2Z5N0 F2Z5E6 F1S1R4 F1SUG4 I3LK59 P62936 Q95250 I3LN42 …
	intracellular part	5	GO:0044424	398	11240	445	20247	1.61	5.83484e-56	55.23	F1S2E2 Q2EN76 F1SNK3 K7GKC0 I3LJ87 F1RQ91 F1RK02 P60662 F1RWT2 Q9MZ15 D0G0C8 A0A287AZH1 A0A287BR45 P54612 P00355 I3LR32 P11493 F1SHD6 F1RZ71 A0A287ARA0 P61958 A0A287AN98 F1S300 A0A287B0I3 F1SJK6 Q767L7 F2Z580 F1RM25 Q6QAT1 A1XQU9 Q29243 A0A287ALZ4 F1SDX6 F1S2G3 F1RLH7 A0A287AP66 F1RLB6 F1S8L9 A0A287ANN7 A1E295 F1SHL9 A0A286ZL51 F1RQP0 I3LNY6 B5APV0 I3LGD4 E7EI20 I3LD43 F1SMC0 F1S0A3 A0A287B0L6 I3…
	cytoplasm	6	GO:0005737	321	7336	445	20247	1.99	1.28184e-54	53.89	F1S2E2 Q2EN76 F1SNK3 K7GKC0 I3LJ87 F1RQ91 F1RK02 F1RWT2 Q9MZ15 D0G0C8 A0A287BR45 P54612 P00355 I3LR32 P11493 F1SHD6 F1RZ71 F1S300 A0A287B0I3 F1SJK6 Q767L7 F1RM25 Q6QAT1 A1XQU9 Q29243 F1SDX6 F1RLH7 A0A287AP66 F1RLB6 A0A287ANN7 A1E295 F1SHL9 A0A286ZL51 F1RQP0 B5APV0 I3LGD4 E7EI20 I3LD43 F1SMC0 F1S0A3 A0A286ZTV9 A6M931 F1RHA7 P00336 F1S3E0 F1SMT0 F1S395 F1SL99 F1RI15 F2Z5N0 E0YLM4 F1S1R4 F1S9K1 P632…
	organelle	2	GO:0043226	368	10057	445	20247	1.66	1.22464e-48	47.91	F1S2E2 Q2EN76 F1SNK3 K7GKC0 I3LJ87 F1RQ91 F1RK02 P60662 F1RWT2 Q9MZ15 D0G0C8 A0A287AZH1 P54612 P00355 I3LR32 P11493 F1SHD6 F1RZ71 A0A287ARA0 P61958 A0A287AN98 F1S300 F1SJK6 Q767L7 F2Z580 F1RM25 Q6QAT1 A1XQU9 Q29243 A0A287ALZ4 F1SDX6 F1S2G3 F1RLH7 A0A287AP66 F1RLB6 F1S8L9 A1E295 F1SHL9 A0A286ZL51 F1RQP0 I3LNY6 B5APV0 I3LGD4 F2Z5C1 F1SMC0 F1S0A3 A0A287B0L6 I3LNE5 I3LUR7 I3LQ84 A0A286ZTV9 A6M931 F1R…
	intracellular organelle	6	GO:0043229	342	9377	445	20247	1.66	2.37075e-40	39.63	F1S2E2 Q2EN76 F1SNK3 K7GKC0 I3LJ87 F1RQ91 F1RK02 P60662 F1RWT2 Q9MZ15 D0G0C8 A0A287AZH1 P54612 P00355 I3LR32 P11493 F1SHD6 F1RZ71 A0A287ARA0 P61958 A0A287AN98 F1S300 F1SJK6 Q767L7 F2Z580 F1RM25 Q6QAT1 A1XQU9 Q29243 A0A287ALZ4 F1SDX6 F1S2G3 F1RLH7 A0A287AP66 F1RLB6 F1S8L9 A1E295 F1SHL9 A0A286ZL51 F1RQP0 I3LNY6 B5APV0 I3LGD4 F1SMC0 F1S0A3 A0A287B0L6 I3LNE5 A0A286ZTV9 A6M931 F1RHA7 F1S3E0 F1RKW8 F1S…
	cytoplasmic part	7	GO:0044444	252	5589	445	20247	2.05	1.30983e-38	37.88	F1S2E2 K7GKC0 I3LJ87 F1RQ91 F1RK02 P80928 F1RWT2 Q9MZ15 I3LL07 D0G0C8 D9U8D1 P54612 P00355 I3LR32 F1SHD6 F1SRC5 F1RZ71 Q6QRN9 F1SAD9 F1SPJ5 F1SJK6 O02705 Q767L7 I3LDC7 A0A287B4I0 F1RM25 F2Z5C7 F1RZQ6 Q6QAT1 Q2EN81 A1XQU9 I3LDH3 Q6DUB7 F1SDX6 F1SLA0 I3LK24 Q52NJ3 P67937 F1RLH7 Q29380 A0A287AP66 Q29329 F1RLB6 F1SMZ6 A0A286ZPR8 A0A287ANN7 F2Z5J5 Q710C4 F1SKJ1 A1E295 F1SHL9 F1SII4 A0A286ZL51 F1RWJ5 F…
	membrane-bounded organelle	3	GO:0043227	303	8369	445	20247	1.65	1.02366e-30	29.99	F1S2E2 Q2EN76 F1SNK3 F1RQ91 F1RK02 Q9MZ15 D0G0C8 A0A287AZH1 P54612 P00355 I3LR32 P11493 F1SHD6 P61958 A0A287AN98 F1S300 F1SJK6 Q767L7 F2Z580 F1RM25 Q6QAT1 Q29243 F1SDX6 F1S2G3 F1RLH7 F1RLB6 F1S8L9 A1E295 F1SHL9 F1RQP0 B5APV0 I3LGD4 F2Z5C1 F1SMC0 F1S0A3 A0A287B0L6 I3LNE5 I3LUR7 I3LQ84 A0A286ZTV9 A6M931 F1RHA7 F1S3E0 F1RKW8 F1SMT0 F1S395 F1SL99 F1RI15 F2Z5N0 E0YLM4 F1S1R4 P63246 F2Z5G2 Q95250 I3LN4…
	intracellular organelle part	7	GO:0044446	224	5276	445	20247	1.93	1.75878e-28	27.75	F1S2E2 I3LJ87 F1RQ91 F1RK02 P60662 P80928 F1RWT2 Q9MZ15 D0G0C8 D9U8D1 P54612 I3LR32 P11493 F1RZ71 Q6QRN9 A0A287ARA0 P61958 F1S300 F1SAD9 F1SPJ5 F1SJK6 Q767L7 P62802 A0A287B4I0 F2Z580 A0PFK5 F2Z5C7 F1RZQ6 Q6QAT1 Q2EN81 A1XQU9 Q29243 F1SQ14 I3LDH3 Q6DUB7 A0A287ALZ4 F1SLA0 P67937 F2Z584 F1S2G3 Q29380 Q29329 F1RLB6 A0A286ZQE6 F1SMZ6 A0A286ZPR8 F1SKJ1 A1E295 A0A287AEQ8 F1RWJ5 A0A287BQW3 F1SID4 Q95339 …
Molecular Function	RNA binding	5	GO:0003723	111	1425	571	29646	4.04	5.4495e-45	44.26	F1S9K5 F1S2E2 P46405 I3LJ87 F1RQ91 P67985 P82460 I3L804 F1RF07 Q0Z8U2 K7GS49 F1RJJ3 F1SHD6 Q29361 A0A287A1H3 P61958 F1S300 F1SAD9 A0A287AKA2 F1SPJ5 F1RPW9 F1SK86 P62802 I3LL97 F1RM25 F1RFI8 Q6QAT1 A0A287BMF7 A1XQU9 F1S420 F1SQ14 I3LDH3 Q2YGT9 A0A287AP48 F2Z594 F1SFF4 F1S2G3 A0A286ZUI3 F2Z5G8 F1SR70 I3LUP6 Q29205 F1SMZ6 A0A287ANN7 F2Z5J5 F1SKJ1 F1SHL9 A0A287AMD3 F1RWJ5 F1RGJ3 I3LA27 F1RFQ7 P02543 …
	structural molecule activity	2	GO:0005198	76	1105	571	29646	3.57	3.9582e-27	26.4	F1RJX8 P46405 K7GKC0 I3LJ87 F1RQ91 P67985 P60662 Q0Z8U2 Q29361 A0A287A1H3 Q767L7 F1SJQ6 A0A287BFJ2 A0A287B1C7 F2Z5C7 Q6QAT1 A0A286ZTL8 A1XQU9 Q29243 F1SFA7 Q2YGT9 F1SS01 P67937 A0A287B5V1 A0A287AP66 F1SAE9 A1XQU5 A0A287B2M3 Q29205 A0A287A275 A0A286ZL51 P02543 I3LNY6 F1RKM0 B5APV0 I3LGD4 A0A287ASI0 A0A287AE76 F1RYZ0 A0A287AZA7 F1S6B4 F1SM61 A0A287AEG8 F1RKW8 A0A287AJ96 F1SNF6 A0A287BSA8 F2Z5E6 Q6Q…
	structural constituent of ribosome	3	GO:0003735	46	556	571	29646	4.3	1.83753e-12	11.74	P46405 A0A287AE76 K7GKC0 I3LJ87 F1RQ91 P67985 Q0Z8U2 F1RYZ0 A0A287AZA7 A0A287AEG8 Q29361 A0A287A1H3 A0A287BSA8 Q6QAP7 F1SJQ6 F2Z5E6 A0A287A7F5 A0A287AWS4 F2Z5C7 Q6QAT1 A1XQU9 P63221 Q2YGT9 A0A287BNS9 I3LT81 A0A287B929 F1RZ28 A0A287B5V1 F2Z4Y8 F2Z568 A0A287ASD0 A0A287AP66 I3L7Y1 F2Z5Q2 A1XQU5 A0A287B2M3 Q29205 I3LP78 A0A286ZL51 A0A287BHE7 F1RGG1 P62844 A0A287B5R0 F2Z546 P62831 A0A286ZLH8
	cadherin binding	5	GO:0045296	24	175	571	29646	7.12	1.94078e-12	11.71	F1SDR7 I3LEC2 I3LCA2 F1SPG1 F1SS25 Q9TSX9 F1RTV5 F1RZ71 F1S543 A0A287AJ96 F1S827 F1SKJ1 P00339 F1RFY1 F1SHL9 F1RPW9 F1S3U9 I3LDC7 A5GFS8 F1RFQ7 Q2XVP5 I3LK59 F1RS36 Q2YGT9
	unfolded protein binding	4	GO:0051082	17	105	571	29646	8.41	1.81352e-11	10.74	F1SE73 I3LCA2 A0A287BED1 Q29092 D0G0C8 I3L9J4 I3LR32 I3LUP6 F1S192 F1SMZ6 A0A287AKV4 O02705 D0G0C9 F1RGJ3 F1SA70 A0A287A9T4 F1SQN1
	cell adhesion molecule binding	4	GO:0050839	25	253	571	29646	5.13	3.13154e-11	10.5	F1SDR7 I3LEC2 I3LCA2 F1SPG1 F1RHA7 F1SS25 Q9TSX9 F1RTV5 F1RZ71 F1S543 A0A287AJ96 F1S827 F1SKJ1 P00339 F1RFY1 F1SHL9 F1RPW9 F1S3U9 I3LDC7 A5GFS8 F1RFQ7 Q2XVP5 I3LK59 F1RS36 Q2YGT9
	enzyme binding	4	GO:0019899	53	1063	571	29646	2.59	3.35718e-10	9.47	F1SR61 F1S9K5 F1SDR7 F1S418 F1RK02 F1RX83 D0G0C8 F1SHR3 F1RT25 Q9MZ16 P04178 D0G7F6 F2Z565 P61958 F1RZT9 F1S300 F1SNF6 F1SJK6 F1SL99 F1SFQ4 Q767L7 F2Z4Z1 I3LSZ1 F1SUG4 P63246 I3LK59 F1SQ14 I3LDH3 F1SSG6 F1SE73 I3L6T2 F1SFF4 F1RJI1 F1RKG8 F2Z5E2 F2Z4Y1 Q9TSX9 I3LUP6 Q007T2 F2Z5G3 F6Q4F9 F1RFY1 F1RWJ5 A5GFS8 F1RGJ3 F1RYT3 F1RKM0 P00172 F1RS36 F1SA70 I3LQ79 C5H0C6 F1RWH1
	nucleic acid binding	4	GO:0003676	159	5267	571	29646	1.57	1.30027e-09	8.89	F1S2E2 I3LJ87 F1RQ91 I3L804 A0A287ABG2 K7GS49 F1SHD6 A0A287ARA0 P61958 A0A287AN98 F1S300 F1SAD9 F1SPJ5 A0A286ZT22 A0A286ZYY2 P62802 F2Z580 F1RM25 Q6QAT1 A0A287BRG3 A1XQU9 F1SQ14 I3LDH3 A0A286ZRK0 A0A287AP48 F2Z584 F1S2G3 A0A286ZUI3 A0A286ZSH4 A0A286ZIZ9 F1S8L9 F1SMZ6 A0A287ANN7 A0A286ZJK2 F2Z5J5 F1SKJ1 F1SHL9 F1RWJ5 A0A287BQW3 I3LA27 A0A287ALB2 F1RQP0 F1SMV6 F1S1V1 F1SPP8 A0A287B0L6 I3LNE5 F2Z5W4…
Biological Process	peptide biosynthetic process	7	GO:0043043	64	778	457	22930	4.13	1.2799e-28	27.89	F1S9K5 F1S6R7 P46405 I3LLD5 A0A287AE76 K7GKC0 I3LJ87 F1RQ91 P67985 I3L804 Q0Z8U2 F1RYZ0 A0A287AZA7 F1SHD6 I3LGC2 A0A287AEG8 Q29361 A0A287A1H3 F1RFI1 A0A287BSA8 F1SFQ4 F1RPW9 Q6QAP7 F2Z5E6 F1SJQ6 A0A287A7F5 A0A287AWS4 F1RR89 F2Z5C7 Q6QAT1 F1S9K1 A1XQU9 F1SUQ9 P63221 Q2YGT9 A0A287BNS9 I3LT81 A0A287B929 A0A287B5V1 F2Z568 F2Z4Y8 A0A286ZUI3 A0A287ASD0 A0A287AP66 I3L7Y1 F2Z5Q2 F1SR70 A1XQU5 A0A287B2M3 …
	amide biosynthetic process	6	GO:0043604	65	821	457	22930	3.97	2.2093e-27	26.66	F1S9K5 P46405 K7GKC0 I3LJ87 F1RQ91 P67985 I3L804 Q0Z8U2 F1SHD6 Q29361 A0A287A1H3 F1RPW9 F1SJQ6 F1RR89 F2Z5C7 Q6QAT1 A1XQU9 F1SUQ9 Q2YGT9 A0A287B5V1 A0A286ZUI3 A0A287AP66 F1SR70 A1XQU5 A0A287B2M3 Q29205 A0A287ANN7 F1SII4 A0A286ZL51 F1S1V1 F1S6R7 A0A287AE76 I3LLD5 F1RYZ0 A0A287AZA7 A0A287AEG8 I3LGC2 F1RFI1 F1SFQ4 A0A287BSA8 F2Z5E6 Q6QAP7 A0A287A7F5 A0A287AWS4 F6Q1M2 F1S9K1 P63221 A0A287BNS9 I3LT81 …
	cellular macromolecular complex assembly	6	GO:0034622	42	529	457	22930	3.98	4.2731e-19	18.37	F1SPG1 Q3YLA6 D0G0C8 A0A287AZH1 F1RJJ3 F1RKW8 F1RYI3 A0A287ALI7 F1RR69 F1SL99 F1RI15 A0A286ZZB7 Q6QAP7 F1SK86 A0A287B7G2 P62802 F2Z580 F1RGC9 Q6QAT1 P17741 F1SSG6 Q2YGT9 F2Z594 F1S2G3 F2Z584 F1RZ28 B2CCY7 F2Z568 F1RX36 F2Z5Q2 Q29329 I3LUP6 Q29205 F1S1G0 I3LJW2 I3L651 A0A287BQW3 F1RGG1 F6PYW2 P62844 B5APU9 A0A287AD09
	peptide metabolic process	6	GO:0006518	69	863	457	22930	4.01	8.29337e-14	13.08	F1S9K5 P46405 K7GKC0 I3LJ87 F1RQ91 P67985 I3L804 Q0Z8U2 F1SHD6 Q29361 A0A287A1H3 F1RPW9 F1SJQ6 I3LDC7 F1RR89 F2Z5C7 Q6QAT1 A1XQU9 F1SUQ9 Q2YGT9 A0A287B5V1 A0A286ZUI3 A0A287AP66 F1SR70 A1XQU5 A0A287B2M3 Q29205 A0A287ANN7 F1SII4 A0A286ZL51 F1S1V1 F1S6R7 A0A287AE76 I3LLD5 F1RYZ0 P04178 A0A287AZA7 A0A287AEG8 I3LGC2 F1RFI1 F1SFQ4 A0A287BSA8 F2Z5E6 Q6QAP7 A0A286ZQI6 A0A287A7F5 A0A287AWS4 F1S9K1 P63221 …
	carboxylic acid metabolic process	7	GO:0019752	45	772	457	22930	2.92	1.3284e-10	9.88	F1S9K5 Q6UAQ8 F1SNK3 F1SBW4 I3LEI8 I3L804 P80928 P08059 F1RIF8 P00336 P00355 D0G7F6 P11708 F1SRC5 A0A286ZYX8 P00346 F1SJK6 P00348 P00339 F1SL99 A0A286ZKX2 I3LDC7 F1RR89 F1SAB6 F6Q1M2 F1S9K1 I3LK59 A0A2C9F3H3 I3LP02 F1SR70 Q29554 A0A287A044 F1RJ25 Q710C4 F1SII4 F1SHL9 F1SIJ9 F1SGH5 F1SL52 F1SQR8 A1X898 F1SDN2 A0A286ZQY6 A0A287AXF3 A0A287AJQ2
	nucleosome organization	7	GO:0034728	16	101	457	22930	7.95	1.62208e-10	9.79	F2Z594 F2Z584 F1SPG1 A0A287AZH1 I3LUP6 A0A287ALI7 F1RR69 A0A286ZZB7 A0A287BQW3 A0A287B7G2 F6PYW2 P62802 F2Z580 A0A287AD09 P17741 F1SSG6
	chromatin assembly or disassembly	7	GO:0006333	16	105	457	22930	7.65	2.95104e-10	9.53	F2Z594 F2Z584 F1SPG1 A0A287AZH1 I3LUP6 A0A287ALI7 F1RR69 A0A286ZZB7 A0A287BQW3 A0A287B7G2 F6PYW2 P62802 F2Z580 A0A287AD09 P17741 F1SSG6
	oxoacid metabolic process	6	GO:0043436	45	820	457	22930	2.75	9.43723e-10	9.03	F1S9K5 Q6UAQ8 F1SNK3 F1SBW4 I3LEI8 I3L804 P80928 P08059 F1RIF8 P00336 P00355 D0G7F6 P11708 F1SRC5 A0A286ZYX8 P00346 F1SJK6 P00348 P00339 F1SL99 A0A286ZKX2 I3LDC7 F1RR89 F1SAB6 F6Q1M2 F1S9K1 I3LK59 A0A2C9F3H3 I3LP02 F1SR70 Q29554 A0A287A044 F1RJ25 Q710C4 F1SII4 F1SHL9 F1SIJ9 F1SGH5 F1SL52 F1SQR8 A1X898 F1SDN2 A0A286ZQY6 A0A287AXF3 A0A287AJQ2
	DNA packaging	7	GO:0006323	16	118	457	22930	6.8	1.72925e-09	8.76	F2Z594 F2Z584 F1SPG1 A0A287AZH1 I3LUP6 A0A287ALI7 F1RR69 A0A286ZZB7 A0A287BQW3 A0A287B7G2 F6PYW2 P62802 F2Z580 A0A287AD09 P17741 F1SSG6
	protein-DNA complex assembly	7	GO:0065004	16	130	457	22930	6.18	7.24874e-09	8.14	F2Z594 F2Z584 F1SPG1 A0A287AZH1 I3LUP6 A0A287ALI7 F1RR69 A0A286ZZB7 A0A287BQW3 A0A287B7G2 F6PYW2 P62802 F2Z580 A0A287AD09 P17741 F1SSG6
	DNA conformation change	6	GO:0071103	17	166	457	22930	5.14	4.01406e-08	7.4	F1RSE7 F2Z594 F2Z584 F1SPG1 A0A287AZH1 I3LUP6 A0A287ALI7 F1RR69 A0A286ZZB7 A0A287BQW3 A0A287B7G2 F6PYW2 P62802 F2Z580 A0A287AD09 P17741 F1SSG6
	regulation of protein complex assembly	6	GO:0043254	20	233	457	22930	4.31	5.15674e-08	7.29	A9XFX6 F1SS01 K7GMK4 F1RK02 F2Z5J1 F1RLB6 Q007T2 B5APU3 F1RFY1 A0A287AEQ8 A0PFK5 Q2XVP5 Q6S4N2 F1SID4 P63246 B5APU9 B5APV0 A0A287ALZ4 I3L5V7 Q6DUB7
	nucleoside phosphate metabolic process	7	GO:0006753	30	501	457	22930	3	1.03839e-07	6.98	F1SLA0 Q2EN76 P08059 F1RIF8 F1SS25 I3LP02 P00355 D0G7F6 Q5S3G4 P11708 F1RTV5 A0A286ZYX8 A0A286ZYM6 F1RJ25 A0A286ZPR8 A0A287AHM1 F2Z5J5 Q9MYT8 F1SHL9 F1SII4 A0A287B4I0 I3LS60 Q95339 A0A287BBS4 A0A287APK0 F1RYY6 I3LK59 Q2EN81 I3LDH3 A0A287AJQ2
	cellular protein metabolic process	6	GO:0044267	126	4082	457	22930	1.55	1.23365e-07	6.91	F1S9K5 Q2EN76 P46405 K7GKC0 I3LJ87 F1S0M9 F1RSM2 F1RQ91 F1RX83 P67985 I3L804 K7GRY0 Q0Z8U2 P54612 P00355 P11493 F1SHD6 Q29361 F1RTY6 F1RYI3 A0A287A1H3 P61958 F1S300 P00346 F1SJK6 F1RPW9 F1SJQ6 F1SK86 F2Z5K2 F1RR89 F1RM25 F2Z5C7 Q6QAT1 Q2VTP6 A1XQU9 F1SQ14 F1SUQ9 I3LDH3 Q2YGT9 F1SDX6 P80895 A0A287B5V1 A0A286ZUI3 A0A287AP66 Q0R678 F1SR70 A1XQU5 A0A287B2M3 Q29205 A0A287ANN7 A1E295 F1SII4 A0A286ZL51 …

## Sheet: ident GO2Protein
GO Terms Level 1	GO Terms ID	GO Terms Level	GO Terms Description	Fisher's exact test P value	Protein accession	Protein description	Gene name	Site count of PI2o	Site count of PICr
Cellular Component	GO:0098800	13	inner mitochondrial membrane protein complex	0.000570482	F1SLA0	ATP synthase subunit beta	ATP5B	9	6
Cellular Component	GO:0098800	13	inner mitochondrial membrane protein complex	0.000570482	A0A286ZPR8	Cytochrome b-c1 complex subunit 7	UQCRB	1	3
Cellular Component	GO:0098800	13	inner mitochondrial membrane protein complex	0.000570482	F1SNF6	MICOS complex subunit	CHCHD3	1	4
Cellular Component	GO:0098800	13	inner mitochondrial membrane protein complex	0.000570482	Q9MYT8	ATP synthase subunit e, mitochondrial	ATP5I	1	1
Cellular Component	GO:0098800	13	inner mitochondrial membrane protein complex	0.000570482	A0A287B4I0	ATP synthase subunit d, mitochondrial	ATP5H	6	5
Cellular Component	GO:0098800	13	inner mitochondrial membrane protein complex	0.000570482	Q95339	ATP synthase subunit f, mitochondrial	ATP5J2	2	1
Cellular Component	GO:0098800	13	inner mitochondrial membrane protein complex	0.000570482	F1SAB6	Acyl carrier protein	NDUFAB1	1	2
Cellular Component	GO:0098800	13	inner mitochondrial membrane protein complex	0.000570482	Q5S3G4	Cytochrome c oxidase subunit 5B, mitochondrial	COX5B	1	1
Cellular Component	GO:0098800	13	inner mitochondrial membrane protein complex	0.000570482	Q2EN81	ATP synthase subunit O, mitochondrial	ATP5O	8	4
Cellular Component	GO:0098800	13	inner mitochondrial membrane protein complex	0.000570482	A0A286ZYM6	ATP synthase, H+ transporting, mitochondrial Fo complex subunit B1	ATP5F1	5	5
Cellular Component	GO:0099568	8	cytoplasmic region	1.64848e-05	F1SMC0	Adenylyl cyclase-associated protein	CAP1	9	5
Cellular Component	GO:0099568	8	cytoplasmic region	1.64848e-05	F1SKJ1	Myosin heavy chain 9	MYH9	70	55
Cellular Component	GO:0099568	8	cytoplasmic region	1.64848e-05	B5APU3	Actin-related protein 2-like protein	ACTR2	6	4
Cellular Component	GO:0099568	8	cytoplasmic region	1.64848e-05	P67937	Tropomyosin alpha-4 chain	TPM4	14	11
Cellular Component	GO:0099568	8	cytoplasmic region	1.64848e-05	F1RFY1	Profilin	PFN1	1	1
Cellular Component	GO:0099568	8	cytoplasmic region	1.64848e-05	F1SIK9	Septin 7	7-Sep	7	6
Cellular Component	GO:0099568	8	cytoplasmic region	1.64848e-05	F1S0J8	Keratin 14	KRT14	4	3
Cellular Component	GO:0099568	8	cytoplasmic region	1.64848e-05	Q5S1U1	Heat shock protein beta-1	HSPB1	4	2
Cellular Component	GO:0099568	8	cytoplasmic region	1.64848e-05	P60982	Destrin	DSTN	4	3
Cellular Component	GO:0099568	8	cytoplasmic region	1.64848e-05	Q2XVP5	Microtubule-associated protein RP/EB family member 1	MAPRE1	2	2
Cellular Component	GO:0099568	8	cytoplasmic region	1.64848e-05	P04178	Superoxide dismutase [Cu-Zn]	SOD1	6	7
Cellular Component	GO:0099568	8	cytoplasmic region	1.64848e-05	F1SSA6	Uncharacterized protein	---	26	19
Cellular Component	GO:0099568	8	cytoplasmic region	1.64848e-05	F1RZ71	Uncharacterized protein	9-Sep	1	1
Cellular Component	GO:0099568	8	cytoplasmic region	1.64848e-05	Q9GL51	Platelet-activating factor acetylhydrolase IB subunit alpha	PAFAH1B1	2	4
Cellular Component	GO:0098858	5	actin-based cell projection	0.0329573	F1SHR3	ATPase H+ transporting V1 subunit E1	ATP6V1E1	3	2
Cellular Component	GO:0098858	5	actin-based cell projection	0.0329573	F1RK02	Lymphocyte cytosolic protein 1	LCP1	3	3
Cellular Component	GO:0098858	5	actin-based cell projection	0.0329573	Q29243	Dystroglycan	DAG1	3	1
Cellular Component	GO:0098858	5	actin-based cell projection	0.0329573	Q197W4	Cyclin-dependent kinase 5	CDK5	1	1
Cellular Component	GO:0098858	5	actin-based cell projection	0.0329573	Q007T2	Cell division control protein 42 homolog	CDC42	5	4
Cellular Component	GO:0002199	4	zona pellucida receptor complex	3.33488e-06	D0G0C8	Chaperonin containing TCP1, subunit 2 (Beta)	CCT2	16	8
Cellular Component	GO:0002199	4	zona pellucida receptor complex	3.33488e-06	I3LCA2	Chaperonin containing TCP1 subunit 8	CCT8	12	5
Cellular Component	GO:0002199	4	zona pellucida receptor complex	3.33488e-06	I3LR32	Uncharacterized protein	CCT5	18	9
Cellular Component	GO:0002199	4	zona pellucida receptor complex	3.33488e-06	F1SQN1	T-complex protein 1 subunit delta	CCT4	10	5
Cellular Component	GO:0043228	3	non-membrane-bounded organelle	4.1638e-18	F1S2E2	Annexin	ANXA11	3	3
Cellular Component	GO:0043228	3	non-membrane-bounded organelle	4.1638e-18	K7GKC0	40S ribosomal protein S16	RPS16	3	3
Cellular Component	GO:0043228	3	non-membrane-bounded organelle	4.1638e-18	I3LJ87	Uncharacterized protein	RPS2	3	4
Cellular Component	GO:0043228	3	non-membrane-bounded organelle	4.1638e-18	F1RQ91	40S ribosomal protein S4	RPS4X	10	4
Cellular Component	GO:0043228	3	non-membrane-bounded organelle	4.1638e-18	F1RK02	Lymphocyte cytosolic protein 1	LCP1	3	3
Cellular Component	GO:0043228	3	non-membrane-bounded organelle	4.1638e-18	P60662	Myosin light polypeptide 6	MYL6	6	4
Cellular Component	GO:0043228	3	non-membrane-bounded organelle	4.1638e-18	F1RWT2	Plastin 3	PLS3	5	5
Cellular Component	GO:0043228	3	non-membrane-bounded organelle	4.1638e-18	D0G0C8	Chaperonin containing TCP1, subunit 2 (Beta)	CCT2	16	8
Cellular Component	GO:0043228	3	non-membrane-bounded organelle	4.1638e-18	D9U8D1	Dynein light chain	LC8	2	2
Cellular Component	GO:0043228	3	non-membrane-bounded organelle	4.1638e-18	P54612	Serine/threonine-protein phosphatase 2A 65 kDa regulatory subunit A alpha isoform	PPP2R1A	7	6
Cellular Component	GO:0043228	3	non-membrane-bounded organelle	4.1638e-18	P00355	Glyceraldehyde-3-phosphate dehydrogenase	GAPDH	14	13
Cellular Component	GO:0043228	3	non-membrane-bounded organelle	4.1638e-18	I3LR32	Uncharacterized protein	CCT5	18	9
Cellular Component	GO:0043228	3	non-membrane-bounded organelle	4.1638e-18	P11493	Serine/threonine-protein phosphatase 2A catalytic subunit beta isoform (Fragment)	PPP2CB	1	1
Cellular Component	GO:0043228	3	non-membrane-bounded organelle	4.1638e-18	F1RZ71	Uncharacterized protein	9-Sep	1	1
Cellular Component	GO:0043228	3	non-membrane-bounded organelle	4.1638e-18	A0A287ARA0	Uncharacterized protein	---	1	1
Cellular Component	GO:0043228	3	non-membrane-bounded organelle	4.1638e-18	F1S300	Translocated promoter region, nuclear basket protein	TPR	3	3
Cellular Component	GO:0043228	3	non-membrane-bounded organelle	4.1638e-18	F1SPJ5	SAP domain containing ribonucleoprotein	SARNP	3	1
Cellular Component	GO:0043228	3	non-membrane-bounded organelle	4.1638e-18	Q767L7	Tubulin beta chain	TUBB	4	2
Cellular Component	GO:0043228	3	non-membrane-bounded organelle	4.1638e-18	P62802	Histone H4	---	6	5
Cellular Component	GO:0043228	3	non-membrane-bounded organelle	4.1638e-18	F2Z580	Histone H2B	HIST1H2BB	1	1
Cellular Component	GO:0043228	3	non-membrane-bounded organelle	4.1638e-18	A0PFK5	Capping protein (Actin filament) muscle Z-line, alpha 1	CP	5	3
Cellular Component	GO:0043228	3	non-membrane-bounded organelle	4.1638e-18	F2Z5C7	40S ribosomal protein S3a	RPS3A	14	6
Cellular Component	GO:0043228	3	non-membrane-bounded organelle	4.1638e-18	Q6QAT1	40S ribosomal protein S28	RPS28	2	2
Cellular Component	GO:0043228	3	non-membrane-bounded organelle	4.1638e-18	A1XQU9	40S ribosomal protein S20	RPS20	4	3
Cellular Component	GO:0043228	3	non-membrane-bounded organelle	4.1638e-18	Q29243	Dystroglycan	DAG1	3	1
Cellular Component	GO:0043228	3	non-membrane-bounded organelle	4.1638e-18	F1SQ14	Uncharacterized protein	---	1	1
Cellular Component	GO:0043228	3	non-membrane-bounded organelle	4.1638e-18	F1SUQ9	Peptidyl arginine deiminase 6	PADI6	10	7
Cellular Component	GO:0043228	3	non-membrane-bounded organelle	4.1638e-18	I3LDH3	Poly [ADP-ribose] polymerase	PARP1	2	3
Cellular Component	GO:0043228	3	non-membrane-bounded organelle	4.1638e-18	Q6DUB7	Stathmin	STMN1	11	10
Cellular Component	GO:0043228	3	non-membrane-bounded organelle	4.1638e-18	A0A287ALZ4	Actin-related protein 2/3 complex subunit 3	ARPC3	1	1
Cellular Component	GO:0043228	3	non-membrane-bounded organelle	4.1638e-18	F1SLA0	ATP synthase subunit beta	ATP5B	9	6
Cellular Component	GO:0043228	3	non-membrane-bounded organelle	4.1638e-18	P67937	Tropomyosin alpha-4 chain	TPM4	14	11
Cellular Component	GO:0043228	3	non-membrane-bounded organelle	4.1638e-18	F2Z584	Histone H2B	LOC100156127	10	8
Cellular Component	GO:0043228	3	non-membrane-bounded organelle	4.1638e-18	F1S2G3	Tubulin-specific chaperone A	TBCA	4	4
Cellular Component	GO:0043228	3	non-membrane-bounded organelle	4.1638e-18	A0A287AP66	Uncharacterized protein	RPL12	3	3
Cellular Component	GO:0043228	3	non-membrane-bounded organelle	4.1638e-18	A0A287BNK7	Plectin	PLEC	9	3
Cellular Component	GO:0043228	3	non-membrane-bounded organelle	4.1638e-18	A0A286ZQE6	Uncharacterized protein	KLC1	1	1
Cellular Component	GO:0043228	3	non-membrane-bounded organelle	4.1638e-18	F1SKJ1	Myosin heavy chain 9	MYH9	70	55
Cellular Component	GO:0043228	3	non-membrane-bounded organelle	4.1638e-18	A1E295	Cathepsin B	CTSB	4	3
Cellular Component	GO:0043228	3	non-membrane-bounded organelle	4.1638e-18	A0A287AEQ8	Uncharacterized protein	---	1	1
Cellular Component	GO:0043228	3	non-membrane-bounded organelle	4.1638e-18	A0A286ZL51	Uncharacterized protein	RPL23A	5	4
Cellular Component	GO:0043228	3	non-membrane-bounded organelle	4.1638e-18	A0A287BQW3	H1 histone family member 0	H1F0	9	7
Cellular Component	GO:0043228	3	non-membrane-bounded organelle	4.1638e-18	F1SID4	Proteasome 26S subunit, ATPase 3	PSMC3	3	1
Cellular Component	GO:0043228	3	non-membrane-bounded organelle	4.1638e-18	I3LNY6	Nestin	NES	1	3
Cellular Component	GO:0043228	3	non-membrane-bounded organelle	4.1638e-18	F1S1V1	Sjogren syndrome antigen B	SSB	9	8
Cellular Component	GO:0043228	3	non-membrane-bounded organelle	4.1638e-18	B5APV0	Actin-related protein 2/3 complex subunit 5	ARPC5	2	1
Cellular Component	GO:0043228	3	non-membrane-bounded organelle	4.1638e-18	F1SPP8	Uncharacterized protein	CKAP4	11	9
Cellular Component	GO:0043228	3	non-membrane-bounded organelle	4.1638e-18	I3LQ79	Major vault protein	MVP	19	19
Cellular Component	GO:0043228	3	non-membrane-bounded organelle	4.1638e-18	F1SMC0	Adenylyl cyclase-associated protein	CAP1	9	5
Cellular Component	GO:0043228	3	non-membrane-bounded organelle	4.1638e-18	A0A287B0L6	Histone H2A	HIST1H2AH	1	1
Cellular Component	GO:0043228	3	non-membrane-bounded organelle	4.1638e-18	A0A287AZA7	Uncharacterized protein	RPS27A	1	6
Cellular Component	GO:0043228	3	non-membrane-bounded organelle	4.1638e-18	A0A287BSA8	Ribosomal protein	RPL10A	6	5
Cellular Component	GO:0043228	3	non-membrane-bounded organelle	4.1638e-18	F2Z5N0	Proteasome subunit alpha type	PSMA6	4	2
Cellular Component	GO:0043228	3	non-membrane-bounded organelle	4.1638e-18	F2Z5E6	Ribosomal protein S5	RPS5	2	1
Cellular Component	GO:0043228	3	non-membrane-bounded organelle	4.1638e-18	Q2XVP5	Microtubule-associated protein RP/EB family member 1	MAPRE1	2	2
Cellular Component	GO:0043228	3	non-membrane-bounded organelle	4.1638e-18	A0A287AWS4	60S ribosomal protein L27a	RPL27A	5	2
Cellular Component	GO:0043228	3	non-membrane-bounded organelle	4.1638e-18	A0A287AQY1	Desmin	DES	4	6
Cellular Component	GO:0043228	3	non-membrane-bounded organelle	4.1638e-18	F2Z5G2	Structural maintenance of chromosomes protein	SMC3	3	1
Cellular Component	GO:0043228	3	non-membrane-bounded organelle	4.1638e-18	F1SE73	Uncharacterized protein	DNAJA1	2	1
Cellular Component	GO:0043228	3	non-membrane-bounded organelle	4.1638e-18	F1RSE7	DNA helicase	MCM4	1	1
Cellular Component	GO:0043228	3	non-membrane-bounded organelle	4.1638e-18	A0A287B9W3	Dynein cytoplasmic 1 heavy chain 1	DYNC1H1	14	6
Cellular Component	GO:0043228	3	non-membrane-bounded organelle	4.1638e-18	A0A287B929	60S ribosomal protein L13a	RPL13A	5	4
Cellular Component	GO:0043228	3	non-membrane-bounded organelle	4.1638e-18	I3LEC2	Poly(rC) binding protein 1	PCBP1	3	1
Cellular Component	GO:0043228	3	non-membrane-bounded organelle	4.1638e-18	B2CCY7	Nuclear matrix protein 200	nmp-200	2	2
Cellular Component	GO:0043228	3	non-membrane-bounded organelle	4.1638e-18	I3LAB6	Proteasome subunit alpha type	PSMA2	1	1
Cellular Component	GO:0043228	3	non-membrane-bounded organelle	4.1638e-18	F2Z4Y8	Uncharacterized protein	RPS11	9	6
Cellular Component	GO:0043228	3	non-membrane-bounded organelle	4.1638e-18	Q06AT9	RNA-binding protein 4B	RBM4B	1	1
Cellular Component	GO:0043228	3	non-membrane-bounded organelle	4.1638e-18	C4MXZ1	ADP-ribosylation factor 1	ARF1	2	1
Cellular Component	GO:0043228	3	non-membrane-bounded organelle	4.1638e-18	F2Z5Q2	Uncharacterized protein	RPL24	1	2
Cellular Component	GO:0043228	3	non-membrane-bounded organelle	4.1638e-18	Q29554	Trifunctional enzyme subunit alpha, mitochondrial	HADHA	5	1
Cellular Component	GO:0043228	3	non-membrane-bounded organelle	4.1638e-18	F1SPG0	RAB7A, member RAS oncogene family	RAB7A	2	1
Cellular Component	GO:0043228	3	non-membrane-bounded organelle	4.1638e-18	B5APU3	Actin-related protein 2-like protein	ACTR2	6	4
Cellular Component	GO:0043228	3	non-membrane-bounded organelle	4.1638e-18	I3LP78	Uncharacterized protein	RPL9	3	2
Cellular Component	GO:0043228	3	non-membrane-bounded organelle	4.1638e-18	A0A287BHE7	40S ribosomal protein S14	RPS14	2	1
Cellular Component	GO:0043228	3	non-membrane-bounded organelle	4.1638e-18	F6PYW2	Histone cluster 1 H1 family member d	HIST1H1D	3	2
Cellular Component	GO:0043228	3	non-membrane-bounded organelle	4.1638e-18	F1RGG1	40S ribosomal protein S19	RPS19	9	8
Cellular Component	GO:0043228	3	non-membrane-bounded organelle	4.1638e-18	Q5S1U1	Heat shock protein beta-1	HSPB1	4	2
Cellular Component	GO:0043228	3	non-membrane-bounded organelle	4.1638e-18	F1SSA6	Uncharacterized protein	---	26	19
Cellular Component	GO:0043228	3	non-membrane-bounded organelle	4.1638e-18	F1RWH1	Chromobox 1	CBX1	1	2
Cellular Component	GO:0043228	3	non-membrane-bounded organelle	4.1638e-18	P46405	40S ribosomal protein S12	RPS12	3	3
Cellular Component	GO:0043228	3	non-membrane-bounded organelle	4.1638e-18	P67985	60S ribosomal protein L22	RPL22	5	2
Cellular Component	GO:0043228	3	non-membrane-bounded organelle	4.1638e-18	A0A287AMU3	Uncharacterized protein	---	3	2
Cellular Component	GO:0043228	3	non-membrane-bounded organelle	4.1638e-18	Q0Z8U2	40S ribosomal protein S3	RPS3	7	6
Cellular Component	GO:0043228	3	non-membrane-bounded organelle	4.1638e-18	Q08094	Calponin-2 (Fragment)	CNN2	4	3
Cellular Component	GO:0043228	3	non-membrane-bounded organelle	4.1638e-18	F1RJJ3	Uncharacterized protein	SBDS	1	1
Cellular Component	GO:0043228	3	non-membrane-bounded organelle	4.1638e-18	F1SL58	Dynactin subunit 2	DCTN2	4	2
Cellular Component	GO:0043228	3	non-membrane-bounded organelle	4.1638e-18	Q29361	60S ribosomal protein L35	RPL35	2	2
Cellular Component	GO:0043228	3	non-membrane-bounded organelle	4.1638e-18	F1RTY6	Uncharacterized protein	PPID	3	1
Cellular Component	GO:0043228	3	non-membrane-bounded organelle	4.1638e-18	A0A287A1H3	40S ribosomal protein S9	RPS9	7	5
Cellular Component	GO:0043228	3	non-membrane-bounded organelle	4.1638e-18	Q9GL51	Platelet-activating factor acetylhydrolase IB subunit alpha	PAFAH1B1	2	4
Cellular Component	GO:0043228	3	non-membrane-bounded organelle	4.1638e-18	F1S543	Calponin	CNN3	2	2
Cellular Component	GO:0043228	3	non-membrane-bounded organelle	4.1638e-18	A0A287ALI7	Core histone macro-H2A	H2AFY	5	4
Cellular Component	GO:0043228	3	non-membrane-bounded organelle	4.1638e-18	F1SJQ6	60S ribosomal protein L14	RPL14	6	5
Cellular Component	GO:0043228	3	non-membrane-bounded organelle	4.1638e-18	A0A286ZZB7	Histone cluster 1 H1 family member e	HIST1H1E	11	12
Cellular Component	GO:0043228	3	non-membrane-bounded organelle	4.1638e-18	A0A287B1C7	Prelamin-A/C	LMNA	24	22
Cellular Component	GO:0043228	3	non-membrane-bounded organelle	4.1638e-18	F1RFI8	EWS RNA binding protein 1	EWSR1	3	1
Cellular Component	GO:0043228	3	non-membrane-bounded organelle	4.1638e-18	A0A286ZTL8	Lamin B2	LMNB2	12	11
Cellular Component	GO:0043228	3	non-membrane-bounded organelle	4.1638e-18	P17741	High mobility group protein B2	HMGB2	7	4
Cellular Component	GO:0043228	3	non-membrane-bounded organelle	4.1638e-18	Q2YGT9	60S ribosomal protein L6	RPL6	6	3
Cellular Component	GO:0043228	3	non-membrane-bounded organelle	4.1638e-18	F1SS01	Arp2/3 complex 34 kDa subunit	ARPC2	3	2
Cellular Component	GO:0043228	3	non-membrane-bounded organelle	4.1638e-18	F2Z594	High mobility group protein B1	HMGB1	12	10
Cellular Component	GO:0043228	3	non-membrane-bounded organelle	4.1638e-18	I3LCA2	Chaperonin containing TCP1 subunit 8	CCT8	12	5
Cellular Component	GO:0043228	3	non-membrane-bounded organelle	4.1638e-18	K7GNR4	FERM and PDZ domain containing 4	FRMPD4	1	1
Cellular Component	GO:0043228	3	non-membrane-bounded organelle	4.1638e-18	A0A287B5V1	60S ribosomal protein L3	RPL3	12	7
Cellular Component	GO:0043228	3	non-membrane-bounded organelle	4.1638e-18	F2Z5G8	Uncharacterized protein	RPS25	7	6
Cellular Component	GO:0043228	3	non-membrane-bounded organelle	4.1638e-18	I3LUP6	Uncharacterized protein	NPM1	11	8
Cellular Component	GO:0043228	3	non-membrane-bounded organelle	4.1638e-18	A1XQU5	60S ribosomal protein L27	RPL27	6	3
Cellular Component	GO:0043228	3	non-membrane-bounded organelle	4.1638e-18	A0A287B2M3	40S ribosomal protein SA	RPSA	4	7
Cellular Component	GO:0043228	3	non-membrane-bounded organelle	4.1638e-18	Q29205	60S ribosomal protein L11	RPL11	5	5
Cellular Component	GO:0043228	3	non-membrane-bounded organelle	4.1638e-18	A0A287A275	Tubulin beta chain	TUBB4B	1	1
Cellular Component	GO:0043228	3	non-membrane-bounded organelle	4.1638e-18	F1RGJ3	Uncharacterized protein	HSPA9	10	9
Cellular Component	GO:0043228	3	non-membrane-bounded organelle	4.1638e-18	F1RFQ7	GTP-binding nuclear protein Ran	RAN	9	5
Cellular Component	GO:0043228	3	non-membrane-bounded organelle	4.1638e-18	Q6S4N2	Heat shock 70 kDa protein 1B	HSPA1B	18	11
Cellular Component	GO:0043228	3	non-membrane-bounded organelle	4.1638e-18	P02543	Vimentin	VIM	18	17
Cellular Component	GO:0043228	3	non-membrane-bounded organelle	4.1638e-18	F1RKM0	Lamin B1	LMNB1	15	20
Cellular Component	GO:0043228	3	non-membrane-bounded organelle	4.1638e-18	A0A287AE76	60S ribosomal protein L4	RPL4	13	9
Cellular Component	GO:0043228	3	non-membrane-bounded organelle	4.1638e-18	A0A287ASI0	Keratin 7	KRT7	1	1
Cellular Component	GO:0043228	3	non-membrane-bounded organelle	4.1638e-18	F1SIK9	Septin 7	7-Sep	7	6
Cellular Component	GO:0043228	3	non-membrane-bounded organelle	4.1638e-18	F1SPG1	H1 histone family member X	H1FX	7	2
Cellular Component	GO:0043228	3	non-membrane-bounded organelle	4.1638e-18	Q9MZ16	Voltage-dependent anion-selective channel protein 1	VDAC1	5	1
Cellular Component	GO:0043228	3	non-membrane-bounded organelle	4.1638e-18	F1SKI0	Myosin-11	MYH11	31	34
Cellular Component	GO:0043228	3	non-membrane-bounded organelle	4.1638e-18	F1RYZ0	60S acidic ribosomal protein P2	RPLP2	2	3
Cellular Component	GO:0043228	3	non-membrane-bounded organelle	4.1638e-18	A0A287B959	Histone H2A	HIST1H2AC	1	4
Cellular Component	GO:0043228	3	non-membrane-bounded organelle	4.1638e-18	Q52NJ1	Ras-related protein Rab-11A	RAB11A	4	2
Cellular Component	GO:0043228	3	non-membrane-bounded organelle	4.1638e-18	P10668	Cofilin-1	CFL1	11	9
Cellular Component	GO:0043228	3	non-membrane-bounded organelle	4.1638e-18	F2Z565	Solute carrier family 25 member 5	SLC25A5	6	3
Cellular Component	GO:0043228	3	non-membrane-bounded organelle	4.1638e-18	I3LGC2	Uncharacterized protein	RRBP1	12	12
Cellular Component	GO:0043228	3	non-membrane-bounded organelle	4.1638e-18	A0A287AEG8	60S ribosomal protein L10	RPL10	6	3
Cellular Component	GO:0043228	3	non-membrane-bounded organelle	4.1638e-18	F1SLI3	Microtubule-associated protein	MAP4	4	4
Cellular Component	GO:0043228	3	non-membrane-bounded organelle	4.1638e-18	A0A287AJ96	Catenin alpha 1	CTNNA1	3	4
Cellular Component	GO:0043228	3	non-membrane-bounded organelle	4.1638e-18	F1RFI1	Elongation factor Tu	TUFM	1	1
Cellular Component	GO:0043228	3	non-membrane-bounded organelle	4.1638e-18	Q6QAP7	40S ribosomal protein S17	RPS17	3	2
Cellular Component	GO:0043228	3	non-membrane-bounded organelle	4.1638e-18	A0A287B7G2	Heterochromatin protein 1 binding protein 3	HP1BP3	6	2
Cellular Component	GO:0043228	3	non-membrane-bounded organelle	4.1638e-18	A0A287A7F5	60S ribosomal protein L31	RPL31	3	4
Cellular Component	GO:0043228	3	non-membrane-bounded organelle	4.1638e-18	P60982	Destrin	DSTN	4	3
Cellular Component	GO:0043228	3	non-membrane-bounded organelle	4.1638e-18	F1RUH5	Uncharacterized protein	DEK	3	1
Cellular Component	GO:0043228	3	non-membrane-bounded organelle	4.1638e-18	P63221	40S ribosomal protein S21	RPS21	1	1
Cellular Component	GO:0043228	3	non-membrane-bounded organelle	4.1638e-18	F1SSG6	Uncharacterized protein	ANP32B	6	2
Cellular Component	GO:0043228	3	non-membrane-bounded organelle	4.1638e-18	A0A287BNS9	Uncharacterized protein	---	2	2
Cellular Component	GO:0043228	3	non-membrane-bounded organelle	4.1638e-18	I3LT81	Uncharacterized protein	RPL17-C18orf32	4	2
Cellular Component	GO:0043228	3	non-membrane-bounded organelle	4.1638e-18	A9XFX6	F-actin capping protein beta subunit	Capzb	5	5
Cellular Component	GO:0043228	3	non-membrane-bounded organelle	4.1638e-18	F1RZ28	Uncharacterized protein	RPS10	1	1
Cellular Component	GO:0043228	3	non-membrane-bounded organelle	4.1638e-18	F1S2A8	B-cell receptor associated protein 31	BCAP31	13	13
Cellular Component	GO:0043228	3	non-membrane-bounded organelle	4.1638e-18	F2Z568	Uncharacterized protein	RPL38	3	2
Cellular Component	GO:0043228	3	non-membrane-bounded organelle	4.1638e-18	A0A287ASD0	60S ribosomal protein L5	RPL5	14	5
Cellular Component	GO:0043228	3	non-membrane-bounded organelle	4.1638e-18	I3L7Y1	Uncharacterized protein	RPL26	4	3
Cellular Component	GO:0043228	3	non-membrane-bounded organelle	4.1638e-18	F1SB42	Ezrin	EZR	20	14
Cellular Component	GO:0043228	3	non-membrane-bounded organelle	4.1638e-18	A0A287AN48	Radixin	RDX	2	3
Cellular Component	GO:0043228	3	non-membrane-bounded organelle	4.1638e-18	Q007T2	Cell division control protein 42 homolog	CDC42	5	4
Cellular Component	GO:0043228	3	non-membrane-bounded organelle	4.1638e-18	A0A287A7G8	Histone H2B	HIST1H2BJ	3	1
Cellular Component	GO:0043228	3	non-membrane-bounded organelle	4.1638e-18	F2Z5G3	Uncharacterized protein	CALM3	4	4
Cellular Component	GO:0043228	3	non-membrane-bounded organelle	4.1638e-18	F1RN28	Paraspeckle component 1	PSPC1	2	4
Cellular Component	GO:0043228	3	non-membrane-bounded organelle	4.1638e-18	F1S0J8	Keratin 14	KRT14	4	3
Cellular Component	GO:0043228	3	non-membrane-bounded organelle	4.1638e-18	P62844	40S ribosomal protein S15	RPS15	4	1
Cellular Component	GO:0043228	3	non-membrane-bounded organelle	4.1638e-18	A0A287B5R0	Uncharacterized protein	---	2	1
Cellular Component	GO:0043228	3	non-membrane-bounded organelle	4.1638e-18	F1SDN2	Uncharacterized protein	HADHB	4	1
Cellular Component	GO:0043228	3	non-membrane-bounded organelle	4.1638e-18	B5APU9	Actin-related protein 2/3 complex subunit 4	ARPC4	2	1
Cellular Component	GO:0043228	3	non-membrane-bounded organelle	4.1638e-18	P62831	60S ribosomal protein L23	RPL23	4	3
Cellular Component	GO:0043228	3	non-membrane-bounded organelle	4.1638e-18	F2Z546	Ribosomal protein L19	RPL19	2	2
Cellular Component	GO:0043228	3	non-membrane-bounded organelle	4.1638e-18	A0A286ZLH8	Ribosomal protein L35a	RPL35A	5	2
Cellular Component	GO:0043228	3	non-membrane-bounded organelle	4.1638e-18	F1SQN1	T-complex protein 1 subunit delta	CCT4	10	5
Cellular Component	GO:0030136	10	clathrin-coated vesicle	0.171648	A0A287BFJ2	Clathrin light chain	CLTA	3	2
Cellular Component	GO:0030136	10	clathrin-coated vesicle	0.171648	F1RT25	Sorting nexin 3	SNX3	1	2
Cellular Component	GO:0030136	10	clathrin-coated vesicle	0.171648	I3LGD4	Clathrin heavy chain	CLTC	26	11
Cellular Component	GO:0030027	5	lamellipodium	0.00285592	Q2EN76	Nucleoside diphosphate kinase B	NME2	6	4
Cellular Component	GO:0030027	5	lamellipodium	0.00285592	K7GMK4	Stathmin	STMN2	2	2
Cellular Component	GO:0030027	5	lamellipodium	0.00285592	P10668	Cofilin-1	CFL1	11	9
Cellular Component	GO:0030027	5	lamellipodium	0.00285592	B5APV0	Actin-related protein 2/3 complex subunit 5	ARPC5	2	1
Cellular Component	GO:0030027	5	lamellipodium	0.00285592	Q9GLP0	Integrin beta-1	ITGB1	2	1
Cellular Component	GO:0030027	5	lamellipodium	0.00285592	Q29243	Dystroglycan	DAG1	3	1
Cellular Component	GO:0030027	5	lamellipodium	0.00285592	Q197W4	Cyclin-dependent kinase 5	CDK5	1	1
Cellular Component	GO:0043005	5	neuron projection	0.00645592	F2Z594	High mobility group protein B1	HMGB1	12	10
Cellular Component	GO:0043005	5	neuron projection	0.00645592	K7GMK4	Stathmin	STMN2	2	2
Cellular Component	GO:0043005	5	neuron projection	0.00645592	F1SII4	Glycyl-tRNA synthetase	GARS	1	1
Cellular Component	GO:0043005	5	neuron projection	0.00645592	Q197W4	Cyclin-dependent kinase 5	CDK5	1	1
Cellular Component	GO:0043005	5	neuron projection	0.00645592	Q5S1U1	Heat shock protein beta-1	HSPB1	4	2
Cellular Component	GO:0043005	5	neuron projection	0.00645592	P02543	Vimentin	VIM	18	17
Cellular Component	GO:0043005	5	neuron projection	0.00645592	P04178	Superoxide dismutase [Cu-Zn]	SOD1	6	7
Cellular Component	GO:0043005	5	neuron projection	0.00645592	Q52NJ1	Ras-related protein Rab-11A	RAB11A	4	2
Cellular Component	GO:0043005	5	neuron projection	0.00645592	P63246	Receptor of activated protein C kinase 1	RACK1	7	3
Cellular Component	GO:0043005	5	neuron projection	0.00645592	F1SSA6	Uncharacterized protein	---	26	19
Cellular Component	GO:0043005	5	neuron projection	0.00645592	Q29243	Dystroglycan	DAG1	3	1
Cellular Component	GO:0043005	5	neuron projection	0.00645592	Q007T2	Cell division control protein 42 homolog	CDC42	5	4
Cellular Component	GO:0043005	5	neuron projection	0.00645592	Q6DUB7	Stathmin	STMN1	11	10
Cellular Component	GO:0043005	5	neuron projection	0.00645592	F1SLI3	Microtubule-associated protein	MAP4	4	4
Cellular Component	GO:0043005	5	neuron projection	0.00645592	Q9GL51	Platelet-activating factor acetylhydrolase IB subunit alpha	PAFAH1B1	2	4
Cellular Component	GO:1905368	4	peptidase complex	1.18483e-09	Q64L94	Proteasome activator complex subunit 1	PSME1	4	2
Cellular Component	GO:1905368	4	peptidase complex	1.18483e-09	A0A286ZK95	Transcription and mRNA export factor ENY2	ENY2	1	1
Cellular Component	GO:1905368	4	peptidase complex	1.18483e-09	F2Z5N0	Proteasome subunit alpha type	PSMA6	4	2
Cellular Component	GO:1905368	4	peptidase complex	1.18483e-09	F1RSM2	Proteasome 26S subunit, non-ATPase 12	PSMD12	1	2
Cellular Component	GO:1905368	4	peptidase complex	1.18483e-09	F2Z5L7	Proteasome subunit alpha type	PSMA1	4	1
Cellular Component	GO:1905368	4	peptidase complex	1.18483e-09	A0A286ZQI6	Uncharacterized protein	---	1	1
Cellular Component	GO:1905368	4	peptidase complex	1.18483e-09	I3LAB6	Proteasome subunit alpha type	PSMA2	1	1
Cellular Component	GO:1905368	4	peptidase complex	1.18483e-09	F1SSL6	Proteasome subunit alpha type	PSMA3	3	4
Cellular Component	GO:1905368	4	peptidase complex	1.18483e-09	F2Z5K2	Proteasome subunit alpha type	PSMA5	1	3
Cellular Component	GO:1905368	4	peptidase complex	1.18483e-09	A1XQU1	Proteasome subunit beta type-7	PSMB7	1	1
Cellular Component	GO:1905368	4	peptidase complex	1.18483e-09	F1SID4	Proteasome 26S subunit, ATPase 3	PSMC3	3	1
Cellular Component	GO:1905368	4	peptidase complex	1.18483e-09	F1RGC9	Proteasome 26S subunit, non-ATPase 13	PSMD13	2	1
Cellular Component	GO:1905368	4	peptidase complex	1.18483e-09	F2Z5J1	Uncharacterized protein	PSMC1	1	4
Cellular Component	GO:1905368	4	peptidase complex	1.18483e-09	Q863Z0	Proteasome activator complex subunit 2	PSME2	2	2
Cellular Component	GO:1905368	4	peptidase complex	1.18483e-09	F1RKW8	Proteasome 26S subunit, non-ATPase 11	PSMD11	3	1
Cellular Component	GO:1905368	4	peptidase complex	1.18483e-09	A0A287BIV4	Proteasome subunit alpha type	PSMA4	3	4
Cellular Component	GO:0005924	5	cell-substrate adherens junction	1.29929e-12	F1SA98	Tyrosine 3-monooxygenase/tryptophan 5-monooxygenase activation protein theta	YWHAQ	13	8
Cellular Component	GO:0005924	5	cell-substrate adherens junction	1.29929e-12	F1SMC0	Adenylyl cyclase-associated protein	CAP1	9	5
Cellular Component	GO:0005924	5	cell-substrate adherens junction	1.29929e-12	F1SDR7	Tyrosine 3-monooxygenase/tryptophan 5-monooxygenase activation protein beta	YWHAB	10	6
Cellular Component	GO:0005924	5	cell-substrate adherens junction	1.29929e-12	F1RQ91	40S ribosomal protein S4	RPS4X	10	4
Cellular Component	GO:0005924	5	cell-substrate adherens junction	1.29929e-12	F1RK02	Lymphocyte cytosolic protein 1	LCP1	3	3
Cellular Component	GO:0005924	5	cell-substrate adherens junction	1.29929e-12	F1S543	Calponin	CNN3	2	2
Cellular Component	GO:0005924	5	cell-substrate adherens junction	1.29929e-12	F1SJK6	Very-long-chain (3R)-3-hydroxyacyl-CoA dehydratase	HACD3	2	1
Cellular Component	GO:0005924	5	cell-substrate adherens junction	1.29929e-12	F1SFQ4	Uncharacterized protein	PCBP2	1	3
Cellular Component	GO:0005924	5	cell-substrate adherens junction	1.29929e-12	Q9GLP0	Integrin beta-1	ITGB1	2	1
Cellular Component	GO:0005924	5	cell-substrate adherens junction	1.29929e-12	F2Z5E6	Ribosomal protein S5	RPS5	2	1
Cellular Component	GO:0005924	5	cell-substrate adherens junction	1.29929e-12	I3LL97	Cysteine and glycine rich protein 1	CSRP1	4	2
Cellular Component	GO:0005924	5	cell-substrate adherens junction	1.29929e-12	F2Z4Z1	Tyrosine 3-monooxygenase/tryptophan 5-monooxygenase activation protein gamma	YWHAG	6	7
Cellular Component	GO:0005924	5	cell-substrate adherens junction	1.29929e-12	F1S0V3	Annexin	ANXA6	26	20
Cellular Component	GO:0005924	5	cell-substrate adherens junction	1.29929e-12	P62936	Peptidyl-prolyl cis-trans isomerase A	PPIA	9	7
Cellular Component	GO:0005924	5	cell-substrate adherens junction	1.29929e-12	Q29243	Dystroglycan	DAG1	3	1
Cellular Component	GO:0005924	5	cell-substrate adherens junction	1.29929e-12	Q2YGT9	60S ribosomal protein L6	RPL6	6	3
Cellular Component	GO:0005924	5	cell-substrate adherens junction	1.29929e-12	F1SDX6	Transglutaminase 2	TGM2	9	5
Cellular Component	GO:0005924	5	cell-substrate adherens junction	1.29929e-12	F1SS01	Arp2/3 complex 34 kDa subunit	ARPC2	3	2
Cellular Component	GO:0005924	5	cell-substrate adherens junction	1.29929e-12	P67937	Tropomyosin alpha-4 chain	TPM4	14	11
Cellular Component	GO:0005924	5	cell-substrate adherens junction	1.29929e-12	F1RZ28	Uncharacterized protein	RPS10	1	1
Cellular Component	GO:0005924	5	cell-substrate adherens junction	1.29929e-12	F2Z4Y8	Uncharacterized protein	RPS11	9	6
Cellular Component	GO:0005924	5	cell-substrate adherens junction	1.29929e-12	F2Z568	Uncharacterized protein	RPL38	3	2
Cellular Component	GO:0005924	5	cell-substrate adherens junction	1.29929e-12	C4MXZ1	ADP-ribosylation factor 1	ARF1	2	1
Cellular Component	GO:0005924	5	cell-substrate adherens junction	1.29929e-12	I3LUP6	Uncharacterized protein	NPM1	11	8
Cellular Component	GO:0005924	5	cell-substrate adherens junction	1.29929e-12	Q007T2	Cell division control protein 42 homolog	CDC42	5	4
Cellular Component	GO:0005924	5	cell-substrate adherens junction	1.29929e-12	B5APU3	Actin-related protein 2-like protein	ACTR2	6	4
Cellular Component	GO:0005924	5	cell-substrate adherens junction	1.29929e-12	F1SKJ1	Myosin heavy chain 9	MYH9	70	55
Cellular Component	GO:0005924	5	cell-substrate adherens junction	1.29929e-12	F1RFY1	Profilin	PFN1	1	1
Cellular Component	GO:0005924	5	cell-substrate adherens junction	1.29929e-12	I3LP78	Uncharacterized protein	RPL9	3	2
Cellular Component	GO:0005924	5	cell-substrate adherens junction	1.29929e-12	F1RGJ3	Uncharacterized protein	HSPA9	10	9
Cellular Component	GO:0005924	5	cell-substrate adherens junction	1.29929e-12	F1RYT3	Uncharacterized protein	SCARB2	3	3
Cellular Component	GO:0005924	5	cell-substrate adherens junction	1.29929e-12	P02543	Vimentin	VIM	18	17
Cellular Component	GO:0005924	5	cell-substrate adherens junction	1.29929e-12	F1RS36	78 kDa glucose-regulated protein	HSPA5	27	23
Cellular Component	GO:0005924	5	cell-substrate adherens junction	1.29929e-12	P62831	60S ribosomal protein L23	RPL23	4	3
Cellular Component	GO:0005924	5	cell-substrate adherens junction	1.29929e-12	B5APV0	Actin-related protein 2/3 complex subunit 5	ARPC5	2	1
Cellular Component	GO:0005924	5	cell-substrate adherens junction	1.29929e-12	P35750	Calpain-1 catalytic subunit	CAPN1	1	1
Cellular Component	GO:0005924	5	cell-substrate adherens junction	1.29929e-12	F2Z5C1	Annexin	ANXA5	13	10
Cellular Component	GO:0000323	9	lytic vacuole	0.0273538	F1S2E2	Annexin	ANXA11	3	3
Cellular Component	GO:0000323	9	lytic vacuole	0.0273538	F1SPG0	RAB7A, member RAS oncogene family	RAB7A	2	1
Cellular Component	GO:0000323	9	lytic vacuole	0.0273538	P00795	Cathepsin D	CTSD	6	3
Cellular Component	GO:0000323	9	lytic vacuole	0.0273538	A1E295	Cathepsin B	CTSB	4	3
Cellular Component	GO:0000323	9	lytic vacuole	0.0273538	F1RYT3	Uncharacterized protein	SCARB2	3	3
Cellular Component	GO:0000323	9	lytic vacuole	0.0273538	B3SP85	Gamma-interferon-inducible-lysosomal thiol reductase	IFI30	1	1
Cellular Component	GO:0000323	9	lytic vacuole	0.0273538	F1S0V3	Annexin	ANXA6	26	20
Cellular Component	GO:0000323	9	lytic vacuole	0.0273538	F1SHR3	ATPase H+ transporting V1 subunit E1	ATP6V1E1	3	2
Cellular Component	GO:0000323	9	lytic vacuole	0.0273538	Q9TSX9	Peroxiredoxin-6	PRDX6	6	5
Cellular Component	GO:0000323	9	lytic vacuole	0.0273538	F1SES5	N-acylsphingosine amidohydrolase 1	ASAH1	3	2
Cellular Component	GO:0000323	9	lytic vacuole	0.0273538	P35750	Calpain-1 catalytic subunit	CAPN1	1	1
Cellular Component	GO:0010008	11	endosome membrane	0.0871465	F1S0V3	Annexin	ANXA6	26	20
Cellular Component	GO:0010008	11	endosome membrane	0.0871465	F1RT25	Sorting nexin 3	SNX3	1	2
Cellular Component	GO:0010008	11	endosome membrane	0.0871465	F1SPG0	RAB7A, member RAS oncogene family	RAB7A	2	1
Cellular Component	GO:0010008	11	endosome membrane	0.0871465	Q52NJ1	Ras-related protein Rab-11A	RAB11A	4	2
Cellular Component	GO:0010008	11	endosome membrane	0.0871465	F1S0A3	Uncharacterized protein	SNX1	3	2
Cellular Component	GO:0031252	4	cell leading edge	0.000137184	Q2EN76	Nucleoside diphosphate kinase B	NME2	6	4
Cellular Component	GO:0031252	4	cell leading edge	0.000137184	F1SS01	Arp2/3 complex 34 kDa subunit	ARPC2	3	2
Cellular Component	GO:0031252	4	cell leading edge	0.000137184	F1SKJ1	Myosin heavy chain 9	MYH9	70	55
Cellular Component	GO:0031252	4	cell leading edge	0.000137184	K7GMK4	Stathmin	STMN2	2	2
Cellular Component	GO:0031252	4	cell leading edge	0.000137184	F1RK02	Lymphocyte cytosolic protein 1	LCP1	3	3
Cellular Component	GO:0031252	4	cell leading edge	0.000137184	Q9GLP0	Integrin beta-1	ITGB1	2	1
Cellular Component	GO:0031252	4	cell leading edge	0.000137184	Q197W4	Cyclin-dependent kinase 5	CDK5	1	1
Cellular Component	GO:0031252	4	cell leading edge	0.000137184	P02543	Vimentin	VIM	18	17
Cellular Component	GO:0031252	4	cell leading edge	0.000137184	C4MXZ1	ADP-ribosylation factor 1	ARF1	2	1
Cellular Component	GO:0031252	4	cell leading edge	0.000137184	P10668	Cofilin-1	CFL1	11	9
Cellular Component	GO:0031252	4	cell leading edge	0.000137184	B5APV0	Actin-related protein 2/3 complex subunit 5	ARPC5	2	1
Cellular Component	GO:0031252	4	cell leading edge	0.000137184	Q29243	Dystroglycan	DAG1	3	1
Cellular Component	GO:0031252	4	cell leading edge	0.000137184	Q007T2	Cell division control protein 42 homolog	CDC42	5	4
Cellular Component	GO:0000786	11	nucleosome	3.55806e-08	A0A287A7G8	Histone H2B	HIST1H2BJ	3	1
Cellular Component	GO:0000786	11	nucleosome	3.55806e-08	A0A287ALI7	Core histone macro-H2A	H2AFY	5	4
Cellular Component	GO:0000786	11	nucleosome	3.55806e-08	F2Z584	Histone H2B	LOC100156127	10	8
Cellular Component	GO:0000786	11	nucleosome	3.55806e-08	A0A287B0L6	Histone H2A	HIST1H2AH	1	1
Cellular Component	GO:0000786	11	nucleosome	3.55806e-08	A0A286ZZB7	Histone cluster 1 H1 family member e	HIST1H1E	11	12
Cellular Component	GO:0000786	11	nucleosome	3.55806e-08	F1SPG1	H1 histone family member X	H1FX	7	2
Cellular Component	GO:0000786	11	nucleosome	3.55806e-08	A0A287B7G2	Heterochromatin protein 1 binding protein 3	HP1BP3	6	2
Cellular Component	GO:0000786	11	nucleosome	3.55806e-08	A0A287BQW3	H1 histone family member 0	H1F0	9	7
Cellular Component	GO:0000786	11	nucleosome	3.55806e-08	P62802	Histone H4	---	6	5
Cellular Component	GO:0000786	11	nucleosome	3.55806e-08	F6PYW2	Histone cluster 1 H1 family member d	HIST1H1D	3	2
Cellular Component	GO:0000786	11	nucleosome	3.55806e-08	F2Z580	Histone H2B	HIST1H2BB	1	1
Cellular Component	GO:0000786	11	nucleosome	3.55806e-08	A0A287B959	Histone H2A	HIST1H2AC	1	4
Cellular Component	GO:0000786	11	nucleosome	3.55806e-08	A0A287ARA0	Uncharacterized protein	---	1	1
Cellular Component	GO:0030125	13	clathrin vesicle coat	0.0584843	A0A287BFJ2	Clathrin light chain	CLTA	3	2
Cellular Component	GO:0030125	13	clathrin vesicle coat	0.0584843	I3LGD4	Clathrin heavy chain	CLTC	26	11
Cellular Component	GO:0008537	8	proteasome activator complex	0.0068183	Q64L94	Proteasome activator complex subunit 1	PSME1	4	2
Cellular Component	GO:0008537	8	proteasome activator complex	0.0068183	Q863Z0	Proteasome activator complex subunit 2	PSME2	2	2
Cellular Component	GO:0097452	4	GAIT complex	0.00280829	F1S9K5	Glutamyl-prolyl-tRNA synthetase	EPRS	5	2
Cellular Component	GO:0097452	4	GAIT complex	0.00280829	P00355	Glyceraldehyde-3-phosphate dehydrogenase	GAPDH	14	13
Cellular Component	GO:0030662	11	coated vesicle membrane	0.0364858	A0A287BFJ2	Clathrin light chain	CLTA	3	2
Cellular Component	GO:0030662	11	coated vesicle membrane	0.0364858	F1RJX8	Coatomer subunit alpha	COPA	2	3
Cellular Component	GO:0030662	11	coated vesicle membrane	0.0364858	F1S7E0	Coatomer subunit epsilon	COPE	1	1
Cellular Component	GO:0030662	11	coated vesicle membrane	0.0364858	I3LGD4	Clathrin heavy chain	CLTC	26	11
Cellular Component	GO:0048770	9	pigment granule	2.58677e-07	P00795	Cathepsin D	CTSD	6	3
Cellular Component	GO:0048770	9	pigment granule	2.58677e-07	Q710C4	Adenosylhomocysteinase	AHCY	13	5
Cellular Component	GO:0048770	9	pigment granule	2.58677e-07	A1E295	Cathepsin B	CTSB	4	3
Cellular Component	GO:0048770	9	pigment granule	2.58677e-07	Q9GLP0	Integrin beta-1	ITGB1	2	1
Cellular Component	GO:0048770	9	pigment granule	2.58677e-07	O02705	Heat shock protein HSP 90-alpha	HSP90AA1	29	33
Cellular Component	GO:0048770	9	pigment granule	2.58677e-07	Q29092	Endoplasmin	HSP90B1	27	23
Cellular Component	GO:0048770	9	pigment granule	2.58677e-07	P79403	Neutral alpha-glucosidase AB	GANAB	7	4
Cellular Component	GO:0048770	9	pigment granule	2.58677e-07	F1RJM2	Endoplasmic reticulum resident protein 29	ERP29	2	6
Cellular Component	GO:0048770	9	pigment granule	2.58677e-07	P19620	Annexin A2	ANXA2	16	8
Cellular Component	GO:0019866	9	organelle inner membrane	1.53805e-08	F1SLA0	ATP synthase subunit beta	ATP5B	9	6
Cellular Component	GO:0019866	9	organelle inner membrane	1.53805e-08	F1SQT3	Uncharacterized protein	SLC25A3	5	4
Cellular Component	GO:0019866	9	organelle inner membrane	1.53805e-08	Q0Z8U2	40S ribosomal protein S3	RPS3	7	6
Cellular Component	GO:0019866	9	organelle inner membrane	1.53805e-08	Q9MZ16	Voltage-dependent anion-selective channel protein 1	VDAC1	5	1
Cellular Component	GO:0019866	9	organelle inner membrane	1.53805e-08	I3LP02	Acetyl-CoA acetyltransferase 1	ACAT1	8	7
Cellular Component	GO:0019866	9	organelle inner membrane	1.53805e-08	Q5S3G4	Cytochrome c oxidase subunit 5B, mitochondrial	COX5B	1	1
Cellular Component	GO:0019866	9	organelle inner membrane	1.53805e-08	F2Z565	Solute carrier family 25 member 5	SLC25A5	6	3
Cellular Component	GO:0019866	9	organelle inner membrane	1.53805e-08	Q29554	Trifunctional enzyme subunit alpha, mitochondrial	HADHA	5	1
Cellular Component	GO:0019866	9	organelle inner membrane	1.53805e-08	Q6QRN9	ADP/ATP translocase 3	SLC25A6	11	9
Cellular Component	GO:0019866	9	organelle inner membrane	1.53805e-08	A0A286ZYM6	ATP synthase, H+ transporting, mitochondrial Fo complex subunit B1	ATP5F1	5	5
Cellular Component	GO:0019866	9	organelle inner membrane	1.53805e-08	F1SMT0	EF-hand domain family member D1	EFHD1	1	1
Cellular Component	GO:0019866	9	organelle inner membrane	1.53805e-08	F1SNF6	MICOS complex subunit	CHCHD3	1	4
Cellular Component	GO:0019866	9	organelle inner membrane	1.53805e-08	A0A286ZPR8	Cytochrome b-c1 complex subunit 7	UQCRB	1	3
Cellular Component	GO:0019866	9	organelle inner membrane	1.53805e-08	F1RFI1	Elongation factor Tu	TUFM	1	1
Cellular Component	GO:0019866	9	organelle inner membrane	1.53805e-08	P00348	Hydroxyacyl-coenzyme A dehydrogenase, mitochondrial	HADH	9	3
Cellular Component	GO:0019866	9	organelle inner membrane	1.53805e-08	A0A287BAW0	Uncharacterized protein	NDUFA5	1	1
Cellular Component	GO:0019866	9	organelle inner membrane	1.53805e-08	B2MUB6	Small calcium-binding mitochondrial carrier 1	SCAMC-1	3	2
Cellular Component	GO:0019866	9	organelle inner membrane	1.53805e-08	Q9MYT8	ATP synthase subunit e, mitochondrial	ATP5I	1	1
Cellular Component	GO:0019866	9	organelle inner membrane	1.53805e-08	A0A287B4I0	ATP synthase subunit d, mitochondrial	ATP5H	6	5
Cellular Component	GO:0019866	9	organelle inner membrane	1.53805e-08	Q95339	ATP synthase subunit f, mitochondrial	ATP5J2	2	1
Cellular Component	GO:0019866	9	organelle inner membrane	1.53805e-08	F1SDN2	Uncharacterized protein	HADHB	4	1
Cellular Component	GO:0019866	9	organelle inner membrane	1.53805e-08	F1RZQ6	Solute carrier family 25 member 4	SLC25A4	1	1
Cellular Component	GO:0019866	9	organelle inner membrane	1.53805e-08	F1SAB6	Acyl carrier protein	NDUFAB1	1	2
Cellular Component	GO:0019866	9	organelle inner membrane	1.53805e-08	F1RKM0	Lamin B1	LMNB1	15	20
Cellular Component	GO:0019866	9	organelle inner membrane	1.53805e-08	Q2EN81	ATP synthase subunit O, mitochondrial	ATP5O	8	4
Cellular Component	GO:0019866	9	organelle inner membrane	1.53805e-08	F1S0P0	Cytochrome c oxidase subunit 6C	COX6C	1	1
Cellular Component	GO:0019866	9	organelle inner membrane	1.53805e-08	F1SDC7	Aldehyde dehydrogenase	ALDH3A2	3	4
Cellular Component	GO:0031968	9	organelle outer membrane	0.0358992	F1SDN2	Uncharacterized protein	HADHB	4	1
Cellular Component	GO:0031968	9	organelle outer membrane	0.0358992	P83686	NADH-cytochrome b5 reductase 3 (Fragment)	CYB5R3	4	1
Cellular Component	GO:0031968	9	organelle outer membrane	0.0358992	Q9MZ16	Voltage-dependent anion-selective channel protein 1	VDAC1	5	1
Cellular Component	GO:0031968	9	organelle outer membrane	0.0358992	F1S9A4	Uncharacterized protein	---	1	2
Cellular Component	GO:0031968	9	organelle outer membrane	0.0358992	Q29380	Voltage-dependent anion-selective channel protein 3	VDAC3	3	1
Cellular Component	GO:0031968	9	organelle outer membrane	0.0358992	Q9MZ15	Voltage-dependent anion-selective channel protein 2	VDAC2	4	2
Cellular Component	GO:0030286	11	dynein complex	0.0572757	D9U8D1	Dynein light chain	LC8	2	2
Cellular Component	GO:0030286	11	dynein complex	0.0572757	A0A287B9W3	Dynein cytoplasmic 1 heavy chain 1	DYNC1H1	14	6
Cellular Component	GO:0030286	11	dynein complex	0.0572757	F1S300	Translocated promoter region, nuclear basket protein	TPR	3	3
Cellular Component	GO:0097525	11	spliceosomal snRNP complex	0.145192	Q29329	Small nuclear ribonucleoprotein Sm D2 (Fragment)	SNRPD2	1	1
Cellular Component	GO:0097525	11	spliceosomal snRNP complex	0.145192	F1S8H0	LSM7 homolog, U6 small nuclear RNA and mRNA degradation associated	LSM7	2	2
Cellular Component	GO:0097525	11	spliceosomal snRNP complex	0.145192	I3LNE5	Uncharacterized protein	---	1	1
Cellular Component	GO:0005793	8	endoplasmic reticulum-Golgi intermediate compartment	0.00508607	E1CAJ6	Protein disulfide isomerase P5	pdi-p5	12	9
Cellular Component	GO:0005793	8	endoplasmic reticulum-Golgi intermediate compartment	0.00508607	F1S3E0	Transmembrane p24 trafficking protein 9	TMED9	2	2
Cellular Component	GO:0005793	8	endoplasmic reticulum-Golgi intermediate compartment	0.00508607	F1RS36	78 kDa glucose-regulated protein	HSPA5	27	23
Cellular Component	GO:0005793	8	endoplasmic reticulum-Golgi intermediate compartment	0.00508607	F1S8M9	Uncharacterized protein	LRPAP1	4	4
Cellular Component	GO:0001726	5	ruffle	0.027259	Q2EN76	Nucleoside diphosphate kinase B	NME2	6	4
Cellular Component	GO:0001726	5	ruffle	0.027259	F1SKJ1	Myosin heavy chain 9	MYH9	70	55
Cellular Component	GO:0001726	5	ruffle	0.027259	P10668	Cofilin-1	CFL1	11	9
Cellular Component	GO:0001726	5	ruffle	0.027259	F1RK02	Lymphocyte cytosolic protein 1	LCP1	3	3
Cellular Component	GO:0001726	5	ruffle	0.027259	Q9GLP0	Integrin beta-1	ITGB1	2	1
Cellular Component	GO:0033178	6	proton-transporting two-sector ATPase complex, catalytic domain	0.00777759	F1SLA0	ATP synthase subunit beta	ATP5B	9	6
Cellular Component	GO:0033178	6	proton-transporting two-sector ATPase complex, catalytic domain	0.00777759	F1SHR3	ATPase H+ transporting V1 subunit E1	ATP6V1E1	3	2
Cellular Component	GO:0033178	6	proton-transporting two-sector ATPase complex, catalytic domain	0.00777759	A0A287BBS4	ATP synthase subunit alpha	ATP5A1	13	11
Cellular Component	GO:0033178	6	proton-transporting two-sector ATPase complex, catalytic domain	0.00777759	A0A287AHM1	ATP synthase subunit gamma	ATP5C1	7	3
Cellular Component	GO:0008180	10	COP9 signalosome	0.0091035	D9U8D1	Dynein light chain	LC8	2	2
Cellular Component	GO:0008180	10	COP9 signalosome	0.0091035	F1SKJ1	Myosin heavy chain 9	MYH9	70	55
Cellular Component	GO:0008180	10	COP9 signalosome	0.0091035	F1RS36	78 kDa glucose-regulated protein	HSPA5	27	23
Cellular Component	GO:0043227	3	membrane-bounded organelle	1.02366e-30	F1S2E2	Annexin	ANXA11	3	3
Cellular Component	GO:0043227	3	membrane-bounded organelle	1.02366e-30	Q2EN76	Nucleoside diphosphate kinase B	NME2	6	4
Cellular Component	GO:0043227	3	membrane-bounded organelle	1.02366e-30	F1SNK3	S-methyl-5'-thioadenosine phosphorylase	MTAP	2	2
Cellular Component	GO:0043227	3	membrane-bounded organelle	1.02366e-30	F1RQ91	40S ribosomal protein S4	RPS4X	10	4
Cellular Component	GO:0043227	3	membrane-bounded organelle	1.02366e-30	F1RK02	Lymphocyte cytosolic protein 1	LCP1	3	3
Cellular Component	GO:0043227	3	membrane-bounded organelle	1.02366e-30	Q9MZ15	Voltage-dependent anion-selective channel protein 2	VDAC2	4	2
Cellular Component	GO:0043227	3	membrane-bounded organelle	1.02366e-30	D0G0C8	Chaperonin containing TCP1, subunit 2 (Beta)	CCT2	16	8
Cellular Component	GO:0043227	3	membrane-bounded organelle	1.02366e-30	A0A287AZH1	Uncharacterized protein	NAP1L4	2	2
Cellular Component	GO:0043227	3	membrane-bounded organelle	1.02366e-30	P54612	Serine/threonine-protein phosphatase 2A 65 kDa regulatory subunit A alpha isoform	PPP2R1A	7	6
Cellular Component	GO:0043227	3	membrane-bounded organelle	1.02366e-30	P00355	Glyceraldehyde-3-phosphate dehydrogenase	GAPDH	14	13
Cellular Component	GO:0043227	3	membrane-bounded organelle	1.02366e-30	I3LR32	Uncharacterized protein	CCT5	18	9
Cellular Component	GO:0043227	3	membrane-bounded organelle	1.02366e-30	P11493	Serine/threonine-protein phosphatase 2A catalytic subunit beta isoform (Fragment)	PPP2CB	1	1
Cellular Component	GO:0043227	3	membrane-bounded organelle	1.02366e-30	F1SHD6	Uncharacterized protein	EEF1B2	4	2
Cellular Component	GO:0043227	3	membrane-bounded organelle	1.02366e-30	P61958	Small ubiquitin-related modifier 2	SUMO2	3	1
Cellular Component	GO:0043227	3	membrane-bounded organelle	1.02366e-30	A0A287AN98	Chromodomain helicase DNA binding protein 4	CHD4	1	1
Cellular Component	GO:0043227	3	membrane-bounded organelle	1.02366e-30	F1S300	Translocated promoter region, nuclear basket protein	TPR	3	3
Cellular Component	GO:0043227	3	membrane-bounded organelle	1.02366e-30	F1SJK6	Very-long-chain (3R)-3-hydroxyacyl-CoA dehydratase	HACD3	2	1
Cellular Component	GO:0043227	3	membrane-bounded organelle	1.02366e-30	Q767L7	Tubulin beta chain	TUBB	4	2
Cellular Component	GO:0043227	3	membrane-bounded organelle	1.02366e-30	F2Z580	Histone H2B	HIST1H2BB	1	1
Cellular Component	GO:0043227	3	membrane-bounded organelle	1.02366e-30	F1RM25	Serine/threonine-protein phosphatase	PPP5C	1	1
Cellular Component	GO:0043227	3	membrane-bounded organelle	1.02366e-30	Q6QAT1	40S ribosomal protein S28	RPS28	2	2
Cellular Component	GO:0043227	3	membrane-bounded organelle	1.02366e-30	Q29243	Dystroglycan	DAG1	3	1
Cellular Component	GO:0043227	3	membrane-bounded organelle	1.02366e-30	F1SDX6	Transglutaminase 2	TGM2	9	5
Cellular Component	GO:0043227	3	membrane-bounded organelle	1.02366e-30	F1S2G3	Tubulin-specific chaperone A	TBCA	4	4
Cellular Component	GO:0043227	3	membrane-bounded organelle	1.02366e-30	F1RLH7	Uncharacterized protein	COX6B	2	1
Cellular Component	GO:0043227	3	membrane-bounded organelle	1.02366e-30	F1RLB6	Uncharacterized protein	NAPA	1	2
Cellular Component	GO:0043227	3	membrane-bounded organelle	1.02366e-30	F1S8L9	Heterogeneous nuclear ribonucleoprotein U	HNRNPU	24	17
Cellular Component	GO:0043227	3	membrane-bounded organelle	1.02366e-30	A1E295	Cathepsin B	CTSB	4	3
Cellular Component	GO:0043227	3	membrane-bounded organelle	1.02366e-30	F1SHL9	Pyruvate kinase	PKM	14	13
Cellular Component	GO:0043227	3	membrane-bounded organelle	1.02366e-30	F1RQP0	Uncharacterized protein	PRDX5	3	1
Cellular Component	GO:0043227	3	membrane-bounded organelle	1.02366e-30	B5APV0	Actin-related protein 2/3 complex subunit 5	ARPC5	2	1
Cellular Component	GO:0043227	3	membrane-bounded organelle	1.02366e-30	I3LGD4	Clathrin heavy chain	CLTC	26	11
Cellular Component	GO:0043227	3	membrane-bounded organelle	1.02366e-30	F2Z5C1	Annexin	ANXA5	13	10
Cellular Component	GO:0043227	3	membrane-bounded organelle	1.02366e-30	F1SMC0	Adenylyl cyclase-associated protein	CAP1	9	5
Cellular Component	GO:0043227	3	membrane-bounded organelle	1.02366e-30	F1S0A3	Uncharacterized protein	SNX1	3	2
Cellular Component	GO:0043227	3	membrane-bounded organelle	1.02366e-30	A0A287B0L6	Histone H2A	HIST1H2AH	1	1
Cellular Component	GO:0043227	3	membrane-bounded organelle	1.02366e-30	I3LNE5	Uncharacterized protein	---	1	1
Cellular Component	GO:0043227	3	membrane-bounded organelle	1.02366e-30	I3LUR7	Collagen type VI alpha 3 chain	COL6A3	25	2
Cellular Component	GO:0043227	3	membrane-bounded organelle	1.02366e-30	I3LQ84	Collagen type VI alpha 2 chain	COL6A2	8	4
Cellular Component	GO:0043227	3	membrane-bounded organelle	1.02366e-30	A0A286ZTV9	Uncharacterized protein	KTN1	10	10
Cellular Component	GO:0043227	3	membrane-bounded organelle	1.02366e-30	A6M931	Eukaryotic initiation factor 4A-III	EIF4A3	3	1
Cellular Component	GO:0043227	3	membrane-bounded organelle	1.02366e-30	F1RHA7	Transforming growth factor-beta-induced protein ig-h3	TGFBI	6	2
Cellular Component	GO:0043227	3	membrane-bounded organelle	1.02366e-30	F1S3E0	Transmembrane p24 trafficking protein 9	TMED9	2	2
Cellular Component	GO:0043227	3	membrane-bounded organelle	1.02366e-30	F1RKW8	Proteasome 26S subunit, non-ATPase 11	PSMD11	3	1
Cellular Component	GO:0043227	3	membrane-bounded organelle	1.02366e-30	F1SMT0	EF-hand domain family member D1	EFHD1	1	1
Cellular Component	GO:0043227	3	membrane-bounded organelle	1.02366e-30	F1S395	Uncharacterized protein	NQO1	4	3
Cellular Component	GO:0043227	3	membrane-bounded organelle	1.02366e-30	F1SL99	Prostaglandin E synthase 3	PTGES3	3	2
Cellular Component	GO:0043227	3	membrane-bounded organelle	1.02366e-30	F1RI15	Heat shock protein family A (Hsp70) member 4	HSPA4	15	7
Cellular Component	GO:0043227	3	membrane-bounded organelle	1.02366e-30	F2Z5N0	Proteasome subunit alpha type	PSMA6	4	2
Cellular Component	GO:0043227	3	membrane-bounded organelle	1.02366e-30	E0YLM4	Mesencephalic astrocyte-derived neurotrophic factor	MANF	3	4
Cellular Component	GO:0043227	3	membrane-bounded organelle	1.02366e-30	F1S1R4	SH3 domain-binding glutamic acid-rich-like protein	SH3BGRL	1	2
Cellular Component	GO:0043227	3	membrane-bounded organelle	1.02366e-30	P63246	Receptor of activated protein C kinase 1	RACK1	7	3
Cellular Component	GO:0043227	3	membrane-bounded organelle	1.02366e-30	F2Z5G2	Structural maintenance of chromosomes protein	SMC3	3	1
Cellular Component	GO:0043227	3	membrane-bounded organelle	1.02366e-30	Q95250	Membrane-associated progesterone receptor component 1	PGRMC1	3	2
Cellular Component	GO:0043227	3	membrane-bounded organelle	1.02366e-30	I3LN42	GC, vitamin D binding protein	GC	8	7
Cellular Component	GO:0043227	3	membrane-bounded organelle	1.02366e-30	Q2EN75	Protein S100-A6	S100A6	3	4
Cellular Component	GO:0043227	3	membrane-bounded organelle	1.02366e-30	F1SE73	Uncharacterized protein	DNAJA1	2	1
Cellular Component	GO:0043227	3	membrane-bounded organelle	1.02366e-30	F1RSE7	DNA helicase	MCM4	1	1
Cellular Component	GO:0043227	3	membrane-bounded organelle	1.02366e-30	I3L6T2	Uncharacterized protein	UBE2V2	2	1
Cellular Component	GO:0043227	3	membrane-bounded organelle	1.02366e-30	Q9GJT2	S-formylglutathione hydrolase	ESD	3	1
Cellular Component	GO:0043227	3	membrane-bounded organelle	1.02366e-30	B2CCY7	Nuclear matrix protein 200	nmp-200	2	2
Cellular Component	GO:0043227	3	membrane-bounded organelle	1.02366e-30	I3LAB6	Proteasome subunit alpha type	PSMA2	1	1
Cellular Component	GO:0043227	3	membrane-bounded organelle	1.02366e-30	F1S596	Uncharacterized protein	PRKCSH	7	5
Cellular Component	GO:0043227	3	membrane-bounded organelle	1.02366e-30	C4MXZ1	ADP-ribosylation factor 1	ARF1	2	1
Cellular Component	GO:0043227	3	membrane-bounded organelle	1.02366e-30	P83686	NADH-cytochrome b5 reductase 3 (Fragment)	CYB5R3	4	1
Cellular Component	GO:0043227	3	membrane-bounded organelle	1.02366e-30	F1SMN1	Calumenin	CALU	4	8
Cellular Component	GO:0043227	3	membrane-bounded organelle	1.02366e-30	I3LP02	Acetyl-CoA acetyltransferase 1	ACAT1	8	7
Cellular Component	GO:0043227	3	membrane-bounded organelle	1.02366e-30	Q29554	Trifunctional enzyme subunit alpha, mitochondrial	HADHA	5	1
Cellular Component	GO:0043227	3	membrane-bounded organelle	1.02366e-30	F1RTV5	Uncharacterized protein	PAICS	2	2
Cellular Component	GO:0043227	3	membrane-bounded organelle	1.02366e-30	F1RQQ7	Alpha-1,4 glucan phosphorylase	PYGB	2	2
Cellular Component	GO:0043227	3	membrane-bounded organelle	1.02366e-30	F1SPG0	RAB7A, member RAS oncogene family	RAB7A	2	1
Cellular Component	GO:0043227	3	membrane-bounded organelle	1.02366e-30	B5APU3	Actin-related protein 2-like protein	ACTR2	6	4
Cellular Component	GO:0043227	3	membrane-bounded organelle	1.02366e-30	B2MUB6	Small calcium-binding mitochondrial carrier 1	SCAMC-1	3	2
Cellular Component	GO:0043227	3	membrane-bounded organelle	1.02366e-30	F1RLG5	Receptor expression-enhancing protein	REEP5	6	2
Cellular Component	GO:0043227	3	membrane-bounded organelle	1.02366e-30	F1SL52	Uncharacterized protein	RBP1	2	1
Cellular Component	GO:0043227	3	membrane-bounded organelle	1.02366e-30	F1RS36	78 kDa glucose-regulated protein	HSPA5	27	23
Cellular Component	GO:0043227	3	membrane-bounded organelle	1.02366e-30	P00172	Cytochrome b5	CYB5A	3	1
Cellular Component	GO:0043227	3	membrane-bounded organelle	1.02366e-30	F1SSA6	Uncharacterized protein	---	26	19
Cellular Component	GO:0043227	3	membrane-bounded organelle	1.02366e-30	F1RJX8	Coatomer subunit alpha	COPA	2	3
Cellular Component	GO:0043227	3	membrane-bounded organelle	1.02366e-30	E1CAJ6	Protein disulfide isomerase P5	pdi-p5	12	9
Cellular Component	GO:0043227	3	membrane-bounded organelle	1.02366e-30	F1SDR7	Tyrosine 3-monooxygenase/tryptophan 5-monooxygenase activation protein beta	YWHAB	10	6
Cellular Component	GO:0043227	3	membrane-bounded organelle	1.02366e-30	F1RX83	Uncharacterized protein	ERLIN2	6	5
Cellular Component	GO:0043227	3	membrane-bounded organelle	1.02366e-30	P82460	Thioredoxin	TXN	5	4
Cellular Component	GO:0043227	3	membrane-bounded organelle	1.02366e-30	F1SHR3	ATPase H+ transporting V1 subunit E1	ATP6V1E1	3	2
Cellular Component	GO:0043227	3	membrane-bounded organelle	1.02366e-30	F1RT25	Sorting nexin 3	SNX3	1	2
Cellular Component	GO:0043227	3	membrane-bounded organelle	1.02366e-30	P11708	Malate dehydrogenase, cytoplasmic	MDH1	9	5
Cellular Component	GO:0043227	3	membrane-bounded organelle	1.02366e-30	F1RJJ3	Uncharacterized protein	SBDS	1	1
Cellular Component	GO:0043227	3	membrane-bounded organelle	1.02366e-30	F1RTY6	Uncharacterized protein	PPID	3	1
Cellular Component	GO:0043227	3	membrane-bounded organelle	1.02366e-30	F1RPW9	Elongation factor 1-gamma	EEF1G	8	6
Cellular Component	GO:0043227	3	membrane-bounded organelle	1.02366e-30	A0A286ZZB7	Histone cluster 1 H1 family member e	HIST1H1E	11	12
Cellular Component	GO:0043227	3	membrane-bounded organelle	1.02366e-30	F1SK86	Peptidylprolyl isomerase	FKBP4	5	5
Cellular Component	GO:0043227	3	membrane-bounded organelle	1.02366e-30	F2Z5K2	Proteasome subunit alpha type	PSMA5	1	3
Cellular Component	GO:0043227	3	membrane-bounded organelle	1.02366e-30	I3LL97	Cysteine and glycine rich protein 1	CSRP1	4	2
Cellular Component	GO:0043227	3	membrane-bounded organelle	1.02366e-30	A0A287AYN4	Golgi glycoprotein 1	GLG1	1	3
Cellular Component	GO:0043227	3	membrane-bounded organelle	1.02366e-30	A0A287BFJ2	Clathrin light chain	CLTA	3	2
Cellular Component	GO:0043227	3	membrane-bounded organelle	1.02366e-30	F1S710	Calcyclin binding protein	CACYBP	5	5
Cellular Component	GO:0043227	3	membrane-bounded organelle	1.02366e-30	F1SDC7	Aldehyde dehydrogenase	ALDH3A2	3	4
Cellular Component	GO:0043227	3	membrane-bounded organelle	1.02366e-30	F1SS01	Arp2/3 complex 34 kDa subunit	ARPC2	3	2
Cellular Component	GO:0043227	3	membrane-bounded organelle	1.02366e-30	I3LCA2	Chaperonin containing TCP1 subunit 8	CCT8	12	5
Cellular Component	GO:0043227	3	membrane-bounded organelle	1.02366e-30	F1S8M9	Uncharacterized protein	LRPAP1	4	4
Cellular Component	GO:0043227	3	membrane-bounded organelle	1.02366e-30	F2Z5G8	Uncharacterized protein	RPS25	7	6
Cellular Component	GO:0043227	3	membrane-bounded organelle	1.02366e-30	Q9TSX9	Peroxiredoxin-6	PRDX6	6	5
Cellular Component	GO:0043227	3	membrane-bounded organelle	1.02366e-30	F1S192	Prefoldin subunit 2	PFDN2	1	3
Cellular Component	GO:0043227	3	membrane-bounded organelle	1.02366e-30	A0A286ZYM6	ATP synthase, H+ transporting, mitochondrial Fo complex subunit B1	ATP5F1	5	5
Cellular Component	GO:0043227	3	membrane-bounded organelle	1.02366e-30	Q9MYT8	ATP synthase subunit e, mitochondrial	ATP5I	1	1
Cellular Component	GO:0043227	3	membrane-bounded organelle	1.02366e-30	F1RNS2	Uncharacterized protein	DIABLO	1	1
Cellular Component	GO:0043227	3	membrane-bounded organelle	1.02366e-30	F1SGH5	Uncharacterized protein	PDHB	2	1
Cellular Component	GO:0043227	3	membrane-bounded organelle	1.02366e-30	F1RGJ3	Uncharacterized protein	HSPA9	10	9
Cellular Component	GO:0043227	3	membrane-bounded organelle	1.02366e-30	F1RYY6	Transaldolase	TALDO1	10	6
Cellular Component	GO:0043227	3	membrane-bounded organelle	1.02366e-30	Q6SEG5	Ubiquitin carboxyl-terminal hydrolase isozyme L1	UCHL1	4	2
Cellular Component	GO:0043227	3	membrane-bounded organelle	1.02366e-30	Q6UAQ8	Electron transfer flavoprotein subunit beta	ETFB	5	4
Cellular Component	GO:0043227	3	membrane-bounded organelle	1.02366e-30	F1S6R7	Polypyrimidine tract-binding protein 1	PTBP1	9	4
Cellular Component	GO:0043227	3	membrane-bounded organelle	1.02366e-30	F1SBW4	Protein quaking	QKI	1	1
Cellular Component	GO:0043227	3	membrane-bounded organelle	1.02366e-30	F1SPG1	H1 histone family member X	H1FX	7	2
Cellular Component	GO:0043227	3	membrane-bounded organelle	1.02366e-30	Q29081	Phosphomevalonate kinase	PMVK	1	1
Cellular Component	GO:0043227	3	membrane-bounded organelle	1.02366e-30	A0A287B959	Histone H2A	HIST1H2AC	1	4
Cellular Component	GO:0043227	3	membrane-bounded organelle	1.02366e-30	Q52NJ1	Ras-related protein Rab-11A	RAB11A	4	2
Cellular Component	GO:0043227	3	membrane-bounded organelle	1.02366e-30	F1S6B4	Proline and arginine rich end leucine rich repeat protein	PRELP	7	3
Cellular Component	GO:0043227	3	membrane-bounded organelle	1.02366e-30	F2Z565	Solute carrier family 25 member 5	SLC25A5	6	3
Cellular Component	GO:0043227	3	membrane-bounded organelle	1.02366e-30	F1SHH7	Apoptosis inhibitor 5	API5	4	1
Cellular Component	GO:0043227	3	membrane-bounded organelle	1.02366e-30	F1SQ09	Uncharacterized protein	LUM	1	2
Cellular Component	GO:0043227	3	membrane-bounded organelle	1.02366e-30	I3LGC2	Uncharacterized protein	RRBP1	12	12
Cellular Component	GO:0043227	3	membrane-bounded organelle	1.02366e-30	F2Z5M9	Signal recognition particle 54 kDa protein	SRP54	2	1
Cellular Component	GO:0043227	3	membrane-bounded organelle	1.02366e-30	A0A286ZK95	Transcription and mRNA export factor ENY2	ENY2	1	1
Cellular Component	GO:0043227	3	membrane-bounded organelle	1.02366e-30	P00348	Hydroxyacyl-coenzyme A dehydrogenase, mitochondrial	HADH	9	3
Cellular Component	GO:0043227	3	membrane-bounded organelle	1.02366e-30	F1SFI7	Alpha-2-HS-glycoprotein	AHSG	9	4
Cellular Component	GO:0043227	3	membrane-bounded organelle	1.02366e-30	F2Z4Z1	Tyrosine 3-monooxygenase/tryptophan 5-monooxygenase activation protein gamma	YWHAG	6	7
Cellular Component	GO:0043227	3	membrane-bounded organelle	1.02366e-30	F1S0V3	Annexin	ANXA6	26	20
Cellular Component	GO:0043227	3	membrane-bounded organelle	1.02366e-30	I3LSZ1	Uncharacterized protein	UBE2I	2	1
Cellular Component	GO:0043227	3	membrane-bounded organelle	1.02366e-30	F1RUH5	Uncharacterized protein	DEK	3	1
Cellular Component	GO:0043227	3	membrane-bounded organelle	1.02366e-30	F1S0P0	Cytochrome c oxidase subunit 6C	COX6C	1	1
Cellular Component	GO:0043227	3	membrane-bounded organelle	1.02366e-30	F1SSG6	Uncharacterized protein	ANP32B	6	2
Cellular Component	GO:0043227	3	membrane-bounded organelle	1.02366e-30	F1SJT7	Apolipoprotein A-IV	APOA4	3	1
Cellular Component	GO:0043227	3	membrane-bounded organelle	1.02366e-30	I3LT81	Uncharacterized protein	RPL17-C18orf32	4	2
Cellular Component	GO:0043227	3	membrane-bounded organelle	1.02366e-30	F1S8H0	LSM7 homolog, U6 small nuclear RNA and mRNA degradation associated	LSM7	2	2
Cellular Component	GO:0043227	3	membrane-bounded organelle	1.02366e-30	F1S7E0	Coatomer subunit epsilon	COPE	1	1
Cellular Component	GO:0043227	3	membrane-bounded organelle	1.02366e-30	F1S2A8	B-cell receptor associated protein 31	BCAP31	13	13
Cellular Component	GO:0043227	3	membrane-bounded organelle	1.02366e-30	F2Z5L7	Proteasome subunit alpha type	PSMA1	4	1
Cellular Component	GO:0043227	3	membrane-bounded organelle	1.02366e-30	Q197W4	Cyclin-dependent kinase 5	CDK5	1	1
Cellular Component	GO:0043227	3	membrane-bounded organelle	1.02366e-30	Q06A94	Heterogeneous nuclear ribonucleoprotein A1	HNRNPA1L2	4	3
Cellular Component	GO:0043227	3	membrane-bounded organelle	1.02366e-30	F1SS25	Uncharacterized protein	ATIC	1	1
Cellular Component	GO:0043227	3	membrane-bounded organelle	1.02366e-30	Q5S3G4	Cytochrome c oxidase subunit 5B, mitochondrial	COX5B	1	1
Cellular Component	GO:0043227	3	membrane-bounded organelle	1.02366e-30	Q06A98	Serine/arginine-rich splicing factor 2	SRSF2	1	1
Cellular Component	GO:0043227	3	membrane-bounded organelle	1.02366e-30	Q007T2	Cell division control protein 42 homolog	CDC42	5	4
Cellular Component	GO:0043227	3	membrane-bounded organelle	1.02366e-30	F1S1G0	Eukaryotic translation initiation factor 3 subunit E	EIF3E	2	1
Cellular Component	GO:0043227	3	membrane-bounded organelle	1.02366e-30	F2Z5G3	Uncharacterized protein	CALM3	4	4
Cellular Component	GO:0043227	3	membrane-bounded organelle	1.02366e-30	P27917	Apolipoprotein C-III	APOC3	1	1
Cellular Component	GO:0043227	3	membrane-bounded organelle	1.02366e-30	F1S0J8	Keratin 14	KRT14	4	3
Cellular Component	GO:0043227	3	membrane-bounded organelle	1.02366e-30	F1SSL6	Proteasome subunit alpha type	PSMA3	3	4
Cellular Component	GO:0043227	3	membrane-bounded organelle	1.02366e-30	F1RYT3	Uncharacterized protein	SCARB2	3	3
Cellular Component	GO:0043227	3	membrane-bounded organelle	1.02366e-30	P62831	60S ribosomal protein L23	RPL23	4	3
Cellular Component	GO:0043227	3	membrane-bounded organelle	1.02366e-30	A0A287BFC9	Dolichyl-diphosphooligosaccharide--protein glycosyltransferase subunit 1	RPN1	11	10
Cellular Component	GO:0043227	3	membrane-bounded organelle	1.02366e-30	Q29529	Carbonyl reductase [NADPH] 2	CBR2	1	1
Cellular Component	GO:0043227	3	membrane-bounded organelle	1.02366e-30	P35750	Calpain-1 catalytic subunit	CAPN1	1	1
Cellular Component	GO:0043227	3	membrane-bounded organelle	1.02366e-30	F1SQN1	T-complex protein 1 subunit delta	CCT4	10	5
Cellular Component	GO:0043227	3	membrane-bounded organelle	1.02366e-30	F1S7K5	HDGF like 2	HDGFL2	1	2
Cellular Component	GO:0043227	3	membrane-bounded organelle	1.02366e-30	P80928	Macrophage migration inhibitory factor	MIF	2	1
Cellular Component	GO:0043227	3	membrane-bounded organelle	1.02366e-30	I3LL07	Uncharacterized protein	AP2M1	2	2
Cellular Component	GO:0043227	3	membrane-bounded organelle	1.02366e-30	D9U8D1	Dynein light chain	LC8	2	2
Cellular Component	GO:0043227	3	membrane-bounded organelle	1.02366e-30	D0G7F6	Triosephosphate isomerase	TPI1	12	8
Cellular Component	GO:0043227	3	membrane-bounded organelle	1.02366e-30	F1SRC5	Aconitate hydratase, mitochondrial	ACO2	8	5
Cellular Component	GO:0043227	3	membrane-bounded organelle	1.02366e-30	Q6QRN9	ADP/ATP translocase 3	SLC25A6	11	9
Cellular Component	GO:0043227	3	membrane-bounded organelle	1.02366e-30	F1RYI3	Cullin associated and neddylation dissociated 1	CAND1	2	2
Cellular Component	GO:0043227	3	membrane-bounded organelle	1.02366e-30	F1SAD9	Protein disulfide-isomerase	PDIA4	18	13
Cellular Component	GO:0043227	3	membrane-bounded organelle	1.02366e-30	F1SPJ5	SAP domain containing ribonucleoprotein	SARNP	3	1
Cellular Component	GO:0043227	3	membrane-bounded organelle	1.02366e-30	Q5PXT2	LIM and cysteine-rich domains protein 1	LMCD1	1	1
Cellular Component	GO:0043227	3	membrane-bounded organelle	1.02366e-30	O02705	Heat shock protein HSP 90-alpha	HSP90AA1	29	33
Cellular Component	GO:0043227	3	membrane-bounded organelle	1.02366e-30	I3LDC7	Isocitrate dehydrogenase [NADP]	IDH1	2	5
Cellular Component	GO:0043227	3	membrane-bounded organelle	1.02366e-30	A0A287B4I0	ATP synthase subunit d, mitochondrial	ATP5H	6	5
Cellular Component	GO:0043227	3	membrane-bounded organelle	1.02366e-30	P62802	Histone H4	---	6	5
Cellular Component	GO:0043227	3	membrane-bounded organelle	1.02366e-30	F1RZQ6	Solute carrier family 25 member 4	SLC25A4	1	1
Cellular Component	GO:0043227	3	membrane-bounded organelle	1.02366e-30	F2Z5C7	40S ribosomal protein S3a	RPS3A	14	6
Cellular Component	GO:0043227	3	membrane-bounded organelle	1.02366e-30	Q2EN81	ATP synthase subunit O, mitochondrial	ATP5O	8	4
Cellular Component	GO:0043227	3	membrane-bounded organelle	1.02366e-30	F1SUQ9	Peptidyl arginine deiminase 6	PADI6	10	7
Cellular Component	GO:0043227	3	membrane-bounded organelle	1.02366e-30	F1SQ14	Uncharacterized protein	---	1	1
Cellular Component	GO:0043227	3	membrane-bounded organelle	1.02366e-30	X5FUA3	CDGSH iron sulfur domain 1	CISD1	1	3
Cellular Component	GO:0043227	3	membrane-bounded organelle	1.02366e-30	Q6DUB7	Stathmin	STMN1	11	10
Cellular Component	GO:0043227	3	membrane-bounded organelle	1.02366e-30	I3LDH3	Poly [ADP-ribose] polymerase	PARP1	2	3
Cellular Component	GO:0043227	3	membrane-bounded organelle	1.02366e-30	F1SLA0	ATP synthase subunit beta	ATP5B	9	6
Cellular Component	GO:0043227	3	membrane-bounded organelle	1.02366e-30	Q52NJ3	GTP-binding protein SAR1a	SAR1A	2	1
Cellular Component	GO:0043227	3	membrane-bounded organelle	1.02366e-30	F2Z584	Histone H2B	LOC100156127	10	8
Cellular Component	GO:0043227	3	membrane-bounded organelle	1.02366e-30	P67937	Tropomyosin alpha-4 chain	TPM4	14	11
Cellular Component	GO:0043227	3	membrane-bounded organelle	1.02366e-30	Q29380	Voltage-dependent anion-selective channel protein 3	VDAC3	3	1
Cellular Component	GO:0043227	3	membrane-bounded organelle	1.02366e-30	F1SAE9	Laminin subunit beta 1	LAMB1	4	1
Cellular Component	GO:0043227	3	membrane-bounded organelle	1.02366e-30	Q29329	Small nuclear ribonucleoprotein Sm D2 (Fragment)	SNRPD2	1	1
Cellular Component	GO:0043227	3	membrane-bounded organelle	1.02366e-30	F2Z5T3	Chromobox 5	CBX5	1	2
Cellular Component	GO:0043227	3	membrane-bounded organelle	1.02366e-30	A0A286ZSH4	FACT complex subunit SSRP1	SSRP1	1	1
Cellular Component	GO:0043227	3	membrane-bounded organelle	1.02366e-30	F1SMZ6	Uncharacterized protein	HSPE1	7	7
Cellular Component	GO:0043227	3	membrane-bounded organelle	1.02366e-30	A0A286ZPR8	Cytochrome b-c1 complex subunit 7	UQCRB	1	3
Cellular Component	GO:0043227	3	membrane-bounded organelle	1.02366e-30	Q710C4	Adenosylhomocysteinase	AHCY	13	5
Cellular Component	GO:0043227	3	membrane-bounded organelle	1.02366e-30	F1SKJ1	Myosin heavy chain 9	MYH9	70	55
Cellular Component	GO:0043227	3	membrane-bounded organelle	1.02366e-30	F1SII4	Glycyl-tRNA synthetase	GARS	1	1
Cellular Component	GO:0043227	3	membrane-bounded organelle	1.02366e-30	F1RWJ5	Importin subunit beta-1	KPNB1	1	3
Cellular Component	GO:0043227	3	membrane-bounded organelle	1.02366e-30	A0A287BQW3	H1 histone family member 0	H1F0	9	7
Cellular Component	GO:0043227	3	membrane-bounded organelle	1.02366e-30	Q95339	ATP synthase subunit f, mitochondrial	ATP5J2	2	1
Cellular Component	GO:0043227	3	membrane-bounded organelle	1.02366e-30	F1SID4	Proteasome 26S subunit, ATPase 3	PSMC3	3	1
Cellular Component	GO:0043227	3	membrane-bounded organelle	1.02366e-30	I3LS60	ATP-dependent (S)-NAD(P)H-hydrate dehydratase	CARKD	2	2
Cellular Component	GO:0043227	3	membrane-bounded organelle	1.02366e-30	A1X898	Procollagen-proline 2-oxoglutarate-4-dioxygenase	P4HA1	2	1
Cellular Component	GO:0043227	3	membrane-bounded organelle	1.02366e-30	F1S1V1	Sjogren syndrome antigen B	SSB	9	8
Cellular Component	GO:0043227	3	membrane-bounded organelle	1.02366e-30	F1SA70	Heat shock protein family A (Hsp70) member 2	HSPA2	11	6
Cellular Component	GO:0043227	3	membrane-bounded organelle	1.02366e-30	I3LQ79	Major vault protein	MVP	19	19
Cellular Component	GO:0043227	3	membrane-bounded organelle	1.02366e-30	F1SES5	N-acylsphingosine amidohydrolase 1	ASAH1	3	2
Cellular Component	GO:0043227	3	membrane-bounded organelle	1.02366e-30	F1SPP8	Uncharacterized protein	CKAP4	11	9
Cellular Component	GO:0043227	3	membrane-bounded organelle	1.02366e-30	I3LEI8	1,2-dihydroxy-3-keto-5-methylthiopentene dioxygenase	ADI1	1	1
Cellular Component	GO:0043227	3	membrane-bounded organelle	1.02366e-30	P12026	Acyl-CoA-binding protein	DBI	8	9
Cellular Component	GO:0043227	3	membrane-bounded organelle	1.02366e-30	Q29092	Endoplasmin	HSP90B1	27	23
Cellular Component	GO:0043227	3	membrane-bounded organelle	1.02366e-30	Q3YLA6	Serine/arginine-rich splicing factor 1	SRSF1	2	3
Cellular Component	GO:0043227	3	membrane-bounded organelle	1.02366e-30	F1SM61	Fibulin-1	FBLN1	1	1
Cellular Component	GO:0043227	3	membrane-bounded organelle	1.02366e-30	F1SNF6	MICOS complex subunit	CHCHD3	1	4
Cellular Component	GO:0043227	3	membrane-bounded organelle	1.02366e-30	F1SFQ4	Uncharacterized protein	PCBP2	1	3
Cellular Component	GO:0043227	3	membrane-bounded organelle	1.02366e-30	F2Z5E6	Ribosomal protein S5	RPS5	2	1
Cellular Component	GO:0043227	3	membrane-bounded organelle	1.02366e-30	A0A286ZQI6	Uncharacterized protein	---	1	1
Cellular Component	GO:0043227	3	membrane-bounded organelle	1.02366e-30	Q0PIT9	NAD(P)H-hydrate epimerase	NAXE	1	1
Cellular Component	GO:0043227	3	membrane-bounded organelle	1.02366e-30	B3SP85	Gamma-interferon-inducible-lysosomal thiol reductase	IFI30	1	1
Cellular Component	GO:0043227	3	membrane-bounded organelle	1.02366e-30	Q2XVP5	Microtubule-associated protein RP/EB family member 1	MAPRE1	2	2
Cellular Component	GO:0043227	3	membrane-bounded organelle	1.02366e-30	G9F6X8	Protein disulfide-isomerase	P4HB	18	12
Cellular Component	GO:0043227	3	membrane-bounded organelle	1.02366e-30	F1SAB6	Acyl carrier protein	NDUFAB1	1	2
Cellular Component	GO:0043227	3	membrane-bounded organelle	1.02366e-30	F1SUG4	Elongin B	ELOB	2	2
Cellular Component	GO:0043227	3	membrane-bounded organelle	1.02366e-30	I3LK59	Uncharacterized protein	ENO1	21	21
Cellular Component	GO:0043227	3	membrane-bounded organelle	1.02366e-30	P62936	Peptidyl-prolyl cis-trans isomerase A	PPIA	9	7
Cellular Component	GO:0043227	3	membrane-bounded organelle	1.02366e-30	I3LUR1	Uncharacterized protein	---	1	1
Cellular Component	GO:0043227	3	membrane-bounded organelle	1.02366e-30	I3LEC2	Poly(rC) binding protein 1	PCBP1	3	1
Cellular Component	GO:0043227	3	membrane-bounded organelle	1.02366e-30	F2Z4Y8	Uncharacterized protein	RPS11	9	6
Cellular Component	GO:0043227	3	membrane-bounded organelle	1.02366e-30	Q06AT9	RNA-binding protein 4B	RBM4B	1	1
Cellular Component	GO:0043227	3	membrane-bounded organelle	1.02366e-30	F1RFY1	Profilin	PFN1	1	1
Cellular Component	GO:0043227	3	membrane-bounded organelle	1.02366e-30	I3LP78	Uncharacterized protein	RPL9	3	2
Cellular Component	GO:0043227	3	membrane-bounded organelle	1.02366e-30	F1S3U9	Uncharacterized protein	PRDX1	9	5
Cellular Component	GO:0043227	3	membrane-bounded organelle	1.02366e-30	F1SP32	Uncharacterized protein	RAD23B	3	4
Cellular Component	GO:0043227	3	membrane-bounded organelle	1.02366e-30	F1SQR8	Leukotriene A(4) hydrolase	LTA4H	4	5
Cellular Component	GO:0043227	3	membrane-bounded organelle	1.02366e-30	F6PYW2	Histone cluster 1 H1 family member d	HIST1H1D	3	2
Cellular Component	GO:0043227	3	membrane-bounded organelle	1.02366e-30	Q5S1U1	Heat shock protein beta-1	HSPB1	4	2
Cellular Component	GO:0043227	3	membrane-bounded organelle	1.02366e-30	F6QA08	Protein disulfide-isomerase	PDIA3	27	22
Cellular Component	GO:0043227	3	membrane-bounded organelle	1.02366e-30	F1RWH1	Chromobox 1	CBX1	1	2
Cellular Component	GO:0043227	3	membrane-bounded organelle	1.02366e-30	Q9GL01	Dolichyl-diphosphooligosaccharide--protein glycosyltransferase subunit 2	RPN2	6	1
Cellular Component	GO:0043227	3	membrane-bounded organelle	1.02366e-30	F1SGP8	Reticulocalbin 1	RCN1	2	1
Cellular Component	GO:0043227	3	membrane-bounded organelle	1.02366e-30	F1RSM2	Proteasome 26S subunit, non-ATPase 12	PSMD12	1	2
Cellular Component	GO:0043227	3	membrane-bounded organelle	1.02366e-30	I3L9V2	Vesicle amine transport 1	VAT1	4	1
Cellular Component	GO:0043227	3	membrane-bounded organelle	1.02366e-30	P79403	Neutral alpha-glucosidase AB	GANAB	7	4
Cellular Component	GO:0043227	3	membrane-bounded organelle	1.02366e-30	F1RIF8	6-phosphogluconate dehydrogenase, decarboxylating	PGD	7	4
Cellular Component	GO:0043227	3	membrane-bounded organelle	1.02366e-30	Q0Z8U2	40S ribosomal protein S3	RPS3	7	6
Cellular Component	GO:0043227	3	membrane-bounded organelle	1.02366e-30	Q9GL51	Platelet-activating factor acetylhydrolase IB subunit alpha	PAFAH1B1	2	4
Cellular Component	GO:0043227	3	membrane-bounded organelle	1.02366e-30	F1RZT9	Methyl-CpG binding protein 2	MECP2	2	3
Cellular Component	GO:0043227	3	membrane-bounded organelle	1.02366e-30	P00346	Malate dehydrogenase, mitochondrial	MDH2	7	2
Cellular Component	GO:0043227	3	membrane-bounded organelle	1.02366e-30	A0A287ALI7	Core histone macro-H2A	H2AFY	5	4
Cellular Component	GO:0043227	3	membrane-bounded organelle	1.02366e-30	A0A0D5BWD2	Mitochondrial complement component 1 Q subcomponent-binding protein	C1QBP	1	1
Cellular Component	GO:0043227	3	membrane-bounded organelle	1.02366e-30	P00339	L-lactate dehydrogenase A chain	LDHA	6	4
Cellular Component	GO:0043227	3	membrane-bounded organelle	1.02366e-30	P28768	Superoxide dismutase [Mn], mitochondrial (Fragment)	SOD2	1	1
Cellular Component	GO:0043227	3	membrane-bounded organelle	1.02366e-30	Q19PY3	tRNA-splicing ligase RtcB homolog	RTCB	2	2
Cellular Component	GO:0043227	3	membrane-bounded organelle	1.02366e-30	F1RFI8	EWS RNA binding protein 1	EWSR1	3	1
Cellular Component	GO:0043227	3	membrane-bounded organelle	1.02366e-30	Q2VTP6	Uncharacterized protein	FKBP1A	3	1
Cellular Component	GO:0043227	3	membrane-bounded organelle	1.02366e-30	P17741	High mobility group protein B2	HMGB2	7	4
Cellular Component	GO:0043227	3	membrane-bounded organelle	1.02366e-30	F1S420	Uncharacterized protein	HNRNPAB	6	5
Cellular Component	GO:0043227	3	membrane-bounded organelle	1.02366e-30	F1SIX3	UTP--glucose-1-phosphate uridylyltransferase	UGP2	4	3
Cellular Component	GO:0043227	3	membrane-bounded organelle	1.02366e-30	Q2YGT9	60S ribosomal protein L6	RPL6	6	3
Cellular Component	GO:0043227	3	membrane-bounded organelle	1.02366e-30	F2Z594	High mobility group protein B1	HMGB1	12	10
Cellular Component	GO:0043227	3	membrane-bounded organelle	1.02366e-30	F1SFF8	Alpha-1,4 glucan phosphorylase	PYGL	9	3
Cellular Component	GO:0043227	3	membrane-bounded organelle	1.02366e-30	P00795	Cathepsin D	CTSD	6	3
Cellular Component	GO:0043227	3	membrane-bounded organelle	1.02366e-30	F1SFF4	Uncharacterized protein	C14orf166	5	3
Cellular Component	GO:0043227	3	membrane-bounded organelle	1.02366e-30	F2Z4Y1	Tyrosine 3-monooxygenase/tryptophan 5-monooxygenase activation protein eta	YWHAH	4	1
Cellular Component	GO:0043227	3	membrane-bounded organelle	1.02366e-30	I3LUP6	Uncharacterized protein	NPM1	11	8
Cellular Component	GO:0043227	3	membrane-bounded organelle	1.02366e-30	Q29205	60S ribosomal protein L11	RPL11	5	5
Cellular Component	GO:0043227	3	membrane-bounded organelle	1.02366e-30	I3LDM7	Lactoylglutathione lyase	GLO1	3	2
Cellular Component	GO:0043227	3	membrane-bounded organelle	1.02366e-30	F1RJ25	Fructose-bisphosphate aldolase	ALDOC	4	2
Cellular Component	GO:0043227	3	membrane-bounded organelle	1.02366e-30	A0A287BAW0	Uncharacterized protein	NDUFA5	1	1
Cellular Component	GO:0043227	3	membrane-bounded organelle	1.02366e-30	A5GFS8	Vesicle-associated membrane protein-associated protein B	VAPB	1	1
Cellular Component	GO:0043227	3	membrane-bounded organelle	1.02366e-30	A0A287AC42	VAMP associated protein A	VAPA	3	1
Cellular Component	GO:0043227	3	membrane-bounded organelle	1.02366e-30	F1RFQ7	GTP-binding nuclear protein Ran	RAN	9	5
Cellular Component	GO:0043227	3	membrane-bounded organelle	1.02366e-30	P02543	Vimentin	VIM	18	17
Cellular Component	GO:0043227	3	membrane-bounded organelle	1.02366e-30	F1RKM0	Lamin B1	LMNB1	15	20
Cellular Component	GO:0043227	3	membrane-bounded organelle	1.02366e-30	C5H0C6	Ubiquitin thioesterase	OTUB1	3	2
Cellular Component	GO:0043227	3	membrane-bounded organelle	1.02366e-30	F1SA98	Tyrosine 3-monooxygenase/tryptophan 5-monooxygenase activation protein theta	YWHAQ	13	8
Cellular Component	GO:0043227	3	membrane-bounded organelle	1.02366e-30	F1S418	Uncharacterized protein	PRDX3	5	2
Cellular Component	GO:0043227	3	membrane-bounded organelle	1.02366e-30	P04574	Calpain small subunit 1	CAPNS1	2	2
Cellular Component	GO:0043227	3	membrane-bounded organelle	1.02366e-30	F1S9A4	Uncharacterized protein	---	1	2
Cellular Component	GO:0043227	3	membrane-bounded organelle	1.02366e-30	F1SQT3	Uncharacterized protein	SLC25A3	5	4
Cellular Component	GO:0043227	3	membrane-bounded organelle	1.02366e-30	Q9MZ16	Voltage-dependent anion-selective channel protein 1	VDAC1	5	1
Cellular Component	GO:0043227	3	membrane-bounded organelle	1.02366e-30	F1RJM2	Endoplasmic reticulum resident protein 29	ERP29	2	6
Cellular Component	GO:0043227	3	membrane-bounded organelle	1.02366e-30	P04178	Superoxide dismutase [Cu-Zn]	SOD1	6	7
Cellular Component	GO:0043227	3	membrane-bounded organelle	1.02366e-30	P10668	Cofilin-1	CFL1	11	9
Cellular Component	GO:0043227	3	membrane-bounded organelle	1.02366e-30	F1RFI1	Elongation factor Tu	TUFM	1	1
Cellular Component	GO:0043227	3	membrane-bounded organelle	1.02366e-30	F1RR69	Uncharacterized protein	SET	8	7
Cellular Component	GO:0043227	3	membrane-bounded organelle	1.02366e-30	F2Z5B4	Heterogeneous nuclear ribonucleoprotein A3	HNRNPA3	9	3
Cellular Component	GO:0043227	3	membrane-bounded organelle	1.02366e-30	Q9GLP0	Integrin beta-1	ITGB1	2	1
Cellular Component	GO:0043227	3	membrane-bounded organelle	1.02366e-30	A0A287B7G2	Heterochromatin protein 1 binding protein 3	HP1BP3	6	2
Cellular Component	GO:0043227	3	membrane-bounded organelle	1.02366e-30	F1S0D8	UBX domain protein 4	UBXN4	1	1
Cellular Component	GO:0043227	3	membrane-bounded organelle	1.02366e-30	A1XQU1	Proteasome subunit beta type-7	PSMB7	1	1
Cellular Component	GO:0043227	3	membrane-bounded organelle	1.02366e-30	F1RGC9	Proteasome 26S subunit, non-ATPase 13	PSMD13	2	1
Cellular Component	GO:0043227	3	membrane-bounded organelle	1.02366e-30	F2Z545	Elongin C	ELOC	1	1
Cellular Component	GO:0043227	3	membrane-bounded organelle	1.02366e-30	A0A287A8M2	Nuclear receptor binding SET domain protein 1	NSD1	1	1
Cellular Component	GO:0043227	3	membrane-bounded organelle	1.02366e-30	F1S663	Uncharacterized protein	LAMC1	5	5
Cellular Component	GO:0043227	3	membrane-bounded organelle	1.02366e-30	F1RZ28	Uncharacterized protein	RPS10	1	1
Cellular Component	GO:0043227	3	membrane-bounded organelle	1.02366e-30	F1RKG8	Uncharacterized protein	PEBP1	5	7
Cellular Component	GO:0043227	3	membrane-bounded organelle	1.02366e-30	I3L7Y1	Uncharacterized protein	RPL26	4	3
Cellular Component	GO:0043227	3	membrane-bounded organelle	1.02366e-30	P09623	Dihydrolipoyl dehydrogenase, mitochondrial	DLD	10	5
Cellular Component	GO:0043227	3	membrane-bounded organelle	1.02366e-30	F2Z5E2	Uncharacterized protein	SERPINC1	6	4
Cellular Component	GO:0043227	3	membrane-bounded organelle	1.02366e-30	F2Z5J1	Uncharacterized protein	PSMC1	1	4
Cellular Component	GO:0043227	3	membrane-bounded organelle	1.02366e-30	P19620	Annexin A2	ANXA2	16	8
Cellular Component	GO:0043227	3	membrane-bounded organelle	1.02366e-30	F1S827	SERPINE1 mRNA binding protein 1	SERBP1	4	3
Cellular Component	GO:0043227	3	membrane-bounded organelle	1.02366e-30	F1RN28	Paraspeckle component 1	PSPC1	2	4
Cellular Component	GO:0043227	3	membrane-bounded organelle	1.02366e-30	F1SIJ9	Phosphoserine aminotransferase	PSAT1	6	6
Cellular Component	GO:0043227	3	membrane-bounded organelle	1.02366e-30	A8U4R4	Transketolase	tkt	15	6
Cellular Component	GO:0043227	3	membrane-bounded organelle	1.02366e-30	F1SDN2	Uncharacterized protein	HADHB	4	1
Cellular Component	GO:0043227	3	membrane-bounded organelle	1.02366e-30	A0A287AD09	Uncharacterized protein	NAP1L1	2	1
Cellular Component	GO:0033177	6	proton-transporting two-sector ATPase complex, proton-transporting domain	0.0307286	Q95339	ATP synthase subunit f, mitochondrial	ATP5J2	2	1
Cellular Component	GO:0033177	6	proton-transporting two-sector ATPase complex, proton-transporting domain	0.0307286	Q9MYT8	ATP synthase subunit e, mitochondrial	ATP5I	1	1
Cellular Component	GO:0033177	6	proton-transporting two-sector ATPase complex, proton-transporting domain	0.0307286	A0A287B4I0	ATP synthase subunit d, mitochondrial	ATP5H	6	5
Cellular Component	GO:0033177	6	proton-transporting two-sector ATPase complex, proton-transporting domain	0.0307286	A0A286ZYM6	ATP synthase, H+ transporting, mitochondrial Fo complex subunit B1	ATP5F1	5	5
Cellular Component	GO:0008290	10	F-actin capping protein complex	0.00200123	A0PFK5	Capping protein (Actin filament) muscle Z-line, alpha 1	CP	5	3
Cellular Component	GO:0008290	10	F-actin capping protein complex	0.00200123	A9XFX6	F-actin capping protein beta subunit	Capzb	5	5
Cellular Component	GO:0008290	10	F-actin capping protein complex	0.00200123	A0A287AEQ8	Uncharacterized protein	---	1	1
Cellular Component	GO:0031372	7	UBC13-MMS2 complex	0.000481996	I3L6T2	Uncharacterized protein	UBE2V2	2	1
Cellular Component	GO:0031372	7	UBC13-MMS2 complex	0.000481996	F1SQ14	Uncharacterized protein	---	1	1
Cellular Component	GO:0045111	9	intermediate filament cytoskeleton	0.0482086	I3LCA2	Chaperonin containing TCP1 subunit 8	CCT8	12	5
Cellular Component	GO:0045111	9	intermediate filament cytoskeleton	0.0482086	A0A287ASI0	Keratin 7	KRT7	1	1
Cellular Component	GO:0045111	9	intermediate filament cytoskeleton	0.0482086	F1S0J8	Keratin 14	KRT14	4	3
Cellular Component	GO:0045111	9	intermediate filament cytoskeleton	0.0482086	P02543	Vimentin	VIM	18	17
Cellular Component	GO:0045111	9	intermediate filament cytoskeleton	0.0482086	I3LNY6	Nestin	NES	1	3
Cellular Component	GO:0045111	9	intermediate filament cytoskeleton	0.0482086	A0A287B1C7	Prelamin-A/C	LMNA	24	22
Cellular Component	GO:0045111	9	intermediate filament cytoskeleton	0.0482086	F1RKM0	Lamin B1	LMNB1	15	20
Cellular Component	GO:0045111	9	intermediate filament cytoskeleton	0.0482086	A0A286ZTL8	Lamin B2	LMNB2	12	11
Cellular Component	GO:0045111	9	intermediate filament cytoskeleton	0.0482086	F1SUQ9	Peptidyl arginine deiminase 6	PADI6	10	7
Cellular Component	GO:0045111	9	intermediate filament cytoskeleton	0.0482086	A0A287AQY1	Desmin	DES	4	6
Cellular Component	GO:0005882	11	intermediate filament	0.12195	P02543	Vimentin	VIM	18	17
Cellular Component	GO:0005882	11	intermediate filament	0.12195	A0A287B1C7	Prelamin-A/C	LMNA	24	22
Cellular Component	GO:0005882	11	intermediate filament	0.12195	I3LNY6	Nestin	NES	1	3
Cellular Component	GO:0005882	11	intermediate filament	0.12195	F1RKM0	Lamin B1	LMNB1	15	20
Cellular Component	GO:0005882	11	intermediate filament	0.12195	A0A287ASI0	Keratin 7	KRT7	1	1
Cellular Component	GO:0005882	11	intermediate filament	0.12195	A0A286ZTL8	Lamin B2	LMNB2	12	11
Cellular Component	GO:0005882	11	intermediate filament	0.12195	A0A287AQY1	Desmin	DES	4	6
Cellular Component	GO:0005882	11	intermediate filament	0.12195	F1S0J8	Keratin 14	KRT14	4	3
Cellular Component	GO:0030131	10	clathrin adaptor complex	0.0644818	I3LK24	AP-2 complex subunit alpha	AP2A1	2	1
Cellular Component	GO:0030131	10	clathrin adaptor complex	0.0644818	A0A287AZ79	AP complex subunit beta	AP2B1	5	2
Cellular Component	GO:0030131	10	clathrin adaptor complex	0.0644818	I3LL07	Uncharacterized protein	AP2M1	2	2
Cellular Component	GO:0030118	9	clathrin coat	0.00763625	A0A287BFJ2	Clathrin light chain	CLTA	3	2
Cellular Component	GO:0030118	9	clathrin coat	0.00763625	I3LK24	AP-2 complex subunit alpha	AP2A1	2	1
Cellular Component	GO:0030118	9	clathrin coat	0.00763625	A0A287AZ79	AP complex subunit beta	AP2B1	5	2
Cellular Component	GO:0030118	9	clathrin coat	0.00763625	I3LGD4	Clathrin heavy chain	CLTC	26	11
Cellular Component	GO:0030118	9	clathrin coat	0.00763625	I3LL07	Uncharacterized protein	AP2M1	2	2
Cellular Component	GO:0030176	12	integral component of endoplasmic reticulum membrane	0.275223	F1RS36	78 kDa glucose-regulated protein	HSPA5	27	23
Cellular Component	GO:0030176	12	integral component of endoplasmic reticulum membrane	0.275223	I3LGC2	Uncharacterized protein	RRBP1	12	12
Cellular Component	GO:0030176	12	integral component of endoplasmic reticulum membrane	0.275223	A0A286ZTV9	Uncharacterized protein	KTN1	10	10
Cellular Component	GO:0098636	3	protein complex involved in cell adhesion	0.357475	F1SKJ1	Myosin heavy chain 9	MYH9	70	55
Cellular Component	GO:0098636	3	protein complex involved in cell adhesion	0.357475	Q9GLP0	Integrin beta-1	ITGB1	2	1
Cellular Component	GO:0005783	8	endoplasmic reticulum	2.98806e-07	E1CAJ6	Protein disulfide isomerase P5	pdi-p5	12	9
Cellular Component	GO:0005783	8	endoplasmic reticulum	2.98806e-07	F1S9A4	Uncharacterized protein	---	1	2
Cellular Component	GO:0005783	8	endoplasmic reticulum	2.98806e-07	P12026	Acyl-CoA-binding protein	DBI	8	9
Cellular Component	GO:0005783	8	endoplasmic reticulum	2.98806e-07	F1RX83	Uncharacterized protein	ERLIN2	6	5
Cellular Component	GO:0005783	8	endoplasmic reticulum	2.98806e-07	Q29092	Endoplasmin	HSP90B1	27	23
Cellular Component	GO:0005783	8	endoplasmic reticulum	2.98806e-07	P79403	Neutral alpha-glucosidase AB	GANAB	7	4
Cellular Component	GO:0005783	8	endoplasmic reticulum	2.98806e-07	A0A286ZTV9	Uncharacterized protein	KTN1	10	10
Cellular Component	GO:0005783	8	endoplasmic reticulum	2.98806e-07	F1S3E0	Transmembrane p24 trafficking protein 9	TMED9	2	2
Cellular Component	GO:0005783	8	endoplasmic reticulum	2.98806e-07	F1RJM2	Endoplasmic reticulum resident protein 29	ERP29	2	6
Cellular Component	GO:0005783	8	endoplasmic reticulum	2.98806e-07	F1SHD6	Uncharacterized protein	EEF1B2	4	2
Cellular Component	GO:0005783	8	endoplasmic reticulum	2.98806e-07	I3LGC2	Uncharacterized protein	RRBP1	12	12
Cellular Component	GO:0005783	8	endoplasmic reticulum	2.98806e-07	F1SAD9	Protein disulfide-isomerase	PDIA4	18	13
Cellular Component	GO:0005783	8	endoplasmic reticulum	2.98806e-07	F1SJK6	Very-long-chain (3R)-3-hydroxyacyl-CoA dehydratase	HACD3	2	1
Cellular Component	GO:0005783	8	endoplasmic reticulum	2.98806e-07	F1RPW9	Elongation factor 1-gamma	EEF1G	8	6
Cellular Component	GO:0005783	8	endoplasmic reticulum	2.98806e-07	A0A286ZQI6	Uncharacterized protein	---	1	1
Cellular Component	GO:0005783	8	endoplasmic reticulum	2.98806e-07	E0YLM4	Mesencephalic astrocyte-derived neurotrophic factor	MANF	3	4
Cellular Component	GO:0005783	8	endoplasmic reticulum	2.98806e-07	F1S0D8	UBX domain protein 4	UBXN4	1	1
Cellular Component	GO:0005783	8	endoplasmic reticulum	2.98806e-07	G9F6X8	Protein disulfide-isomerase	P4HB	18	12
Cellular Component	GO:0005783	8	endoplasmic reticulum	2.98806e-07	Q2VTP6	Uncharacterized protein	FKBP1A	3	1
Cellular Component	GO:0005783	8	endoplasmic reticulum	2.98806e-07	F1SDC7	Aldehyde dehydrogenase	ALDH3A2	3	4
Cellular Component	GO:0005783	8	endoplasmic reticulum	2.98806e-07	Q95250	Membrane-associated progesterone receptor component 1	PGRMC1	3	2
Cellular Component	GO:0005783	8	endoplasmic reticulum	2.98806e-07	F1SDX6	Transglutaminase 2	TGM2	9	5
Cellular Component	GO:0005783	8	endoplasmic reticulum	2.98806e-07	Q52NJ3	GTP-binding protein SAR1a	SAR1A	2	1
Cellular Component	GO:0005783	8	endoplasmic reticulum	2.98806e-07	F1S8M9	Uncharacterized protein	LRPAP1	4	4
Cellular Component	GO:0005783	8	endoplasmic reticulum	2.98806e-07	F1S2A8	B-cell receptor associated protein 31	BCAP31	13	13
Cellular Component	GO:0005783	8	endoplasmic reticulum	2.98806e-07	F1S596	Uncharacterized protein	PRKCSH	7	5
Cellular Component	GO:0005783	8	endoplasmic reticulum	2.98806e-07	P83686	NADH-cytochrome b5 reductase 3 (Fragment)	CYB5R3	4	1
Cellular Component	GO:0005783	8	endoplasmic reticulum	2.98806e-07	F1SMN1	Calumenin	CALU	4	8
Cellular Component	GO:0005783	8	endoplasmic reticulum	2.98806e-07	F1RLG5	Receptor expression-enhancing protein	REEP5	6	2
Cellular Component	GO:0005783	8	endoplasmic reticulum	2.98806e-07	F1RWJ5	Importin subunit beta-1	KPNB1	1	3
Cellular Component	GO:0005783	8	endoplasmic reticulum	2.98806e-07	A5GFS8	Vesicle-associated membrane protein-associated protein B	VAPB	1	1
Cellular Component	GO:0005783	8	endoplasmic reticulum	2.98806e-07	A0A287AC42	VAMP associated protein A	VAPA	3	1
Cellular Component	GO:0005783	8	endoplasmic reticulum	2.98806e-07	A1X898	Procollagen-proline 2-oxoglutarate-4-dioxygenase	P4HA1	2	1
Cellular Component	GO:0005783	8	endoplasmic reticulum	2.98806e-07	F1SDN2	Uncharacterized protein	HADHB	4	1
Cellular Component	GO:0005783	8	endoplasmic reticulum	2.98806e-07	F6QA08	Protein disulfide-isomerase	PDIA3	27	22
Cellular Component	GO:0005783	8	endoplasmic reticulum	2.98806e-07	A0A287BFC9	Dolichyl-diphosphooligosaccharide--protein glycosyltransferase subunit 1	RPN1	11	10
Cellular Component	GO:0005783	8	endoplasmic reticulum	2.98806e-07	P00172	Cytochrome b5	CYB5A	3	1
Cellular Component	GO:0005783	8	endoplasmic reticulum	2.98806e-07	F1RS36	78 kDa glucose-regulated protein	HSPA5	27	23
Cellular Component	GO:0005783	8	endoplasmic reticulum	2.98806e-07	F1SPP8	Uncharacterized protein	CKAP4	11	9
Cellular Component	GO:0005783	8	endoplasmic reticulum	2.98806e-07	Q9GL01	Dolichyl-diphosphooligosaccharide--protein glycosyltransferase subunit 2	RPN2	6	1
Cellular Component	GO:0005783	8	endoplasmic reticulum	2.98806e-07	F1SGP8	Reticulocalbin 1	RCN1	2	1
Cellular Component	GO:0005783	8	endoplasmic reticulum	2.98806e-07	Q6SEG5	Ubiquitin carboxyl-terminal hydrolase isozyme L1	UCHL1	4	2
Cellular Component	GO:0005615	4	extracellular space	3.79084e-07	F1SMC0	Adenylyl cyclase-associated protein	CAP1	9	5
Cellular Component	GO:0005615	4	extracellular space	3.79084e-07	F1RJX8	Coatomer subunit alpha	COPA	2	3
Cellular Component	GO:0005615	4	extracellular space	3.79084e-07	F1RK02	Lymphocyte cytosolic protein 1	LCP1	3	3
Cellular Component	GO:0005615	4	extracellular space	3.79084e-07	I3LUR7	Collagen type VI alpha 3 chain	COL6A3	25	2
Cellular Component	GO:0005615	4	extracellular space	3.79084e-07	P80928	Macrophage migration inhibitory factor	MIF	2	1
Cellular Component	GO:0005615	4	extracellular space	3.79084e-07	P08059	Glucose-6-phosphate isomerase	GPI	9	4
Cellular Component	GO:0005615	4	extracellular space	3.79084e-07	I3LQ84	Collagen type VI alpha 2 chain	COL6A2	8	4
Cellular Component	GO:0005615	4	extracellular space	3.79084e-07	F1RHA7	Transforming growth factor-beta-induced protein ig-h3	TGFBI	6	2
Cellular Component	GO:0005615	4	extracellular space	3.79084e-07	P04178	Superoxide dismutase [Cu-Zn]	SOD1	6	7
Cellular Component	GO:0005615	4	extracellular space	3.79084e-07	D0G7F6	Triosephosphate isomerase	TPI1	12	8
Cellular Component	GO:0005615	4	extracellular space	3.79084e-07	F1S6B4	Proline and arginine rich end leucine rich repeat protein	PRELP	7	3
Cellular Component	GO:0005615	4	extracellular space	3.79084e-07	F1SM61	Fibulin-1	FBLN1	1	1
Cellular Component	GO:0005615	4	extracellular space	3.79084e-07	F1SQ09	Uncharacterized protein	LUM	1	2
Cellular Component	GO:0005615	4	extracellular space	3.79084e-07	F1S6B5	Fibromodulin	FMOD	2	1
Cellular Component	GO:0005615	4	extracellular space	3.79084e-07	Q8SPS7	Haptoglobin	HP	11	5
Cellular Component	GO:0005615	4	extracellular space	3.79084e-07	F1SFI7	Alpha-2-HS-glycoprotein	AHSG	9	4
Cellular Component	GO:0005615	4	extracellular space	3.79084e-07	Q0PIT9	NAD(P)H-hydrate epimerase	NAXE	1	1
Cellular Component	GO:0005615	4	extracellular space	3.79084e-07	E0YLM4	Mesencephalic astrocyte-derived neurotrophic factor	MANF	3	4
Cellular Component	GO:0005615	4	extracellular space	3.79084e-07	F1S1R4	SH3 domain-binding glutamic acid-rich-like protein	SH3BGRL	1	2
Cellular Component	GO:0005615	4	extracellular space	3.79084e-07	P09571	Serotransferrin	TF	33	2
Cellular Component	GO:0005615	4	extracellular space	3.79084e-07	I3LK59	Uncharacterized protein	ENO1	21	21
Cellular Component	GO:0005615	4	extracellular space	3.79084e-07	P62936	Peptidyl-prolyl cis-trans isomerase A	PPIA	9	7
Cellular Component	GO:0005615	4	extracellular space	3.79084e-07	P17741	High mobility group protein B2	HMGB2	7	4
Cellular Component	GO:0005615	4	extracellular space	3.79084e-07	Q29243	Dystroglycan	DAG1	3	1
Cellular Component	GO:0005615	4	extracellular space	3.79084e-07	I3LN42	GC, vitamin D binding protein	GC	8	7
Cellular Component	GO:0005615	4	extracellular space	3.79084e-07	F1SJT7	Apolipoprotein A-IV	APOA4	3	1
Cellular Component	GO:0005615	4	extracellular space	3.79084e-07	P00795	Cathepsin D	CTSD	6	3
Cellular Component	GO:0005615	4	extracellular space	3.79084e-07	F2Z594	High mobility group protein B1	HMGB1	12	10
Cellular Component	GO:0005615	4	extracellular space	3.79084e-07	F1SN68	Alpha-1-acid glycoprotein	ORM1	6	6
Cellular Component	GO:0005615	4	extracellular space	3.79084e-07	F1RX36	Uncharacterized protein	---	8	6
Cellular Component	GO:0005615	4	extracellular space	3.79084e-07	F1SAE9	Laminin subunit beta 1	LAMB1	4	1
Cellular Component	GO:0005615	4	extracellular space	3.79084e-07	F2Z5E2	Uncharacterized protein	SERPINC1	6	4
Cellular Component	GO:0005615	4	extracellular space	3.79084e-07	A0A286ZT13	Serum albumin	ALB	42	33
Cellular Component	GO:0005615	4	extracellular space	3.79084e-07	Q9TSX9	Peroxiredoxin-6	PRDX6	6	5
Cellular Component	GO:0005615	4	extracellular space	3.79084e-07	P27917	Apolipoprotein C-III	APOC3	1	1
Cellular Component	GO:0005615	4	extracellular space	3.79084e-07	I3LJW2	Uncharacterized protein	FGG	7	3
Cellular Component	GO:0005615	4	extracellular space	3.79084e-07	A1E295	Cathepsin B	CTSB	4	3
Cellular Component	GO:0005615	4	extracellular space	3.79084e-07	F1SCD0	Uncharacterized protein	LOC396685	8	5
Cellular Component	GO:0005615	4	extracellular space	3.79084e-07	I3L651	Fibrinogen beta chain	FGB	2	2
Cellular Component	GO:0005615	4	extracellular space	3.79084e-07	F1RFY1	Profilin	PFN1	1	1
Cellular Component	GO:0005615	4	extracellular space	3.79084e-07	F1S3U9	Uncharacterized protein	PRDX1	9	5
Cellular Component	GO:0005615	4	extracellular space	3.79084e-07	F1RQP0	Uncharacterized protein	PRDX5	3	1
Cellular Component	GO:0005615	4	extracellular space	3.79084e-07	A0A288CFV5	Serotransferrin	TF	1	27
Cellular Component	GO:0005615	4	extracellular space	3.79084e-07	F1SA70	Heat shock protein family A (Hsp70) member 2	HSPA2	11	6
Cellular Component	GO:0005615	4	extracellular space	3.79084e-07	F1SES5	N-acylsphingosine amidohydrolase 1	ASAH1	3	2
Cellular Component	GO:0005615	4	extracellular space	3.79084e-07	F2Z5C1	Annexin	ANXA5	13	10
Cellular Component	GO:0098796	4	membrane protein complex	1.22904e-05	F1RJX8	Coatomer subunit alpha	COPA	2	3
Cellular Component	GO:0098796	4	membrane protein complex	1.22904e-05	F1S0A3	Uncharacterized protein	SNX1	3	2
Cellular Component	GO:0098796	4	membrane protein complex	1.22904e-05	Q9MZ15	Voltage-dependent anion-selective channel protein 2	VDAC2	4	2
Cellular Component	GO:0098796	4	membrane protein complex	1.22904e-05	I3LL07	Uncharacterized protein	AP2M1	2	2
Cellular Component	GO:0098796	4	membrane protein complex	1.22904e-05	F1SHR3	ATPase H+ transporting V1 subunit E1	ATP6V1E1	3	2
Cellular Component	GO:0098796	4	membrane protein complex	1.22904e-05	F1RT25	Sorting nexin 3	SNX3	1	2
Cellular Component	GO:0098796	4	membrane protein complex	1.22904e-05	Q9MZ16	Voltage-dependent anion-selective channel protein 1	VDAC1	5	1
Cellular Component	GO:0098796	4	membrane protein complex	1.22904e-05	F1SNF6	MICOS complex subunit	CHCHD3	1	4
Cellular Component	GO:0098796	4	membrane protein complex	1.22904e-05	Q9GLP0	Integrin beta-1	ITGB1	2	1
Cellular Component	GO:0098796	4	membrane protein complex	1.22904e-05	A0A286ZQI6	Uncharacterized protein	---	1	1
Cellular Component	GO:0098796	4	membrane protein complex	1.22904e-05	A0A287B4I0	ATP synthase subunit d, mitochondrial	ATP5H	6	5
Cellular Component	GO:0098796	4	membrane protein complex	1.22904e-05	A0A287BFJ2	Clathrin light chain	CLTA	3	2
Cellular Component	GO:0098796	4	membrane protein complex	1.22904e-05	F1SAB6	Acyl carrier protein	NDUFAB1	1	2
Cellular Component	GO:0098796	4	membrane protein complex	1.22904e-05	Q2EN81	ATP synthase subunit O, mitochondrial	ATP5O	8	4
Cellular Component	GO:0098796	4	membrane protein complex	1.22904e-05	B9TRW9	Guanine nucleotide-binding protein subunit gamma	GNG12	1	1
Cellular Component	GO:0098796	4	membrane protein complex	1.22904e-05	Q29243	Dystroglycan	DAG1	3	1
Cellular Component	GO:0098796	4	membrane protein complex	1.22904e-05	F1SLA0	ATP synthase subunit beta	ATP5B	9	6
Cellular Component	GO:0098796	4	membrane protein complex	1.22904e-05	I3LK24	AP-2 complex subunit alpha	AP2A1	2	1
Cellular Component	GO:0098796	4	membrane protein complex	1.22904e-05	Q29380	Voltage-dependent anion-selective channel protein 3	VDAC3	3	1
Cellular Component	GO:0098796	4	membrane protein complex	1.22904e-05	F1S2A8	B-cell receptor associated protein 31	BCAP31	13	13
Cellular Component	GO:0098796	4	membrane protein complex	1.22904e-05	F1S7E0	Coatomer subunit epsilon	COPE	1	1
Cellular Component	GO:0098796	4	membrane protein complex	1.22904e-05	A0A286ZU91	Vacuolar protein sorting-associated protein 35	VPS35	2	1
Cellular Component	GO:0098796	4	membrane protein complex	1.22904e-05	Q5S3G4	Cytochrome c oxidase subunit 5B, mitochondrial	COX5B	1	1
Cellular Component	GO:0098796	4	membrane protein complex	1.22904e-05	F1RLB6	Uncharacterized protein	NAPA	1	2
Cellular Component	GO:0098796	4	membrane protein complex	1.22904e-05	A0A287AZ79	AP complex subunit beta	AP2B1	5	2
Cellular Component	GO:0098796	4	membrane protein complex	1.22904e-05	A0A286ZYM6	ATP synthase, H+ transporting, mitochondrial Fo complex subunit B1	ATP5F1	5	5
Cellular Component	GO:0098796	4	membrane protein complex	1.22904e-05	A0A286ZPR8	Cytochrome b-c1 complex subunit 7	UQCRB	1	3
Cellular Component	GO:0098796	4	membrane protein complex	1.22904e-05	F1SPG0	RAB7A, member RAS oncogene family	RAB7A	2	1
Cellular Component	GO:0098796	4	membrane protein complex	1.22904e-05	A0A287AHM1	ATP synthase subunit gamma	ATP5C1	7	3
Cellular Component	GO:0098796	4	membrane protein complex	1.22904e-05	F1SKJ1	Myosin heavy chain 9	MYH9	70	55
Cellular Component	GO:0098796	4	membrane protein complex	1.22904e-05	Q9MYT8	ATP synthase subunit e, mitochondrial	ATP5I	1	1
Cellular Component	GO:0098796	4	membrane protein complex	1.22904e-05	Q95339	ATP synthase subunit f, mitochondrial	ATP5J2	2	1
Cellular Component	GO:0098796	4	membrane protein complex	1.22904e-05	A0A287BBS4	ATP synthase subunit alpha	ATP5A1	13	11
Cellular Component	GO:0098796	4	membrane protein complex	1.22904e-05	I3LGD4	Clathrin heavy chain	CLTC	26	11
Cellular Component	GO:0034358	5	plasma lipoprotein particle	0.0705881	P27917	Apolipoprotein C-III	APOC3	1	1
Cellular Component	GO:0034358	5	plasma lipoprotein particle	0.0705881	F1SJT7	Apolipoprotein A-IV	APOA4	3	1
Cellular Component	GO:0031982	4	vesicle	3.53384e-12	F1S2E2	Annexin	ANXA11	3	3
Cellular Component	GO:0031982	4	vesicle	3.53384e-12	F1RQ91	40S ribosomal protein S4	RPS4X	10	4
Cellular Component	GO:0031982	4	vesicle	3.53384e-12	F1RK02	Lymphocyte cytosolic protein 1	LCP1	3	3
Cellular Component	GO:0031982	4	vesicle	3.53384e-12	P80928	Macrophage migration inhibitory factor	MIF	2	1
Cellular Component	GO:0031982	4	vesicle	3.53384e-12	D0G0C8	Chaperonin containing TCP1, subunit 2 (Beta)	CCT2	16	8
Cellular Component	GO:0031982	4	vesicle	3.53384e-12	D9U8D1	Dynein light chain	LC8	2	2
Cellular Component	GO:0031982	4	vesicle	3.53384e-12	P54612	Serine/threonine-protein phosphatase 2A 65 kDa regulatory subunit A alpha isoform	PPP2R1A	7	6
Cellular Component	GO:0031982	4	vesicle	3.53384e-12	D0G7F6	Triosephosphate isomerase	TPI1	12	8
Cellular Component	GO:0031982	4	vesicle	3.53384e-12	I3LR32	Uncharacterized protein	CCT5	18	9
Cellular Component	GO:0031982	4	vesicle	3.53384e-12	O02705	Heat shock protein HSP 90-alpha	HSP90AA1	29	33
Cellular Component	GO:0031982	4	vesicle	3.53384e-12	Q767L7	Tubulin beta chain	TUBB	4	2
Cellular Component	GO:0031982	4	vesicle	3.53384e-12	I3LDC7	Isocitrate dehydrogenase [NADP]	IDH1	2	5
Cellular Component	GO:0031982	4	vesicle	3.53384e-12	P62802	Histone H4	---	6	5
Cellular Component	GO:0031982	4	vesicle	3.53384e-12	Q6QAT1	40S ribosomal protein S28	RPS28	2	2
Cellular Component	GO:0031982	4	vesicle	3.53384e-12	Q29243	Dystroglycan	DAG1	3	1
Cellular Component	GO:0031982	4	vesicle	3.53384e-12	F1SQ14	Uncharacterized protein	---	1	1
Cellular Component	GO:0031982	4	vesicle	3.53384e-12	Q6DUB7	Stathmin	STMN1	11	10
Cellular Component	GO:0031982	4	vesicle	3.53384e-12	F1SDX6	Transglutaminase 2	TGM2	9	5
Cellular Component	GO:0031982	4	vesicle	3.53384e-12	F1SLA0	ATP synthase subunit beta	ATP5B	9	6
Cellular Component	GO:0031982	4	vesicle	3.53384e-12	Q52NJ3	GTP-binding protein SAR1a	SAR1A	2	1
Cellular Component	GO:0031982	4	vesicle	3.53384e-12	P67937	Tropomyosin alpha-4 chain	TPM4	14	11
Cellular Component	GO:0031982	4	vesicle	3.53384e-12	F1S2G3	Tubulin-specific chaperone A	TBCA	4	4
Cellular Component	GO:0031982	4	vesicle	3.53384e-12	F1SAE9	Laminin subunit beta 1	LAMB1	4	1
Cellular Component	GO:0031982	4	vesicle	3.53384e-12	F1RLB6	Uncharacterized protein	NAPA	1	2
Cellular Component	GO:0031982	4	vesicle	3.53384e-12	F1SMZ6	Uncharacterized protein	HSPE1	7	7
Cellular Component	GO:0031982	4	vesicle	3.53384e-12	Q710C4	Adenosylhomocysteinase	AHCY	13	5
Cellular Component	GO:0031982	4	vesicle	3.53384e-12	F1SKJ1	Myosin heavy chain 9	MYH9	70	55
Cellular Component	GO:0031982	4	vesicle	3.53384e-12	A1E295	Cathepsin B	CTSB	4	3
Cellular Component	GO:0031982	4	vesicle	3.53384e-12	F1SHL9	Pyruvate kinase	PKM	14	13
Cellular Component	GO:0031982	4	vesicle	3.53384e-12	F1SII4	Glycyl-tRNA synthetase	GARS	1	1
Cellular Component	GO:0031982	4	vesicle	3.53384e-12	F1RWJ5	Importin subunit beta-1	KPNB1	1	3
Cellular Component	GO:0031982	4	vesicle	3.53384e-12	F1RQP0	Uncharacterized protein	PRDX5	3	1
Cellular Component	GO:0031982	4	vesicle	3.53384e-12	B5APV0	Actin-related protein 2/3 complex subunit 5	ARPC5	2	1
Cellular Component	GO:0031982	4	vesicle	3.53384e-12	F1SA70	Heat shock protein family A (Hsp70) member 2	HSPA2	11	6
Cellular Component	GO:0031982	4	vesicle	3.53384e-12	F1SPP8	Uncharacterized protein	CKAP4	11	9
Cellular Component	GO:0031982	4	vesicle	3.53384e-12	F1SES5	N-acylsphingosine amidohydrolase 1	ASAH1	3	2
Cellular Component	GO:0031982	4	vesicle	3.53384e-12	I3LQ79	Major vault protein	MVP	19	19
Cellular Component	GO:0031982	4	vesicle	3.53384e-12	I3LGD4	Clathrin heavy chain	CLTC	26	11
Cellular Component	GO:0031982	4	vesicle	3.53384e-12	F2Z5C1	Annexin	ANXA5	13	10
Cellular Component	GO:0031982	4	vesicle	3.53384e-12	F1SMC0	Adenylyl cyclase-associated protein	CAP1	9	5
Cellular Component	GO:0031982	4	vesicle	3.53384e-12	F1S0A3	Uncharacterized protein	SNX1	3	2
Cellular Component	GO:0031982	4	vesicle	3.53384e-12	I3LUR7	Collagen type VI alpha 3 chain	COL6A3	25	2
Cellular Component	GO:0031982	4	vesicle	3.53384e-12	Q29092	Endoplasmin	HSP90B1	27	23
Cellular Component	GO:0031982	4	vesicle	3.53384e-12	I3LQ84	Collagen type VI alpha 2 chain	COL6A2	8	4
Cellular Component	GO:0031982	4	vesicle	3.53384e-12	Q3YLA6	Serine/arginine-rich splicing factor 1	SRSF1	2	3
Cellular Component	GO:0031982	4	vesicle	3.53384e-12	F1RHA7	Transforming growth factor-beta-induced protein ig-h3	TGFBI	6	2
Cellular Component	GO:0031982	4	vesicle	3.53384e-12	F1S3E0	Transmembrane p24 trafficking protein 9	TMED9	2	2
Cellular Component	GO:0031982	4	vesicle	3.53384e-12	F1SM61	Fibulin-1	FBLN1	1	1
Cellular Component	GO:0031982	4	vesicle	3.53384e-12	F1RKW8	Proteasome 26S subunit, non-ATPase 11	PSMD11	3	1
Cellular Component	GO:0031982	4	vesicle	3.53384e-12	F1SMT0	EF-hand domain family member D1	EFHD1	1	1
Cellular Component	GO:0031982	4	vesicle	3.53384e-12	F1SNF6	MICOS complex subunit	CHCHD3	1	4
Cellular Component	GO:0031982	4	vesicle	3.53384e-12	F1S395	Uncharacterized protein	NQO1	4	3
Cellular Component	GO:0031982	4	vesicle	3.53384e-12	F1RI15	Heat shock protein family A (Hsp70) member 4	HSPA4	15	7
Cellular Component	GO:0031982	4	vesicle	3.53384e-12	F1SFQ4	Uncharacterized protein	PCBP2	1	3
Cellular Component	GO:0031982	4	vesicle	3.53384e-12	F2Z5N0	Proteasome subunit alpha type	PSMA6	4	2
Cellular Component	GO:0031982	4	vesicle	3.53384e-12	F2Z5E6	Ribosomal protein S5	RPS5	2	1
Cellular Component	GO:0031982	4	vesicle	3.53384e-12	F1S1R4	SH3 domain-binding glutamic acid-rich-like protein	SH3BGRL	1	2
Cellular Component	GO:0031982	4	vesicle	3.53384e-12	F1SUG4	Elongin B	ELOB	2	2
Cellular Component	GO:0031982	4	vesicle	3.53384e-12	I3LK59	Uncharacterized protein	ENO1	21	21
Cellular Component	GO:0031982	4	vesicle	3.53384e-12	P62936	Peptidyl-prolyl cis-trans isomerase A	PPIA	9	7
Cellular Component	GO:0031982	4	vesicle	3.53384e-12	Q95250	Membrane-associated progesterone receptor component 1	PGRMC1	3	2
Cellular Component	GO:0031982	4	vesicle	3.53384e-12	I3LN42	GC, vitamin D binding protein	GC	8	7
Cellular Component	GO:0031982	4	vesicle	3.53384e-12	F1SE73	Uncharacterized protein	DNAJA1	2	1
Cellular Component	GO:0031982	4	vesicle	3.53384e-12	I3L6T2	Uncharacterized protein	UBE2V2	2	1
Cellular Component	GO:0031982	4	vesicle	3.53384e-12	I3LEC2	Poly(rC) binding protein 1	PCBP1	3	1
Cellular Component	GO:0031982	4	vesicle	3.53384e-12	Q9GJT2	S-formylglutathione hydrolase	ESD	3	1
Cellular Component	GO:0031982	4	vesicle	3.53384e-12	F2Z4Y8	Uncharacterized protein	RPS11	9	6
Cellular Component	GO:0031982	4	vesicle	3.53384e-12	C4MXZ1	ADP-ribosylation factor 1	ARF1	2	1
Cellular Component	GO:0031982	4	vesicle	3.53384e-12	I3LP02	Acetyl-CoA acetyltransferase 1	ACAT1	8	7
Cellular Component	GO:0031982	4	vesicle	3.53384e-12	F1RTV5	Uncharacterized protein	PAICS	2	2
Cellular Component	GO:0031982	4	vesicle	3.53384e-12	F1RQQ7	Alpha-1,4 glucan phosphorylase	PYGB	2	2
Cellular Component	GO:0031982	4	vesicle	3.53384e-12	F1SPG0	RAB7A, member RAS oncogene family	RAB7A	2	1
Cellular Component	GO:0031982	4	vesicle	3.53384e-12	B5APU3	Actin-related protein 2-like protein	ACTR2	6	4
Cellular Component	GO:0031982	4	vesicle	3.53384e-12	F1RFY1	Profilin	PFN1	1	1
Cellular Component	GO:0031982	4	vesicle	3.53384e-12	F1RLG5	Receptor expression-enhancing protein	REEP5	6	2
Cellular Component	GO:0031982	4	vesicle	3.53384e-12	F1S3U9	Uncharacterized protein	PRDX1	9	5
Cellular Component	GO:0031982	4	vesicle	3.53384e-12	F1RS36	78 kDa glucose-regulated protein	HSPA5	27	23
Cellular Component	GO:0031982	4	vesicle	3.53384e-12	P00172	Cytochrome b5	CYB5A	3	1
Cellular Component	GO:0031982	4	vesicle	3.53384e-12	F1SSA6	Uncharacterized protein	---	26	19
Cellular Component	GO:0031982	4	vesicle	3.53384e-12	F1RJX8	Coatomer subunit alpha	COPA	2	3
Cellular Component	GO:0031982	4	vesicle	3.53384e-12	E1CAJ6	Protein disulfide isomerase P5	pdi-p5	12	9
Cellular Component	GO:0031982	4	vesicle	3.53384e-12	F1SDR7	Tyrosine 3-monooxygenase/tryptophan 5-monooxygenase activation protein beta	YWHAB	10	6
Cellular Component	GO:0031982	4	vesicle	3.53384e-12	F1RSM2	Proteasome 26S subunit, non-ATPase 12	PSMD12	1	2
Cellular Component	GO:0031982	4	vesicle	3.53384e-12	F1RX83	Uncharacterized protein	ERLIN2	6	5
Cellular Component	GO:0031982	4	vesicle	3.53384e-12	I3L9V2	Vesicle amine transport 1	VAT1	4	1
Cellular Component	GO:0031982	4	vesicle	3.53384e-12	P82460	Thioredoxin	TXN	5	4
Cellular Component	GO:0031982	4	vesicle	3.53384e-12	P79403	Neutral alpha-glucosidase AB	GANAB	7	4
Cellular Component	GO:0031982	4	vesicle	3.53384e-12	F1SHR3	ATPase H+ transporting V1 subunit E1	ATP6V1E1	3	2
Cellular Component	GO:0031982	4	vesicle	3.53384e-12	F1RIF8	6-phosphogluconate dehydrogenase, decarboxylating	PGD	7	4
Cellular Component	GO:0031982	4	vesicle	3.53384e-12	F1RT25	Sorting nexin 3	SNX3	1	2
Cellular Component	GO:0031982	4	vesicle	3.53384e-12	P00339	L-lactate dehydrogenase A chain	LDHA	6	4
Cellular Component	GO:0031982	4	vesicle	3.53384e-12	F1RPW9	Elongation factor 1-gamma	EEF1G	8	6
Cellular Component	GO:0031982	4	vesicle	3.53384e-12	F1SK86	Peptidylprolyl isomerase	FKBP4	5	5
Cellular Component	GO:0031982	4	vesicle	3.53384e-12	I3LL97	Cysteine and glycine rich protein 1	CSRP1	4	2
Cellular Component	GO:0031982	4	vesicle	3.53384e-12	A0A287BFJ2	Clathrin light chain	CLTA	3	2
Cellular Component	GO:0031982	4	vesicle	3.53384e-12	F1SDC7	Aldehyde dehydrogenase	ALDH3A2	3	4
Cellular Component	GO:0031982	4	vesicle	3.53384e-12	F1S710	Calcyclin binding protein	CACYBP	5	5
Cellular Component	GO:0031982	4	vesicle	3.53384e-12	F1SIX3	UTP--glucose-1-phosphate uridylyltransferase	UGP2	4	3
Cellular Component	GO:0031982	4	vesicle	3.53384e-12	F1SS01	Arp2/3 complex 34 kDa subunit	ARPC2	3	2
Cellular Component	GO:0031982	4	vesicle	3.53384e-12	P00795	Cathepsin D	CTSD	6	3
Cellular Component	GO:0031982	4	vesicle	3.53384e-12	F1SFF8	Alpha-1,4 glucan phosphorylase	PYGL	9	3
Cellular Component	GO:0031982	4	vesicle	3.53384e-12	F2Z594	High mobility group protein B1	HMGB1	12	10
Cellular Component	GO:0031982	4	vesicle	3.53384e-12	I3LCA2	Chaperonin containing TCP1 subunit 8	CCT8	12	5
Cellular Component	GO:0031982	4	vesicle	3.53384e-12	F1S8M9	Uncharacterized protein	LRPAP1	4	4
Cellular Component	GO:0031982	4	vesicle	3.53384e-12	F2Z5G8	Uncharacterized protein	RPS25	7	6
Cellular Component	GO:0031982	4	vesicle	3.53384e-12	F2Z4Y1	Tyrosine 3-monooxygenase/tryptophan 5-monooxygenase activation protein eta	YWHAH	4	1
Cellular Component	GO:0031982	4	vesicle	3.53384e-12	Q9TSX9	Peroxiredoxin-6	PRDX6	6	5
Cellular Component	GO:0031982	4	vesicle	3.53384e-12	F1S192	Prefoldin subunit 2	PFDN2	1	3
Cellular Component	GO:0031982	4	vesicle	3.53384e-12	F1RJ25	Fructose-bisphosphate aldolase	ALDOC	4	2
Cellular Component	GO:0031982	4	vesicle	3.53384e-12	I3LDM7	Lactoylglutathione lyase	GLO1	3	2
Cellular Component	GO:0031982	4	vesicle	3.53384e-12	F1SGH5	Uncharacterized protein	PDHB	2	1
Cellular Component	GO:0031982	4	vesicle	3.53384e-12	F1RGJ3	Uncharacterized protein	HSPA9	10	9
Cellular Component	GO:0031982	4	vesicle	3.53384e-12	F1RFQ7	GTP-binding nuclear protein Ran	RAN	9	5
Cellular Component	GO:0031982	4	vesicle	3.53384e-12	P02543	Vimentin	VIM	18	17
Cellular Component	GO:0031982	4	vesicle	3.53384e-12	F1RYY6	Transaldolase	TALDO1	10	6
Cellular Component	GO:0031982	4	vesicle	3.53384e-12	C5H0C6	Ubiquitin thioesterase	OTUB1	3	2
Cellular Component	GO:0031982	4	vesicle	3.53384e-12	F1SA98	Tyrosine 3-monooxygenase/tryptophan 5-monooxygenase activation protein theta	YWHAQ	13	8
Cellular Component	GO:0031982	4	vesicle	3.53384e-12	F1S6R7	Polypyrimidine tract-binding protein 1	PTBP1	9	4
Cellular Component	GO:0031982	4	vesicle	3.53384e-12	F1S418	Uncharacterized protein	PRDX3	5	2
Cellular Component	GO:0031982	4	vesicle	3.53384e-12	Q6UAQ8	Electron transfer flavoprotein subunit beta	ETFB	5	4
Cellular Component	GO:0031982	4	vesicle	3.53384e-12	P04574	Calpain small subunit 1	CAPNS1	2	2
Cellular Component	GO:0031982	4	vesicle	3.53384e-12	F1SQT3	Uncharacterized protein	SLC25A3	5	4
Cellular Component	GO:0031982	4	vesicle	3.53384e-12	Q9MZ16	Voltage-dependent anion-selective channel protein 1	VDAC1	5	1
Cellular Component	GO:0031982	4	vesicle	3.53384e-12	P04178	Superoxide dismutase [Cu-Zn]	SOD1	6	7
Cellular Component	GO:0031982	4	vesicle	3.53384e-12	Q52NJ1	Ras-related protein Rab-11A	RAB11A	4	2
Cellular Component	GO:0031982	4	vesicle	3.53384e-12	F1RJM2	Endoplasmic reticulum resident protein 29	ERP29	2	6
Cellular Component	GO:0031982	4	vesicle	3.53384e-12	F2Z565	Solute carrier family 25 member 5	SLC25A5	6	3
Cellular Component	GO:0031982	4	vesicle	3.53384e-12	F1S6B4	Proline and arginine rich end leucine rich repeat protein	PRELP	7	3
Cellular Component	GO:0031982	4	vesicle	3.53384e-12	F1SQ09	Uncharacterized protein	LUM	1	2
Cellular Component	GO:0031982	4	vesicle	3.53384e-12	F1RFI1	Elongation factor Tu	TUFM	1	1
Cellular Component	GO:0031982	4	vesicle	3.53384e-12	F1SFI7	Alpha-2-HS-glycoprotein	AHSG	9	4
Cellular Component	GO:0031982	4	vesicle	3.53384e-12	Q9GLP0	Integrin beta-1	ITGB1	2	1
Cellular Component	GO:0031982	4	vesicle	3.53384e-12	A1XQU1	Proteasome subunit beta type-7	PSMB7	1	1
Cellular Component	GO:0031982	4	vesicle	3.53384e-12	F2Z4Z1	Tyrosine 3-monooxygenase/tryptophan 5-monooxygenase activation protein gamma	YWHAG	6	7
Cellular Component	GO:0031982	4	vesicle	3.53384e-12	F1S0V3	Annexin	ANXA6	26	20
Cellular Component	GO:0031982	4	vesicle	3.53384e-12	F1RGC9	Proteasome 26S subunit, non-ATPase 13	PSMD13	2	1
Cellular Component	GO:0031982	4	vesicle	3.53384e-12	F1SSG6	Uncharacterized protein	ANP32B	6	2
Cellular Component	GO:0031982	4	vesicle	3.53384e-12	F1SJT7	Apolipoprotein A-IV	APOA4	3	1
Cellular Component	GO:0031982	4	vesicle	3.53384e-12	F1S663	Uncharacterized protein	LAMC1	5	5
Cellular Component	GO:0031982	4	vesicle	3.53384e-12	F1S7E0	Coatomer subunit epsilon	COPE	1	1
Cellular Component	GO:0031982	4	vesicle	3.53384e-12	F1RZ28	Uncharacterized protein	RPS10	1	1
Cellular Component	GO:0031982	4	vesicle	3.53384e-12	F1RKG8	Uncharacterized protein	PEBP1	5	7
Cellular Component	GO:0031982	4	vesicle	3.53384e-12	Q06A94	Heterogeneous nuclear ribonucleoprotein A1	HNRNPA1L2	4	3
Cellular Component	GO:0031982	4	vesicle	3.53384e-12	F1SS25	Uncharacterized protein	ATIC	1	1
Cellular Component	GO:0031982	4	vesicle	3.53384e-12	I3L7Y1	Uncharacterized protein	RPL26	4	3
Cellular Component	GO:0031982	4	vesicle	3.53384e-12	P09623	Dihydrolipoyl dehydrogenase, mitochondrial	DLD	10	5
Cellular Component	GO:0031982	4	vesicle	3.53384e-12	F2Z5E2	Uncharacterized protein	SERPINC1	6	4
Cellular Component	GO:0031982	4	vesicle	3.53384e-12	P19620	Annexin A2	ANXA2	16	8
Cellular Component	GO:0031982	4	vesicle	3.53384e-12	Q007T2	Cell division control protein 42 homolog	CDC42	5	4
Cellular Component	GO:0031982	4	vesicle	3.53384e-12	F2Z5G3	Uncharacterized protein	CALM3	4	4
Cellular Component	GO:0031982	4	vesicle	3.53384e-12	F1S827	SERPINE1 mRNA binding protein 1	SERBP1	4	3
Cellular Component	GO:0031982	4	vesicle	3.53384e-12	P27917	Apolipoprotein C-III	APOC3	1	1
Cellular Component	GO:0031982	4	vesicle	3.53384e-12	F1SIJ9	Phosphoserine aminotransferase	PSAT1	6	6
Cellular Component	GO:0031982	4	vesicle	3.53384e-12	A8U4R4	Transketolase	tkt	15	6
Cellular Component	GO:0031982	4	vesicle	3.53384e-12	F1SSL6	Proteasome subunit alpha type	PSMA3	3	4
Cellular Component	GO:0031982	4	vesicle	3.53384e-12	F1S0J8	Keratin 14	KRT14	4	3
Cellular Component	GO:0031982	4	vesicle	3.53384e-12	F1RYT3	Uncharacterized protein	SCARB2	3	3
Cellular Component	GO:0031982	4	vesicle	3.53384e-12	F1SDN2	Uncharacterized protein	HADHB	4	1
Cellular Component	GO:0031982	4	vesicle	3.53384e-12	P62831	60S ribosomal protein L23	RPL23	4	3
Cellular Component	GO:0031982	4	vesicle	3.53384e-12	P35750	Calpain-1 catalytic subunit	CAPN1	1	1
Cellular Component	GO:0031982	4	vesicle	3.53384e-12	F1SQN1	T-complex protein 1 subunit delta	CCT4	10	5
Cellular Component	GO:0030426	6	growth cone	0.163459	K7GMK4	Stathmin	STMN2	2	2
Cellular Component	GO:0030426	6	growth cone	0.163459	F1SSA6	Uncharacterized protein	---	26	19
Cellular Component	GO:0055037	10	recycling endosome	0.199339	F1RFQ7	GTP-binding nuclear protein Ran	RAN	9	5
Cellular Component	GO:0055037	10	recycling endosome	0.199339	Q52NJ1	Ras-related protein Rab-11A	RAB11A	4	2
Cellular Component	GO:0055037	10	recycling endosome	0.199339	Q9GLP0	Integrin beta-1	ITGB1	2	1
Cellular Component	GO:1905369	5	endopeptidase complex	5.68026e-10	Q64L94	Proteasome activator complex subunit 1	PSME1	4	2
Cellular Component	GO:1905369	5	endopeptidase complex	5.68026e-10	F2Z5N0	Proteasome subunit alpha type	PSMA6	4	2
Cellular Component	GO:1905369	5	endopeptidase complex	5.68026e-10	F1RSM2	Proteasome 26S subunit, non-ATPase 12	PSMD12	1	2
Cellular Component	GO:1905369	5	endopeptidase complex	5.68026e-10	F2Z5L7	Proteasome subunit alpha type	PSMA1	4	1
Cellular Component	GO:1905369	5	endopeptidase complex	5.68026e-10	I3LAB6	Proteasome subunit alpha type	PSMA2	1	1
Cellular Component	GO:1905369	5	endopeptidase complex	5.68026e-10	F1SSL6	Proteasome subunit alpha type	PSMA3	3	4
Cellular Component	GO:1905369	5	endopeptidase complex	5.68026e-10	F2Z5K2	Proteasome subunit alpha type	PSMA5	1	3
Cellular Component	GO:1905369	5	endopeptidase complex	5.68026e-10	A1XQU1	Proteasome subunit beta type-7	PSMB7	1	1
Cellular Component	GO:1905369	5	endopeptidase complex	5.68026e-10	F1SID4	Proteasome 26S subunit, ATPase 3	PSMC3	3	1
Cellular Component	GO:1905369	5	endopeptidase complex	5.68026e-10	F1RGC9	Proteasome 26S subunit, non-ATPase 13	PSMD13	2	1
Cellular Component	GO:1905369	5	endopeptidase complex	5.68026e-10	F2Z5J1	Uncharacterized protein	PSMC1	1	4
Cellular Component	GO:1905369	5	endopeptidase complex	5.68026e-10	Q863Z0	Proteasome activator complex subunit 2	PSME2	2	2
Cellular Component	GO:1905369	5	endopeptidase complex	5.68026e-10	F1RKW8	Proteasome 26S subunit, non-ATPase 11	PSMD11	3	1
Cellular Component	GO:1905369	5	endopeptidase complex	5.68026e-10	A0A287BIV4	Proteasome subunit alpha type	PSMA4	3	4
Cellular Component	GO:0044427	9	chromosomal part	0.000235499	F1RSE7	DNA helicase	MCM4	1	1
Cellular Component	GO:0044427	9	chromosomal part	0.000235499	F2Z594	High mobility group protein B1	HMGB1	12	10
Cellular Component	GO:0044427	9	chromosomal part	0.000235499	F2Z584	Histone H2B	LOC100156127	10	8
Cellular Component	GO:0044427	9	chromosomal part	0.000235499	A0A287B0L6	Histone H2A	HIST1H2AH	1	1
Cellular Component	GO:0044427	9	chromosomal part	0.000235499	F1SPG1	H1 histone family member X	H1FX	7	2
Cellular Component	GO:0044427	9	chromosomal part	0.000235499	B2CCY7	Nuclear matrix protein 200	nmp-200	2	2
Cellular Component	GO:0044427	9	chromosomal part	0.000235499	D9U8D1	Dynein light chain	LC8	2	2
Cellular Component	GO:0044427	9	chromosomal part	0.000235499	P54612	Serine/threonine-protein phosphatase 2A 65 kDa regulatory subunit A alpha isoform	PPP2R1A	7	6
Cellular Component	GO:0044427	9	chromosomal part	0.000235499	A0A287B959	Histone H2A	HIST1H2AC	1	4
Cellular Component	GO:0044427	9	chromosomal part	0.000235499	P11493	Serine/threonine-protein phosphatase 2A catalytic subunit beta isoform (Fragment)	PPP2CB	1	1
Cellular Component	GO:0044427	9	chromosomal part	0.000235499	Q9GL51	Platelet-activating factor acetylhydrolase IB subunit alpha	PAFAH1B1	2	4
Cellular Component	GO:0044427	9	chromosomal part	0.000235499	A0A287ARA0	Uncharacterized protein	---	1	1
Cellular Component	GO:0044427	9	chromosomal part	0.000235499	F1S300	Translocated promoter region, nuclear basket protein	TPR	3	3
Cellular Component	GO:0044427	9	chromosomal part	0.000235499	A0A287A7G8	Histone H2B	HIST1H2BJ	3	1
Cellular Component	GO:0044427	9	chromosomal part	0.000235499	A0A287ALI7	Core histone macro-H2A	H2AFY	5	4
Cellular Component	GO:0044427	9	chromosomal part	0.000235499	A0A286ZZB7	Histone cluster 1 H1 family member e	HIST1H1E	11	12
Cellular Component	GO:0044427	9	chromosomal part	0.000235499	A0A287BQW3	H1 histone family member 0	H1F0	9	7
Cellular Component	GO:0044427	9	chromosomal part	0.000235499	A0A287B7G2	Heterochromatin protein 1 binding protein 3	HP1BP3	6	2
Cellular Component	GO:0044427	9	chromosomal part	0.000235499	F6PYW2	Histone cluster 1 H1 family member d	HIST1H1D	3	2
Cellular Component	GO:0044427	9	chromosomal part	0.000235499	P62802	Histone H4	---	6	5
Cellular Component	GO:0044427	9	chromosomal part	0.000235499	F2Z580	Histone H2B	HIST1H2BB	1	1
Cellular Component	GO:0044427	9	chromosomal part	0.000235499	F1RFQ7	GTP-binding nuclear protein Ran	RAN	9	5
Cellular Component	GO:0044427	9	chromosomal part	0.000235499	F1S1V1	Sjogren syndrome antigen B	SSB	9	8
Cellular Component	GO:0044427	9	chromosomal part	0.000235499	P17741	High mobility group protein B2	HMGB2	7	4
Cellular Component	GO:0044427	9	chromosomal part	0.000235499	F2Z5G2	Structural maintenance of chromosomes protein	SMC3	3	1
Cellular Component	GO:0044427	9	chromosomal part	0.000235499	I3LDH3	Poly [ADP-ribose] polymerase	PARP1	2	3
Cellular Component	GO:0044427	9	chromosomal part	0.000235499	F1RWH1	Chromobox 1	CBX1	1	2
Cellular Component	GO:0005694	8	chromosome	0.0013158	F1RSE7	DNA helicase	MCM4	1	1
Cellular Component	GO:0005694	8	chromosome	0.0013158	F2Z594	High mobility group protein B1	HMGB1	12	10
Cellular Component	GO:0005694	8	chromosome	0.0013158	F2Z584	Histone H2B	LOC100156127	10	8
Cellular Component	GO:0005694	8	chromosome	0.0013158	A0A287B0L6	Histone H2A	HIST1H2AH	1	1
Cellular Component	GO:0005694	8	chromosome	0.0013158	F1SPG1	H1 histone family member X	H1FX	7	2
Cellular Component	GO:0005694	8	chromosome	0.0013158	B2CCY7	Nuclear matrix protein 200	nmp-200	2	2
Cellular Component	GO:0005694	8	chromosome	0.0013158	D9U8D1	Dynein light chain	LC8	2	2
Cellular Component	GO:0005694	8	chromosome	0.0013158	P54612	Serine/threonine-protein phosphatase 2A 65 kDa regulatory subunit A alpha isoform	PPP2R1A	7	6
Cellular Component	GO:0005694	8	chromosome	0.0013158	A0A287B959	Histone H2A	HIST1H2AC	1	4
Cellular Component	GO:0005694	8	chromosome	0.0013158	P11493	Serine/threonine-protein phosphatase 2A catalytic subunit beta isoform (Fragment)	PPP2CB	1	1
Cellular Component	GO:0005694	8	chromosome	0.0013158	Q9GL51	Platelet-activating factor acetylhydrolase IB subunit alpha	PAFAH1B1	2	4
Cellular Component	GO:0005694	8	chromosome	0.0013158	A0A287ARA0	Uncharacterized protein	---	1	1
Cellular Component	GO:0005694	8	chromosome	0.0013158	F1S300	Translocated promoter region, nuclear basket protein	TPR	3	3
Cellular Component	GO:0005694	8	chromosome	0.0013158	A0A287A7G8	Histone H2B	HIST1H2BJ	3	1
Cellular Component	GO:0005694	8	chromosome	0.0013158	A0A287ALI7	Core histone macro-H2A	H2AFY	5	4
Cellular Component	GO:0005694	8	chromosome	0.0013158	A0A286ZZB7	Histone cluster 1 H1 family member e	HIST1H1E	11	12
Cellular Component	GO:0005694	8	chromosome	0.0013158	A0A287BQW3	H1 histone family member 0	H1F0	9	7
Cellular Component	GO:0005694	8	chromosome	0.0013158	A0A287B7G2	Heterochromatin protein 1 binding protein 3	HP1BP3	6	2
Cellular Component	GO:0005694	8	chromosome	0.0013158	F6PYW2	Histone cluster 1 H1 family member d	HIST1H1D	3	2
Cellular Component	GO:0005694	8	chromosome	0.0013158	P62802	Histone H4	---	6	5
Cellular Component	GO:0005694	8	chromosome	0.0013158	F2Z580	Histone H2B	HIST1H2BB	1	1
Cellular Component	GO:0005694	8	chromosome	0.0013158	F1RFQ7	GTP-binding nuclear protein Ran	RAN	9	5
Cellular Component	GO:0005694	8	chromosome	0.0013158	F1S1V1	Sjogren syndrome antigen B	SSB	9	8
Cellular Component	GO:0005694	8	chromosome	0.0013158	P17741	High mobility group protein B2	HMGB2	7	4
Cellular Component	GO:0005694	8	chromosome	0.0013158	F2Z5G2	Structural maintenance of chromosomes protein	SMC3	3	1
Cellular Component	GO:0005694	8	chromosome	0.0013158	I3LDH3	Poly [ADP-ribose] polymerase	PARP1	2	3
Cellular Component	GO:0005694	8	chromosome	0.0013158	F1RWH1	Chromobox 1	CBX1	1	2
Cellular Component	GO:0032982	11	myosin filament	0.0156645	F1SKJ1	Myosin heavy chain 9	MYH9	70	55
Cellular Component	GO:0032982	11	myosin filament	0.0156645	F1SSA6	Uncharacterized protein	---	26	19
Cellular Component	GO:0005746	13	mitochondrial respiratory chain	0.239672	A0A286ZPR8	Cytochrome b-c1 complex subunit 7	UQCRB	1	3
Cellular Component	GO:0005746	13	mitochondrial respiratory chain	0.239672	F1SAB6	Acyl carrier protein	NDUFAB1	1	2
Cellular Component	GO:0005746	13	mitochondrial respiratory chain	0.239672	Q5S3G4	Cytochrome c oxidase subunit 5B, mitochondrial	COX5B	1	1
Cellular Component	GO:0005839	7	proteasome core complex	2.35296e-05	F2Z5N0	Proteasome subunit alpha type	PSMA6	4	2
Cellular Component	GO:0005839	7	proteasome core complex	2.35296e-05	F2Z5L7	Proteasome subunit alpha type	PSMA1	4	1
Cellular Component	GO:0005839	7	proteasome core complex	2.35296e-05	I3LAB6	Proteasome subunit alpha type	PSMA2	1	1
Cellular Component	GO:0005839	7	proteasome core complex	2.35296e-05	F1SSL6	Proteasome subunit alpha type	PSMA3	3	4
Cellular Component	GO:0005839	7	proteasome core complex	2.35296e-05	F2Z5K2	Proteasome subunit alpha type	PSMA5	1	3
Cellular Component	GO:0005839	7	proteasome core complex	2.35296e-05	A0A287BIV4	Proteasome subunit alpha type	PSMA4	3	4
Cellular Component	GO:0005839	7	proteasome core complex	2.35296e-05	A1XQU1	Proteasome subunit beta type-7	PSMB7	1	1
Cellular Component	GO:0044297	4	cell body	0.000767879	K7GMK4	Stathmin	STMN2	2	2
Cellular Component	GO:0044297	4	cell body	0.000767879	I3LCA2	Chaperonin containing TCP1 subunit 8	CCT8	12	5
Cellular Component	GO:0044297	4	cell body	0.000767879	Q767L7	Tubulin beta chain	TUBB	4	2
Cellular Component	GO:0044297	4	cell body	0.000767879	D0G0C8	Chaperonin containing TCP1, subunit 2 (Beta)	CCT2	16	8
Cellular Component	GO:0044297	4	cell body	0.000767879	P04178	Superoxide dismutase [Cu-Zn]	SOD1	6	7
Cellular Component	GO:0044297	4	cell body	0.000767879	P63246	Receptor of activated protein C kinase 1	RACK1	7	3
Cellular Component	GO:0044297	4	cell body	0.000767879	I3LR32	Uncharacterized protein	CCT5	18	9
Cellular Component	GO:0044297	4	cell body	0.000767879	F1SSA6	Uncharacterized protein	---	26	19
Cellular Component	GO:0044297	4	cell body	0.000767879	F1SQN1	T-complex protein 1 subunit delta	CCT4	10	5
Cellular Component	GO:0044297	4	cell body	0.000767879	Q007T2	Cell division control protein 42 homolog	CDC42	5	4
Cellular Component	GO:0044421	3	extracellular region part	3.40949e-12	F1S2E2	Annexin	ANXA11	3	3
Cellular Component	GO:0044421	3	extracellular region part	3.40949e-12	F1RQ91	40S ribosomal protein S4	RPS4X	10	4
Cellular Component	GO:0044421	3	extracellular region part	3.40949e-12	F1RK02	Lymphocyte cytosolic protein 1	LCP1	3	3
Cellular Component	GO:0044421	3	extracellular region part	3.40949e-12	P80928	Macrophage migration inhibitory factor	MIF	2	1
Cellular Component	GO:0044421	3	extracellular region part	3.40949e-12	D0G0C8	Chaperonin containing TCP1, subunit 2 (Beta)	CCT2	16	8
Cellular Component	GO:0044421	3	extracellular region part	3.40949e-12	D9U8D1	Dynein light chain	LC8	2	2
Cellular Component	GO:0044421	3	extracellular region part	3.40949e-12	P54612	Serine/threonine-protein phosphatase 2A 65 kDa regulatory subunit A alpha isoform	PPP2R1A	7	6
Cellular Component	GO:0044421	3	extracellular region part	3.40949e-12	D0G7F6	Triosephosphate isomerase	TPI1	12	8
Cellular Component	GO:0044421	3	extracellular region part	3.40949e-12	I3LR32	Uncharacterized protein	CCT5	18	9
Cellular Component	GO:0044421	3	extracellular region part	3.40949e-12	Q767L7	Tubulin beta chain	TUBB	4	2
Cellular Component	GO:0044421	3	extracellular region part	3.40949e-12	I3LDC7	Isocitrate dehydrogenase [NADP]	IDH1	2	5
Cellular Component	GO:0044421	3	extracellular region part	3.40949e-12	P62802	Histone H4	---	6	5
Cellular Component	GO:0044421	3	extracellular region part	3.40949e-12	Q6QAT1	40S ribosomal protein S28	RPS28	2	2
Cellular Component	GO:0044421	3	extracellular region part	3.40949e-12	Q29243	Dystroglycan	DAG1	3	1
Cellular Component	GO:0044421	3	extracellular region part	3.40949e-12	F1SQ14	Uncharacterized protein	---	1	1
Cellular Component	GO:0044421	3	extracellular region part	3.40949e-12	F1SFA7	Uncharacterized protein	COL1A2	1	2
Cellular Component	GO:0044421	3	extracellular region part	3.40949e-12	Q6DUB7	Stathmin	STMN1	11	10
Cellular Component	GO:0044421	3	extracellular region part	3.40949e-12	F1SDX6	Transglutaminase 2	TGM2	9	5
Cellular Component	GO:0044421	3	extracellular region part	3.40949e-12	F1SLA0	ATP synthase subunit beta	ATP5B	9	6
Cellular Component	GO:0044421	3	extracellular region part	3.40949e-12	Q52NJ3	GTP-binding protein SAR1a	SAR1A	2	1
Cellular Component	GO:0044421	3	extracellular region part	3.40949e-12	P67937	Tropomyosin alpha-4 chain	TPM4	14	11
Cellular Component	GO:0044421	3	extracellular region part	3.40949e-12	F1S2G3	Tubulin-specific chaperone A	TBCA	4	4
Cellular Component	GO:0044421	3	extracellular region part	3.40949e-12	F1SAE9	Laminin subunit beta 1	LAMB1	4	1
Cellular Component	GO:0044421	3	extracellular region part	3.40949e-12	A0A286ZT13	Serum albumin	ALB	42	33
Cellular Component	GO:0044421	3	extracellular region part	3.40949e-12	F1RLB6	Uncharacterized protein	NAPA	1	2
Cellular Component	GO:0044421	3	extracellular region part	3.40949e-12	F1SMZ6	Uncharacterized protein	HSPE1	7	7
Cellular Component	GO:0044421	3	extracellular region part	3.40949e-12	F1SKJ1	Myosin heavy chain 9	MYH9	70	55
Cellular Component	GO:0044421	3	extracellular region part	3.40949e-12	A1E295	Cathepsin B	CTSB	4	3
Cellular Component	GO:0044421	3	extracellular region part	3.40949e-12	I3L651	Fibrinogen beta chain	FGB	2	2
Cellular Component	GO:0044421	3	extracellular region part	3.40949e-12	F1SHL9	Pyruvate kinase	PKM	14	13
Cellular Component	GO:0044421	3	extracellular region part	3.40949e-12	F1SII4	Glycyl-tRNA synthetase	GARS	1	1
Cellular Component	GO:0044421	3	extracellular region part	3.40949e-12	F1RWJ5	Importin subunit beta-1	KPNB1	1	3
Cellular Component	GO:0044421	3	extracellular region part	3.40949e-12	I3LE12	Hydroxysteroid 17-beta dehydrogenase 12	HSD17B12	2	2
Cellular Component	GO:0044421	3	extracellular region part	3.40949e-12	F1RQP0	Uncharacterized protein	PRDX5	3	1
Cellular Component	GO:0044421	3	extracellular region part	3.40949e-12	B5APV0	Actin-related protein 2/3 complex subunit 5	ARPC5	2	1
Cellular Component	GO:0044421	3	extracellular region part	3.40949e-12	F1SA70	Heat shock protein family A (Hsp70) member 2	HSPA2	11	6
Cellular Component	GO:0044421	3	extracellular region part	3.40949e-12	F1SPP8	Uncharacterized protein	CKAP4	11	9
Cellular Component	GO:0044421	3	extracellular region part	3.40949e-12	F1SES5	N-acylsphingosine amidohydrolase 1	ASAH1	3	2
Cellular Component	GO:0044421	3	extracellular region part	3.40949e-12	I3LQ79	Major vault protein	MVP	19	19
Cellular Component	GO:0044421	3	extracellular region part	3.40949e-12	F2Z5C1	Annexin	ANXA5	13	10
Cellular Component	GO:0044421	3	extracellular region part	3.40949e-12	F1SMC0	Adenylyl cyclase-associated protein	CAP1	9	5
Cellular Component	GO:0044421	3	extracellular region part	3.40949e-12	I3LUR7	Collagen type VI alpha 3 chain	COL6A3	25	2
Cellular Component	GO:0044421	3	extracellular region part	3.40949e-12	I3LQ84	Collagen type VI alpha 2 chain	COL6A2	8	4
Cellular Component	GO:0044421	3	extracellular region part	3.40949e-12	Q3YLA6	Serine/arginine-rich splicing factor 1	SRSF1	2	3
Cellular Component	GO:0044421	3	extracellular region part	3.40949e-12	F1RHA7	Transforming growth factor-beta-induced protein ig-h3	TGFBI	6	2
Cellular Component	GO:0044421	3	extracellular region part	3.40949e-12	F1S3E0	Transmembrane p24 trafficking protein 9	TMED9	2	2
Cellular Component	GO:0044421	3	extracellular region part	3.40949e-12	F1SM61	Fibulin-1	FBLN1	1	1
Cellular Component	GO:0044421	3	extracellular region part	3.40949e-12	Q9XSD9	Decorin	DCN	16	16
Cellular Component	GO:0044421	3	extracellular region part	3.40949e-12	F1RKW8	Proteasome 26S subunit, non-ATPase 11	PSMD11	3	1
Cellular Component	GO:0044421	3	extracellular region part	3.40949e-12	F1SMT0	EF-hand domain family member D1	EFHD1	1	1
Cellular Component	GO:0044421	3	extracellular region part	3.40949e-12	F1SNF6	MICOS complex subunit	CHCHD3	1	4
Cellular Component	GO:0044421	3	extracellular region part	3.40949e-12	F1S395	Uncharacterized protein	NQO1	4	3
Cellular Component	GO:0044421	3	extracellular region part	3.40949e-12	F1RI15	Heat shock protein family A (Hsp70) member 4	HSPA4	15	7
Cellular Component	GO:0044421	3	extracellular region part	3.40949e-12	F1SFQ4	Uncharacterized protein	PCBP2	1	3
Cellular Component	GO:0044421	3	extracellular region part	3.40949e-12	F2Z5N0	Proteasome subunit alpha type	PSMA6	4	2
Cellular Component	GO:0044421	3	extracellular region part	3.40949e-12	F2Z5E6	Ribosomal protein S5	RPS5	2	1
Cellular Component	GO:0044421	3	extracellular region part	3.40949e-12	Q0PIT9	NAD(P)H-hydrate epimerase	NAXE	1	1
Cellular Component	GO:0044421	3	extracellular region part	3.40949e-12	E0YLM4	Mesencephalic astrocyte-derived neurotrophic factor	MANF	3	4
Cellular Component	GO:0044421	3	extracellular region part	3.40949e-12	F1S1R4	SH3 domain-binding glutamic acid-rich-like protein	SH3BGRL	1	2
Cellular Component	GO:0044421	3	extracellular region part	3.40949e-12	F1SUG4	Elongin B	ELOB	2	2
Cellular Component	GO:0044421	3	extracellular region part	3.40949e-12	I3LK59	Uncharacterized protein	ENO1	21	21
Cellular Component	GO:0044421	3	extracellular region part	3.40949e-12	P62936	Peptidyl-prolyl cis-trans isomerase A	PPIA	9	7
Cellular Component	GO:0044421	3	extracellular region part	3.40949e-12	Q95250	Membrane-associated progesterone receptor component 1	PGRMC1	3	2
Cellular Component	GO:0044421	3	extracellular region part	3.40949e-12	I3LN42	GC, vitamin D binding protein	GC	8	7
Cellular Component	GO:0044421	3	extracellular region part	3.40949e-12	F1SE73	Uncharacterized protein	DNAJA1	2	1
Cellular Component	GO:0044421	3	extracellular region part	3.40949e-12	I3L6T2	Uncharacterized protein	UBE2V2	2	1
Cellular Component	GO:0044421	3	extracellular region part	3.40949e-12	I3LEC2	Poly(rC) binding protein 1	PCBP1	3	1
Cellular Component	GO:0044421	3	extracellular region part	3.40949e-12	Q9GJT2	S-formylglutathione hydrolase	ESD	3	1
Cellular Component	GO:0044421	3	extracellular region part	3.40949e-12	F1SN68	Alpha-1-acid glycoprotein	ORM1	6	6
Cellular Component	GO:0044421	3	extracellular region part	3.40949e-12	F2Z4Y8	Uncharacterized protein	RPS11	9	6
Cellular Component	GO:0044421	3	extracellular region part	3.40949e-12	C4MXZ1	ADP-ribosylation factor 1	ARF1	2	1
Cellular Component	GO:0044421	3	extracellular region part	3.40949e-12	I3LP02	Acetyl-CoA acetyltransferase 1	ACAT1	8	7
Cellular Component	GO:0044421	3	extracellular region part	3.40949e-12	Q29554	Trifunctional enzyme subunit alpha, mitochondrial	HADHA	5	1
Cellular Component	GO:0044421	3	extracellular region part	3.40949e-12	F1RTV5	Uncharacterized protein	PAICS	2	2
Cellular Component	GO:0044421	3	extracellular region part	3.40949e-12	F1RQQ7	Alpha-1,4 glucan phosphorylase	PYGB	2	2
Cellular Component	GO:0044421	3	extracellular region part	3.40949e-12	F1SPG0	RAB7A, member RAS oncogene family	RAB7A	2	1
Cellular Component	GO:0044421	3	extracellular region part	3.40949e-12	B5APU3	Actin-related protein 2-like protein	ACTR2	6	4
Cellular Component	GO:0044421	3	extracellular region part	3.40949e-12	F1RFY1	Profilin	PFN1	1	1
Cellular Component	GO:0044421	3	extracellular region part	3.40949e-12	F1RLG5	Receptor expression-enhancing protein	REEP5	6	2
Cellular Component	GO:0044421	3	extracellular region part	3.40949e-12	I3LP78	Uncharacterized protein	RPL9	3	2
Cellular Component	GO:0044421	3	extracellular region part	3.40949e-12	F1S3U9	Uncharacterized protein	PRDX1	9	5
Cellular Component	GO:0044421	3	extracellular region part	3.40949e-12	A0A288CFV5	Serotransferrin	TF	1	27
Cellular Component	GO:0044421	3	extracellular region part	3.40949e-12	F1RS36	78 kDa glucose-regulated protein	HSPA5	27	23
Cellular Component	GO:0044421	3	extracellular region part	3.40949e-12	P00172	Cytochrome b5	CYB5A	3	1
Cellular Component	GO:0044421	3	extracellular region part	3.40949e-12	F1SSA6	Uncharacterized protein	---	26	19
Cellular Component	GO:0044421	3	extracellular region part	3.40949e-12	F1RJX8	Coatomer subunit alpha	COPA	2	3
Cellular Component	GO:0044421	3	extracellular region part	3.40949e-12	E1CAJ6	Protein disulfide isomerase P5	pdi-p5	12	9
Cellular Component	GO:0044421	3	extracellular region part	3.40949e-12	F1SDR7	Tyrosine 3-monooxygenase/tryptophan 5-monooxygenase activation protein beta	YWHAB	10	6
Cellular Component	GO:0044421	3	extracellular region part	3.40949e-12	F1RSM2	Proteasome 26S subunit, non-ATPase 12	PSMD12	1	2
Cellular Component	GO:0044421	3	extracellular region part	3.40949e-12	F1RX83	Uncharacterized protein	ERLIN2	6	5
Cellular Component	GO:0044421	3	extracellular region part	3.40949e-12	I3L9V2	Vesicle amine transport 1	VAT1	4	1
Cellular Component	GO:0044421	3	extracellular region part	3.40949e-12	P82460	Thioredoxin	TXN	5	4
Cellular Component	GO:0044421	3	extracellular region part	3.40949e-12	P08059	Glucose-6-phosphate isomerase	GPI	9	4
Cellular Component	GO:0044421	3	extracellular region part	3.40949e-12	F1RIF8	6-phosphogluconate dehydrogenase, decarboxylating	PGD	7	4
Cellular Component	GO:0044421	3	extracellular region part	3.40949e-12	F1SHR3	ATPase H+ transporting V1 subunit E1	ATP6V1E1	3	2
Cellular Component	GO:0044421	3	extracellular region part	3.40949e-12	F1RT25	Sorting nexin 3	SNX3	1	2
Cellular Component	GO:0044421	3	extracellular region part	3.40949e-12	P00339	L-lactate dehydrogenase A chain	LDHA	6	4
Cellular Component	GO:0044421	3	extracellular region part	3.40949e-12	F1RPW9	Elongation factor 1-gamma	EEF1G	8	6
Cellular Component	GO:0044421	3	extracellular region part	3.40949e-12	F1SK86	Peptidylprolyl isomerase	FKBP4	5	5
Cellular Component	GO:0044421	3	extracellular region part	3.40949e-12	I3LL97	Cysteine and glycine rich protein 1	CSRP1	4	2
Cellular Component	GO:0044421	3	extracellular region part	3.40949e-12	P17741	High mobility group protein B2	HMGB2	7	4
Cellular Component	GO:0044421	3	extracellular region part	3.40949e-12	F1SDC7	Aldehyde dehydrogenase	ALDH3A2	3	4
Cellular Component	GO:0044421	3	extracellular region part	3.40949e-12	F1S710	Calcyclin binding protein	CACYBP	5	5
Cellular Component	GO:0044421	3	extracellular region part	3.40949e-12	F1SIX3	UTP--glucose-1-phosphate uridylyltransferase	UGP2	4	3
Cellular Component	GO:0044421	3	extracellular region part	3.40949e-12	F1SS01	Arp2/3 complex 34 kDa subunit	ARPC2	3	2
Cellular Component	GO:0044421	3	extracellular region part	3.40949e-12	P00795	Cathepsin D	CTSD	6	3
Cellular Component	GO:0044421	3	extracellular region part	3.40949e-12	F1SFF8	Alpha-1,4 glucan phosphorylase	PYGL	9	3
Cellular Component	GO:0044421	3	extracellular region part	3.40949e-12	F2Z594	High mobility group protein B1	HMGB1	12	10
Cellular Component	GO:0044421	3	extracellular region part	3.40949e-12	I3LCA2	Chaperonin containing TCP1 subunit 8	CCT8	12	5
Cellular Component	GO:0044421	3	extracellular region part	3.40949e-12	F2Z5G8	Uncharacterized protein	RPS25	7	6
Cellular Component	GO:0044421	3	extracellular region part	3.40949e-12	F2Z4Y1	Tyrosine 3-monooxygenase/tryptophan 5-monooxygenase activation protein eta	YWHAH	4	1
Cellular Component	GO:0044421	3	extracellular region part	3.40949e-12	Q9TSX9	Peroxiredoxin-6	PRDX6	6	5
Cellular Component	GO:0044421	3	extracellular region part	3.40949e-12	F1S192	Prefoldin subunit 2	PFDN2	1	3
Cellular Component	GO:0044421	3	extracellular region part	3.40949e-12	F1RJ25	Fructose-bisphosphate aldolase	ALDOC	4	2
Cellular Component	GO:0044421	3	extracellular region part	3.40949e-12	I3LDM7	Lactoylglutathione lyase	GLO1	3	2
Cellular Component	GO:0044421	3	extracellular region part	3.40949e-12	I3LJW2	Uncharacterized protein	FGG	7	3
Cellular Component	GO:0044421	3	extracellular region part	3.40949e-12	F1SCD0	Uncharacterized protein	LOC396685	8	5
Cellular Component	GO:0044421	3	extracellular region part	3.40949e-12	F1SGH5	Uncharacterized protein	PDHB	2	1
Cellular Component	GO:0044421	3	extracellular region part	3.40949e-12	F1RGJ3	Uncharacterized protein	HSPA9	10	9
Cellular Component	GO:0044421	3	extracellular region part	3.40949e-12	F1RFQ7	GTP-binding nuclear protein Ran	RAN	9	5
Cellular Component	GO:0044421	3	extracellular region part	3.40949e-12	P02543	Vimentin	VIM	18	17
Cellular Component	GO:0044421	3	extracellular region part	3.40949e-12	F1RYY6	Transaldolase	TALDO1	10	6
Cellular Component	GO:0044421	3	extracellular region part	3.40949e-12	C5H0C6	Ubiquitin thioesterase	OTUB1	3	2
Cellular Component	GO:0044421	3	extracellular region part	3.40949e-12	F1SA98	Tyrosine 3-monooxygenase/tryptophan 5-monooxygenase activation protein theta	YWHAQ	13	8
Cellular Component	GO:0044421	3	extracellular region part	3.40949e-12	F1S6R7	Polypyrimidine tract-binding protein 1	PTBP1	9	4
Cellular Component	GO:0044421	3	extracellular region part	3.40949e-12	F1S418	Uncharacterized protein	PRDX3	5	2
Cellular Component	GO:0044421	3	extracellular region part	3.40949e-12	Q6UAQ8	Electron transfer flavoprotein subunit beta	ETFB	5	4
Cellular Component	GO:0044421	3	extracellular region part	3.40949e-12	P04574	Calpain small subunit 1	CAPNS1	2	2
Cellular Component	GO:0044421	3	extracellular region part	3.40949e-12	F1SQT3	Uncharacterized protein	SLC25A3	5	4
Cellular Component	GO:0044421	3	extracellular region part	3.40949e-12	Q9MZ16	Voltage-dependent anion-selective channel protein 1	VDAC1	5	1
Cellular Component	GO:0044421	3	extracellular region part	3.40949e-12	P04178	Superoxide dismutase [Cu-Zn]	SOD1	6	7
Cellular Component	GO:0044421	3	extracellular region part	3.40949e-12	Q52NJ1	Ras-related protein Rab-11A	RAB11A	4	2
Cellular Component	GO:0044421	3	extracellular region part	3.40949e-12	F1RJM2	Endoplasmic reticulum resident protein 29	ERP29	2	6
Cellular Component	GO:0044421	3	extracellular region part	3.40949e-12	F2Z565	Solute carrier family 25 member 5	SLC25A5	6	3
Cellular Component	GO:0044421	3	extracellular region part	3.40949e-12	F1S6B4	Proline and arginine rich end leucine rich repeat protein	PRELP	7	3
Cellular Component	GO:0044421	3	extracellular region part	3.40949e-12	F1SQ09	Uncharacterized protein	LUM	1	2
Cellular Component	GO:0044421	3	extracellular region part	3.40949e-12	F1S6B5	Fibromodulin	FMOD	2	1
Cellular Component	GO:0044421	3	extracellular region part	3.40949e-12	F1RFI1	Elongation factor Tu	TUFM	1	1
Cellular Component	GO:0044421	3	extracellular region part	3.40949e-12	Q8SPS7	Haptoglobin	HP	11	5
Cellular Component	GO:0044421	3	extracellular region part	3.40949e-12	F1SFI7	Alpha-2-HS-glycoprotein	AHSG	9	4
Cellular Component	GO:0044421	3	extracellular region part	3.40949e-12	A1XQU1	Proteasome subunit beta type-7	PSMB7	1	1
Cellular Component	GO:0044421	3	extracellular region part	3.40949e-12	F2Z4Z1	Tyrosine 3-monooxygenase/tryptophan 5-monooxygenase activation protein gamma	YWHAG	6	7
Cellular Component	GO:0044421	3	extracellular region part	3.40949e-12	F1S0V3	Annexin	ANXA6	26	20
Cellular Component	GO:0044421	3	extracellular region part	3.40949e-12	F1RGC9	Proteasome 26S subunit, non-ATPase 13	PSMD13	2	1
Cellular Component	GO:0044421	3	extracellular region part	3.40949e-12	P09571	Serotransferrin	TF	33	2
Cellular Component	GO:0044421	3	extracellular region part	3.40949e-12	F1SSG6	Uncharacterized protein	ANP32B	6	2
Cellular Component	GO:0044421	3	extracellular region part	3.40949e-12	F1SJT7	Apolipoprotein A-IV	APOA4	3	1
Cellular Component	GO:0044421	3	extracellular region part	3.40949e-12	F1S663	Uncharacterized protein	LAMC1	5	5
Cellular Component	GO:0044421	3	extracellular region part	3.40949e-12	F1RZ28	Uncharacterized protein	RPS10	1	1
Cellular Component	GO:0044421	3	extracellular region part	3.40949e-12	F1RKG8	Uncharacterized protein	PEBP1	5	7
Cellular Component	GO:0044421	3	extracellular region part	3.40949e-12	Q06A94	Heterogeneous nuclear ribonucleoprotein A1	HNRNPA1L2	4	3
Cellular Component	GO:0044421	3	extracellular region part	3.40949e-12	F1SS25	Uncharacterized protein	ATIC	1	1
Cellular Component	GO:0044421	3	extracellular region part	3.40949e-12	I3L7Y1	Uncharacterized protein	RPL26	4	3
Cellular Component	GO:0044421	3	extracellular region part	3.40949e-12	F1RX36	Uncharacterized protein	---	8	6
Cellular Component	GO:0044421	3	extracellular region part	3.40949e-12	F2Z5E2	Uncharacterized protein	SERPINC1	6	4
Cellular Component	GO:0044421	3	extracellular region part	3.40949e-12	P19620	Annexin A2	ANXA2	16	8
Cellular Component	GO:0044421	3	extracellular region part	3.40949e-12	Q007T2	Cell division control protein 42 homolog	CDC42	5	4
Cellular Component	GO:0044421	3	extracellular region part	3.40949e-12	F2Z5G3	Uncharacterized protein	CALM3	4	4
Cellular Component	GO:0044421	3	extracellular region part	3.40949e-12	F1S827	SERPINE1 mRNA binding protein 1	SERBP1	4	3
Cellular Component	GO:0044421	3	extracellular region part	3.40949e-12	P27917	Apolipoprotein C-III	APOC3	1	1
Cellular Component	GO:0044421	3	extracellular region part	3.40949e-12	F1SIJ9	Phosphoserine aminotransferase	PSAT1	6	6
Cellular Component	GO:0044421	3	extracellular region part	3.40949e-12	A8U4R4	Transketolase	tkt	15	6
Cellular Component	GO:0044421	3	extracellular region part	3.40949e-12	F1SSL6	Proteasome subunit alpha type	PSMA3	3	4
Cellular Component	GO:0044421	3	extracellular region part	3.40949e-12	F1S0J8	Keratin 14	KRT14	4	3
Cellular Component	GO:0044421	3	extracellular region part	3.40949e-12	F1RYT3	Uncharacterized protein	SCARB2	3	3
Cellular Component	GO:0044421	3	extracellular region part	3.40949e-12	F1SDN2	Uncharacterized protein	HADHB	4	1
Cellular Component	GO:0044421	3	extracellular region part	3.40949e-12	P62831	60S ribosomal protein L23	RPL23	4	3
Cellular Component	GO:0044421	3	extracellular region part	3.40949e-12	P35750	Calpain-1 catalytic subunit	CAPN1	1	1
Cellular Component	GO:0044421	3	extracellular region part	3.40949e-12	F1SQN1	T-complex protein 1 subunit delta	CCT4	10	5
Cellular Component	GO:0030904	5	retromer complex	0.000686559	A0A286ZU91	Vacuolar protein sorting-associated protein 35	VPS35	2	1
Cellular Component	GO:0030904	5	retromer complex	0.000686559	F1RT25	Sorting nexin 3	SNX3	1	2
Cellular Component	GO:0030904	5	retromer complex	0.000686559	F1SPG0	RAB7A, member RAS oncogene family	RAB7A	2	1
Cellular Component	GO:0030904	5	retromer complex	0.000686559	F1S0A3	Uncharacterized protein	SNX1	3	2
Cellular Component	GO:0032155	5	cell division site part	0.0151504	F1SKJ1	Myosin heavy chain 9	MYH9	70	55
Cellular Component	GO:0032155	5	cell division site part	0.0151504	Q52NJ1	Ras-related protein Rab-11A	RAB11A	4	2
Cellular Component	GO:0032155	5	cell division site part	0.0151504	F1SSA6	Uncharacterized protein	---	26	19
Cellular Component	GO:0005604	6	basement membrane	0.0122737	F1S663	Uncharacterized protein	LAMC1	5	5
Cellular Component	GO:0005604	6	basement membrane	0.0122737	F1SAE9	Laminin subunit beta 1	LAMB1	4	1
Cellular Component	GO:0005604	6	basement membrane	0.0122737	P19620	Annexin A2	ANXA2	16	8
Cellular Component	GO:0005604	6	basement membrane	0.0122737	Q29243	Dystroglycan	DAG1	3	1
Cellular Component	GO:0031902	12	late endosome membrane	0.110929	F1S0V3	Annexin	ANXA6	26	20
Cellular Component	GO:0031902	12	late endosome membrane	0.110929	F1SPG0	RAB7A, member RAS oncogene family	RAB7A	2	1
Cellular Component	GO:0030175	6	filopodium	0.0122737	F1RK02	Lymphocyte cytosolic protein 1	LCP1	3	3
Cellular Component	GO:0030175	6	filopodium	0.0122737	Q29243	Dystroglycan	DAG1	3	1
Cellular Component	GO:0030175	6	filopodium	0.0122737	Q197W4	Cyclin-dependent kinase 5	CDK5	1	1
Cellular Component	GO:0030175	6	filopodium	0.0122737	Q007T2	Cell division control protein 42 homolog	CDC42	5	4
Cellular Component	GO:0030055	3	cell-substrate junction	1.29929e-12	F1SA98	Tyrosine 3-monooxygenase/tryptophan 5-monooxygenase activation protein theta	YWHAQ	13	8
Cellular Component	GO:0030055	3	cell-substrate junction	1.29929e-12	F1SMC0	Adenylyl cyclase-associated protein	CAP1	9	5
Cellular Component	GO:0030055	3	cell-substrate junction	1.29929e-12	F1SDR7	Tyrosine 3-monooxygenase/tryptophan 5-monooxygenase activation protein beta	YWHAB	10	6
Cellular Component	GO:0030055	3	cell-substrate junction	1.29929e-12	F1RQ91	40S ribosomal protein S4	RPS4X	10	4
Cellular Component	GO:0030055	3	cell-substrate junction	1.29929e-12	F1RK02	Lymphocyte cytosolic protein 1	LCP1	3	3
Cellular Component	GO:0030055	3	cell-substrate junction	1.29929e-12	F1S543	Calponin	CNN3	2	2
Cellular Component	GO:0030055	3	cell-substrate junction	1.29929e-12	F1SJK6	Very-long-chain (3R)-3-hydroxyacyl-CoA dehydratase	HACD3	2	1
Cellular Component	GO:0030055	3	cell-substrate junction	1.29929e-12	F1SFQ4	Uncharacterized protein	PCBP2	1	3
Cellular Component	GO:0030055	3	cell-substrate junction	1.29929e-12	Q9GLP0	Integrin beta-1	ITGB1	2	1
Cellular Component	GO:0030055	3	cell-substrate junction	1.29929e-12	F2Z5E6	Ribosomal protein S5	RPS5	2	1
Cellular Component	GO:0030055	3	cell-substrate junction	1.29929e-12	I3LL97	Cysteine and glycine rich protein 1	CSRP1	4	2
Cellular Component	GO:0030055	3	cell-substrate junction	1.29929e-12	F2Z4Z1	Tyrosine 3-monooxygenase/tryptophan 5-monooxygenase activation protein gamma	YWHAG	6	7
Cellular Component	GO:0030055	3	cell-substrate junction	1.29929e-12	F1S0V3	Annexin	ANXA6	26	20
Cellular Component	GO:0030055	3	cell-substrate junction	1.29929e-12	P62936	Peptidyl-prolyl cis-trans isomerase A	PPIA	9	7
Cellular Component	GO:0030055	3	cell-substrate junction	1.29929e-12	Q29243	Dystroglycan	DAG1	3	1
Cellular Component	GO:0030055	3	cell-substrate junction	1.29929e-12	Q2YGT9	60S ribosomal protein L6	RPL6	6	3
Cellular Component	GO:0030055	3	cell-substrate junction	1.29929e-12	F1SDX6	Transglutaminase 2	TGM2	9	5
Cellular Component	GO:0030055	3	cell-substrate junction	1.29929e-12	F1SS01	Arp2/3 complex 34 kDa subunit	ARPC2	3	2
Cellular Component	GO:0030055	3	cell-substrate junction	1.29929e-12	P67937	Tropomyosin alpha-4 chain	TPM4	14	11
Cellular Component	GO:0030055	3	cell-substrate junction	1.29929e-12	F1RZ28	Uncharacterized protein	RPS10	1	1
Cellular Component	GO:0030055	3	cell-substrate junction	1.29929e-12	F2Z4Y8	Uncharacterized protein	RPS11	9	6
Cellular Component	GO:0030055	3	cell-substrate junction	1.29929e-12	F2Z568	Uncharacterized protein	RPL38	3	2
Cellular Component	GO:0030055	3	cell-substrate junction	1.29929e-12	C4MXZ1	ADP-ribosylation factor 1	ARF1	2	1
Cellular Component	GO:0030055	3	cell-substrate junction	1.29929e-12	I3LUP6	Uncharacterized protein	NPM1	11	8
Cellular Component	GO:0030055	3	cell-substrate junction	1.29929e-12	Q007T2	Cell division control protein 42 homolog	CDC42	5	4
Cellular Component	GO:0030055	3	cell-substrate junction	1.29929e-12	B5APU3	Actin-related protein 2-like protein	ACTR2	6	4
Cellular Component	GO:0030055	3	cell-substrate junction	1.29929e-12	F1SKJ1	Myosin heavy chain 9	MYH9	70	55
Cellular Component	GO:0030055	3	cell-substrate junction	1.29929e-12	F1RFY1	Profilin	PFN1	1	1
Cellular Component	GO:0030055	3	cell-substrate junction	1.29929e-12	I3LP78	Uncharacterized protein	RPL9	3	2
Cellular Component	GO:0030055	3	cell-substrate junction	1.29929e-12	F1RGJ3	Uncharacterized protein	HSPA9	10	9
Cellular Component	GO:0030055	3	cell-substrate junction	1.29929e-12	F1RYT3	Uncharacterized protein	SCARB2	3	3
Cellular Component	GO:0030055	3	cell-substrate junction	1.29929e-12	P02543	Vimentin	VIM	18	17
Cellular Component	GO:0030055	3	cell-substrate junction	1.29929e-12	F1RS36	78 kDa glucose-regulated protein	HSPA5	27	23
Cellular Component	GO:0030055	3	cell-substrate junction	1.29929e-12	P62831	60S ribosomal protein L23	RPL23	4	3
Cellular Component	GO:0030055	3	cell-substrate junction	1.29929e-12	B5APV0	Actin-related protein 2/3 complex subunit 5	ARPC5	2	1
Cellular Component	GO:0030055	3	cell-substrate junction	1.29929e-12	P35750	Calpain-1 catalytic subunit	CAPN1	1	1
Cellular Component	GO:0030055	3	cell-substrate junction	1.29929e-12	F2Z5C1	Annexin	ANXA5	13	10
Cellular Component	GO:0042641	10	actomyosin	0.000531535	F1SKJ1	Myosin heavy chain 9	MYH9	70	55
Cellular Component	GO:0042641	10	actomyosin	0.000531535	P67937	Tropomyosin alpha-4 chain	TPM4	14	11
Cellular Component	GO:0042641	10	actomyosin	0.000531535	F1RK02	Lymphocyte cytosolic protein 1	LCP1	3	3
Cellular Component	GO:0042641	10	actomyosin	0.000531535	F1SSA6	Uncharacterized protein	---	26	19
Cellular Component	GO:0042641	10	actomyosin	0.000531535	F1RZ71	Uncharacterized protein	9-Sep	1	1
Cellular Component	GO:0000776	12	kinetochore	0.227997	D9U8D1	Dynein light chain	LC8	2	2
Cellular Component	GO:0000776	12	kinetochore	0.227997	Q9GL51	Platelet-activating factor acetylhydrolase IB subunit alpha	PAFAH1B1	2	4
Cellular Component	GO:0000776	12	kinetochore	0.227997	F1S300	Translocated promoter region, nuclear basket protein	TPR	3	3
Cellular Component	GO:0000922	11	spindle pole	0.00833741	F2Z5G3	Uncharacterized protein	CALM3	4	4
Cellular Component	GO:0000922	11	spindle pole	0.00833741	Q52NJ1	Ras-related protein Rab-11A	RAB11A	4	2
Cellular Component	GO:0000922	11	spindle pole	0.00833741	P11493	Serine/threonine-protein phosphatase 2A catalytic subunit beta isoform (Fragment)	PPP2CB	1	1
Cellular Component	GO:0000922	11	spindle pole	0.00833741	F1RJJ3	Uncharacterized protein	SBDS	1	1
Cellular Component	GO:0000922	11	spindle pole	0.00833741	I3LUP6	Uncharacterized protein	NPM1	11	8
Cellular Component	GO:0000922	11	spindle pole	0.00833741	F2Z5G2	Structural maintenance of chromosomes protein	SMC3	3	1
Cellular Component	GO:0019773	8	proteasome core complex, alpha-subunit complex	1.64115e-07	F2Z5N0	Proteasome subunit alpha type	PSMA6	4	2
Cellular Component	GO:0019773	8	proteasome core complex, alpha-subunit complex	1.64115e-07	F2Z5L7	Proteasome subunit alpha type	PSMA1	4	1
Cellular Component	GO:0019773	8	proteasome core complex, alpha-subunit complex	1.64115e-07	I3LAB6	Proteasome subunit alpha type	PSMA2	1	1
Cellular Component	GO:0019773	8	proteasome core complex, alpha-subunit complex	1.64115e-07	F1SSL6	Proteasome subunit alpha type	PSMA3	3	4
Cellular Component	GO:0019773	8	proteasome core complex, alpha-subunit complex	1.64115e-07	F2Z5K2	Proteasome subunit alpha type	PSMA5	1	3
Cellular Component	GO:0019773	8	proteasome core complex, alpha-subunit complex	1.64115e-07	A0A287BIV4	Proteasome subunit alpha type	PSMA4	3	4
Cellular Component	GO:0000502	6	proteasome complex	5.68026e-10	Q64L94	Proteasome activator complex subunit 1	PSME1	4	2
Cellular Component	GO:0000502	6	proteasome complex	5.68026e-10	F2Z5N0	Proteasome subunit alpha type	PSMA6	4	2
Cellular Component	GO:0000502	6	proteasome complex	5.68026e-10	F1RSM2	Proteasome 26S subunit, non-ATPase 12	PSMD12	1	2
Cellular Component	GO:0000502	6	proteasome complex	5.68026e-10	F2Z5L7	Proteasome subunit alpha type	PSMA1	4	1
Cellular Component	GO:0000502	6	proteasome complex	5.68026e-10	I3LAB6	Proteasome subunit alpha type	PSMA2	1	1
Cellular Component	GO:0000502	6	proteasome complex	5.68026e-10	F1SSL6	Proteasome subunit alpha type	PSMA3	3	4
Cellular Component	GO:0000502	6	proteasome complex	5.68026e-10	F2Z5K2	Proteasome subunit alpha type	PSMA5	1	3
Cellular Component	GO:0000502	6	proteasome complex	5.68026e-10	A1XQU1	Proteasome subunit beta type-7	PSMB7	1	1
Cellular Component	GO:0000502	6	proteasome complex	5.68026e-10	F1SID4	Proteasome 26S subunit, ATPase 3	PSMC3	3	1
Cellular Component	GO:0000502	6	proteasome complex	5.68026e-10	F1RGC9	Proteasome 26S subunit, non-ATPase 13	PSMD13	2	1
Cellular Component	GO:0000502	6	proteasome complex	5.68026e-10	F2Z5J1	Uncharacterized protein	PSMC1	1	4
Cellular Component	GO:0000502	6	proteasome complex	5.68026e-10	Q863Z0	Proteasome activator complex subunit 2	PSME2	2	2
Cellular Component	GO:0000502	6	proteasome complex	5.68026e-10	F1RKW8	Proteasome 26S subunit, non-ATPase 11	PSMD11	3	1
Cellular Component	GO:0000502	6	proteasome complex	5.68026e-10	A0A287BIV4	Proteasome subunit alpha type	PSMA4	3	4
Cellular Component	GO:0044430	9	cytoskeletal part	2.17071e-08	F1S2E2	Annexin	ANXA11	3	3
Cellular Component	GO:0044430	9	cytoskeletal part	2.17071e-08	F1SMC0	Adenylyl cyclase-associated protein	CAP1	9	5
Cellular Component	GO:0044430	9	cytoskeletal part	2.17071e-08	A0A287ASI0	Keratin 7	KRT7	1	1
Cellular Component	GO:0044430	9	cytoskeletal part	2.17071e-08	F1SIK9	Septin 7	7-Sep	7	6
Cellular Component	GO:0044430	9	cytoskeletal part	2.17071e-08	F1RK02	Lymphocyte cytosolic protein 1	LCP1	3	3
Cellular Component	GO:0044430	9	cytoskeletal part	2.17071e-08	P60662	Myosin light polypeptide 6	MYL6	6	4
Cellular Component	GO:0044430	9	cytoskeletal part	2.17071e-08	F1RWT2	Plastin 3	PLS3	5	5
Cellular Component	GO:0044430	9	cytoskeletal part	2.17071e-08	D0G0C8	Chaperonin containing TCP1, subunit 2 (Beta)	CCT2	16	8
Cellular Component	GO:0044430	9	cytoskeletal part	2.17071e-08	D9U8D1	Dynein light chain	LC8	2	2
Cellular Component	GO:0044430	9	cytoskeletal part	2.17071e-08	Q0Z8U2	40S ribosomal protein S3	RPS3	7	6
Cellular Component	GO:0044430	9	cytoskeletal part	2.17071e-08	A0A287AMU3	Uncharacterized protein	---	3	2
Cellular Component	GO:0044430	9	cytoskeletal part	2.17071e-08	Q52NJ1	Ras-related protein Rab-11A	RAB11A	4	2
Cellular Component	GO:0044430	9	cytoskeletal part	2.17071e-08	F1SKI0	Myosin-11	MYH11	31	34
Cellular Component	GO:0044430	9	cytoskeletal part	2.17071e-08	I3LR32	Uncharacterized protein	CCT5	18	9
Cellular Component	GO:0044430	9	cytoskeletal part	2.17071e-08	F2Z565	Solute carrier family 25 member 5	SLC25A5	6	3
Cellular Component	GO:0044430	9	cytoskeletal part	2.17071e-08	P11493	Serine/threonine-protein phosphatase 2A catalytic subunit beta isoform (Fragment)	PPP2CB	1	1
Cellular Component	GO:0044430	9	cytoskeletal part	2.17071e-08	F1RJJ3	Uncharacterized protein	SBDS	1	1
Cellular Component	GO:0044430	9	cytoskeletal part	2.17071e-08	F1SL58	Dynactin subunit 2	DCTN2	4	2
Cellular Component	GO:0044430	9	cytoskeletal part	2.17071e-08	F1RZ71	Uncharacterized protein	9-Sep	1	1
Cellular Component	GO:0044430	9	cytoskeletal part	2.17071e-08	F1SLI3	Microtubule-associated protein	MAP4	4	4
Cellular Component	GO:0044430	9	cytoskeletal part	2.17071e-08	Q9GL51	Platelet-activating factor acetylhydrolase IB subunit alpha	PAFAH1B1	2	4
Cellular Component	GO:0044430	9	cytoskeletal part	2.17071e-08	F1S300	Translocated promoter region, nuclear basket protein	TPR	3	3
Cellular Component	GO:0044430	9	cytoskeletal part	2.17071e-08	Q767L7	Tubulin beta chain	TUBB	4	2
Cellular Component	GO:0044430	9	cytoskeletal part	2.17071e-08	P60982	Destrin	DSTN	4	3
Cellular Component	GO:0044430	9	cytoskeletal part	2.17071e-08	Q2XVP5	Microtubule-associated protein RP/EB family member 1	MAPRE1	2	2
Cellular Component	GO:0044430	9	cytoskeletal part	2.17071e-08	A0A287B1C7	Prelamin-A/C	LMNA	24	22
Cellular Component	GO:0044430	9	cytoskeletal part	2.17071e-08	A0PFK5	Capping protein (Actin filament) muscle Z-line, alpha 1	CP	5	3
Cellular Component	GO:0044430	9	cytoskeletal part	2.17071e-08	A0A286ZTL8	Lamin B2	LMNB2	12	11
Cellular Component	GO:0044430	9	cytoskeletal part	2.17071e-08	A0A287AQY1	Desmin	DES	4	6
Cellular Component	GO:0044430	9	cytoskeletal part	2.17071e-08	F2Z5G2	Structural maintenance of chromosomes protein	SMC3	3	1
Cellular Component	GO:0044430	9	cytoskeletal part	2.17071e-08	Q6DUB7	Stathmin	STMN1	11	10
Cellular Component	GO:0044430	9	cytoskeletal part	2.17071e-08	A0A287ALZ4	Actin-related protein 2/3 complex subunit 3	ARPC3	1	1
Cellular Component	GO:0044430	9	cytoskeletal part	2.17071e-08	F1SS01	Arp2/3 complex 34 kDa subunit	ARPC2	3	2
Cellular Component	GO:0044430	9	cytoskeletal part	2.17071e-08	A0A287B9W3	Dynein cytoplasmic 1 heavy chain 1	DYNC1H1	14	6
Cellular Component	GO:0044430	9	cytoskeletal part	2.17071e-08	A9XFX6	F-actin capping protein beta subunit	Capzb	5	5
Cellular Component	GO:0044430	9	cytoskeletal part	2.17071e-08	I3LCA2	Chaperonin containing TCP1 subunit 8	CCT8	12	5
Cellular Component	GO:0044430	9	cytoskeletal part	2.17071e-08	P67937	Tropomyosin alpha-4 chain	TPM4	14	11
Cellular Component	GO:0044430	9	cytoskeletal part	2.17071e-08	I3LUP6	Uncharacterized protein	NPM1	11	8
Cellular Component	GO:0044430	9	cytoskeletal part	2.17071e-08	Q007T2	Cell division control protein 42 homolog	CDC42	5	4
Cellular Component	GO:0044430	9	cytoskeletal part	2.17071e-08	A0A286ZQE6	Uncharacterized protein	KLC1	1	1
Cellular Component	GO:0044430	9	cytoskeletal part	2.17071e-08	F2Z5G3	Uncharacterized protein	CALM3	4	4
Cellular Component	GO:0044430	9	cytoskeletal part	2.17071e-08	F1SKJ1	Myosin heavy chain 9	MYH9	70	55
Cellular Component	GO:0044430	9	cytoskeletal part	2.17071e-08	B5APU3	Actin-related protein 2-like protein	ACTR2	6	4
Cellular Component	GO:0044430	9	cytoskeletal part	2.17071e-08	A0A287A275	Tubulin beta chain	TUBB4B	1	1
Cellular Component	GO:0044430	9	cytoskeletal part	2.17071e-08	A0A287AEQ8	Uncharacterized protein	---	1	1
Cellular Component	GO:0044430	9	cytoskeletal part	2.17071e-08	F1S0J8	Keratin 14	KRT14	4	3
Cellular Component	GO:0044430	9	cytoskeletal part	2.17071e-08	Q5S1U1	Heat shock protein beta-1	HSPB1	4	2
Cellular Component	GO:0044430	9	cytoskeletal part	2.17071e-08	F1RFQ7	GTP-binding nuclear protein Ran	RAN	9	5
Cellular Component	GO:0044430	9	cytoskeletal part	2.17071e-08	Q6S4N2	Heat shock 70 kDa protein 1B	HSPA1B	18	11
Cellular Component	GO:0044430	9	cytoskeletal part	2.17071e-08	I3LNY6	Nestin	NES	1	3
Cellular Component	GO:0044430	9	cytoskeletal part	2.17071e-08	P02543	Vimentin	VIM	18	17
Cellular Component	GO:0044430	9	cytoskeletal part	2.17071e-08	F1RKM0	Lamin B1	LMNB1	15	20
Cellular Component	GO:0044430	9	cytoskeletal part	2.17071e-08	B5APV0	Actin-related protein 2/3 complex subunit 5	ARPC5	2	1
Cellular Component	GO:0044430	9	cytoskeletal part	2.17071e-08	B5APU9	Actin-related protein 2/3 complex subunit 4	ARPC4	2	1
Cellular Component	GO:0044430	9	cytoskeletal part	2.17071e-08	F1SSA6	Uncharacterized protein	---	26	19
Cellular Component	GO:0044430	9	cytoskeletal part	2.17071e-08	F1SQN1	T-complex protein 1 subunit delta	CCT4	10	5
Cellular Component	GO:0044430	9	cytoskeletal part	2.17071e-08	F1RWH1	Chromobox 1	CBX1	1	2
Cellular Component	GO:0030427	4	site of polarized growth	0.187128	K7GMK4	Stathmin	STMN2	2	2
Cellular Component	GO:0030427	4	site of polarized growth	0.187128	F1SSA6	Uncharacterized protein	---	26	19
Cellular Component	GO:0031012	4	extracellular matrix	3.50941e-12	F1RQ91	40S ribosomal protein S4	RPS4X	10	4
Cellular Component	GO:0031012	4	extracellular matrix	3.50941e-12	I3LUR7	Collagen type VI alpha 3 chain	COL6A3	25	2
Cellular Component	GO:0031012	4	extracellular matrix	3.50941e-12	I3LQ84	Collagen type VI alpha 2 chain	COL6A2	8	4
Cellular Component	GO:0031012	4	extracellular matrix	3.50941e-12	D0G0C8	Chaperonin containing TCP1, subunit 2 (Beta)	CCT2	16	8
Cellular Component	GO:0031012	4	extracellular matrix	3.50941e-12	F1RHA7	Transforming growth factor-beta-induced protein ig-h3	TGFBI	6	2
Cellular Component	GO:0031012	4	extracellular matrix	3.50941e-12	P04178	Superoxide dismutase [Cu-Zn]	SOD1	6	7
Cellular Component	GO:0031012	4	extracellular matrix	3.50941e-12	F1S6B4	Proline and arginine rich end leucine rich repeat protein	PRELP	7	3
Cellular Component	GO:0031012	4	extracellular matrix	3.50941e-12	F2Z565	Solute carrier family 25 member 5	SLC25A5	6	3
Cellular Component	GO:0031012	4	extracellular matrix	3.50941e-12	F1SM61	Fibulin-1	FBLN1	1	1
Cellular Component	GO:0031012	4	extracellular matrix	3.50941e-12	Q9XSD9	Decorin	DCN	16	16
Cellular Component	GO:0031012	4	extracellular matrix	3.50941e-12	F1SQ09	Uncharacterized protein	LUM	1	2
Cellular Component	GO:0031012	4	extracellular matrix	3.50941e-12	F1S6B5	Fibromodulin	FMOD	2	1
Cellular Component	GO:0031012	4	extracellular matrix	3.50941e-12	F2Z5E6	Ribosomal protein S5	RPS5	2	1
Cellular Component	GO:0031012	4	extracellular matrix	3.50941e-12	Q767L7	Tubulin beta chain	TUBB	4	2
Cellular Component	GO:0031012	4	extracellular matrix	3.50941e-12	P62802	Histone H4	---	6	5
Cellular Component	GO:0031012	4	extracellular matrix	3.50941e-12	Q29243	Dystroglycan	DAG1	3	1
Cellular Component	GO:0031012	4	extracellular matrix	3.50941e-12	F1SFA7	Uncharacterized protein	COL1A2	1	2
Cellular Component	GO:0031012	4	extracellular matrix	3.50941e-12	F1S663	Uncharacterized protein	LAMC1	5	5
Cellular Component	GO:0031012	4	extracellular matrix	3.50941e-12	F1SLA0	ATP synthase subunit beta	ATP5B	9	6
Cellular Component	GO:0031012	4	extracellular matrix	3.50941e-12	F1SDX6	Transglutaminase 2	TGM2	9	5
Cellular Component	GO:0031012	4	extracellular matrix	3.50941e-12	F1RZ28	Uncharacterized protein	RPS10	1	1
Cellular Component	GO:0031012	4	extracellular matrix	3.50941e-12	F2Z4Y8	Uncharacterized protein	RPS11	9	6
Cellular Component	GO:0031012	4	extracellular matrix	3.50941e-12	F2Z5G8	Uncharacterized protein	RPS25	7	6
Cellular Component	GO:0031012	4	extracellular matrix	3.50941e-12	F1SAE9	Laminin subunit beta 1	LAMB1	4	1
Cellular Component	GO:0031012	4	extracellular matrix	3.50941e-12	P19620	Annexin A2	ANXA2	16	8
Cellular Component	GO:0031012	4	extracellular matrix	3.50941e-12	Q29554	Trifunctional enzyme subunit alpha, mitochondrial	HADHA	5	1
Cellular Component	GO:0031012	4	extracellular matrix	3.50941e-12	F1SKJ1	Myosin heavy chain 9	MYH9	70	55
Cellular Component	GO:0031012	4	extracellular matrix	3.50941e-12	I3LP78	Uncharacterized protein	RPL9	3	2
Cellular Component	GO:0031012	4	extracellular matrix	3.50941e-12	F1SHL9	Pyruvate kinase	PKM	14	13
Cellular Component	GO:0031012	4	extracellular matrix	3.50941e-12	F1S3U9	Uncharacterized protein	PRDX1	9	5
Cellular Component	GO:0031012	4	extracellular matrix	3.50941e-12	F1RGJ3	Uncharacterized protein	HSPA9	10	9
Cellular Component	GO:0031012	4	extracellular matrix	3.50941e-12	I3LE12	Hydroxysteroid 17-beta dehydrogenase 12	HSD17B12	2	2
Cellular Component	GO:0031012	4	extracellular matrix	3.50941e-12	F1RFQ7	GTP-binding nuclear protein Ran	RAN	9	5
Cellular Component	GO:0031012	4	extracellular matrix	3.50941e-12	P02543	Vimentin	VIM	18	17
Cellular Component	GO:0031012	4	extracellular matrix	3.50941e-12	F1RS36	78 kDa glucose-regulated protein	HSPA5	27	23
Cellular Component	GO:0031012	4	extracellular matrix	3.50941e-12	P62831	60S ribosomal protein L23	RPL23	4	3
Cellular Component	GO:0031012	4	extracellular matrix	3.50941e-12	F1SPP8	Uncharacterized protein	CKAP4	11	9
Cellular Component	GO:0071013	11	catalytic step 2 spliceosome	0.00378023	A6M931	Eukaryotic initiation factor 4A-III	EIF4A3	3	1
Cellular Component	GO:0071013	11	catalytic step 2 spliceosome	0.00378023	F1S8H0	LSM7 homolog, U6 small nuclear RNA and mRNA degradation associated	LSM7	2	2
Cellular Component	GO:0071013	11	catalytic step 2 spliceosome	0.00378023	F2Z5B4	Heterogeneous nuclear ribonucleoprotein A3	HNRNPA3	9	3
Cellular Component	GO:0071013	11	catalytic step 2 spliceosome	0.00378023	B2CCY7	Nuclear matrix protein 200	nmp-200	2	2
Cellular Component	GO:0071013	11	catalytic step 2 spliceosome	0.00378023	Q06A94	Heterogeneous nuclear ribonucleoprotein A1	HNRNPA1L2	4	3
Cellular Component	GO:0071013	11	catalytic step 2 spliceosome	0.00378023	Q3YLA6	Serine/arginine-rich splicing factor 1	SRSF1	2	3
Cellular Component	GO:0101031	4	chaperone complex	0.000193453	D0G0C8	Chaperonin containing TCP1, subunit 2 (Beta)	CCT2	16	8
Cellular Component	GO:0101031	4	chaperone complex	0.000193453	I3LCA2	Chaperonin containing TCP1 subunit 8	CCT8	12	5
Cellular Component	GO:0101031	4	chaperone complex	0.000193453	I3LR32	Uncharacterized protein	CCT5	18	9
Cellular Component	GO:0101031	4	chaperone complex	0.000193453	F1SQN1	T-complex protein 1 subunit delta	CCT4	10	5
Cellular Component	GO:0030529	6	intracellular ribonucleoprotein complex	5.19373e-12	F1S9K5	Glutamyl-prolyl-tRNA synthetase	EPRS	5	2
Cellular Component	GO:0030529	6	intracellular ribonucleoprotein complex	5.19373e-12	P46405	40S ribosomal protein S12	RPS12	3	3
Cellular Component	GO:0030529	6	intracellular ribonucleoprotein complex	5.19373e-12	K7GKC0	40S ribosomal protein S16	RPS16	3	3
Cellular Component	GO:0030529	6	intracellular ribonucleoprotein complex	5.19373e-12	I3LJ87	Uncharacterized protein	RPS2	3	4
Cellular Component	GO:0030529	6	intracellular ribonucleoprotein complex	5.19373e-12	F1RQ91	40S ribosomal protein S4	RPS4X	10	4
Cellular Component	GO:0030529	6	intracellular ribonucleoprotein complex	5.19373e-12	P67985	60S ribosomal protein L22	RPL22	5	2
Cellular Component	GO:0030529	6	intracellular ribonucleoprotein complex	5.19373e-12	Q0Z8U2	40S ribosomal protein S3	RPS3	7	6
Cellular Component	GO:0030529	6	intracellular ribonucleoprotein complex	5.19373e-12	Q29361	60S ribosomal protein L35	RPL35	2	2
Cellular Component	GO:0030529	6	intracellular ribonucleoprotein complex	5.19373e-12	A0A287A1H3	40S ribosomal protein S9	RPS9	7	5
Cellular Component	GO:0030529	6	intracellular ribonucleoprotein complex	5.19373e-12	F1SPJ5	SAP domain containing ribonucleoprotein	SARNP	3	1
Cellular Component	GO:0030529	6	intracellular ribonucleoprotein complex	5.19373e-12	Q767L7	Tubulin beta chain	TUBB	4	2
Cellular Component	GO:0030529	6	intracellular ribonucleoprotein complex	5.19373e-12	F1SJQ6	60S ribosomal protein L14	RPL14	6	5
Cellular Component	GO:0030529	6	intracellular ribonucleoprotein complex	5.19373e-12	F2Z5C7	40S ribosomal protein S3a	RPS3A	14	6
Cellular Component	GO:0030529	6	intracellular ribonucleoprotein complex	5.19373e-12	Q6QAT1	40S ribosomal protein S28	RPS28	2	2
Cellular Component	GO:0030529	6	intracellular ribonucleoprotein complex	5.19373e-12	A1XQU9	40S ribosomal protein S20	RPS20	4	3
Cellular Component	GO:0030529	6	intracellular ribonucleoprotein complex	5.19373e-12	F1S420	Uncharacterized protein	HNRNPAB	6	5
Cellular Component	GO:0030529	6	intracellular ribonucleoprotein complex	5.19373e-12	Q2YGT9	60S ribosomal protein L6	RPL6	6	3
Cellular Component	GO:0030529	6	intracellular ribonucleoprotein complex	5.19373e-12	A0A287B5V1	60S ribosomal protein L3	RPL3	12	7
Cellular Component	GO:0030529	6	intracellular ribonucleoprotein complex	5.19373e-12	F2Z5G8	Uncharacterized protein	RPS25	7	6
Cellular Component	GO:0030529	6	intracellular ribonucleoprotein complex	5.19373e-12	A0A287AP66	Uncharacterized protein	RPL12	3	3
Cellular Component	GO:0030529	6	intracellular ribonucleoprotein complex	5.19373e-12	Q29329	Small nuclear ribonucleoprotein Sm D2 (Fragment)	SNRPD2	1	1
Cellular Component	GO:0030529	6	intracellular ribonucleoprotein complex	5.19373e-12	I3LUP6	Uncharacterized protein	NPM1	11	8
Cellular Component	GO:0030529	6	intracellular ribonucleoprotein complex	5.19373e-12	A1XQU5	60S ribosomal protein L27	RPL27	6	3
Cellular Component	GO:0030529	6	intracellular ribonucleoprotein complex	5.19373e-12	A0A287B2M3	40S ribosomal protein SA	RPSA	4	7
Cellular Component	GO:0030529	6	intracellular ribonucleoprotein complex	5.19373e-12	Q29205	60S ribosomal protein L11	RPL11	5	5
Cellular Component	GO:0030529	6	intracellular ribonucleoprotein complex	5.19373e-12	A0A286ZL51	Uncharacterized protein	RPL23A	5	4
Cellular Component	GO:0030529	6	intracellular ribonucleoprotein complex	5.19373e-12	A0A287BM53	60S ribosomal protein L7a	RPL7A	7	4
Cellular Component	GO:0030529	6	intracellular ribonucleoprotein complex	5.19373e-12	F1SID4	Proteasome 26S subunit, ATPase 3	PSMC3	3	1
Cellular Component	GO:0030529	6	intracellular ribonucleoprotein complex	5.19373e-12	F1S1V1	Sjogren syndrome antigen B	SSB	9	8
Cellular Component	GO:0030529	6	intracellular ribonucleoprotein complex	5.19373e-12	F1SPP8	Uncharacterized protein	CKAP4	11	9
Cellular Component	GO:0030529	6	intracellular ribonucleoprotein complex	5.19373e-12	I3LQ79	Major vault protein	MVP	19	19
Cellular Component	GO:0030529	6	intracellular ribonucleoprotein complex	5.19373e-12	A0A287AE76	60S ribosomal protein L4	RPL4	13	9
Cellular Component	GO:0030529	6	intracellular ribonucleoprotein complex	5.19373e-12	I3LNE5	Uncharacterized protein	---	1	1
Cellular Component	GO:0030529	6	intracellular ribonucleoprotein complex	5.19373e-12	Q3YLA6	Serine/arginine-rich splicing factor 1	SRSF1	2	3
Cellular Component	GO:0030529	6	intracellular ribonucleoprotein complex	5.19373e-12	A6M931	Eukaryotic initiation factor 4A-III	EIF4A3	3	1
Cellular Component	GO:0030529	6	intracellular ribonucleoprotein complex	5.19373e-12	F1RYZ0	60S acidic ribosomal protein P2	RPLP2	2	3
Cellular Component	GO:0030529	6	intracellular ribonucleoprotein complex	5.19373e-12	A0A287AZA7	Uncharacterized protein	RPS27A	1	6
Cellular Component	GO:0030529	6	intracellular ribonucleoprotein complex	5.19373e-12	F1SHH7	Apoptosis inhibitor 5	API5	4	1
Cellular Component	GO:0030529	6	intracellular ribonucleoprotein complex	5.19373e-12	A0A287AEG8	60S ribosomal protein L10	RPL10	6	3
Cellular Component	GO:0030529	6	intracellular ribonucleoprotein complex	5.19373e-12	I3LGC2	Uncharacterized protein	RRBP1	12	12
Cellular Component	GO:0030529	6	intracellular ribonucleoprotein complex	5.19373e-12	F2Z5M9	Signal recognition particle 54 kDa protein	SRP54	2	1
Cellular Component	GO:0030529	6	intracellular ribonucleoprotein complex	5.19373e-12	A0A287BSA8	Ribosomal protein	RPL10A	6	5
Cellular Component	GO:0030529	6	intracellular ribonucleoprotein complex	5.19373e-12	F2Z5N0	Proteasome subunit alpha type	PSMA6	4	2
Cellular Component	GO:0030529	6	intracellular ribonucleoprotein complex	5.19373e-12	F2Z5E6	Ribosomal protein S5	RPS5	2	1
Cellular Component	GO:0030529	6	intracellular ribonucleoprotein complex	5.19373e-12	Q6QAP7	40S ribosomal protein S17	RPS17	3	2
Cellular Component	GO:0030529	6	intracellular ribonucleoprotein complex	5.19373e-12	F2Z5B4	Heterogeneous nuclear ribonucleoprotein A3	HNRNPA3	9	3
Cellular Component	GO:0030529	6	intracellular ribonucleoprotein complex	5.19373e-12	A0A287A7F5	60S ribosomal protein L31	RPL31	3	4
Cellular Component	GO:0030529	6	intracellular ribonucleoprotein complex	5.19373e-12	A0A287AWS4	60S ribosomal protein L27a	RPL27A	5	2
Cellular Component	GO:0030529	6	intracellular ribonucleoprotein complex	5.19373e-12	P63221	40S ribosomal protein S21	RPS21	1	1
Cellular Component	GO:0030529	6	intracellular ribonucleoprotein complex	5.19373e-12	A0A287BNS9	Uncharacterized protein	---	2	2
Cellular Component	GO:0030529	6	intracellular ribonucleoprotein complex	5.19373e-12	I3LT81	Uncharacterized protein	RPL17-C18orf32	4	2
Cellular Component	GO:0030529	6	intracellular ribonucleoprotein complex	5.19373e-12	I3LEC2	Poly(rC) binding protein 1	PCBP1	3	1
Cellular Component	GO:0030529	6	intracellular ribonucleoprotein complex	5.19373e-12	A0A287B929	60S ribosomal protein L13a	RPL13A	5	4
Cellular Component	GO:0030529	6	intracellular ribonucleoprotein complex	5.19373e-12	F1S8H0	LSM7 homolog, U6 small nuclear RNA and mRNA degradation associated	LSM7	2	2
Cellular Component	GO:0030529	6	intracellular ribonucleoprotein complex	5.19373e-12	F1RZ28	Uncharacterized protein	RPS10	1	1
Cellular Component	GO:0030529	6	intracellular ribonucleoprotein complex	5.19373e-12	I3LAB6	Proteasome subunit alpha type	PSMA2	1	1
Cellular Component	GO:0030529	6	intracellular ribonucleoprotein complex	5.19373e-12	B2CCY7	Nuclear matrix protein 200	nmp-200	2	2
Cellular Component	GO:0030529	6	intracellular ribonucleoprotein complex	5.19373e-12	Q06A94	Heterogeneous nuclear ribonucleoprotein A1	HNRNPA1L2	4	3
Cellular Component	GO:0030529	6	intracellular ribonucleoprotein complex	5.19373e-12	F2Z4Y8	Uncharacterized protein	RPS11	9	6
Cellular Component	GO:0030529	6	intracellular ribonucleoprotein complex	5.19373e-12	F2Z568	Uncharacterized protein	RPL38	3	2
Cellular Component	GO:0030529	6	intracellular ribonucleoprotein complex	5.19373e-12	A0A287ASD0	60S ribosomal protein L5	RPL5	14	5
Cellular Component	GO:0030529	6	intracellular ribonucleoprotein complex	5.19373e-12	I3L7Y1	Uncharacterized protein	RPL26	4	3
Cellular Component	GO:0030529	6	intracellular ribonucleoprotein complex	5.19373e-12	F2Z5Q2	Uncharacterized protein	RPL24	1	2
Cellular Component	GO:0030529	6	intracellular ribonucleoprotein complex	5.19373e-12	Q007T2	Cell division control protein 42 homolog	CDC42	5	4
Cellular Component	GO:0030529	6	intracellular ribonucleoprotein complex	5.19373e-12	F1S1G0	Eukaryotic translation initiation factor 3 subunit E	EIF3E	2	1
Cellular Component	GO:0030529	6	intracellular ribonucleoprotein complex	5.19373e-12	I3LP78	Uncharacterized protein	RPL9	3	2
Cellular Component	GO:0030529	6	intracellular ribonucleoprotein complex	5.19373e-12	A0A287BHE7	40S ribosomal protein S14	RPS14	2	1
Cellular Component	GO:0030529	6	intracellular ribonucleoprotein complex	5.19373e-12	F1RGG1	40S ribosomal protein S19	RPS19	9	8
Cellular Component	GO:0030529	6	intracellular ribonucleoprotein complex	5.19373e-12	P62844	40S ribosomal protein S15	RPS15	4	1
Cellular Component	GO:0030529	6	intracellular ribonucleoprotein complex	5.19373e-12	A0A287B5R0	Uncharacterized protein	---	2	1
Cellular Component	GO:0030529	6	intracellular ribonucleoprotein complex	5.19373e-12	P62831	60S ribosomal protein L23	RPL23	4	3
Cellular Component	GO:0030529	6	intracellular ribonucleoprotein complex	5.19373e-12	F2Z546	Ribosomal protein L19	RPL19	2	2
Cellular Component	GO:0030529	6	intracellular ribonucleoprotein complex	5.19373e-12	A0A286ZLH8	Ribosomal protein L35a	RPL35A	5	2
Cellular Component	GO:0043230	4	extracellular organelle	1.4786e-12	F1S2E2	Annexin	ANXA11	3	3
Cellular Component	GO:0043230	4	extracellular organelle	1.4786e-12	F1RQ91	40S ribosomal protein S4	RPS4X	10	4
Cellular Component	GO:0043230	4	extracellular organelle	1.4786e-12	F1RK02	Lymphocyte cytosolic protein 1	LCP1	3	3
Cellular Component	GO:0043230	4	extracellular organelle	1.4786e-12	P80928	Macrophage migration inhibitory factor	MIF	2	1
Cellular Component	GO:0043230	4	extracellular organelle	1.4786e-12	D0G0C8	Chaperonin containing TCP1, subunit 2 (Beta)	CCT2	16	8
Cellular Component	GO:0043230	4	extracellular organelle	1.4786e-12	D9U8D1	Dynein light chain	LC8	2	2
Cellular Component	GO:0043230	4	extracellular organelle	1.4786e-12	P54612	Serine/threonine-protein phosphatase 2A 65 kDa regulatory subunit A alpha isoform	PPP2R1A	7	6
Cellular Component	GO:0043230	4	extracellular organelle	1.4786e-12	D0G7F6	Triosephosphate isomerase	TPI1	12	8
Cellular Component	GO:0043230	4	extracellular organelle	1.4786e-12	I3LR32	Uncharacterized protein	CCT5	18	9
Cellular Component	GO:0043230	4	extracellular organelle	1.4786e-12	Q767L7	Tubulin beta chain	TUBB	4	2
Cellular Component	GO:0043230	4	extracellular organelle	1.4786e-12	I3LDC7	Isocitrate dehydrogenase [NADP]	IDH1	2	5
Cellular Component	GO:0043230	4	extracellular organelle	1.4786e-12	P62802	Histone H4	---	6	5
Cellular Component	GO:0043230	4	extracellular organelle	1.4786e-12	Q6QAT1	40S ribosomal protein S28	RPS28	2	2
Cellular Component	GO:0043230	4	extracellular organelle	1.4786e-12	Q29243	Dystroglycan	DAG1	3	1
Cellular Component	GO:0043230	4	extracellular organelle	1.4786e-12	F1SQ14	Uncharacterized protein	---	1	1
Cellular Component	GO:0043230	4	extracellular organelle	1.4786e-12	Q6DUB7	Stathmin	STMN1	11	10
Cellular Component	GO:0043230	4	extracellular organelle	1.4786e-12	F1SDX6	Transglutaminase 2	TGM2	9	5
Cellular Component	GO:0043230	4	extracellular organelle	1.4786e-12	F1SLA0	ATP synthase subunit beta	ATP5B	9	6
Cellular Component	GO:0043230	4	extracellular organelle	1.4786e-12	Q52NJ3	GTP-binding protein SAR1a	SAR1A	2	1
Cellular Component	GO:0043230	4	extracellular organelle	1.4786e-12	P67937	Tropomyosin alpha-4 chain	TPM4	14	11
Cellular Component	GO:0043230	4	extracellular organelle	1.4786e-12	F1S2G3	Tubulin-specific chaperone A	TBCA	4	4
Cellular Component	GO:0043230	4	extracellular organelle	1.4786e-12	F1SAE9	Laminin subunit beta 1	LAMB1	4	1
Cellular Component	GO:0043230	4	extracellular organelle	1.4786e-12	F1RLB6	Uncharacterized protein	NAPA	1	2
Cellular Component	GO:0043230	4	extracellular organelle	1.4786e-12	F1SMZ6	Uncharacterized protein	HSPE1	7	7
Cellular Component	GO:0043230	4	extracellular organelle	1.4786e-12	F1SKJ1	Myosin heavy chain 9	MYH9	70	55
Cellular Component	GO:0043230	4	extracellular organelle	1.4786e-12	A1E295	Cathepsin B	CTSB	4	3
Cellular Component	GO:0043230	4	extracellular organelle	1.4786e-12	F1SHL9	Pyruvate kinase	PKM	14	13
Cellular Component	GO:0043230	4	extracellular organelle	1.4786e-12	F1SII4	Glycyl-tRNA synthetase	GARS	1	1
Cellular Component	GO:0043230	4	extracellular organelle	1.4786e-12	F1RWJ5	Importin subunit beta-1	KPNB1	1	3
Cellular Component	GO:0043230	4	extracellular organelle	1.4786e-12	F1RQP0	Uncharacterized protein	PRDX5	3	1
Cellular Component	GO:0043230	4	extracellular organelle	1.4786e-12	B5APV0	Actin-related protein 2/3 complex subunit 5	ARPC5	2	1
Cellular Component	GO:0043230	4	extracellular organelle	1.4786e-12	F1SA70	Heat shock protein family A (Hsp70) member 2	HSPA2	11	6
Cellular Component	GO:0043230	4	extracellular organelle	1.4786e-12	F1SPP8	Uncharacterized protein	CKAP4	11	9
Cellular Component	GO:0043230	4	extracellular organelle	1.4786e-12	F1SES5	N-acylsphingosine amidohydrolase 1	ASAH1	3	2
Cellular Component	GO:0043230	4	extracellular organelle	1.4786e-12	I3LQ79	Major vault protein	MVP	19	19
Cellular Component	GO:0043230	4	extracellular organelle	1.4786e-12	F2Z5C1	Annexin	ANXA5	13	10
Cellular Component	GO:0043230	4	extracellular organelle	1.4786e-12	F1SMC0	Adenylyl cyclase-associated protein	CAP1	9	5
Cellular Component	GO:0043230	4	extracellular organelle	1.4786e-12	I3LUR7	Collagen type VI alpha 3 chain	COL6A3	25	2
Cellular Component	GO:0043230	4	extracellular organelle	1.4786e-12	I3LQ84	Collagen type VI alpha 2 chain	COL6A2	8	4
Cellular Component	GO:0043230	4	extracellular organelle	1.4786e-12	Q3YLA6	Serine/arginine-rich splicing factor 1	SRSF1	2	3
Cellular Component	GO:0043230	4	extracellular organelle	1.4786e-12	F1RHA7	Transforming growth factor-beta-induced protein ig-h3	TGFBI	6	2
Cellular Component	GO:0043230	4	extracellular organelle	1.4786e-12	F1S3E0	Transmembrane p24 trafficking protein 9	TMED9	2	2
Cellular Component	GO:0043230	4	extracellular organelle	1.4786e-12	F1SM61	Fibulin-1	FBLN1	1	1
Cellular Component	GO:0043230	4	extracellular organelle	1.4786e-12	F1RKW8	Proteasome 26S subunit, non-ATPase 11	PSMD11	3	1
Cellular Component	GO:0043230	4	extracellular organelle	1.4786e-12	F1SMT0	EF-hand domain family member D1	EFHD1	1	1
Cellular Component	GO:0043230	4	extracellular organelle	1.4786e-12	F1SNF6	MICOS complex subunit	CHCHD3	1	4
Cellular Component	GO:0043230	4	extracellular organelle	1.4786e-12	F1S395	Uncharacterized protein	NQO1	4	3
Cellular Component	GO:0043230	4	extracellular organelle	1.4786e-12	F1RI15	Heat shock protein family A (Hsp70) member 4	HSPA4	15	7
Cellular Component	GO:0043230	4	extracellular organelle	1.4786e-12	F1SFQ4	Uncharacterized protein	PCBP2	1	3
Cellular Component	GO:0043230	4	extracellular organelle	1.4786e-12	F2Z5N0	Proteasome subunit alpha type	PSMA6	4	2
Cellular Component	GO:0043230	4	extracellular organelle	1.4786e-12	F2Z5E6	Ribosomal protein S5	RPS5	2	1
Cellular Component	GO:0043230	4	extracellular organelle	1.4786e-12	F1S1R4	SH3 domain-binding glutamic acid-rich-like protein	SH3BGRL	1	2
Cellular Component	GO:0043230	4	extracellular organelle	1.4786e-12	F1SUG4	Elongin B	ELOB	2	2
Cellular Component	GO:0043230	4	extracellular organelle	1.4786e-12	I3LK59	Uncharacterized protein	ENO1	21	21
Cellular Component	GO:0043230	4	extracellular organelle	1.4786e-12	P62936	Peptidyl-prolyl cis-trans isomerase A	PPIA	9	7
Cellular Component	GO:0043230	4	extracellular organelle	1.4786e-12	Q95250	Membrane-associated progesterone receptor component 1	PGRMC1	3	2
Cellular Component	GO:0043230	4	extracellular organelle	1.4786e-12	I3LN42	GC, vitamin D binding protein	GC	8	7
Cellular Component	GO:0043230	4	extracellular organelle	1.4786e-12	F1SE73	Uncharacterized protein	DNAJA1	2	1
Cellular Component	GO:0043230	4	extracellular organelle	1.4786e-12	I3L6T2	Uncharacterized protein	UBE2V2	2	1
Cellular Component	GO:0043230	4	extracellular organelle	1.4786e-12	I3LEC2	Poly(rC) binding protein 1	PCBP1	3	1
Cellular Component	GO:0043230	4	extracellular organelle	1.4786e-12	Q9GJT2	S-formylglutathione hydrolase	ESD	3	1
Cellular Component	GO:0043230	4	extracellular organelle	1.4786e-12	F2Z4Y8	Uncharacterized protein	RPS11	9	6
Cellular Component	GO:0043230	4	extracellular organelle	1.4786e-12	C4MXZ1	ADP-ribosylation factor 1	ARF1	2	1
Cellular Component	GO:0043230	4	extracellular organelle	1.4786e-12	I3LP02	Acetyl-CoA acetyltransferase 1	ACAT1	8	7
Cellular Component	GO:0043230	4	extracellular organelle	1.4786e-12	F1RTV5	Uncharacterized protein	PAICS	2	2
Cellular Component	GO:0043230	4	extracellular organelle	1.4786e-12	F1RQQ7	Alpha-1,4 glucan phosphorylase	PYGB	2	2
Cellular Component	GO:0043230	4	extracellular organelle	1.4786e-12	F1SPG0	RAB7A, member RAS oncogene family	RAB7A	2	1
Cellular Component	GO:0043230	4	extracellular organelle	1.4786e-12	B5APU3	Actin-related protein 2-like protein	ACTR2	6	4
Cellular Component	GO:0043230	4	extracellular organelle	1.4786e-12	F1RFY1	Profilin	PFN1	1	1
Cellular Component	GO:0043230	4	extracellular organelle	1.4786e-12	F1RLG5	Receptor expression-enhancing protein	REEP5	6	2
Cellular Component	GO:0043230	4	extracellular organelle	1.4786e-12	F1S3U9	Uncharacterized protein	PRDX1	9	5
Cellular Component	GO:0043230	4	extracellular organelle	1.4786e-12	F1RS36	78 kDa glucose-regulated protein	HSPA5	27	23
Cellular Component	GO:0043230	4	extracellular organelle	1.4786e-12	P00172	Cytochrome b5	CYB5A	3	1
Cellular Component	GO:0043230	4	extracellular organelle	1.4786e-12	F1SSA6	Uncharacterized protein	---	26	19
Cellular Component	GO:0043230	4	extracellular organelle	1.4786e-12	F1RJX8	Coatomer subunit alpha	COPA	2	3
Cellular Component	GO:0043230	4	extracellular organelle	1.4786e-12	E1CAJ6	Protein disulfide isomerase P5	pdi-p5	12	9
Cellular Component	GO:0043230	4	extracellular organelle	1.4786e-12	F1SDR7	Tyrosine 3-monooxygenase/tryptophan 5-monooxygenase activation protein beta	YWHAB	10	6
Cellular Component	GO:0043230	4	extracellular organelle	1.4786e-12	F1RSM2	Proteasome 26S subunit, non-ATPase 12	PSMD12	1	2
Cellular Component	GO:0043230	4	extracellular organelle	1.4786e-12	F1RX83	Uncharacterized protein	ERLIN2	6	5
Cellular Component	GO:0043230	4	extracellular organelle	1.4786e-12	I3L9V2	Vesicle amine transport 1	VAT1	4	1
Cellular Component	GO:0043230	4	extracellular organelle	1.4786e-12	P82460	Thioredoxin	TXN	5	4
Cellular Component	GO:0043230	4	extracellular organelle	1.4786e-12	F1SHR3	ATPase H+ transporting V1 subunit E1	ATP6V1E1	3	2
Cellular Component	GO:0043230	4	extracellular organelle	1.4786e-12	F1RIF8	6-phosphogluconate dehydrogenase, decarboxylating	PGD	7	4
Cellular Component	GO:0043230	4	extracellular organelle	1.4786e-12	F1RT25	Sorting nexin 3	SNX3	1	2
Cellular Component	GO:0043230	4	extracellular organelle	1.4786e-12	P00339	L-lactate dehydrogenase A chain	LDHA	6	4
Cellular Component	GO:0043230	4	extracellular organelle	1.4786e-12	F1RPW9	Elongation factor 1-gamma	EEF1G	8	6
Cellular Component	GO:0043230	4	extracellular organelle	1.4786e-12	F1SK86	Peptidylprolyl isomerase	FKBP4	5	5
Cellular Component	GO:0043230	4	extracellular organelle	1.4786e-12	I3LL97	Cysteine and glycine rich protein 1	CSRP1	4	2
Cellular Component	GO:0043230	4	extracellular organelle	1.4786e-12	F1SDC7	Aldehyde dehydrogenase	ALDH3A2	3	4
Cellular Component	GO:0043230	4	extracellular organelle	1.4786e-12	F1S710	Calcyclin binding protein	CACYBP	5	5
Cellular Component	GO:0043230	4	extracellular organelle	1.4786e-12	F1SIX3	UTP--glucose-1-phosphate uridylyltransferase	UGP2	4	3
Cellular Component	GO:0043230	4	extracellular organelle	1.4786e-12	F1SS01	Arp2/3 complex 34 kDa subunit	ARPC2	3	2
Cellular Component	GO:0043230	4	extracellular organelle	1.4786e-12	F1SFF8	Alpha-1,4 glucan phosphorylase	PYGL	9	3
Cellular Component	GO:0043230	4	extracellular organelle	1.4786e-12	I3LCA2	Chaperonin containing TCP1 subunit 8	CCT8	12	5
Cellular Component	GO:0043230	4	extracellular organelle	1.4786e-12	F2Z5G8	Uncharacterized protein	RPS25	7	6
Cellular Component	GO:0043230	4	extracellular organelle	1.4786e-12	F2Z4Y1	Tyrosine 3-monooxygenase/tryptophan 5-monooxygenase activation protein eta	YWHAH	4	1
Cellular Component	GO:0043230	4	extracellular organelle	1.4786e-12	Q9TSX9	Peroxiredoxin-6	PRDX6	6	5
Cellular Component	GO:0043230	4	extracellular organelle	1.4786e-12	F1S192	Prefoldin subunit 2	PFDN2	1	3
Cellular Component	GO:0043230	4	extracellular organelle	1.4786e-12	I3LDM7	Lactoylglutathione lyase	GLO1	3	2
Cellular Component	GO:0043230	4	extracellular organelle	1.4786e-12	F1RJ25	Fructose-bisphosphate aldolase	ALDOC	4	2
Cellular Component	GO:0043230	4	extracellular organelle	1.4786e-12	F1SGH5	Uncharacterized protein	PDHB	2	1
Cellular Component	GO:0043230	4	extracellular organelle	1.4786e-12	F1RGJ3	Uncharacterized protein	HSPA9	10	9
Cellular Component	GO:0043230	4	extracellular organelle	1.4786e-12	F1RFQ7	GTP-binding nuclear protein Ran	RAN	9	5
Cellular Component	GO:0043230	4	extracellular organelle	1.4786e-12	P02543	Vimentin	VIM	18	17
Cellular Component	GO:0043230	4	extracellular organelle	1.4786e-12	F1RYY6	Transaldolase	TALDO1	10	6
Cellular Component	GO:0043230	4	extracellular organelle	1.4786e-12	C5H0C6	Ubiquitin thioesterase	OTUB1	3	2
Cellular Component	GO:0043230	4	extracellular organelle	1.4786e-12	F1SA98	Tyrosine 3-monooxygenase/tryptophan 5-monooxygenase activation protein theta	YWHAQ	13	8
Cellular Component	GO:0043230	4	extracellular organelle	1.4786e-12	F1S6R7	Polypyrimidine tract-binding protein 1	PTBP1	9	4
Cellular Component	GO:0043230	4	extracellular organelle	1.4786e-12	F1S418	Uncharacterized protein	PRDX3	5	2
Cellular Component	GO:0043230	4	extracellular organelle	1.4786e-12	Q6UAQ8	Electron transfer flavoprotein subunit beta	ETFB	5	4
Cellular Component	GO:0043230	4	extracellular organelle	1.4786e-12	P04574	Calpain small subunit 1	CAPNS1	2	2
Cellular Component	GO:0043230	4	extracellular organelle	1.4786e-12	F1SQT3	Uncharacterized protein	SLC25A3	5	4
Cellular Component	GO:0043230	4	extracellular organelle	1.4786e-12	Q9MZ16	Voltage-dependent anion-selective channel protein 1	VDAC1	5	1
Cellular Component	GO:0043230	4	extracellular organelle	1.4786e-12	Q52NJ1	Ras-related protein Rab-11A	RAB11A	4	2
Cellular Component	GO:0043230	4	extracellular organelle	1.4786e-12	F1RJM2	Endoplasmic reticulum resident protein 29	ERP29	2	6
Cellular Component	GO:0043230	4	extracellular organelle	1.4786e-12	P04178	Superoxide dismutase [Cu-Zn]	SOD1	6	7
Cellular Component	GO:0043230	4	extracellular organelle	1.4786e-12	F2Z565	Solute carrier family 25 member 5	SLC25A5	6	3
Cellular Component	GO:0043230	4	extracellular organelle	1.4786e-12	F1S6B4	Proline and arginine rich end leucine rich repeat protein	PRELP	7	3
Cellular Component	GO:0043230	4	extracellular organelle	1.4786e-12	F1SQ09	Uncharacterized protein	LUM	1	2
Cellular Component	GO:0043230	4	extracellular organelle	1.4786e-12	F1RFI1	Elongation factor Tu	TUFM	1	1
Cellular Component	GO:0043230	4	extracellular organelle	1.4786e-12	F1SFI7	Alpha-2-HS-glycoprotein	AHSG	9	4
Cellular Component	GO:0043230	4	extracellular organelle	1.4786e-12	A1XQU1	Proteasome subunit beta type-7	PSMB7	1	1
Cellular Component	GO:0043230	4	extracellular organelle	1.4786e-12	F2Z4Z1	Tyrosine 3-monooxygenase/tryptophan 5-monooxygenase activation protein gamma	YWHAG	6	7
Cellular Component	GO:0043230	4	extracellular organelle	1.4786e-12	F1S0V3	Annexin	ANXA6	26	20
Cellular Component	GO:0043230	4	extracellular organelle	1.4786e-12	F1RGC9	Proteasome 26S subunit, non-ATPase 13	PSMD13	2	1
Cellular Component	GO:0043230	4	extracellular organelle	1.4786e-12	F1SSG6	Uncharacterized protein	ANP32B	6	2
Cellular Component	GO:0043230	4	extracellular organelle	1.4786e-12	F1SJT7	Apolipoprotein A-IV	APOA4	3	1
Cellular Component	GO:0043230	4	extracellular organelle	1.4786e-12	F1S663	Uncharacterized protein	LAMC1	5	5
Cellular Component	GO:0043230	4	extracellular organelle	1.4786e-12	F1RZ28	Uncharacterized protein	RPS10	1	1
Cellular Component	GO:0043230	4	extracellular organelle	1.4786e-12	F1RKG8	Uncharacterized protein	PEBP1	5	7
Cellular Component	GO:0043230	4	extracellular organelle	1.4786e-12	Q06A94	Heterogeneous nuclear ribonucleoprotein A1	HNRNPA1L2	4	3
Cellular Component	GO:0043230	4	extracellular organelle	1.4786e-12	F1SS25	Uncharacterized protein	ATIC	1	1
Cellular Component	GO:0043230	4	extracellular organelle	1.4786e-12	I3L7Y1	Uncharacterized protein	RPL26	4	3
Cellular Component	GO:0043230	4	extracellular organelle	1.4786e-12	F2Z5E2	Uncharacterized protein	SERPINC1	6	4
Cellular Component	GO:0043230	4	extracellular organelle	1.4786e-12	Q007T2	Cell division control protein 42 homolog	CDC42	5	4
Cellular Component	GO:0043230	4	extracellular organelle	1.4786e-12	F2Z5G3	Uncharacterized protein	CALM3	4	4
Cellular Component	GO:0043230	4	extracellular organelle	1.4786e-12	F1S827	SERPINE1 mRNA binding protein 1	SERBP1	4	3
Cellular Component	GO:0043230	4	extracellular organelle	1.4786e-12	P27917	Apolipoprotein C-III	APOC3	1	1
Cellular Component	GO:0043230	4	extracellular organelle	1.4786e-12	F1SIJ9	Phosphoserine aminotransferase	PSAT1	6	6
Cellular Component	GO:0043230	4	extracellular organelle	1.4786e-12	F1S0J8	Keratin 14	KRT14	4	3
Cellular Component	GO:0043230	4	extracellular organelle	1.4786e-12	F1SSL6	Proteasome subunit alpha type	PSMA3	3	4
Cellular Component	GO:0043230	4	extracellular organelle	1.4786e-12	A8U4R4	Transketolase	tkt	15	6
Cellular Component	GO:0043230	4	extracellular organelle	1.4786e-12	F1RYT3	Uncharacterized protein	SCARB2	3	3
Cellular Component	GO:0043230	4	extracellular organelle	1.4786e-12	F1SDN2	Uncharacterized protein	HADHB	4	1
Cellular Component	GO:0043230	4	extracellular organelle	1.4786e-12	P62831	60S ribosomal protein L23	RPL23	4	3
Cellular Component	GO:0043230	4	extracellular organelle	1.4786e-12	P35750	Calpain-1 catalytic subunit	CAPN1	1	1
Cellular Component	GO:0043230	4	extracellular organelle	1.4786e-12	F1SQN1	T-complex protein 1 subunit delta	CCT4	10	5
Cellular Component	GO:0005903	5	brush border	0.243775	F1SKJ1	Myosin heavy chain 9	MYH9	70	55
Cellular Component	GO:0005903	5	brush border	0.243775	F1SSA6	Uncharacterized protein	---	26	19
Cellular Component	GO:0005684	11	U2-type spliceosomal complex	0.0252383	F1S8H0	LSM7 homolog, U6 small nuclear RNA and mRNA degradation associated	LSM7	2	2
Cellular Component	GO:0005684	11	U2-type spliceosomal complex	0.0252383	I3LNE5	Uncharacterized protein	---	1	1
Cellular Component	GO:0005684	11	U2-type spliceosomal complex	0.0252383	B2CCY7	Nuclear matrix protein 200	nmp-200	2	2
Cellular Component	GO:0099512	4	supramolecular fiber	0.000222965	P67937	Tropomyosin alpha-4 chain	TPM4	14	11
Cellular Component	GO:0099512	4	supramolecular fiber	0.000222965	I3LCA2	Chaperonin containing TCP1 subunit 8	CCT8	12	5
Cellular Component	GO:0099512	4	supramolecular fiber	0.000222965	A0A287ASI0	Keratin 7	KRT7	1	1
Cellular Component	GO:0099512	4	supramolecular fiber	0.000222965	F1RK02	Lymphocyte cytosolic protein 1	LCP1	3	3
Cellular Component	GO:0099512	4	supramolecular fiber	0.000222965	F1RWT2	Plastin 3	PLS3	5	5
Cellular Component	GO:0099512	4	supramolecular fiber	0.000222965	D0G0C8	Chaperonin containing TCP1, subunit 2 (Beta)	CCT2	16	8
Cellular Component	GO:0099512	4	supramolecular fiber	0.000222965	C4MXZ1	ADP-ribosylation factor 1	ARF1	2	1
Cellular Component	GO:0099512	4	supramolecular fiber	0.000222965	Q52NJ1	Ras-related protein Rab-11A	RAB11A	4	2
Cellular Component	GO:0099512	4	supramolecular fiber	0.000222965	I3LR32	Uncharacterized protein	CCT5	18	9
Cellular Component	GO:0099512	4	supramolecular fiber	0.000222965	F1SQ09	Uncharacterized protein	LUM	1	2
Cellular Component	GO:0099512	4	supramolecular fiber	0.000222965	F1RZ71	Uncharacterized protein	9-Sep	1	1
Cellular Component	GO:0099512	4	supramolecular fiber	0.000222965	F1SLI3	Microtubule-associated protein	MAP4	4	4
Cellular Component	GO:0099512	4	supramolecular fiber	0.000222965	Q9GL51	Platelet-activating factor acetylhydrolase IB subunit alpha	PAFAH1B1	2	4
Cellular Component	GO:0099512	4	supramolecular fiber	0.000222965	F2Z5G3	Uncharacterized protein	CALM3	4	4
Cellular Component	GO:0099512	4	supramolecular fiber	0.000222965	A0A287A275	Tubulin beta chain	TUBB4B	1	1
Cellular Component	GO:0099512	4	supramolecular fiber	0.000222965	Q767L7	Tubulin beta chain	TUBB	4	2
Cellular Component	GO:0099512	4	supramolecular fiber	0.000222965	F1S0J8	Keratin 14	KRT14	4	3
Cellular Component	GO:0099512	4	supramolecular fiber	0.000222965	Q2XVP5	Microtubule-associated protein RP/EB family member 1	MAPRE1	2	2
Cellular Component	GO:0099512	4	supramolecular fiber	0.000222965	A0A287B1C7	Prelamin-A/C	LMNA	24	22
Cellular Component	GO:0099512	4	supramolecular fiber	0.000222965	I3LNY6	Nestin	NES	1	3
Cellular Component	GO:0099512	4	supramolecular fiber	0.000222965	P02543	Vimentin	VIM	18	17
Cellular Component	GO:0099512	4	supramolecular fiber	0.000222965	F1RUH5	Uncharacterized protein	DEK	3	1
Cellular Component	GO:0099512	4	supramolecular fiber	0.000222965	F1RKM0	Lamin B1	LMNB1	15	20
Cellular Component	GO:0099512	4	supramolecular fiber	0.000222965	A0A286ZTL8	Lamin B2	LMNB2	12	11
Cellular Component	GO:0099512	4	supramolecular fiber	0.000222965	A0A287AQY1	Desmin	DES	4	6
Cellular Component	GO:0099512	4	supramolecular fiber	0.000222965	Q6DUB7	Stathmin	STMN1	11	10
Cellular Component	GO:0099512	4	supramolecular fiber	0.000222965	F1SQN1	T-complex protein 1 subunit delta	CCT4	10	5
Cellular Component	GO:0030120	12	vesicle coat	0.0255465	A0A287BFJ2	Clathrin light chain	CLTA	3	2
Cellular Component	GO:0030120	12	vesicle coat	0.0255465	F1RJX8	Coatomer subunit alpha	COPA	2	3
Cellular Component	GO:0030120	12	vesicle coat	0.0255465	F1S7E0	Coatomer subunit epsilon	COPE	1	1
Cellular Component	GO:0030120	12	vesicle coat	0.0255465	I3LGD4	Clathrin heavy chain	CLTC	26	11
Cellular Component	GO:0031974	2	membrane-enclosed lumen	1.30991e-08	F1S2E2	Annexin	ANXA11	3	3
Cellular Component	GO:0031974	2	membrane-enclosed lumen	1.30991e-08	F1RSM2	Proteasome 26S subunit, non-ATPase 12	PSMD12	1	2
Cellular Component	GO:0031974	2	membrane-enclosed lumen	1.30991e-08	P80928	Macrophage migration inhibitory factor	MIF	2	1
Cellular Component	GO:0031974	2	membrane-enclosed lumen	1.30991e-08	Q0Z8U2	40S ribosomal protein S3	RPS3	7	6
Cellular Component	GO:0031974	2	membrane-enclosed lumen	1.30991e-08	I3LR32	Uncharacterized protein	CCT5	18	9
Cellular Component	GO:0031974	2	membrane-enclosed lumen	1.30991e-08	F1RJJ3	Uncharacterized protein	SBDS	1	1
Cellular Component	GO:0031974	2	membrane-enclosed lumen	1.30991e-08	F1RTY6	Uncharacterized protein	PPID	3	1
Cellular Component	GO:0031974	2	membrane-enclosed lumen	1.30991e-08	P61958	Small ubiquitin-related modifier 2	SUMO2	3	1
Cellular Component	GO:0031974	2	membrane-enclosed lumen	1.30991e-08	F1S300	Translocated promoter region, nuclear basket protein	TPR	3	3
Cellular Component	GO:0031974	2	membrane-enclosed lumen	1.30991e-08	F1SAD9	Protein disulfide-isomerase	PDIA4	18	13
Cellular Component	GO:0031974	2	membrane-enclosed lumen	1.30991e-08	F1SPJ5	SAP domain containing ribonucleoprotein	SARNP	3	1
Cellular Component	GO:0031974	2	membrane-enclosed lumen	1.30991e-08	P00346	Malate dehydrogenase, mitochondrial	MDH2	7	2
Cellular Component	GO:0031974	2	membrane-enclosed lumen	1.30991e-08	A0A0D5BWD2	Mitochondrial complement component 1 Q subcomponent-binding protein	C1QBP	1	1
Cellular Component	GO:0031974	2	membrane-enclosed lumen	1.30991e-08	P28768	Superoxide dismutase [Mn], mitochondrial (Fragment)	SOD2	1	1
Cellular Component	GO:0031974	2	membrane-enclosed lumen	1.30991e-08	Q767L7	Tubulin beta chain	TUBB	4	2
Cellular Component	GO:0031974	2	membrane-enclosed lumen	1.30991e-08	F1SK86	Peptidylprolyl isomerase	FKBP4	5	5
Cellular Component	GO:0031974	2	membrane-enclosed lumen	1.30991e-08	P62802	Histone H4	---	6	5
Cellular Component	GO:0031974	2	membrane-enclosed lumen	1.30991e-08	F1RFI8	EWS RNA binding protein 1	EWSR1	3	1
Cellular Component	GO:0031974	2	membrane-enclosed lumen	1.30991e-08	P17741	High mobility group protein B2	HMGB2	7	4
Cellular Component	GO:0031974	2	membrane-enclosed lumen	1.30991e-08	F1S710	Calcyclin binding protein	CACYBP	5	5
Cellular Component	GO:0031974	2	membrane-enclosed lumen	1.30991e-08	Q29243	Dystroglycan	DAG1	3	1
Cellular Component	GO:0031974	2	membrane-enclosed lumen	1.30991e-08	F1S420	Uncharacterized protein	HNRNPAB	6	5
Cellular Component	GO:0031974	2	membrane-enclosed lumen	1.30991e-08	F1SQ14	Uncharacterized protein	---	1	1
Cellular Component	GO:0031974	2	membrane-enclosed lumen	1.30991e-08	I3LDH3	Poly [ADP-ribose] polymerase	PARP1	2	3
Cellular Component	GO:0031974	2	membrane-enclosed lumen	1.30991e-08	F1SLA0	ATP synthase subunit beta	ATP5B	9	6
Cellular Component	GO:0031974	2	membrane-enclosed lumen	1.30991e-08	F2Z594	High mobility group protein B1	HMGB1	12	10
Cellular Component	GO:0031974	2	membrane-enclosed lumen	1.30991e-08	F1S2G3	Tubulin-specific chaperone A	TBCA	4	4
Cellular Component	GO:0031974	2	membrane-enclosed lumen	1.30991e-08	I3LCA2	Chaperonin containing TCP1 subunit 8	CCT8	12	5
Cellular Component	GO:0031974	2	membrane-enclosed lumen	1.30991e-08	F1SFF4	Uncharacterized protein	C14orf166	5	3
Cellular Component	GO:0031974	2	membrane-enclosed lumen	1.30991e-08	F1S8M9	Uncharacterized protein	LRPAP1	4	4
Cellular Component	GO:0031974	2	membrane-enclosed lumen	1.30991e-08	F2Z5G8	Uncharacterized protein	RPS25	7	6
Cellular Component	GO:0031974	2	membrane-enclosed lumen	1.30991e-08	I3LUP6	Uncharacterized protein	NPM1	11	8
Cellular Component	GO:0031974	2	membrane-enclosed lumen	1.30991e-08	Q29205	60S ribosomal protein L11	RPL11	5	5
Cellular Component	GO:0031974	2	membrane-enclosed lumen	1.30991e-08	F1SMZ6	Uncharacterized protein	HSPE1	7	7
Cellular Component	GO:0031974	2	membrane-enclosed lumen	1.30991e-08	A1E295	Cathepsin B	CTSB	4	3
Cellular Component	GO:0031974	2	membrane-enclosed lumen	1.30991e-08	F1RWJ5	Importin subunit beta-1	KPNB1	1	3
Cellular Component	GO:0031974	2	membrane-enclosed lumen	1.30991e-08	F1SGH5	Uncharacterized protein	PDHB	2	1
Cellular Component	GO:0031974	2	membrane-enclosed lumen	1.30991e-08	F1RGJ3	Uncharacterized protein	HSPA9	10	9
Cellular Component	GO:0031974	2	membrane-enclosed lumen	1.30991e-08	F1RFQ7	GTP-binding nuclear protein Ran	RAN	9	5
Cellular Component	GO:0031974	2	membrane-enclosed lumen	1.30991e-08	F1SID4	Proteasome 26S subunit, ATPase 3	PSMC3	3	1
Cellular Component	GO:0031974	2	membrane-enclosed lumen	1.30991e-08	F1S1V1	Sjogren syndrome antigen B	SSB	9	8
Cellular Component	GO:0031974	2	membrane-enclosed lumen	1.30991e-08	F1RKM0	Lamin B1	LMNB1	15	20
Cellular Component	GO:0031974	2	membrane-enclosed lumen	1.30991e-08	F1SPP8	Uncharacterized protein	CKAP4	11	9
Cellular Component	GO:0031974	2	membrane-enclosed lumen	1.30991e-08	Q6UAQ8	Electron transfer flavoprotein subunit beta	ETFB	5	4
Cellular Component	GO:0031974	2	membrane-enclosed lumen	1.30991e-08	F1SPG1	H1 histone family member X	H1FX	7	2
Cellular Component	GO:0031974	2	membrane-enclosed lumen	1.30991e-08	I3LNE5	Uncharacterized protein	---	1	1
Cellular Component	GO:0031974	2	membrane-enclosed lumen	1.30991e-08	Q29092	Endoplasmin	HSP90B1	27	23
Cellular Component	GO:0031974	2	membrane-enclosed lumen	1.30991e-08	Q3YLA6	Serine/arginine-rich splicing factor 1	SRSF1	2	3
Cellular Component	GO:0031974	2	membrane-enclosed lumen	1.30991e-08	A6M931	Eukaryotic initiation factor 4A-III	EIF4A3	3	1
Cellular Component	GO:0031974	2	membrane-enclosed lumen	1.30991e-08	Q9MZ16	Voltage-dependent anion-selective channel protein 1	VDAC1	5	1
Cellular Component	GO:0031974	2	membrane-enclosed lumen	1.30991e-08	P04178	Superoxide dismutase [Cu-Zn]	SOD1	6	7
Cellular Component	GO:0031974	2	membrane-enclosed lumen	1.30991e-08	F1RJM2	Endoplasmic reticulum resident protein 29	ERP29	2	6
Cellular Component	GO:0031974	2	membrane-enclosed lumen	1.30991e-08	P10668	Cofilin-1	CFL1	11	9
Cellular Component	GO:0031974	2	membrane-enclosed lumen	1.30991e-08	F2Z565	Solute carrier family 25 member 5	SLC25A5	6	3
Cellular Component	GO:0031974	2	membrane-enclosed lumen	1.30991e-08	F1SHH7	Apoptosis inhibitor 5	API5	4	1
Cellular Component	GO:0031974	2	membrane-enclosed lumen	1.30991e-08	F1RFI1	Elongation factor Tu	TUFM	1	1
Cellular Component	GO:0031974	2	membrane-enclosed lumen	1.30991e-08	A0A286ZK95	Transcription and mRNA export factor ENY2	ENY2	1	1
Cellular Component	GO:0031974	2	membrane-enclosed lumen	1.30991e-08	P00348	Hydroxyacyl-coenzyme A dehydrogenase, mitochondrial	HADH	9	3
Cellular Component	GO:0031974	2	membrane-enclosed lumen	1.30991e-08	F1SL99	Prostaglandin E synthase 3	PTGES3	3	2
Cellular Component	GO:0031974	2	membrane-enclosed lumen	1.30991e-08	F2Z5N0	Proteasome subunit alpha type	PSMA6	4	2
Cellular Component	GO:0031974	2	membrane-enclosed lumen	1.30991e-08	F1SFQ4	Uncharacterized protein	PCBP2	1	3
Cellular Component	GO:0031974	2	membrane-enclosed lumen	1.30991e-08	F2Z5B4	Heterogeneous nuclear ribonucleoprotein A3	HNRNPA3	9	3
Cellular Component	GO:0031974	2	membrane-enclosed lumen	1.30991e-08	A1XQU1	Proteasome subunit beta type-7	PSMB7	1	1
Cellular Component	GO:0031974	2	membrane-enclosed lumen	1.30991e-08	F2Z545	Elongin C	ELOC	1	1
Cellular Component	GO:0031974	2	membrane-enclosed lumen	1.30991e-08	F1SAB6	Acyl carrier protein	NDUFAB1	1	2
Cellular Component	GO:0031974	2	membrane-enclosed lumen	1.30991e-08	I3LSZ1	Uncharacterized protein	UBE2I	2	1
Cellular Component	GO:0031974	2	membrane-enclosed lumen	1.30991e-08	F1SUG4	Elongin B	ELOB	2	2
Cellular Component	GO:0031974	2	membrane-enclosed lumen	1.30991e-08	F2Z5G2	Structural maintenance of chromosomes protein	SMC3	3	1
Cellular Component	GO:0031974	2	membrane-enclosed lumen	1.30991e-08	F1SSG6	Uncharacterized protein	ANP32B	6	2
Cellular Component	GO:0031974	2	membrane-enclosed lumen	1.30991e-08	F1RSE7	DNA helicase	MCM4	1	1
Cellular Component	GO:0031974	2	membrane-enclosed lumen	1.30991e-08	I3L6T2	Uncharacterized protein	UBE2V2	2	1
Cellular Component	GO:0031974	2	membrane-enclosed lumen	1.30991e-08	I3LEC2	Poly(rC) binding protein 1	PCBP1	3	1
Cellular Component	GO:0031974	2	membrane-enclosed lumen	1.30991e-08	F1RZ28	Uncharacterized protein	RPS10	1	1
Cellular Component	GO:0031974	2	membrane-enclosed lumen	1.30991e-08	B2CCY7	Nuclear matrix protein 200	nmp-200	2	2
Cellular Component	GO:0031974	2	membrane-enclosed lumen	1.30991e-08	Q06A94	Heterogeneous nuclear ribonucleoprotein A1	HNRNPA1L2	4	3
Cellular Component	GO:0031974	2	membrane-enclosed lumen	1.30991e-08	F2Z4Y8	Uncharacterized protein	RPS11	9	6
Cellular Component	GO:0031974	2	membrane-enclosed lumen	1.30991e-08	Q06AT9	RNA-binding protein 4B	RBM4B	1	1
Cellular Component	GO:0031974	2	membrane-enclosed lumen	1.30991e-08	P09623	Dihydrolipoyl dehydrogenase, mitochondrial	DLD	10	5
Cellular Component	GO:0031974	2	membrane-enclosed lumen	1.30991e-08	F2Z5J1	Uncharacterized protein	PSMC1	1	4
Cellular Component	GO:0031974	2	membrane-enclosed lumen	1.30991e-08	Q06A98	Serine/arginine-rich splicing factor 2	SRSF2	1	1
Cellular Component	GO:0031974	2	membrane-enclosed lumen	1.30991e-08	Q29554	Trifunctional enzyme subunit alpha, mitochondrial	HADHA	5	1
Cellular Component	GO:0031974	2	membrane-enclosed lumen	1.30991e-08	F1RN28	Paraspeckle component 1	PSPC1	2	4
Cellular Component	GO:0031974	2	membrane-enclosed lumen	1.30991e-08	A8U4R4	Transketolase	tkt	15	6
Cellular Component	GO:0031974	2	membrane-enclosed lumen	1.30991e-08	F1SL52	Uncharacterized protein	RBP1	2	1
Cellular Component	GO:0031974	2	membrane-enclosed lumen	1.30991e-08	F1SP32	Uncharacterized protein	RAD23B	3	4
Cellular Component	GO:0031974	2	membrane-enclosed lumen	1.30991e-08	F1RYT3	Uncharacterized protein	SCARB2	3	3
Cellular Component	GO:0031974	2	membrane-enclosed lumen	1.30991e-08	F1SDN2	Uncharacterized protein	HADHB	4	1
Cellular Component	GO:0031974	2	membrane-enclosed lumen	1.30991e-08	F1RS36	78 kDa glucose-regulated protein	HSPA5	27	23
Cellular Component	GO:0031974	2	membrane-enclosed lumen	1.30991e-08	P62831	60S ribosomal protein L23	RPL23	4	3
Cellular Component	GO:0031974	2	membrane-enclosed lumen	1.30991e-08	Q29529	Carbonyl reductase [NADPH] 2	CBR2	1	1
Cellular Component	GO:0031974	2	membrane-enclosed lumen	1.30991e-08	F1RWH1	Chromobox 1	CBX1	1	2
Cellular Component	GO:0031974	2	membrane-enclosed lumen	1.30991e-08	F1SQN1	T-complex protein 1 subunit delta	CCT4	10	5
Cellular Component	GO:0005856	8	cytoskeleton	7.54511e-09	F1S2E2	Annexin	ANXA11	3	3
Cellular Component	GO:0005856	8	cytoskeleton	7.54511e-09	F1RK02	Lymphocyte cytosolic protein 1	LCP1	3	3
Cellular Component	GO:0005856	8	cytoskeleton	7.54511e-09	P60662	Myosin light polypeptide 6	MYL6	6	4
Cellular Component	GO:0005856	8	cytoskeleton	7.54511e-09	F1RWT2	Plastin 3	PLS3	5	5
Cellular Component	GO:0005856	8	cytoskeleton	7.54511e-09	D0G0C8	Chaperonin containing TCP1, subunit 2 (Beta)	CCT2	16	8
Cellular Component	GO:0005856	8	cytoskeleton	7.54511e-09	D9U8D1	Dynein light chain	LC8	2	2
Cellular Component	GO:0005856	8	cytoskeleton	7.54511e-09	Q0Z8U2	40S ribosomal protein S3	RPS3	7	6
Cellular Component	GO:0005856	8	cytoskeleton	7.54511e-09	A0A287AMU3	Uncharacterized protein	---	3	2
Cellular Component	GO:0005856	8	cytoskeleton	7.54511e-09	P00355	Glyceraldehyde-3-phosphate dehydrogenase	GAPDH	14	13
Cellular Component	GO:0005856	8	cytoskeleton	7.54511e-09	Q08094	Calponin-2 (Fragment)	CNN2	4	3
Cellular Component	GO:0005856	8	cytoskeleton	7.54511e-09	I3LR32	Uncharacterized protein	CCT5	18	9
Cellular Component	GO:0005856	8	cytoskeleton	7.54511e-09	P11493	Serine/threonine-protein phosphatase 2A catalytic subunit beta isoform (Fragment)	PPP2CB	1	1
Cellular Component	GO:0005856	8	cytoskeleton	7.54511e-09	F1RJJ3	Uncharacterized protein	SBDS	1	1
Cellular Component	GO:0005856	8	cytoskeleton	7.54511e-09	F1SL58	Dynactin subunit 2	DCTN2	4	2
Cellular Component	GO:0005856	8	cytoskeleton	7.54511e-09	F1RZ71	Uncharacterized protein	9-Sep	1	1
Cellular Component	GO:0005856	8	cytoskeleton	7.54511e-09	Q9GL51	Platelet-activating factor acetylhydrolase IB subunit alpha	PAFAH1B1	2	4
Cellular Component	GO:0005856	8	cytoskeleton	7.54511e-09	F1S300	Translocated promoter region, nuclear basket protein	TPR	3	3
Cellular Component	GO:0005856	8	cytoskeleton	7.54511e-09	F1S543	Calponin	CNN3	2	2
Cellular Component	GO:0005856	8	cytoskeleton	7.54511e-09	Q767L7	Tubulin beta chain	TUBB	4	2
Cellular Component	GO:0005856	8	cytoskeleton	7.54511e-09	A0PFK5	Capping protein (Actin filament) muscle Z-line, alpha 1	CP	5	3
Cellular Component	GO:0005856	8	cytoskeleton	7.54511e-09	A0A287B1C7	Prelamin-A/C	LMNA	24	22
Cellular Component	GO:0005856	8	cytoskeleton	7.54511e-09	A0A286ZTL8	Lamin B2	LMNB2	12	11
Cellular Component	GO:0005856	8	cytoskeleton	7.54511e-09	Q29243	Dystroglycan	DAG1	3	1
Cellular Component	GO:0005856	8	cytoskeleton	7.54511e-09	F1SUQ9	Peptidyl arginine deiminase 6	PADI6	10	7
Cellular Component	GO:0005856	8	cytoskeleton	7.54511e-09	Q6DUB7	Stathmin	STMN1	11	10
Cellular Component	GO:0005856	8	cytoskeleton	7.54511e-09	A0A287ALZ4	Actin-related protein 2/3 complex subunit 3	ARPC3	1	1
Cellular Component	GO:0005856	8	cytoskeleton	7.54511e-09	F1SS01	Arp2/3 complex 34 kDa subunit	ARPC2	3	2
Cellular Component	GO:0005856	8	cytoskeleton	7.54511e-09	P67937	Tropomyosin alpha-4 chain	TPM4	14	11
Cellular Component	GO:0005856	8	cytoskeleton	7.54511e-09	F1S2G3	Tubulin-specific chaperone A	TBCA	4	4
Cellular Component	GO:0005856	8	cytoskeleton	7.54511e-09	I3LCA2	Chaperonin containing TCP1 subunit 8	CCT8	12	5
Cellular Component	GO:0005856	8	cytoskeleton	7.54511e-09	K7GNR4	FERM and PDZ domain containing 4	FRMPD4	1	1
Cellular Component	GO:0005856	8	cytoskeleton	7.54511e-09	A0A287BNK7	Plectin	PLEC	9	3
Cellular Component	GO:0005856	8	cytoskeleton	7.54511e-09	I3LUP6	Uncharacterized protein	NPM1	11	8
Cellular Component	GO:0005856	8	cytoskeleton	7.54511e-09	A0A286ZQE6	Uncharacterized protein	KLC1	1	1
Cellular Component	GO:0005856	8	cytoskeleton	7.54511e-09	F1SKJ1	Myosin heavy chain 9	MYH9	70	55
Cellular Component	GO:0005856	8	cytoskeleton	7.54511e-09	A0A287A275	Tubulin beta chain	TUBB4B	1	1
Cellular Component	GO:0005856	8	cytoskeleton	7.54511e-09	A0A287AEQ8	Uncharacterized protein	---	1	1
Cellular Component	GO:0005856	8	cytoskeleton	7.54511e-09	F1RFQ7	GTP-binding nuclear protein Ran	RAN	9	5
Cellular Component	GO:0005856	8	cytoskeleton	7.54511e-09	P02543	Vimentin	VIM	18	17
Cellular Component	GO:0005856	8	cytoskeleton	7.54511e-09	Q6S4N2	Heat shock 70 kDa protein 1B	HSPA1B	18	11
Cellular Component	GO:0005856	8	cytoskeleton	7.54511e-09	I3LNY6	Nestin	NES	1	3
Cellular Component	GO:0005856	8	cytoskeleton	7.54511e-09	F1RKM0	Lamin B1	LMNB1	15	20
Cellular Component	GO:0005856	8	cytoskeleton	7.54511e-09	B5APV0	Actin-related protein 2/3 complex subunit 5	ARPC5	2	1
Cellular Component	GO:0005856	8	cytoskeleton	7.54511e-09	I3LQ79	Major vault protein	MVP	19	19
Cellular Component	GO:0005856	8	cytoskeleton	7.54511e-09	F1SMC0	Adenylyl cyclase-associated protein	CAP1	9	5
Cellular Component	GO:0005856	8	cytoskeleton	7.54511e-09	A0A287ASI0	Keratin 7	KRT7	1	1
Cellular Component	GO:0005856	8	cytoskeleton	7.54511e-09	F1SIK9	Septin 7	7-Sep	7	6
Cellular Component	GO:0005856	8	cytoskeleton	7.54511e-09	F1SKI0	Myosin-11	MYH11	31	34
Cellular Component	GO:0005856	8	cytoskeleton	7.54511e-09	Q52NJ1	Ras-related protein Rab-11A	RAB11A	4	2
Cellular Component	GO:0005856	8	cytoskeleton	7.54511e-09	P10668	Cofilin-1	CFL1	11	9
Cellular Component	GO:0005856	8	cytoskeleton	7.54511e-09	F2Z565	Solute carrier family 25 member 5	SLC25A5	6	3
Cellular Component	GO:0005856	8	cytoskeleton	7.54511e-09	F1SLI3	Microtubule-associated protein	MAP4	4	4
Cellular Component	GO:0005856	8	cytoskeleton	7.54511e-09	A0A287AJ96	Catenin alpha 1	CTNNA1	3	4
Cellular Component	GO:0005856	8	cytoskeleton	7.54511e-09	P60982	Destrin	DSTN	4	3
Cellular Component	GO:0005856	8	cytoskeleton	7.54511e-09	Q2XVP5	Microtubule-associated protein RP/EB family member 1	MAPRE1	2	2
Cellular Component	GO:0005856	8	cytoskeleton	7.54511e-09	A0A287AQY1	Desmin	DES	4	6
Cellular Component	GO:0005856	8	cytoskeleton	7.54511e-09	F2Z5G2	Structural maintenance of chromosomes protein	SMC3	3	1
Cellular Component	GO:0005856	8	cytoskeleton	7.54511e-09	F1SE73	Uncharacterized protein	DNAJA1	2	1
Cellular Component	GO:0005856	8	cytoskeleton	7.54511e-09	A0A287B9W3	Dynein cytoplasmic 1 heavy chain 1	DYNC1H1	14	6
Cellular Component	GO:0005856	8	cytoskeleton	7.54511e-09	A9XFX6	F-actin capping protein beta subunit	Capzb	5	5
Cellular Component	GO:0005856	8	cytoskeleton	7.54511e-09	F1SB42	Ezrin	EZR	20	14
Cellular Component	GO:0005856	8	cytoskeleton	7.54511e-09	A0A287AN48	Radixin	RDX	2	3
Cellular Component	GO:0005856	8	cytoskeleton	7.54511e-09	Q007T2	Cell division control protein 42 homolog	CDC42	5	4
Cellular Component	GO:0005856	8	cytoskeleton	7.54511e-09	F2Z5G3	Uncharacterized protein	CALM3	4	4
Cellular Component	GO:0005856	8	cytoskeleton	7.54511e-09	B5APU3	Actin-related protein 2-like protein	ACTR2	6	4
Cellular Component	GO:0005856	8	cytoskeleton	7.54511e-09	F1S0J8	Keratin 14	KRT14	4	3
Cellular Component	GO:0005856	8	cytoskeleton	7.54511e-09	Q5S1U1	Heat shock protein beta-1	HSPB1	4	2
Cellular Component	GO:0005856	8	cytoskeleton	7.54511e-09	B5APU9	Actin-related protein 2/3 complex subunit 4	ARPC4	2	1
Cellular Component	GO:0005856	8	cytoskeleton	7.54511e-09	F1SSA6	Uncharacterized protein	---	26	19
Cellular Component	GO:0005856	8	cytoskeleton	7.54511e-09	F1RWH1	Chromobox 1	CBX1	1	2
Cellular Component	GO:0005856	8	cytoskeleton	7.54511e-09	F1SQN1	T-complex protein 1 subunit delta	CCT4	10	5
Cellular Component	GO:0043292	8	contractile fiber	0.162243	F2Z5G3	Uncharacterized protein	CALM3	4	4
Cellular Component	GO:0043292	8	contractile fiber	0.162243	C4MXZ1	ADP-ribosylation factor 1	ARF1	2	1
Cellular Component	GO:0043292	8	contractile fiber	0.162243	P67937	Tropomyosin alpha-4 chain	TPM4	14	11
Cellular Component	GO:0043292	8	contractile fiber	0.162243	F1RUH5	Uncharacterized protein	DEK	3	1
Cellular Component	GO:0043292	8	contractile fiber	0.162243	F1S0J8	Keratin 14	KRT14	4	3
Cellular Component	GO:0048471	8	perinuclear region of cytoplasm	0.0266872	F1SDR7	Tyrosine 3-monooxygenase/tryptophan 5-monooxygenase activation protein beta	YWHAB	10	6
Cellular Component	GO:0048471	8	perinuclear region of cytoplasm	0.0266872	K7GMK4	Stathmin	STMN2	2	2
Cellular Component	GO:0048471	8	perinuclear region of cytoplasm	0.0266872	A1E295	Cathepsin B	CTSB	4	3
Cellular Component	GO:0048471	8	perinuclear region of cytoplasm	0.0266872	F1S2A8	B-cell receptor associated protein 31	BCAP31	13	13
Cellular Component	GO:0048471	8	perinuclear region of cytoplasm	0.0266872	F1RQP0	Uncharacterized protein	PRDX5	3	1
Cellular Component	GO:0048471	8	perinuclear region of cytoplasm	0.0266872	F1S0V3	Annexin	ANXA6	26	20
Cellular Component	GO:0048471	8	perinuclear region of cytoplasm	0.0266872	Q52NJ1	Ras-related protein Rab-11A	RAB11A	4	2
Cellular Component	GO:0048471	8	perinuclear region of cytoplasm	0.0266872	P63246	Receptor of activated protein C kinase 1	RACK1	7	3
Cellular Component	GO:0048471	8	perinuclear region of cytoplasm	0.0266872	P17741	High mobility group protein B2	HMGB2	7	4
Cellular Component	GO:0048471	8	perinuclear region of cytoplasm	0.0266872	I3LQ79	Major vault protein	MVP	19	19
Cellular Component	GO:0048471	8	perinuclear region of cytoplasm	0.0266872	F1RZ71	Uncharacterized protein	9-Sep	1	1
Cellular Component	GO:0031371	6	ubiquitin conjugating enzyme complex	0.00940738	I3L6T2	Uncharacterized protein	UBE2V2	2	1
Cellular Component	GO:0031371	6	ubiquitin conjugating enzyme complex	0.00940738	F1SQ14	Uncharacterized protein	---	1	1
Cellular Component	GO:0005768	9	endosome	0.101363	F2Z594	High mobility group protein B1	HMGB1	12	10
Cellular Component	GO:0005768	9	endosome	0.101363	F1SPG0	RAB7A, member RAS oncogene family	RAB7A	2	1
Cellular Component	GO:0005768	9	endosome	0.101363	F1S418	Uncharacterized protein	PRDX3	5	2
Cellular Component	GO:0005768	9	endosome	0.101363	F1SS01	Arp2/3 complex 34 kDa subunit	ARPC2	3	2
Cellular Component	GO:0005768	9	endosome	0.101363	F1S8M9	Uncharacterized protein	LRPAP1	4	4
Cellular Component	GO:0005768	9	endosome	0.101363	F1S0A3	Uncharacterized protein	SNX1	3	2
Cellular Component	GO:0005768	9	endosome	0.101363	Q9GLP0	Integrin beta-1	ITGB1	2	1
Cellular Component	GO:0005768	9	endosome	0.101363	F1RFQ7	GTP-binding nuclear protein Ran	RAN	9	5
Cellular Component	GO:0005768	9	endosome	0.101363	F1SHR3	ATPase H+ transporting V1 subunit E1	ATP6V1E1	3	2
Cellular Component	GO:0005768	9	endosome	0.101363	F1S0V3	Annexin	ANXA6	26	20
Cellular Component	GO:0005768	9	endosome	0.101363	F1RT25	Sorting nexin 3	SNX3	1	2
Cellular Component	GO:0005768	9	endosome	0.101363	Q52NJ1	Ras-related protein Rab-11A	RAB11A	4	2
Cellular Component	GO:0001725	12	stress fiber	0.0001509	F1SKJ1	Myosin heavy chain 9	MYH9	70	55
Cellular Component	GO:0001725	12	stress fiber	0.0001509	P67937	Tropomyosin alpha-4 chain	TPM4	14	11
Cellular Component	GO:0001725	12	stress fiber	0.0001509	F1RK02	Lymphocyte cytosolic protein 1	LCP1	3	3
Cellular Component	GO:0001725	12	stress fiber	0.0001509	F1SSA6	Uncharacterized protein	---	26	19
Cellular Component	GO:0001725	12	stress fiber	0.0001509	F1RZ71	Uncharacterized protein	9-Sep	1	1
Cellular Component	GO:0022625	11	cytosolic large ribosomal subunit	2.20227e-08	I3LT81	Uncharacterized protein	RPL17-C18orf32	4	2
Cellular Component	GO:0022625	11	cytosolic large ribosomal subunit	2.20227e-08	I3LP78	Uncharacterized protein	RPL9	3	2
Cellular Component	GO:0022625	11	cytosolic large ribosomal subunit	2.20227e-08	P67985	60S ribosomal protein L22	RPL22	5	2
Cellular Component	GO:0022625	11	cytosolic large ribosomal subunit	2.20227e-08	F2Z568	Uncharacterized protein	RPL38	3	2
Cellular Component	GO:0022625	11	cytosolic large ribosomal subunit	2.20227e-08	I3L7Y1	Uncharacterized protein	RPL26	4	3
Cellular Component	GO:0022625	11	cytosolic large ribosomal subunit	2.20227e-08	F2Z5Q2	Uncharacterized protein	RPL24	1	2
Cellular Component	GO:0022625	11	cytosolic large ribosomal subunit	2.20227e-08	P62831	60S ribosomal protein L23	RPL23	4	3
Cellular Component	GO:0022625	11	cytosolic large ribosomal subunit	2.20227e-08	F2Z546	Ribosomal protein L19	RPL19	2	2
Cellular Component	GO:0022625	11	cytosolic large ribosomal subunit	2.20227e-08	A1XQU5	60S ribosomal protein L27	RPL27	6	3
Cellular Component	GO:0022625	11	cytosolic large ribosomal subunit	2.20227e-08	Q2YGT9	60S ribosomal protein L6	RPL6	6	3
Cellular Component	GO:0022625	11	cytosolic large ribosomal subunit	2.20227e-08	Q29361	60S ribosomal protein L35	RPL35	2	2
Cellular Component	GO:0022625	11	cytosolic large ribosomal subunit	2.20227e-08	Q29205	60S ribosomal protein L11	RPL11	5	5
Cellular Component	GO:0005741	12	mitochondrial outer membrane	0.0793737	F1SDN2	Uncharacterized protein	HADHB	4	1
Cellular Component	GO:0005741	12	mitochondrial outer membrane	0.0793737	P83686	NADH-cytochrome b5 reductase 3 (Fragment)	CYB5R3	4	1
Cellular Component	GO:0005741	12	mitochondrial outer membrane	0.0793737	Q9MZ16	Voltage-dependent anion-selective channel protein 1	VDAC1	5	1
Cellular Component	GO:0005741	12	mitochondrial outer membrane	0.0793737	Q29380	Voltage-dependent anion-selective channel protein 3	VDAC3	3	1
Cellular Component	GO:0005741	12	mitochondrial outer membrane	0.0793737	Q9MZ15	Voltage-dependent anion-selective channel protein 2	VDAC2	4	2
Cellular Component	GO:0005777	9	peroxisome	0.0672873	F1RQP0	Uncharacterized protein	PRDX5	3	1
Cellular Component	GO:0005777	9	peroxisome	0.0672873	P02543	Vimentin	VIM	18	17
Cellular Component	GO:0005777	9	peroxisome	0.0672873	Q29081	Phosphomevalonate kinase	PMVK	1	1
Cellular Component	GO:0005777	9	peroxisome	0.0672873	P04178	Superoxide dismutase [Cu-Zn]	SOD1	6	7
Cellular Component	GO:0005777	9	peroxisome	0.0672873	I3LDC7	Isocitrate dehydrogenase [NADP]	IDH1	2	5
Cellular Component	GO:0097517	11	contractile actin filament bundle	0.0001509	F1SKJ1	Myosin heavy chain 9	MYH9	70	55
Cellular Component	GO:0097517	11	contractile actin filament bundle	0.0001509	P67937	Tropomyosin alpha-4 chain	TPM4	14	11
Cellular Component	GO:0097517	11	contractile actin filament bundle	0.0001509	F1RK02	Lymphocyte cytosolic protein 1	LCP1	3	3
Cellular Component	GO:0097517	11	contractile actin filament bundle	0.0001509	F1SSA6	Uncharacterized protein	---	26	19
Cellular Component	GO:0097517	11	contractile actin filament bundle	0.0001509	F1RZ71	Uncharacterized protein	9-Sep	1	1
Cellular Component	GO:0043226	2	organelle	1.22464e-48	F1S2E2	Annexin	ANXA11	3	3
Cellular Component	GO:0043226	2	organelle	1.22464e-48	Q2EN76	Nucleoside diphosphate kinase B	NME2	6	4
Cellular Component	GO:0043226	2	organelle	1.22464e-48	F1SNK3	S-methyl-5'-thioadenosine phosphorylase	MTAP	2	2
Cellular Component	GO:0043226	2	organelle	1.22464e-48	K7GKC0	40S ribosomal protein S16	RPS16	3	3
Cellular Component	GO:0043226	2	organelle	1.22464e-48	I3LJ87	Uncharacterized protein	RPS2	3	4
Cellular Component	GO:0043226	2	organelle	1.22464e-48	F1RQ91	40S ribosomal protein S4	RPS4X	10	4
Cellular Component	GO:0043226	2	organelle	1.22464e-48	F1RK02	Lymphocyte cytosolic protein 1	LCP1	3	3
Cellular Component	GO:0043226	2	organelle	1.22464e-48	P60662	Myosin light polypeptide 6	MYL6	6	4
Cellular Component	GO:0043226	2	organelle	1.22464e-48	F1RWT2	Plastin 3	PLS3	5	5
Cellular Component	GO:0043226	2	organelle	1.22464e-48	Q9MZ15	Voltage-dependent anion-selective channel protein 2	VDAC2	4	2
Cellular Component	GO:0043226	2	organelle	1.22464e-48	D0G0C8	Chaperonin containing TCP1, subunit 2 (Beta)	CCT2	16	8
Cellular Component	GO:0043226	2	organelle	1.22464e-48	A0A287AZH1	Uncharacterized protein	NAP1L4	2	2
Cellular Component	GO:0043226	2	organelle	1.22464e-48	P54612	Serine/threonine-protein phosphatase 2A 65 kDa regulatory subunit A alpha isoform	PPP2R1A	7	6
Cellular Component	GO:0043226	2	organelle	1.22464e-48	P00355	Glyceraldehyde-3-phosphate dehydrogenase	GAPDH	14	13
Cellular Component	GO:0043226	2	organelle	1.22464e-48	I3LR32	Uncharacterized protein	CCT5	18	9
Cellular Component	GO:0043226	2	organelle	1.22464e-48	P11493	Serine/threonine-protein phosphatase 2A catalytic subunit beta isoform (Fragment)	PPP2CB	1	1
Cellular Component	GO:0043226	2	organelle	1.22464e-48	F1SHD6	Uncharacterized protein	EEF1B2	4	2
Cellular Component	GO:0043226	2	organelle	1.22464e-48	F1RZ71	Uncharacterized protein	9-Sep	1	1
Cellular Component	GO:0043226	2	organelle	1.22464e-48	A0A287ARA0	Uncharacterized protein	---	1	1
Cellular Component	GO:0043226	2	organelle	1.22464e-48	P61958	Small ubiquitin-related modifier 2	SUMO2	3	1
Cellular Component	GO:0043226	2	organelle	1.22464e-48	A0A287AN98	Chromodomain helicase DNA binding protein 4	CHD4	1	1
Cellular Component	GO:0043226	2	organelle	1.22464e-48	F1S300	Translocated promoter region, nuclear basket protein	TPR	3	3
Cellular Component	GO:0043226	2	organelle	1.22464e-48	F1SJK6	Very-long-chain (3R)-3-hydroxyacyl-CoA dehydratase	HACD3	2	1
Cellular Component	GO:0043226	2	organelle	1.22464e-48	Q767L7	Tubulin beta chain	TUBB	4	2
Cellular Component	GO:0043226	2	organelle	1.22464e-48	F2Z580	Histone H2B	HIST1H2BB	1	1
Cellular Component	GO:0043226	2	organelle	1.22464e-48	F1RM25	Serine/threonine-protein phosphatase	PPP5C	1	1
Cellular Component	GO:0043226	2	organelle	1.22464e-48	Q6QAT1	40S ribosomal protein S28	RPS28	2	2
Cellular Component	GO:0043226	2	organelle	1.22464e-48	A1XQU9	40S ribosomal protein S20	RPS20	4	3
Cellular Component	GO:0043226	2	organelle	1.22464e-48	Q29243	Dystroglycan	DAG1	3	1
Cellular Component	GO:0043226	2	organelle	1.22464e-48	A0A287ALZ4	Actin-related protein 2/3 complex subunit 3	ARPC3	1	1
Cellular Component	GO:0043226	2	organelle	1.22464e-48	F1SDX6	Transglutaminase 2	TGM2	9	5
Cellular Component	GO:0043226	2	organelle	1.22464e-48	F1S2G3	Tubulin-specific chaperone A	TBCA	4	4
Cellular Component	GO:0043226	2	organelle	1.22464e-48	F1RLH7	Uncharacterized protein	COX6B	2	1
Cellular Component	GO:0043226	2	organelle	1.22464e-48	A0A287AP66	Uncharacterized protein	RPL12	3	3
Cellular Component	GO:0043226	2	organelle	1.22464e-48	F1RLB6	Uncharacterized protein	NAPA	1	2
Cellular Component	GO:0043226	2	organelle	1.22464e-48	F1S8L9	Heterogeneous nuclear ribonucleoprotein U	HNRNPU	24	17
Cellular Component	GO:0043226	2	organelle	1.22464e-48	A1E295	Cathepsin B	CTSB	4	3
Cellular Component	GO:0043226	2	organelle	1.22464e-48	F1SHL9	Pyruvate kinase	PKM	14	13
Cellular Component	GO:0043226	2	organelle	1.22464e-48	A0A286ZL51	Uncharacterized protein	RPL23A	5	4
Cellular Component	GO:0043226	2	organelle	1.22464e-48	F1RQP0	Uncharacterized protein	PRDX5	3	1
Cellular Component	GO:0043226	2	organelle	1.22464e-48	I3LNY6	Nestin	NES	1	3
Cellular Component	GO:0043226	2	organelle	1.22464e-48	B5APV0	Actin-related protein 2/3 complex subunit 5	ARPC5	2	1
Cellular Component	GO:0043226	2	organelle	1.22464e-48	I3LGD4	Clathrin heavy chain	CLTC	26	11
Cellular Component	GO:0043226	2	organelle	1.22464e-48	F2Z5C1	Annexin	ANXA5	13	10
[truncated: 19,337 more rows]
