# Supplementary material for: Qualitative lysine crotonylation and 2-hydroxyisobutyrylation analysis in the ovarian tissue proteome of piglets
Source: Front Cell Dev Biol. 2023 May 15;11:1176212. doi: 10.3389/fcell.2023.1176212 (PMC10225730; doi:10.3389/fcell.2023.1176212)
Supplement: Supplementary file 9 [file Table12.XLSX]

## Sheet: ident
Domain Description	Mapping	Background	All Mapping	All Backgroud	Fold enrichment	Fisher's exact test p value	-log10(P value)	Related Protein
Thioredoxin-like fold	20	231	550	31965	5.03	4.21722e-09	8.37	F1S418 E1CAJ6 F1S7C8 P82460 A0A286ZVF0 F1RJM2 F1S5N8 Q9TSX9 F1SAD9 I3LBL7 A0A287BAZ6 A0A287ARZ1 F1S3U9 F1RPW9 F1S0D8 F1S1R4 G9F6X8 F1RQP0 F6QA08 M3V836
Thioredoxin domain	11	64	550	31965	9.99	1.15624e-08	7.94	F1S418 E1CAJ6 A0A287BAZ6 A0A287ARZ1 F1S3U9 P82460 G9F6X8 F1RQP0 F6QA08 Q9TSX9 F1SAD9
Proteasome alpha-subunit, N-terminal domain	6	13	550	31965	26.82	3.9113e-08	7.41	F2Z5N0 F2Z5L7 I3LAB6 F1SSL6 F2Z5K2 A0A287BIV4
TCP-1-like chaperonin intermediate domain	7	25	550	31965	16.27	1.57924e-07	6.8	D0G0C8 I3L9J4 A0A287AKV4 I3LCA2 I3LR32 D0G0C9 F1SQN1
14-3-3 domain	6	18	550	31965	19.37	3.93226e-07	6.41	F2Z4Z1 F1SA98 F1SDR7 F2Z4Y1 A0A287AXR5 A0A286ZP65
Disulphide isomerase	4	5	550	31965	46.49	4.27641e-07	6.37	G9F6X8 F6QA08 E1CAJ6 F1SAD9
Proteasome component (PCI) domain	7	30	550	31965	13.56	6.20766e-07	6.21	F1S1G0 F1RGC9 A0A287AS45 A0A287A6E6 A0A287A3Z5 F1RSM2 F1RKW8
Heat shock protein 70kD, peptide-binding domain	7	30	550	31965	13.56	6.20766e-07	6.21	Q6S4N2 A0A286ZIH0 F1RS36 F1RI15 F1SA70 F1S9Q1 F1RGJ3
Heat shock protein 70kD, C-terminal domain	7	30	550	31965	13.56	6.20766e-07	6.21	Q6S4N2 A0A286ZIH0 F1RS36 F1RI15 F1SA70 F1S9Q1 F1RGJ3
GroEL-like equatorial domain	7	30	550	31965	13.56	6.20766e-07	6.21	D0G0C8 I3L9J4 A0A287AKV4 I3LCA2 I3LR32 D0G0C9 F1SQN1
GroEL-like apical domain	7	31	550	31965	13.12	7.89961e-07	6.1	D0G0C8 I3L9J4 A0A287AKV4 I3LCA2 I3LR32 D0G0C9 F1SQN1
Nucleotide-binding alpha-beta plait domain	29	641	550	31965	2.63	2.83534e-06	5.55	A0A287AP48 F1S6R7 A0A287B3U6 I3LNE5 F2Z5W4 Q06A94 Q3YLA6 F1RY92 Q06AT9 A0A287AVN6 A0A287B8X4 K7GKR9 A0A286ZIN0 Q06A98 A0A286ZLA4 I3L816 K7GSY7 A0A286ZJK2 F1RN28 A0A286ZYE7 A0A286ZYY2 A0A286ZL51 F2Z5B4 F1RFI8 F1S1V1 F1SMV6 A0A287BRG3 K9IVQ3 F1S420
RNA recognition motif domain	28	610	550	31965	2.67	3.19868e-06	5.5	A0A287AP48 F1S6R7 A0A287B3U6 I3LNE5 F2Z5W4 Q06A94 Q3YLA6 F1RY92 Q06AT9 A0A287AVN6 A0A287B8X4 K7GKR9 A0A286ZIN0 Q06A98 A0A286ZLA4 I3L816 K7GSY7 A0A286ZJK2 F1RN28 A0A286ZYE7 A0A286ZYY2 F2Z5B4 F1RFI8 F1S1V1 F1SMV6 A0A287BRG3 K9IVQ3 F1S420
Linker histone H1/H5, domain H15	5	20	550	31965	14.53	1.85405e-05	4.73	A0A286ZZB7 F1SPG1 A0A287B7G2 A0A287BQW3 F6PYW2
Nucleophile aminohydrolases, N-terminal	8	69	550	31965	6.74	2.43016e-05	4.61	F6Q1M2 F2Z5N0 F2Z5L7 I3LAB6 F1SSL6 F2Z5K2 A0A287BIV4 A1XQU1
Histone H2A/H2B/H3	7	51	550	31965	7.98	2.58351e-05	4.59	A0A287A7G8 A0A287ALI7 F2Z584 A0A287B959 A0A287B0L6 F2Z580 A0A287ARA0
EF-hand domain	21	436	550	31965	2.8	2.67713e-05	4.57	P04574 F1S9A4 F1S0M9 I3LQD3 F1RK02 P60662 F1RWT2 F1S596 F1SMN1 A0A286ZM82 F2Z5G3 F1SMT0 B2MUB6 A0A287AR67 K7GQ50 I3LLY3 F6Q9P4 A0A287A4Q7 P35750 Q2EN75 F1SGP8
Transketolase, C-terminal domain	3	5	550	31965	34.87	4.9376e-05	4.31	F1SGH5 A8U4R4 I3L954
Peroxiredoxin, C-terminal	4	13	550	31965	17.88	5.4793e-05	4.26	F1S418 A0A287BAZ6 F1S3U9 Q9TSX9
CS domain	5	26	550	31965	11.18	7.22332e-05	4.14	F1SJK6 A0A286ZQC1 F1SL99 F1S710 A0A287B8R2
HSP20-like chaperone	6	42	550	31965	8.3	7.82794e-05	4.11	F1SJK6 A0A286ZQC1 F1SL99 F1S710 Q5S1U1 A0A287B8R2
Glutathione S-transferase, C-terminal	6	43	550	31965	8.11	8.96603e-05	4.05	F1S9K5 M3V836 F1S5N8 F1RPW9 F1S7C8 I3LBL7
NAD(P)-binding domain	19	405	550	31965	2.73	9.04208e-05	4.04	I3L9V2 F1RIF8 K7GRY0 P00336 K7GP28 P00355 P11708 Q29554 P00346 P00348 A0A287AZV4 Q710C4 P00339 A0A287AHU8 A0A287BDF8 I3LE12 A0A287A1W5 Q29529 A0A287A293
EF-hand domain pair	24	589	550	31965	2.37	0.000103934	3.98	P04574 F1S9A4 F1S0M9 I3LQD3 F1RK02 P60662 F1RWT2 F1SMN1 A0A286ZM82 F2Z5G3 F1SMT0 B2MUB6 P04163 A0A287AB86 K9J4R8 A0A287AR67 K7GQ50 I3LLY3 K9J6K2 A0A287A4Q7 F6Q9P4 P35750 Q2EN75 F1SGP8
Glutathione S-transferase, C-terminal-like	8	85	550	31965	5.47	0.000110023	3.96	F1S9K5 F1RPW9 F1S7C8 A0A286ZVF0 M3V836 F1S5N8 F1SHD6 I3LBL7

## Sheet: ident Domain2Protein
Domain Description	Fisher's exact test p value	Protein accession	Protein description	Gene name	Site count of PI2o	Site count of PICr
Small GTP-binding protein domain	0.00536824	A0A287B4G4	Uncharacterized protein	RAC1	5	3
Small GTP-binding protein domain	0.00536824	F1SPG0	RAB7A, member RAS oncogene family	RAB7A	2	1
Small GTP-binding protein domain	0.00536824	Q52NJ3	GTP-binding protein SAR1a	SAR1A	2	1
Small GTP-binding protein domain	0.00536824	A0A287B013	Ras-related protein Rab-1B	RAB1B	2	2
Small GTP-binding protein domain	0.00536824	A0A287AWI9	Eukaryotic translation elongation factor 2	EEF2	19	17
Small GTP-binding protein domain	0.00536824	F1RFQ7	GTP-binding nuclear protein Ran	RAN	9	5
Small GTP-binding protein domain	0.00536824	C4MXZ1	ADP-ribosylation factor 1	ARF1	2	1
Small GTP-binding protein domain	0.00536824	A0A287B931	RAP1B, member of RAS oncogene family	RAP1B	2	1
Small GTP-binding protein domain	0.00536824	Q52NJ1	Ras-related protein Rab-11A	RAB11A	4	2
Small GTP-binding protein domain	0.00536824	Q007T2	Cell division control protein 42 homolog	CDC42	5	4
RNA helicase, DEAD-box type, Q motif	0.0404931	A6M931	Eukaryotic initiation factor 4A-III	EIF4A3	3	1
RNA helicase, DEAD-box type, Q motif	0.0404931	A0A286ZT22	Uncharacterized protein	EIF4A2	6	5
RNA helicase, DEAD-box type, Q motif	0.0404931	I3LLD5	Uncharacterized protein	EIF4A1	2	1
RNA helicase, DEAD-box type, Q motif	0.0404931	F1SCS1	DEAD-box helicase 1	DDX1	5	3
Serum albumin, N-terminal	0.0267576	A0A286ZT13	Serum albumin	ALB	42	33
Serum albumin, N-terminal	0.0267576	I3LN42	GC, vitamin D binding protein	GC	8	7
Nucleotide-binding alpha-beta plait domain	2.83534e-06	A0A287AP48	Uncharacterized protein	PABPC1	3	4
Nucleotide-binding alpha-beta plait domain	2.83534e-06	F1S6R7	Polypyrimidine tract-binding protein 1	PTBP1	9	4
Nucleotide-binding alpha-beta plait domain	2.83534e-06	A0A287B3U6	Uncharacterized protein	---	3	2
Nucleotide-binding alpha-beta plait domain	2.83534e-06	I3LNE5	Uncharacterized protein	---	1	1
Nucleotide-binding alpha-beta plait domain	2.83534e-06	F2Z5W4	Uncharacterized protein	HNRNPH3	3	1
Nucleotide-binding alpha-beta plait domain	2.83534e-06	Q06A94	Heterogeneous nuclear ribonucleoprotein A1	HNRNPA1L2	4	3
Nucleotide-binding alpha-beta plait domain	2.83534e-06	Q3YLA6	Serine/arginine-rich splicing factor 1	SRSF1	2	3
Nucleotide-binding alpha-beta plait domain	2.83534e-06	F1RY92	Serine and arginine rich splicing factor 3	SRSF3	2	2
Nucleotide-binding alpha-beta plait domain	2.83534e-06	Q06AT9	RNA-binding protein 4B	RBM4B	1	1
Nucleotide-binding alpha-beta plait domain	2.83534e-06	A0A287AVN6	Insulin like growth factor 2 mRNA binding protein 3	IGF2BP3	3	1
Nucleotide-binding alpha-beta plait domain	2.83534e-06	A0A287B8X4	Serine and arginine rich splicing factor 7	SRSF7	2	2
Nucleotide-binding alpha-beta plait domain	2.83534e-06	K7GKR9	Uncharacterized protein	RBMX	3	2
Nucleotide-binding alpha-beta plait domain	2.83534e-06	A0A286ZIN0	Heterogeneous nuclear ribonucleoprotein D	HNRNPD	9	12
Nucleotide-binding alpha-beta plait domain	2.83534e-06	Q06A98	Serine/arginine-rich splicing factor 2	SRSF2	1	1
Nucleotide-binding alpha-beta plait domain	2.83534e-06	A0A286ZLA4	Uncharacterized protein	MATR3	6	5
Nucleotide-binding alpha-beta plait domain	2.83534e-06	I3L816	Heterogeneous nuclear ribonucleoprotein H1	HNRNPH1	5	3
Nucleotide-binding alpha-beta plait domain	2.83534e-06	K7GSY7	Uncharacterized protein	FUS	5	1
Nucleotide-binding alpha-beta plait domain	2.83534e-06	A0A286ZJK2	Uncharacterized protein	HNRNPM	10	9
Nucleotide-binding alpha-beta plait domain	2.83534e-06	F1RN28	Paraspeckle component 1	PSPC1	2	4
Nucleotide-binding alpha-beta plait domain	2.83534e-06	A0A286ZYE7	Heterogeneous nuclear ribonucleoprotein D like	HNRNPDL	7	2
Nucleotide-binding alpha-beta plait domain	2.83534e-06	A0A286ZYY2	Heterogeneous nuclear ribonucleoprotein A2/B1	HNRNPA2B1	7	5
Nucleotide-binding alpha-beta plait domain	2.83534e-06	A0A286ZL51	Uncharacterized protein	RPL23A	5	4
Nucleotide-binding alpha-beta plait domain	2.83534e-06	F2Z5B4	Heterogeneous nuclear ribonucleoprotein A3	HNRNPA3	9	3
Nucleotide-binding alpha-beta plait domain	2.83534e-06	F1RFI8	EWS RNA binding protein 1	EWSR1	3	1
Nucleotide-binding alpha-beta plait domain	2.83534e-06	F1S1V1	Sjogren syndrome antigen B	SSB	9	8
Nucleotide-binding alpha-beta plait domain	2.83534e-06	F1SMV6	Nucleolin	NCL	23	19
Nucleotide-binding alpha-beta plait domain	2.83534e-06	A0A287BRG3	Splicing factor proline and glutamine rich	SFPQ	12	8
Nucleotide-binding alpha-beta plait domain	2.83534e-06	K9IVQ3	Non-POU domain containing octamer binding	NONO	8	8
Nucleotide-binding alpha-beta plait domain	2.83534e-06	F1S420	Uncharacterized protein	HNRNPAB	6	5
K Homology domain	0.00217174	A0A287AVN6	Insulin like growth factor 2 mRNA binding protein 3	IGF2BP3	3	1
K Homology domain	0.00217174	I3LEC2	Poly(rC) binding protein 1	PCBP1	3	1
K Homology domain	0.00217174	A0A287BMF7	Far upstream element binding protein 1	FUBP1	4	1
K Homology domain	0.00217174	F1SBW4	Protein quaking	QKI	1	1
K Homology domain	0.00217174	A0A287AMD3	KH-type splicing regulatory protein	KHSRP	2	1
K Homology domain	0.00217174	F1SFQ4	Uncharacterized protein	PCBP2	1	3
K Homology domain	0.00217174	A0A287A699	Heterogeneous nuclear ribonucleoprotein K	HNRNPK	10	4
LSM domain, eukaryotic/archaea-type	0.132951	A0A287AKQ5	LSM4 homolog, U6 small nuclear RNA and mRNA degradation associated	LSM4	1	1
LSM domain, eukaryotic/archaea-type	0.132951	F1S8H0	LSM7 homolog, U6 small nuclear RNA and mRNA degradation associated	LSM7	2	2
Aldehyde dehydrogenase N-terminal domain	0.00485295	A0A286ZNV5	4-trimethylaminobutyraldehyde dehydrogenase	ALDH9A1	5	6
Aldehyde dehydrogenase N-terminal domain	0.00485295	A0A287ADK3	Aldehyde dehydrogenase 7 family member A1	ALDH7A1	6	2
Aldehyde dehydrogenase N-terminal domain	0.00485295	A0A287BHY7	Aldehyde dehydrogenase, mitochondrial	ALDH2	7	2
Aldehyde dehydrogenase N-terminal domain	0.00485295	F1SDC7	Aldehyde dehydrogenase	ALDH3A2	3	4
Translation protein SH3-like domain	0.000744905	I3L7Y1	Uncharacterized protein	RPL26	4	3
Translation protein SH3-like domain	0.000744905	A0A287B356	Eukaryotic translation initiation factor 5A	EIF5A	5	4
Translation protein SH3-like domain	0.000744905	F1SJQ6	60S ribosomal protein L14	RPL14	6	5
Translation protein SH3-like domain	0.000744905	A1XQU5	60S ribosomal protein L27	RPL27	6	3
Translation protein SH3-like domain	0.000744905	Q2YGT9	60S ribosomal protein L6	RPL6	6	3
Zinc finger, CCHC-type	0.0750249	F1RF07	Uncharacterized protein	ZCCHC9	1	1
Zinc finger, CCHC-type	0.0750249	Q06AT9	RNA-binding protein 4B	RBM4B	1	1
Zinc finger, CCHC-type	0.0750249	A0A287B8X4	Serine and arginine rich splicing factor 7	SRSF7	2	2
TATA-binding protein interacting (TIP20)	0.000876452	F1SQ89	Cullin associated and neddylation dissociated 2 (putative)	CAND2	3	2
TATA-binding protein interacting (TIP20)	0.000876452	F1RYI3	Cullin associated and neddylation dissociated 1	CAND1	2	2
FKBP-type peptidyl-prolyl cis-trans isomerase domain	0.000313802	I3LR51	Peptidylprolyl isomerase	FKBP3	8	8
FKBP-type peptidyl-prolyl cis-trans isomerase domain	0.000313802	F1S0M9	Peptidylprolyl isomerase	FKBP10	1	1
FKBP-type peptidyl-prolyl cis-trans isomerase domain	0.000313802	Q2VTP6	Uncharacterized protein	FKBP1A	3	1
FKBP-type peptidyl-prolyl cis-trans isomerase domain	0.000313802	A0A023PN04	Peptidylprolyl isomerase	FKBP5	1	2
FKBP-type peptidyl-prolyl cis-trans isomerase domain	0.000313802	F1SK86	Peptidylprolyl isomerase	FKBP4	5	5
Proteasome component (PCI) domain	6.20766e-07	F1S1G0	Eukaryotic translation initiation factor 3 subunit E	EIF3E	2	1
Proteasome component (PCI) domain	6.20766e-07	F1RGC9	Proteasome 26S subunit, non-ATPase 13	PSMD13	2	1
Proteasome component (PCI) domain	6.20766e-07	A0A287AS45	COP9 signalosome subunit 7B	COPS7B	1	1
Proteasome component (PCI) domain	6.20766e-07	A0A287A6E6	G protein pathway suppressor 1	GPS1	3	2
Proteasome component (PCI) domain	6.20766e-07	A0A287A3Z5	Eukaryotic translation initiation factor 3 subunit A	EIF3A	3	2
Proteasome component (PCI) domain	6.20766e-07	F1RSM2	Proteasome 26S subunit, non-ATPase 12	PSMD12	1	2
Proteasome component (PCI) domain	6.20766e-07	F1RKW8	Proteasome 26S subunit, non-ATPase 11	PSMD11	3	1
14-3-3 domain	3.93226e-07	F2Z4Z1	Tyrosine 3-monooxygenase/tryptophan 5-monooxygenase activation protein gamma	YWHAG	6	7
14-3-3 domain	3.93226e-07	F1SA98	Tyrosine 3-monooxygenase/tryptophan 5-monooxygenase activation protein theta	YWHAQ	13	8
14-3-3 domain	3.93226e-07	F1SDR7	Tyrosine 3-monooxygenase/tryptophan 5-monooxygenase activation protein beta	YWHAB	10	6
14-3-3 domain	3.93226e-07	F2Z4Y1	Tyrosine 3-monooxygenase/tryptophan 5-monooxygenase activation protein eta	YWHAH	4	1
14-3-3 domain	3.93226e-07	A0A287AXR5	Uncharacterized protein	YWHAZ	12	13
14-3-3 domain	3.93226e-07	A0A286ZP65	Uncharacterized protein	---	2	2
Calycin	0.108701	F1SL52	Uncharacterized protein	RBP1	2	1
Calycin	0.108701	F1SN68	Alpha-1-acid glycoprotein	ORM1	6	6
Calycin	0.108701	O02772	Fatty acid-binding protein, heart	FABP3	5	4
Transketolase-like, pyrimidine-binding domain	0.00197576	F1SGH5	Uncharacterized protein	PDHB	2	1
Transketolase-like, pyrimidine-binding domain	0.00197576	A8U4R4	Transketolase	tkt	15	6
Transketolase-like, pyrimidine-binding domain	0.00197576	I3L954	Transketolase like 1	TKTL1	9	4
Tubulin/FtsZ, 2-layer sandwich domain	0.132951	A0A287A275	Tubulin beta chain	TUBB4B	1	1
Tubulin/FtsZ, 2-layer sandwich domain	0.132951	Q767L7	Tubulin beta chain	TUBB	4	2
Proteasome alpha-subunit, N-terminal domain	3.9113e-08	F2Z5N0	Proteasome subunit alpha type	PSMA6	4	2
Proteasome alpha-subunit, N-terminal domain	3.9113e-08	F2Z5L7	Proteasome subunit alpha type	PSMA1	4	1
Proteasome alpha-subunit, N-terminal domain	3.9113e-08	I3LAB6	Proteasome subunit alpha type	PSMA2	1	1
Proteasome alpha-subunit, N-terminal domain	3.9113e-08	F1SSL6	Proteasome subunit alpha type	PSMA3	3	4
Proteasome alpha-subunit, N-terminal domain	3.9113e-08	F2Z5K2	Proteasome subunit alpha type	PSMA5	1	3
Proteasome alpha-subunit, N-terminal domain	3.9113e-08	A0A287BIV4	Proteasome subunit alpha type	PSMA4	3	4
Cyclophilin-like domain	0.0333239	A0A286ZW70	Peptidyl-prolyl cis-trans isomerase	PPIB	14	11
Cyclophilin-like domain	0.0333239	P62936	Peptidyl-prolyl cis-trans isomerase A	PPIA	9	7
Cyclophilin-like domain	0.0333239	F1RTY6	Uncharacterized protein	PPID	3	1
Thiolase, N-terminal	0.0203316	F1SDN2	Uncharacterized protein	HADHB	4	1
Thiolase, N-terminal	0.0203316	I3LP02	Acetyl-CoA acetyltransferase 1	ACAT1	8	7
tRNA-binding domain	0.000876452	I3L804	Tyrosine--tRNA ligase	YARS	1	1
tRNA-binding domain	0.000876452	A0A287AKA2	Uncharacterized protein	AIMP1	1	2
Tetratricopeptide repeat-containing domain	0.00474878	A0A023PN04	Peptidylprolyl isomerase	FKBP5	1	2
Tetratricopeptide repeat-containing domain	0.00474878	A0A287B7J5	Nuclear autoantigenic sperm protein	NASP	3	7
Tetratricopeptide repeat-containing domain	0.00474878	I3LIP6	Aspartate beta-hydroxylase	ASPH	3	1
Tetratricopeptide repeat-containing domain	0.00474878	F1SK86	Peptidylprolyl isomerase	FKBP4	5	5
Tetratricopeptide repeat-containing domain	0.00474878	F1RM25	Serine/threonine-protein phosphatase	PPP5C	1	1
Tetratricopeptide repeat-containing domain	0.00474878	A1X898	Procollagen-proline 2-oxoglutarate-4-dioxygenase	P4HA1	2	1
Tetratricopeptide repeat-containing domain	0.00474878	A0A286ZQC1	SGT1 homolog, MIS12 kinetochore complex assembly cochaperone	SUGT1	1	1
Tetratricopeptide repeat-containing domain	0.00474878	A0A287B8B1	Uncharacterized protein	ST13	7	5
Tetratricopeptide repeat-containing domain	0.00474878	A0A287BND4	Translocase of outer mitochondrial membrane 70	TOMM70	2	1
Tetratricopeptide repeat-containing domain	0.00474878	I3LNG8	Stress induced phosphoprotein 1	STIP1	18	17
Tetratricopeptide repeat-containing domain	0.00474878	F1RTY6	Uncharacterized protein	PPID	3	1
Tetratricopeptide repeat-containing domain	0.00474878	A0A286ZQE6	Uncharacterized protein	KLC1	1	1
DEAD/DEAH box helicase domain	0.0618782	A6M931	Eukaryotic initiation factor 4A-III	EIF4A3	3	1
DEAD/DEAH box helicase domain	0.0618782	A0A286ZT22	Uncharacterized protein	EIF4A2	6	5
DEAD/DEAH box helicase domain	0.0618782	I3LLD5	Uncharacterized protein	EIF4A1	2	1
DEAD/DEAH box helicase domain	0.0618782	K7GND3	DExH-box helicase 9	DHX9	10	2
DEAD/DEAH box helicase domain	0.0618782	F1SCS1	DEAD-box helicase 1	DDX1	5	3
DEAD/DEAH box helicase domain	0.0618782	A0A287AQJ7	Uncharacterized protein	DHX15	2	1
Cation-transporting P-type ATPase, C-terminal	0.175041	A0A287BTK2	Calcium-transporting ATPase	ATP2B1	1	1
Cation-transporting P-type ATPase, C-terminal	0.175041	I3LT88	Sodium/potassium-transporting ATPase subunit alpha	ATP1A1	5	5
Serpin domain	0.135136	F2Z5E2	Uncharacterized protein	SERPINC1	6	4
Serpin domain	0.135136	A0A286ZRU9	Uncharacterized protein	SERPINH1	15	16
Serpin domain	0.135136	F1SCD0	Uncharacterized protein	LOC396685	8	5
Myosin head, motor domain	0.0816748	A0A287AMU3	Uncharacterized protein	---	3	2
Myosin head, motor domain	0.0816748	F1SKI0	Myosin-11	MYH11	31	34
Myosin head, motor domain	0.0816748	F1SKJ1	Myosin heavy chain 9	MYH9	70	55
Myosin head, motor domain	0.0816748	F1SSA6	Uncharacterized protein	---	26	19
PWWP domain	0.218863	A0A287A8M2	Nuclear receptor binding SET domain protein 1	NSD1	1	1
PWWP domain	0.218863	F1S7K5	HDGF like 2	HDGFL2	1	2
GOLD domain	0.0237615	A0A287BK04	Uncharacterized protein	TMED7	3	2
GOLD domain	0.0237615	F1S3E0	Transmembrane p24 trafficking protein 9	TMED9	2	2
GOLD domain	0.0237615	A0A286ZV95	Transmembrane p24 trafficking protein 10	TMED10	4	3
Rossmann-like alpha/beta/alpha sandwich fold	0.00574194	F1RR89	Uncharacterized protein	RARS	1	1
Rossmann-like alpha/beta/alpha sandwich fold	0.00574194	F1S9K5	Glutamyl-prolyl-tRNA synthetase	EPRS	5	2
Rossmann-like alpha/beta/alpha sandwich fold	0.00574194	Q6UAQ8	Electron transfer flavoprotein subunit beta	ETFB	5	4
Rossmann-like alpha/beta/alpha sandwich fold	0.00574194	F6Q1M2	Uncharacterized protein	ASNS	1	1
Rossmann-like alpha/beta/alpha sandwich fold	0.00574194	F1S9K1	Isoleucyl-tRNA synthetase 2, mitochondrial	IARS2	1	1
Rossmann-like alpha/beta/alpha sandwich fold	0.00574194	I3L804	Tyrosine--tRNA ligase	YARS	1	1
ClpP/crotonase-like domain	0.138816	A0A287AA21	Uncharacterized protein	ECHS1	1	2
ClpP/crotonase-like domain	0.138816	Q29554	Trifunctional enzyme subunit alpha, mitochondrial	HADHA	5	1
NOPS	0.000168417	F1RN28	Paraspeckle component 1	PSPC1	2	4
NOPS	0.000168417	A0A287BRG3	Splicing factor proline and glutamine rich	SFPQ	12	8
NOPS	0.000168417	K9IVQ3	Non-POU domain containing octamer binding	NONO	8	8
Transferrin-like domain	0.0058604	P09571	Serotransferrin	TF	33	2
Transferrin-like domain	0.0058604	A0A288CFV5	Serotransferrin	TF	1	27
EF-hand domain	2.67713e-05	P04574	Calpain small subunit 1	CAPNS1	2	2
EF-hand domain	2.67713e-05	F1S9A4	Uncharacterized protein	---	1	2
EF-hand domain	2.67713e-05	F1S0M9	Peptidylprolyl isomerase	FKBP10	1	1
EF-hand domain	2.67713e-05	I3LQD3	Calpain-2 catalytic subunit	CAPN2	2	3
EF-hand domain	2.67713e-05	F1RK02	Lymphocyte cytosolic protein 1	LCP1	3	3
EF-hand domain	2.67713e-05	P60662	Myosin light polypeptide 6	MYL6	6	4
EF-hand domain	2.67713e-05	F1RWT2	Plastin 3	PLS3	5	5
EF-hand domain	2.67713e-05	F1S596	Uncharacterized protein	PRKCSH	7	5
EF-hand domain	2.67713e-05	F1SMN1	Calumenin	CALU	4	8
EF-hand domain	2.67713e-05	A0A286ZM82	Calumenin	CALU	1	1
EF-hand domain	2.67713e-05	F2Z5G3	Uncharacterized protein	CALM3	4	4
EF-hand domain	2.67713e-05	F1SMT0	EF-hand domain family member D1	EFHD1	1	1
EF-hand domain	2.67713e-05	B2MUB6	Small calcium-binding mitochondrial carrier 1	SCAMC-1	3	2
EF-hand domain	2.67713e-05	A0A287AR67	Uncharacterized protein	SRI	1	1
EF-hand domain	2.67713e-05	K7GQ50	Protein S100	S100A1	2	1
EF-hand domain	2.67713e-05	I3LLY3	Actinin alpha 1	ACTN1	6	5
EF-hand domain	2.67713e-05	F6Q9P4	Uncharacterized protein	---	1	1
EF-hand domain	2.67713e-05	A0A287A4Q7	Actinin alpha 4	ACTN4	17	15
EF-hand domain	2.67713e-05	P35750	Calpain-1 catalytic subunit	CAPN1	1	1
EF-hand domain	2.67713e-05	Q2EN75	Protein S100-A6	S100A6	3	4
EF-hand domain	2.67713e-05	F1SGP8	Reticulocalbin 1	RCN1	2	1
Chromo shadow domain	0.00981984	F2Z5T3	Chromobox 5	CBX5	1	2
Chromo shadow domain	0.00981984	F1RWH1	Chromobox 1	CBX1	1	2
K Homology domain, type 1	0.00400097	A0A287AVN6	Insulin like growth factor 2 mRNA binding protein 3	IGF2BP3	3	1
K Homology domain, type 1	0.00400097	I3LEC2	Poly(rC) binding protein 1	PCBP1	3	1
K Homology domain, type 1	0.00400097	A0A287BMF7	Far upstream element binding protein 1	FUBP1	4	1
K Homology domain, type 1	0.00400097	F1SBW4	Protein quaking	QKI	1	1
K Homology domain, type 1	0.00400097	A0A287AMD3	KH-type splicing regulatory protein	KHSRP	2	1
K Homology domain, type 1	0.00400097	F1SFQ4	Uncharacterized protein	PCBP2	1	3
K Homology domain, type 1	0.00400097	A0A287A699	Heterogeneous nuclear ribonucleoprotein K	HNRNPK	10	4
Translation protein, beta-barrel domain	0.0150399	F1RFI1	Elongation factor Tu	TUFM	1	1
Translation protein, beta-barrel domain	0.0150399	A0A286ZUI3	Uncharacterized protein	EEF1A1	13	9
Translation protein, beta-barrel domain	0.0150399	A0A287B5V1	60S ribosomal protein L3	RPL3	12	7
Translation protein, beta-barrel domain	0.0150399	A0A287AWI9	Eukaryotic translation elongation factor 2	EEF2	19	17
Translation protein, beta-barrel domain	0.0150399	A0A286ZLH8	Ribosomal protein L35a	RPL35A	5	2
Heat shock protein Hsp90, N-terminal	0.000555572	O02705	Heat shock protein HSP 90-alpha	HSP90AA1	29	33
Heat shock protein Hsp90, N-terminal	0.000555572	Q29092	Endoplasmin	HSP90B1	27	23
Heat shock protein Hsp90, N-terminal	0.000555572	A0A287A9T4	Uncharacterized protein	HSP90AB1	16	15
Alcohol dehydrogenase, N-terminal	0.104587	A0A287AZV4	S-(hydroxymethyl)glutathione dehydrogenase	ADH5	4	5
Alcohol dehydrogenase, N-terminal	0.104587	I3L9V2	Vesicle amine transport 1	VAT1	4	1
NAD(P)-binding domain	9.04208e-05	I3L9V2	Vesicle amine transport 1	VAT1	4	1
NAD(P)-binding domain	9.04208e-05	F1RIF8	6-phosphogluconate dehydrogenase, decarboxylating	PGD	7	4
NAD(P)-binding domain	9.04208e-05	K7GRY0	Ubiquitin like modifier activating enzyme 1	UBA1	6	1
NAD(P)-binding domain	9.04208e-05	P00336	L-lactate dehydrogenase B chain	LDHB	7	7
NAD(P)-binding domain	9.04208e-05	K7GP28	Hydroxysteroid 17-beta dehydrogenase 10	HSD17B10	1	1
NAD(P)-binding domain	9.04208e-05	P00355	Glyceraldehyde-3-phosphate dehydrogenase	GAPDH	14	13
NAD(P)-binding domain	9.04208e-05	P11708	Malate dehydrogenase, cytoplasmic	MDH1	9	5
NAD(P)-binding domain	9.04208e-05	Q29554	Trifunctional enzyme subunit alpha, mitochondrial	HADHA	5	1
NAD(P)-binding domain	9.04208e-05	P00346	Malate dehydrogenase, mitochondrial	MDH2	7	2
NAD(P)-binding domain	9.04208e-05	P00348	Hydroxyacyl-coenzyme A dehydrogenase, mitochondrial	HADH	9	3
NAD(P)-binding domain	9.04208e-05	A0A287AZV4	S-(hydroxymethyl)glutathione dehydrogenase	ADH5	4	5
NAD(P)-binding domain	9.04208e-05	Q710C4	Adenosylhomocysteinase	AHCY	13	5
NAD(P)-binding domain	9.04208e-05	P00339	L-lactate dehydrogenase A chain	LDHA	6	4
NAD(P)-binding domain	9.04208e-05	A0A287AHU8	Quinone oxidoreductase	CRYZ	2	1
NAD(P)-binding domain	9.04208e-05	A0A287BDF8	Inositol-3-phosphate synthase 1	ISYNA1	2	4
NAD(P)-binding domain	9.04208e-05	I3LE12	Hydroxysteroid 17-beta dehydrogenase 12	HSD17B12	2	2
NAD(P)-binding domain	9.04208e-05	A0A287A1W5	Glyoxylate and hydroxypyruvate reductase	GRHPR	3	1
NAD(P)-binding domain	9.04208e-05	Q29529	Carbonyl reductase [NADPH] 2	CBR2	1	1
NAD(P)-binding domain	9.04208e-05	A0A287A293	C-terminal binding protein 1	CTBP1	1	1
Tubulin, C-terminal	0.132951	A0A287A275	Tubulin beta chain	TUBB4B	1	1
Tubulin, C-terminal	0.132951	Q767L7	Tubulin beta chain	TUBB	4	2
Clathrin/coatomer adaptor, adaptin-like, N-terminal	0.104587	I3LK24	AP-2 complex subunit alpha	AP2A1	2	1
Clathrin/coatomer adaptor, adaptin-like, N-terminal	0.104587	A0A287AZ79	AP complex subunit beta	AP2B1	5	2
RNA recognition motif domain, eukaryote	0.0106923	A0A287AP48	Uncharacterized protein	PABPC1	3	4
RNA recognition motif domain, eukaryote	0.0106923	K7GKR9	Uncharacterized protein	RBMX	3	2
RNA recognition motif domain, eukaryote	0.0106923	F1SMV6	Nucleolin	NCL	23	19
RNA recognition motif domain, eukaryote	0.0106923	Q06A98	Serine/arginine-rich splicing factor 2	SRSF2	1	1
Glutathione S-transferase, C-terminal	8.96603e-05	F1S9K5	Glutamyl-prolyl-tRNA synthetase	EPRS	5	2
Glutathione S-transferase, C-terminal	8.96603e-05	M3V836	Glutathione S-transferase pi 1	GSTP1	7	4
Glutathione S-transferase, C-terminal	8.96603e-05	F1S5N8	Uncharacterized protein	---	3	1
Glutathione S-transferase, C-terminal	8.96603e-05	F1RPW9	Elongation factor 1-gamma	EEF1G	8	6
Glutathione S-transferase, C-terminal	8.96603e-05	F1S7C8	Uncharacterized protein	GSTA4	11	3
Glutathione S-transferase, C-terminal	8.96603e-05	I3LBL7	Uncharacterized protein	LOC100510917	4	4
Calpain subdomain III	0.0500262	I3LQD3	Calpain-2 catalytic subunit	CAPN2	2	3
Calpain subdomain III	0.0500262	P35750	Calpain-1 catalytic subunit	CAPN1	1	1
SGS domain	0.000295528	A0A286ZQC1	SGT1 homolog, MIS12 kinetochore complex assembly cochaperone	SUGT1	1	1
SGS domain	0.000295528	F1S710	Calcyclin binding protein	CACYBP	5	5
RNA-binding S4 domain	0.00981984	F1RQ91	40S ribosomal protein S4	RPS4X	10	4
RNA-binding S4 domain	0.00981984	A0A287A1H3	40S ribosomal protein S9	RPS9	7	5
Peptidase M20, dimerisation domain	0.0234534	A0A2C9F3H3	Aminoacylase-1	ACY1	1	1
Peptidase M20, dimerisation domain	0.0234534	F1SNL7	Uncharacterized protein	CNDP2	4	1
Tubulin/FtsZ, GTPase domain	0.162792	A0A287A275	Tubulin beta chain	TUBB4B	1	1
Tubulin/FtsZ, GTPase domain	0.162792	Q767L7	Tubulin beta chain	TUBB	4	2
Fibrillar collagen, C-terminal	0.0544173	A0A287BLD2	Collagen type I alpha 1 chain	COL1A1	1	2
Fibrillar collagen, C-terminal	0.0544173	F1SFA7	Uncharacterized protein	COL1A2	1	2
Histidine kinase-like ATPase, C-terminal domain	0.0602657	O02705	Heat shock protein HSP 90-alpha	HSP90AA1	29	33
Histidine kinase-like ATPase, C-terminal domain	0.0602657	Q29092	Endoplasmin	HSP90B1	27	23
Histidine kinase-like ATPase, C-terminal domain	0.0602657	A0A287A9T4	Uncharacterized protein	HSP90AB1	16	15
Ezrin/radixin/moesin, C-terminal	0.0302372	F1SB42	Ezrin	EZR	20	14
Ezrin/radixin/moesin, C-terminal	0.0302372	A0A287AN48	Radixin	RDX	2	3
Actin-depolymerising factor homology domain	0.00095947	P10668	Cofilin-1	CFL1	11	9
Actin-depolymerising factor homology domain	0.00095947	A0A287AJU1	Coactosin like F-actin binding protein 1	COTL1	1	2
Actin-depolymerising factor homology domain	0.00095947	I3L5V7	Uncharacterized protein	GMFB	2	1
Actin-depolymerising factor homology domain	0.00095947	P60982	Destrin	DSTN	4	3
RmlC-like jelly roll fold	0.247456	A0A287AEK2	cAMP-dependent protein kinase type II-alpha regulatory subunit	PRKAR2A	2	1
RmlC-like jelly roll fold	0.247456	A0A286ZNQ7	Protein kinase cAMP-dependent type II regulatory subunit beta	PRKAR2B	3	2
RmlC-like jelly roll fold	0.247456	I3LEI8	1,2-dihydroxy-3-keto-5-methylthiopentene dioxygenase	ADI1	1	1
Myosin, N-terminal, SH3-like	0.010903	A0A287AMU3	Uncharacterized protein	---	3	2
Myosin, N-terminal, SH3-like	0.010903	F1SKI0	Myosin-11	MYH11	31	34
Myosin, N-terminal, SH3-like	0.010903	F1SKJ1	Myosin heavy chain 9	MYH9	70	55
P-type ATPase, transmembrane domain	0.18743	A0A287BTK2	Calcium-transporting ATPase	ATP2B1	1	1
P-type ATPase, transmembrane domain	0.18743	I3LT88	Sodium/potassium-transporting ATPase subunit alpha	ATP1A1	5	5
LEM domain	0.0416586	A0A286ZRK0	Uncharacterized protein	TMPO	3	3
LEM domain	0.0416586	A0A0U2ETD0	Emerin	EMD	1	1
Ubiquitin-conjugating enzyme/RWD-like	0.303381	I3LSZ1	Uncharacterized protein	UBE2I	2	1
Ubiquitin-conjugating enzyme/RWD-like	0.303381	I3L6T2	Uncharacterized protein	UBE2V2	2	1
Ubiquitin-conjugating enzyme/RWD-like	0.303381	F1SQ14	Uncharacterized protein	---	1	1
Calcineurin-like phosphoesterase domain, ApaH type	0.18743	F1RM25	Serine/threonine-protein phosphatase	PPP5C	1	1
Calcineurin-like phosphoesterase domain, ApaH type	0.18743	P11493	Serine/threonine-protein phosphatase 2A catalytic subunit beta isoform (Fragment)	PPP2CB	1	1
Lactate/malate dehydrogenase, C-terminal	0.000591974	P00346	Malate dehydrogenase, mitochondrial	MDH2	7	2
Lactate/malate dehydrogenase, C-terminal	0.000591974	P00336	L-lactate dehydrogenase B chain	LDHB	7	7
Lactate/malate dehydrogenase, C-terminal	0.000591974	P00339	L-lactate dehydrogenase A chain	LDHA	6	4
Lactate/malate dehydrogenase, C-terminal	0.000591974	P11708	Malate dehydrogenase, cytoplasmic	MDH1	9	5
Sorting nexin, N-terminal	0.00423412	F1S0A3	Uncharacterized protein	SNX1	3	2
Sorting nexin, N-terminal	0.00423412	A0A287B194	Sorting nexin 2	SNX2	5	5
SAP domain	0.00996951	F1S8L9	Heterogeneous nuclear ribonucleoprotein U	HNRNPU	24	17
SAP domain	0.00996951	F1SPJ5	SAP domain containing ribonucleoprotein	SARNP	3	1
SAP domain	0.00996951	I3LUR1	Uncharacterized protein	---	1	1
SAP domain	0.00996951	F1RUH5	Uncharacterized protein	DEK	3	1
GroEL-like apical domain	7.89961e-07	D0G0C8	Chaperonin containing TCP1, subunit 2 (Beta)	CCT2	16	8
GroEL-like apical domain	7.89961e-07	I3L9J4	Uncharacterized protein	CCT6A	12	9
GroEL-like apical domain	7.89961e-07	A0A287AKV4	Uncharacterized protein	TCP1	10	4
GroEL-like apical domain	7.89961e-07	I3LCA2	Chaperonin containing TCP1 subunit 8	CCT8	12	5
GroEL-like apical domain	7.89961e-07	I3LR32	Uncharacterized protein	CCT5	18	9
GroEL-like apical domain	7.89961e-07	D0G0C9	Chaperonin containing TCP1, subunit 7 (Eta)	CCT7	11	9
GroEL-like apical domain	7.89961e-07	F1SQN1	T-complex protein 1 subunit delta	CCT4	10	5
Major sperm protein (MSP) domain	0.0146652	A5GFS8	Vesicle-associated membrane protein-associated protein B	VAPB	1	1
Major sperm protein (MSP) domain	0.0146652	A0A287AC42	VAMP associated protein A	VAPA	3	1
Mitochondrial carrier domain	0.0316782	F1RZQ6	Solute carrier family 25 member 4	SLC25A4	1	1
Mitochondrial carrier domain	0.0316782	B2MUB6	Small calcium-binding mitochondrial carrier 1	SCAMC-1	3	2
Mitochondrial carrier domain	0.0316782	F2Z565	Solute carrier family 25 member 5	SLC25A5	6	3
Mitochondrial carrier domain	0.0316782	F1SQT3	Uncharacterized protein	SLC25A3	5	4
Mitochondrial carrier domain	0.0316782	Q6QRN9	ADP/ATP translocase 3	SLC25A6	11	9
DZF domain	0.0234534	K7GS49	Interleukin enhancer binding factor 2	ILF2	3	1
DZF domain	0.0234534	K7GL83	Interleukin enhancer binding factor 3	ILF3	10	5
Sorting nexin Vps5-like, C-terminal	0.00160097	A0A286ZZQ0	Uncharacterized protein	SNX6	1	1
Sorting nexin Vps5-like, C-terminal	0.00160097	F1S0A3	Uncharacterized protein	SNX1	3	2
Sorting nexin Vps5-like, C-terminal	0.00160097	A0A287B194	Sorting nexin 2	SNX2	5	5
Peptidase C2, calpain, large subunit, domain III	0.0732262	I3LQD3	Calpain-2 catalytic subunit	CAPN2	2	3
Peptidase C2, calpain, large subunit, domain III	0.0732262	P35750	Calpain-1 catalytic subunit	CAPN1	1	1
Winged helix-turn-helix DNA-binding domain	0.0381601	F1SR61	Cullin 3	CUL3	1	1
Winged helix-turn-helix DNA-binding domain	0.0381601	F1S1G0	Eukaryotic translation initiation factor 3 subunit E	EIF3E	2	1
Winged helix-turn-helix DNA-binding domain	0.0381601	F1RSM2	Proteasome 26S subunit, non-ATPase 12	PSMD12	1	2
Winged helix-turn-helix DNA-binding domain	0.0381601	A0A286ZZB7	Histone cluster 1 H1 family member e	HIST1H1E	11	12
Winged helix-turn-helix DNA-binding domain	0.0381601	F1SPG1	H1 histone family member X	H1FX	7	2
Winged helix-turn-helix DNA-binding domain	0.0381601	A0A287B7G2	Heterochromatin protein 1 binding protein 3	HP1BP3	6	2
Winged helix-turn-helix DNA-binding domain	0.0381601	A0A287BQW3	H1 histone family member 0	H1F0	9	7
Winged helix-turn-helix DNA-binding domain	0.0381601	F6PYW2	Histone cluster 1 H1 family member d	HIST1H1D	3	2
Winged helix-turn-helix DNA-binding domain	0.0381601	F1RGG1	40S ribosomal protein S19	RPS19	9	8
Winged helix-turn-helix DNA-binding domain	0.0381601	A0A287ALB2	SWI/SNF related, matrix associated, actin dependent regulator of chromatin subfamily c member 2	SMARCC2	2	1
Winged helix-turn-helix DNA-binding domain	0.0381601	F1RGC9	Proteasome 26S subunit, non-ATPase 13	PSMD13	2	1
Winged helix-turn-helix DNA-binding domain	0.0381601	F1S1V1	Sjogren syndrome antigen B	SSB	9	8
Winged helix-turn-helix DNA-binding domain	0.0381601	A0A287A6E6	G protein pathway suppressor 1	GPS1	3	2
Winged helix-turn-helix DNA-binding domain	0.0381601	F1RKW8	Proteasome 26S subunit, non-ATPase 11	PSMD11	3	1
WGR domain	0.00285524	I3LDH3	Poly [ADP-ribose] polymerase	PARP1	2	3
WGR domain	0.00285524	A0A287AL90	Poly [ADP-ribose] polymerase	PARP2	1	1
Cytochrome b5-like heme/steroid binding domain	0.000495728	P00172	Cytochrome b5	CYB5A	3	1
Cytochrome b5-like heme/steroid binding domain	0.000495728	A0A288CFW1	Uncharacterized protein	PGRMC2	1	1
Cytochrome b5-like heme/steroid binding domain	0.000495728	Q95250	Membrane-associated progesterone receptor component 1	PGRMC1	3	2
Cytochrome b5-like heme/steroid binding domain	0.000495728	A0A287B1U2	HECT and RLD domain containing E3 ubiquitin protein ligase 2	HERC2	1	1
TCP-1-like chaperonin intermediate domain	1.57924e-07	D0G0C8	Chaperonin containing TCP1, subunit 2 (Beta)	CCT2	16	8
TCP-1-like chaperonin intermediate domain	1.57924e-07	I3L9J4	Uncharacterized protein	CCT6A	12	9
TCP-1-like chaperonin intermediate domain	1.57924e-07	A0A287AKV4	Uncharacterized protein	TCP1	10	4
TCP-1-like chaperonin intermediate domain	1.57924e-07	I3LCA2	Chaperonin containing TCP1 subunit 8	CCT8	12	5
TCP-1-like chaperonin intermediate domain	1.57924e-07	I3LR32	Uncharacterized protein	CCT5	18	9
TCP-1-like chaperonin intermediate domain	1.57924e-07	D0G0C9	Chaperonin containing TCP1, subunit 7 (Eta)	CCT7	11	9
TCP-1-like chaperonin intermediate domain	1.57924e-07	F1SQN1	T-complex protein 1 subunit delta	CCT4	10	5
Translation elongation factor EFTu/EF1A, C-terminal	0.0500262	F1RFI1	Elongation factor Tu	TUFM	1	1
Translation elongation factor EFTu/EF1A, C-terminal	0.0500262	A0A286ZUI3	Uncharacterized protein	EEF1A1	13	9
Polyketide synthase, enoylreductase domain	0.0991354	I3L9V2	Vesicle amine transport 1	VAT1	4	1
Polyketide synthase, enoylreductase domain	0.0991354	A0A287AHU8	Quinone oxidoreductase	CRYZ	2	1
Isopropylmalate dehydrogenase-like domain	0.0234534	A0A286ZQY6	Isocitrate dehydrogenase [NAD] subunit, mitochondrial	IDH3A	2	2
Isopropylmalate dehydrogenase-like domain	0.0234534	I3LDC7	Isocitrate dehydrogenase [NADP]	IDH1	2	5
Ribosomal protein S27a	0.00285524	A0A287AZA7	Uncharacterized protein	RPS27A	1	6
Ribosomal protein S27a	0.00285524	A0A287BNS9	Uncharacterized protein	---	2	2
Myosin-like IQ motif-containing domain	0.00578572	F1SKI0	Myosin-11	MYH11	31	34
Myosin-like IQ motif-containing domain	0.00578572	F1SKJ1	Myosin heavy chain 9	MYH9	70	55
Myosin-like IQ motif-containing domain	0.00578572	F1RMJ4	IQ motif containing GTPase activating protein 1	IQGAP1	6	4
Myosin-like IQ motif-containing domain	0.00578572	F1SSA6	Uncharacterized protein	---	26	19
Aldehyde dehydrogenase domain	0.00485295	A0A286ZNV5	4-trimethylaminobutyraldehyde dehydrogenase	ALDH9A1	5	6
Aldehyde dehydrogenase domain	0.00485295	A0A287ADK3	Aldehyde dehydrogenase 7 family member A1	ALDH7A1	6	2
Aldehyde dehydrogenase domain	0.00485295	A0A287BHY7	Aldehyde dehydrogenase, mitochondrial	ALDH2	7	2
Aldehyde dehydrogenase domain	0.00485295	F1SDC7	Aldehyde dehydrogenase	ALDH3A2	3	4
Aminoacyl-tRNA synthetase, class II	0.127145	F1S9K5	Glutamyl-prolyl-tRNA synthetase	EPRS	5	2
Aminoacyl-tRNA synthetase, class II	0.127145	F1SII4	Glycyl-tRNA synthetase	GARS	1	1
Cold shock domain	0.0544173	F1SFU0	Y-box binding protein 2	YBX2	1	2
Cold shock domain	0.0544173	F1RWB7	Uncharacterized protein	---	2	1
Chromo domain subgroup	0.0146652	F2Z5T3	Chromobox 5	CBX5	1	2
Chromo domain subgroup	0.0146652	F1RWH1	Chromobox 1	CBX1	1	2
Cold-shock protein, DNA-binding	0.0782121	F1SFU0	Y-box binding protein 2	YBX2	1	2
Cold-shock protein, DNA-binding	0.0782121	F1RWB7	Uncharacterized protein	---	2	1
Histone-fold	0.000222428	A0A287A7G8	Histone H2B	HIST1H2BJ	3	1
Histone-fold	0.000222428	A0A287ALI7	Core histone macro-H2A	H2AFY	5	4
Histone-fold	0.000222428	F2Z584	Histone H2B	LOC100156127	10	8
Histone-fold	0.000222428	A0A287B0L6	Histone H2A	HIST1H2AH	1	1
Histone-fold	0.000222428	P62802	Histone H4	---	6	5
Histone-fold	0.000222428	F2Z580	Histone H2B	HIST1H2BB	1	1
Histone-fold	0.000222428	A0A287B959	Histone H2A	HIST1H2AC	1	4
Histone-fold	0.000222428	A0A287ARA0	Uncharacterized protein	---	1	1
HSP20-like chaperone	7.82794e-05	F1SJK6	Very-long-chain (3R)-3-hydroxyacyl-CoA dehydratase	HACD3	2	1
HSP20-like chaperone	7.82794e-05	A0A286ZQC1	SGT1 homolog, MIS12 kinetochore complex assembly cochaperone	SUGT1	1	1
HSP20-like chaperone	7.82794e-05	F1SL99	Prostaglandin E synthase 3	PTGES3	3	2
HSP20-like chaperone	7.82794e-05	F1S710	Calcyclin binding protein	CACYBP	5	5
HSP20-like chaperone	7.82794e-05	Q5S1U1	Heat shock protein beta-1	HSPB1	4	2
HSP20-like chaperone	7.82794e-05	A0A287B8R2	Nuclear distribution C, dynein complex regulator	NUDC	3	5
Aminoacyl-tRNA synthetase, class II (G/ P/ S/T)	0.0173997	F1S9K5	Glutamyl-prolyl-tRNA synthetase	EPRS	5	2
Aminoacyl-tRNA synthetase, class II (G/ P/ S/T)	0.0173997	F1SII4	Glycyl-tRNA synthetase	GARS	1	1
Calycin-like	0.123547	F1SL52	Uncharacterized protein	RBP1	2	1
Calycin-like	0.123547	F1SN68	Alpha-1-acid glycoprotein	ORM1	6	6
Calycin-like	0.123547	O02772	Fatty acid-binding protein, heart	FABP3	5	4
Globin	0.0683485	P02067	Hemoglobin subunit beta	HBB	8	7
Globin	0.0683485	P01965	Hemoglobin subunit alpha	HBA	9	8
Alcohol dehydrogenase, C-terminal	0.0159299	A0A287AZV4	S-(hydroxymethyl)glutathione dehydrogenase	ADH5	4	5
Alcohol dehydrogenase, C-terminal	0.0159299	I3L9V2	Vesicle amine transport 1	VAT1	4	1
Alcohol dehydrogenase, C-terminal	0.0159299	A0A287AHU8	Quinone oxidoreductase	CRYZ	2	1
Cytosolic fatty-acid binding	0.0833009	F1SL52	Uncharacterized protein	RBP1	2	1
Cytosolic fatty-acid binding	0.0833009	O02772	Fatty acid-binding protein, heart	FABP3	5	4
Mu homology domain	0.104587	A0A287A480	Coatomer subunit delta	ARCN1	2	3
Mu homology domain	0.104587	I3LL07	Uncharacterized protein	AP2M1	2	2
Nucleic acid-binding, OB-fold	0.00645323	F1SFU0	Y-box binding protein 2	YBX2	1	2
Nucleic acid-binding, OB-fold	0.00645323	F1RSE7	DNA helicase	MCM4	1	1
Nucleic acid-binding, OB-fold	0.00645323	Q6QAT1	40S ribosomal protein S28	RPS28	2	2
Nucleic acid-binding, OB-fold	0.00645323	A0A287B356	Eukaryotic translation initiation factor 5A	EIF5A	5	4
Nucleic acid-binding, OB-fold	0.00645323	F1RWB7	Uncharacterized protein	---	2	1
Nucleic acid-binding, OB-fold	0.00645323	I3L804	Tyrosine--tRNA ligase	YARS	1	1
Nucleic acid-binding, OB-fold	0.00645323	A0A287AKA2	Uncharacterized protein	AIMP1	1	2
Nucleic acid-binding, OB-fold	0.00645323	F2Z4Y8	Uncharacterized protein	RPS11	9	6
3-hydroxyacyl-CoA dehydrogenase, NAD binding	0.0121359	P00348	Hydroxyacyl-coenzyme A dehydrogenase, mitochondrial	HADH	9	3
3-hydroxyacyl-CoA dehydrogenase, NAD binding	0.0121359	Q29554	Trifunctional enzyme subunit alpha, mitochondrial	HADHA	5	1
Calponin homology domain	0.000334918	F1S543	Calponin	CNN3	2	2
Calponin homology domain	0.000334918	F1SJS8	Transgelin	TAGLN	8	8
Calponin homology domain	0.000334918	F1RMJ4	IQ motif containing GTPase activating protein 1	IQGAP1	6	4
Calponin homology domain	0.000334918	F1RK02	Lymphocyte cytosolic protein 1	LCP1	3	3
Calponin homology domain	0.000334918	F1RWT2	Plastin 3	PLS3	5	5
Calponin homology domain	0.000334918	Q2XVP5	Microtubule-associated protein RP/EB family member 1	MAPRE1	2	2
Calponin homology domain	0.000334918	Q08094	Calponin-2 (Fragment)	CNN2	4	3
Calponin homology domain	0.000334918	A0A287BNK7	Plectin	PLEC	9	3
Calponin homology domain	0.000334918	I3LLY3	Actinin alpha 1	ACTN1	6	5
Calponin homology domain	0.000334918	K9J6K2	Utrophin	UTRN	1	1
Calponin homology domain	0.000334918	A0A286ZXU2	Filamin A	FLNA	40	17
Calponin homology domain	0.000334918	A0A287A4Q7	Actinin alpha 4	ACTN4	17	15
Immunoglobulin C1-set	0.0792962	A0A287AE24	Uncharacterized protein	---	3	1
Immunoglobulin C1-set	0.0792962	A0A286ZJ38	Uncharacterized protein	---	1	1
Immunoglobulin C1-set	0.0792962	A0A287A1J6	Uncharacterized protein	---	1	1
Immunoglobulin C1-set	0.0792962	A0A286ZJL9	Uncharacterized protein	---	4	3
Immunoglobulin C1-set	0.0792962	A0A286ZV86	Uncharacterized protein	---	2	1
Immunoglobulin C1-set	0.0792962	A0A287B9X9	Uncharacterized protein	---	5	2
Double-stranded RNA-binding domain	0.108701	K7GL83	Interleukin enhancer binding factor 3	ILF3	10	5
Double-stranded RNA-binding domain	0.108701	K7GND3	DExH-box helicase 9	DHX9	10	2
Double-stranded RNA-binding domain	0.108701	I3LJ87	Uncharacterized protein	RPS2	3	4
EF-hand, Ca insensitive	0.0376944	I3LLY3	Actinin alpha 1	ACTN1	6	5
EF-hand, Ca insensitive	0.0376944	A0A287A4Q7	Actinin alpha 4	ACTN4	17	15
GroEL-like equatorial domain	6.20766e-07	D0G0C8	Chaperonin containing TCP1, subunit 2 (Beta)	CCT2	16	8
GroEL-like equatorial domain	6.20766e-07	I3L9J4	Uncharacterized protein	CCT6A	12	9
GroEL-like equatorial domain	6.20766e-07	A0A287AKV4	Uncharacterized protein	TCP1	10	4
GroEL-like equatorial domain	6.20766e-07	I3LCA2	Chaperonin containing TCP1 subunit 8	CCT8	12	5
GroEL-like equatorial domain	6.20766e-07	I3LR32	Uncharacterized protein	CCT5	18	9
GroEL-like equatorial domain	6.20766e-07	D0G0C9	Chaperonin containing TCP1, subunit 7 (Eta)	CCT7	11	9
GroEL-like equatorial domain	6.20766e-07	F1SQN1	T-complex protein 1 subunit delta	CCT4	10	5
Glutathione S-transferase, C-terminal-like	0.000110023	F1S9K5	Glutamyl-prolyl-tRNA synthetase	EPRS	5	2
Glutathione S-transferase, C-terminal-like	0.000110023	F1RPW9	Elongation factor 1-gamma	EEF1G	8	6
Glutathione S-transferase, C-terminal-like	0.000110023	F1S7C8	Uncharacterized protein	GSTA4	11	3
Glutathione S-transferase, C-terminal-like	0.000110023	A0A286ZVF0	Uncharacterized protein	---	2	1
Glutathione S-transferase, C-terminal-like	0.000110023	M3V836	Glutathione S-transferase pi 1	GSTP1	7	4
Glutathione S-transferase, C-terminal-like	0.000110023	F1S5N8	Uncharacterized protein	---	3	1
Glutathione S-transferase, C-terminal-like	0.000110023	F1SHD6	Uncharacterized protein	EEF1B2	4	2
Glutathione S-transferase, C-terminal-like	0.000110023	I3LBL7	Uncharacterized protein	LOC100510917	4	4
Ribosomal protein L7Ae/L30e/S12e/Gadd45	0.121401	P46405	40S ribosomal protein S12	RPS12	3	3
Ribosomal protein L7Ae/L30e/S12e/Gadd45	0.121401	A0A287BM53	60S ribosomal protein L7a	RPL7A	7	4
Nucleophile aminohydrolases, N-terminal	2.43016e-05	F6Q1M2	Uncharacterized protein	ASNS	1	1
Nucleophile aminohydrolases, N-terminal	2.43016e-05	F2Z5N0	Proteasome subunit alpha type	PSMA6	4	2
Nucleophile aminohydrolases, N-terminal	2.43016e-05	F2Z5L7	Proteasome subunit alpha type	PSMA1	4	1
Nucleophile aminohydrolases, N-terminal	2.43016e-05	I3LAB6	Proteasome subunit alpha type	PSMA2	1	1
Nucleophile aminohydrolases, N-terminal	2.43016e-05	F1SSL6	Proteasome subunit alpha type	PSMA3	3	4
Nucleophile aminohydrolases, N-terminal	2.43016e-05	F2Z5K2	Proteasome subunit alpha type	PSMA5	1	3
Nucleophile aminohydrolases, N-terminal	2.43016e-05	A0A287BIV4	Proteasome subunit alpha type	PSMA4	3	4
Nucleophile aminohydrolases, N-terminal	2.43016e-05	A1XQU1	Proteasome subunit beta type-7	PSMB7	1	1
Rho GDP-dissociation inhibitor domain	0.000876452	E7EI20	Rho GDP dissociation inhibitor alpha	ARHGDIA	4	3
Rho GDP-dissociation inhibitor domain	0.000876452	A0A287B0I3	Uncharacterized protein	ARHGDIB	3	1
Lactate/malate dehydrogenase, N-terminal	0.000273639	P00346	Malate dehydrogenase, mitochondrial	MDH2	7	2
Lactate/malate dehydrogenase, N-terminal	0.000273639	P00336	L-lactate dehydrogenase B chain	LDHB	7	7
Lactate/malate dehydrogenase, N-terminal	0.000273639	P00339	L-lactate dehydrogenase A chain	LDHA	6	4
Lactate/malate dehydrogenase, N-terminal	0.000273639	P11708	Malate dehydrogenase, cytoplasmic	MDH1	9	5
Myosin tail	0.0255359	F1SKI0	Myosin-11	MYH11	31	34
Myosin tail	0.0255359	F1SKJ1	Myosin heavy chain 9	MYH9	70	55
Myosin tail	0.0255359	F1SSA6	Uncharacterized protein	---	26	19
BRCT domain	0.308113	A0A287ALB2	SWI/SNF related, matrix associated, actin dependent regulator of chromatin subfamily c member 2	SMARCC2	2	1
BRCT domain	0.308113	I3LDH3	Poly [ADP-ribose] polymerase	PARP1	2	3
Laminin IV	0.0302372	F1S663	Uncharacterized protein	LAMC1	5	5
Laminin IV	0.0302372	A0A286ZHV7	Heparan sulfate proteoglycan 2	HSPG2	2	1
Poly(ADP-ribose) polymerase, catalytic domain	0.0991354	I3LDH3	Poly [ADP-ribose] polymerase	PARP1	2	3
Poly(ADP-ribose) polymerase, catalytic domain	0.0991354	A0A287AL90	Poly [ADP-ribose] polymerase	PARP2	1	1
Ubiquitin domain	0.00635364	F1SUG4	Elongin B	ELOB	2	2
Ubiquitin domain	0.00635364	A0A287AZA7	Uncharacterized protein	RPS27A	1	6
Ubiquitin domain	0.00635364	A0A287AE63	Neural precursor cell expressed, developmentally down-regulated 8	NEDD8	2	1
Ubiquitin domain	0.00635364	F1SP32	Uncharacterized protein	RAD23B	3	4
Ubiquitin domain	0.00635364	A0A287BNS9	Uncharacterized protein	---	2	2
Ubiquitin domain	0.00635364	P61958	Small ubiquitin-related modifier 2	SUMO2	3	1
Transketolase, N-terminal	0.000876452	A8U4R4	Transketolase	tkt	15	6
Transketolase, N-terminal	0.000876452	I3L954	Transketolase like 1	TKTL1	9	4
RNA recognition motif domain	3.19868e-06	A0A287AP48	Uncharacterized protein	PABPC1	3	4
RNA recognition motif domain	3.19868e-06	F1S6R7	Polypyrimidine tract-binding protein 1	PTBP1	9	4
RNA recognition motif domain	3.19868e-06	A0A287B3U6	Uncharacterized protein	---	3	2
RNA recognition motif domain	3.19868e-06	I3LNE5	Uncharacterized protein	---	1	1
RNA recognition motif domain	3.19868e-06	F2Z5W4	Uncharacterized protein	HNRNPH3	3	1
RNA recognition motif domain	3.19868e-06	Q06A94	Heterogeneous nuclear ribonucleoprotein A1	HNRNPA1L2	4	3
RNA recognition motif domain	3.19868e-06	Q3YLA6	Serine/arginine-rich splicing factor 1	SRSF1	2	3
RNA recognition motif domain	3.19868e-06	F1RY92	Serine and arginine rich splicing factor 3	SRSF3	2	2
RNA recognition motif domain	3.19868e-06	Q06AT9	RNA-binding protein 4B	RBM4B	1	1
RNA recognition motif domain	3.19868e-06	A0A287AVN6	Insulin like growth factor 2 mRNA binding protein 3	IGF2BP3	3	1
RNA recognition motif domain	3.19868e-06	A0A287B8X4	Serine and arginine rich splicing factor 7	SRSF7	2	2
RNA recognition motif domain	3.19868e-06	K7GKR9	Uncharacterized protein	RBMX	3	2
RNA recognition motif domain	3.19868e-06	A0A286ZIN0	Heterogeneous nuclear ribonucleoprotein D	HNRNPD	9	12
RNA recognition motif domain	3.19868e-06	Q06A98	Serine/arginine-rich splicing factor 2	SRSF2	1	1
RNA recognition motif domain	3.19868e-06	A0A286ZLA4	Uncharacterized protein	MATR3	6	5
RNA recognition motif domain	3.19868e-06	I3L816	Heterogeneous nuclear ribonucleoprotein H1	HNRNPH1	5	3
RNA recognition motif domain	3.19868e-06	K7GSY7	Uncharacterized protein	FUS	5	1
RNA recognition motif domain	3.19868e-06	A0A286ZJK2	Uncharacterized protein	HNRNPM	10	9
RNA recognition motif domain	3.19868e-06	F1RN28	Paraspeckle component 1	PSPC1	2	4
RNA recognition motif domain	3.19868e-06	A0A286ZYE7	Heterogeneous nuclear ribonucleoprotein D like	HNRNPDL	7	2
RNA recognition motif domain	3.19868e-06	A0A286ZYY2	Heterogeneous nuclear ribonucleoprotein A2/B1	HNRNPA2B1	7	5
RNA recognition motif domain	3.19868e-06	F2Z5B4	Heterogeneous nuclear ribonucleoprotein A3	HNRNPA3	9	3
RNA recognition motif domain	3.19868e-06	F1RFI8	EWS RNA binding protein 1	EWSR1	3	1
RNA recognition motif domain	3.19868e-06	F1S1V1	Sjogren syndrome antigen B	SSB	9	8
RNA recognition motif domain	3.19868e-06	F1SMV6	Nucleolin	NCL	23	19
RNA recognition motif domain	3.19868e-06	A0A287BRG3	Splicing factor proline and glutamine rich	SFPQ	12	8
RNA recognition motif domain	3.19868e-06	K9IVQ3	Non-POU domain containing octamer binding	NONO	8	8
RNA recognition motif domain	3.19868e-06	F1S420	Uncharacterized protein	HNRNPAB	6	5
Globin/Protoglobin	0.0884876	P02067	Hemoglobin subunit beta	HBB	8	7
Globin/Protoglobin	0.0884876	P01965	Hemoglobin subunit alpha	HBA	9	8
Poly(ADP-ribose) polymerase, regulatory domain	0.00423412	I3LDH3	Poly [ADP-ribose] polymerase	PARP1	2	3
Poly(ADP-ribose) polymerase, regulatory domain	0.00423412	A0A287AL90	Poly [ADP-ribose] polymerase	PARP2	1	1
Lamin Tail Domain	0.00240082	A0A287B1C7	Prelamin-A/C	LMNA	24	22
Lamin Tail Domain	0.00240082	F1RKM0	Lamin B1	LMNB1	15	20
Lamin Tail Domain	0.00240082	A0A286ZTL8	Lamin B2	LMNB2	12	11
Laminin, N-terminal	0.0333239	F1S663	Uncharacterized protein	LAMC1	5	5
Laminin, N-terminal	0.0333239	F1SAE9	Laminin subunit beta 1	LAMB1	4	1
Laminin, N-terminal	0.0333239	A0A287AMT2	Laminin subunit beta 2	LAMB2	2	2
Heat shock protein 70kD, peptide-binding domain	6.20766e-07	Q6S4N2	Heat shock 70 kDa protein 1B	HSPA1B	18	11
Heat shock protein 70kD, peptide-binding domain	6.20766e-07	A0A286ZIH0	Hypoxia up-regulated 1	HYOU1	11	8
Heat shock protein 70kD, peptide-binding domain	6.20766e-07	F1RS36	78 kDa glucose-regulated protein	HSPA5	27	23
Heat shock protein 70kD, peptide-binding domain	6.20766e-07	F1RI15	Heat shock protein family A (Hsp70) member 4	HSPA4	15	7
Heat shock protein 70kD, peptide-binding domain	6.20766e-07	F1SA70	Heat shock protein family A (Hsp70) member 2	HSPA2	11	6
Heat shock protein 70kD, peptide-binding domain	6.20766e-07	F1S9Q1	Uncharacterized protein	HSPA8	26	21
Heat shock protein 70kD, peptide-binding domain	6.20766e-07	F1RGJ3	Uncharacterized protein	HSPA9	10	9
Aldehyde dehydrogenase, C-terminal	0.00442692	A0A286ZNV5	4-trimethylaminobutyraldehyde dehydrogenase	ALDH9A1	5	6
Aldehyde dehydrogenase, C-terminal	0.00442692	A0A287ADK3	Aldehyde dehydrogenase 7 family member A1	ALDH7A1	6	2
Aldehyde dehydrogenase, C-terminal	0.00442692	A0A287BHY7	Aldehyde dehydrogenase, mitochondrial	ALDH2	7	2
Aldehyde dehydrogenase, C-terminal	0.00442692	F1SDC7	Aldehyde dehydrogenase	ALDH3A2	3	4
Zinc finger, ZZ-type	0.212535	K9J6K2	Utrophin	UTRN	1	1
Zinc finger, ZZ-type	0.212535	A0A287B1U2	HECT and RLD domain containing E3 ubiquitin protein ligase 2	HERC2	1	1
Proteasome activator pa28, C-terminal domain	0.00423412	Q64L94	Proteasome activator complex subunit 1	PSME1	4	2
Proteasome activator pa28, C-terminal domain	0.00423412	Q863Z0	Proteasome activator complex subunit 2	PSME2	2	2
Globin-like	0.063584	P02067	Hemoglobin subunit beta	HBB	8	7
Globin-like	0.063584	P01965	Hemoglobin subunit alpha	HBA	9	8
6-phosphogluconate dehydrogenase, domain 2	0.00694482	F1RIF8	6-phosphogluconate dehydrogenase, decarboxylating	PGD	7	4
6-phosphogluconate dehydrogenase, domain 2	0.00694482	P00348	Hydroxyacyl-coenzyme A dehydrogenase, mitochondrial	HADH	9	3
6-phosphogluconate dehydrogenase, domain 2	0.00694482	Q29554	Trifunctional enzyme subunit alpha, mitochondrial	HADHA	5	1
Chromo domain	0.094608	F2Z5T3	Chromobox 5	CBX5	1	2
Chromo domain	0.094608	F1RWH1	Chromobox 1	CBX1	1	2
Chromo domain	0.094608	A0A287AN98	Chromodomain helicase DNA binding protein 4	CHD4	1	1
Porin domain	0.00240082	Q9MZ16	Voltage-dependent anion-selective channel protein 1	VDAC1	5	1
Porin domain	0.00240082	Q29380	Voltage-dependent anion-selective channel protein 3	VDAC3	3	1
Porin domain	0.00240082	Q9MZ15	Voltage-dependent anion-selective channel protein 2	VDAC2	4	2
Ribosome receptor lysine/proline rich	0.000876452	I3LGC2	Uncharacterized protein	RRBP1	12	12
Ribosome receptor lysine/proline rich	0.000876452	A0A286ZTV9	Uncharacterized protein	KTN1	10	10
Helicase-associated domain	0.127145	K7GND3	DExH-box helicase 9	DHX9	10	2
Helicase-associated domain	0.127145	A0A287AQJ7	Uncharacterized protein	DHX15	2	1
Transketolase, C-terminal domain	4.9376e-05	F1SGH5	Uncharacterized protein	PDHB	2	1
Transketolase, C-terminal domain	4.9376e-05	A8U4R4	Transketolase	tkt	15	6
Transketolase, C-terminal domain	4.9376e-05	I3L954	Transketolase like 1	TKTL1	9	4
Laminin EGF domain	0.0768759	F1S663	Uncharacterized protein	LAMC1	5	5
Laminin EGF domain	0.0768759	F1SAE9	Laminin subunit beta 1	LAMB1	4	1
Laminin EGF domain	0.0768759	A0A287AMT2	Laminin subunit beta 2	LAMB2	2	2
Laminin EGF domain	0.0768759	A0A286ZHV7	Heparan sulfate proteoglycan 2	HSPG2	2	1
High mobility group box domain	0.221769	F2Z594	High mobility group protein B1	HMGB1	12	10
High mobility group box domain	0.221769	A0A287BJW3	Uncharacterized protein	---	2	1
High mobility group box domain	0.221769	P17741	High mobility group protein B2	HMGB2	7	4
High mobility group box domain	0.221769	A0A286ZSH4	FACT complex subunit SSRP1	SSRP1	1	1
Linker histone H1/H5, domain H15	1.85405e-05	A0A286ZZB7	Histone cluster 1 H1 family member e	HIST1H1E	11	12
Linker histone H1/H5, domain H15	1.85405e-05	F1SPG1	H1 histone family member X	H1FX	7	2
Linker histone H1/H5, domain H15	1.85405e-05	A0A287B7G2	Heterochromatin protein 1 binding protein 3	HP1BP3	6	2
Linker histone H1/H5, domain H15	1.85405e-05	A0A287BQW3	H1 histone family member 0	H1F0	9	7
Linker histone H1/H5, domain H15	1.85405e-05	F6PYW2	Histone cluster 1 H1 family member d	HIST1H1D	3	2
Metallo-dependent phosphatase-like	0.212535	F1RM25	Serine/threonine-protein phosphatase	PPP5C	1	1
Metallo-dependent phosphatase-like	0.212535	P11493	Serine/threonine-protein phosphatase 2A catalytic subunit beta isoform (Fragment)	PPP2CB	1	1
Thiolase-like	0.0416586	F1SDN2	Uncharacterized protein	HADHB	4	1
Thiolase-like	0.0416586	I3LP02	Acetyl-CoA acetyltransferase 1	ACAT1	8	7
Peptidase C2, calpain, domain III	0.063584	I3LQD3	Calpain-2 catalytic subunit	CAPN2	2	3
Peptidase C2, calpain, domain III	0.063584	P35750	Calpain-1 catalytic subunit	CAPN1	1	1
Laminin IV type B	0.0121359	F1SAE9	Laminin subunit beta 1	LAMB1	4	1
Laminin IV type B	0.0121359	A0A287AMT2	Laminin subunit beta 2	LAMB2	2	2
Moesin tail domain	0.0302372	F1SB42	Ezrin	EZR	20	14
Moesin tail domain	0.0302372	A0A287AN48	Radixin	RDX	2	3
Glutathione S-transferase, N-terminal	0.00233936	M3V836	Glutathione S-transferase pi 1	GSTP1	7	4
Glutathione S-transferase, N-terminal	0.00233936	F1S5N8	Uncharacterized protein	---	3	1
Glutathione S-transferase, N-terminal	0.00233936	F1RPW9	Elongation factor 1-gamma	EEF1G	8	6
Glutathione S-transferase, N-terminal	0.00233936	F1S7C8	Uncharacterized protein	GSTA4	11	3
Glutathione S-transferase, N-terminal	0.00233936	I3LBL7	Uncharacterized protein	LOC100510917	4	4
von Willebrand factor, type A	0.0935143	A0A287BGV6	Collagen type XIV alpha 1 chain	COL14A1	8	4
von Willebrand factor, type A	0.0935143	F1RQI0	Collagen type XII alpha 1 chain	COL12A1	11	8
von Willebrand factor, type A	0.0935143	Q9GLP0	Integrin beta-1	ITGB1	2	1
von Willebrand factor, type A	0.0935143	A0A287BLM4	Collagen type VI alpha 3 chain	COL6A3	1	18
von Willebrand factor, type A	0.0935143	I3LUR7	Collagen type VI alpha 3 chain	COL6A3	25	2
von Willebrand factor, type A	0.0935143	I3LQ84	Collagen type VI alpha 2 chain	COL6A2	8	4
von Willebrand factor, type A	0.0935143	I3LS72	Uncharacterized protein	---	10	9
LSM domain	0.250692	A0A287AKQ5	LSM4 homolog, U6 small nuclear RNA and mRNA degradation associated	LSM4	1	1
LSM domain	0.250692	F1S8H0	LSM7 homolog, U6 small nuclear RNA and mRNA degradation associated	LSM7	2	2
Intermediate filament head, DNA-binding domain	0.0376944	P02543	Vimentin	VIM	18	17
Intermediate filament head, DNA-binding domain	0.0376944	A0A287AQY1	Desmin	DES	4	6
Peroxiredoxin, C-terminal	5.4793e-05	F1S418	Uncharacterized protein	PRDX3	5	2
Peroxiredoxin, C-terminal	5.4793e-05	A0A287BAZ6	Peroxiredoxin 2	PRDX2	9	7
Peroxiredoxin, C-terminal	5.4793e-05	F1S3U9	Uncharacterized protein	PRDX1	9	5
Peroxiredoxin, C-terminal	5.4793e-05	Q9TSX9	Peroxiredoxin-6	PRDX6	6	5
Ubiquitin-conjugating enzyme E2	0.151136	I3LSZ1	Uncharacterized protein	UBE2I	2	1
Ubiquitin-conjugating enzyme E2	0.151136	I3L6T2	Uncharacterized protein	UBE2V2	2	1
Ubiquitin-conjugating enzyme E2	0.151136	F1SQ14	Uncharacterized protein	---	1	1
Ribosomal protein L2 domain 2	0.000188497	I3L7Y1	Uncharacterized protein	RPL26	4	3
Ribosomal protein L2 domain 2	0.000188497	A0A287B356	Eukaryotic translation initiation factor 5A	EIF5A	5	4
Ribosomal protein L2 domain 2	0.000188497	F1SJQ6	60S ribosomal protein L14	RPL14	6	5
Ribosomal protein L2 domain 2	0.000188497	A1XQU5	60S ribosomal protein L27	RPL27	6	3
Ribosomal protein L2 domain 2	0.000188497	Q2YGT9	60S ribosomal protein L6	RPL6	6	3
Ribosomal protein L2 domain 2	0.000188497	A0A287B1U2	HECT and RLD domain containing E3 ubiquitin protein ligase 2	HERC2	1	1
Thioredoxin domain	1.15624e-08	F1S418	Uncharacterized protein	PRDX3	5	2
Thioredoxin domain	1.15624e-08	E1CAJ6	Protein disulfide isomerase P5	pdi-p5	12	9
Thioredoxin domain	1.15624e-08	A0A287BAZ6	Peroxiredoxin 2	PRDX2	9	7
Thioredoxin domain	1.15624e-08	A0A287ARZ1	Thioredoxin domain containing 5	TXNDC5	1	1
Thioredoxin domain	1.15624e-08	F1S3U9	Uncharacterized protein	PRDX1	9	5
Thioredoxin domain	1.15624e-08	P82460	Thioredoxin	TXN	5	4
Thioredoxin domain	1.15624e-08	G9F6X8	Protein disulfide-isomerase	P4HB	18	12
Thioredoxin domain	1.15624e-08	F1RQP0	Uncharacterized protein	PRDX5	3	1
Thioredoxin domain	1.15624e-08	F6QA08	Protein disulfide-isomerase	PDIA3	27	22
Thioredoxin domain	1.15624e-08	Q9TSX9	Peroxiredoxin-6	PRDX6	6	5
Thioredoxin domain	1.15624e-08	F1SAD9	Protein disulfide-isomerase	PDIA4	18	13
WHEP-TRS domain	0.0077252	F1S9K5	Glutamyl-prolyl-tRNA synthetase	EPRS	5	2
WHEP-TRS domain	0.0077252	F1SII4	Glycyl-tRNA synthetase	GARS	1	1
CS domain	7.22332e-05	F1SJK6	Very-long-chain (3R)-3-hydroxyacyl-CoA dehydratase	HACD3	2	1
CS domain	7.22332e-05	A0A286ZQC1	SGT1 homolog, MIS12 kinetochore complex assembly cochaperone	SUGT1	1	1
CS domain	7.22332e-05	F1SL99	Prostaglandin E synthase 3	PTGES3	3	2
CS domain	7.22332e-05	F1S710	Calcyclin binding protein	CACYBP	5	5
CS domain	7.22332e-05	A0A287B8R2	Nuclear distribution C, dynein complex regulator	NUDC	3	5
Tubulin/FtsZ, C-terminal	0.144736	A0A287A275	Tubulin beta chain	TUBB4B	1	1
Tubulin/FtsZ, C-terminal	0.144736	Q767L7	Tubulin beta chain	TUBB	4	2
Histone H2A/H2B/H3	2.58351e-05	A0A287A7G8	Histone H2B	HIST1H2BJ	3	1
Histone H2A/H2B/H3	2.58351e-05	A0A287ALI7	Core histone macro-H2A	H2AFY	5	4
Histone H2A/H2B/H3	2.58351e-05	F2Z584	Histone H2B	LOC100156127	10	8
Histone H2A/H2B/H3	2.58351e-05	A0A287B959	Histone H2A	HIST1H2AC	1	4
Histone H2A/H2B/H3	2.58351e-05	A0A287B0L6	Histone H2A	HIST1H2AH	1	1
Histone H2A/H2B/H3	2.58351e-05	F2Z580	Histone H2B	HIST1H2BB	1	1
Histone H2A/H2B/H3	2.58351e-05	A0A287ARA0	Uncharacterized protein	---	1	1
Aldehyde/histidinol dehydrogenase	0.00485295	A0A286ZNV5	4-trimethylaminobutyraldehyde dehydrogenase	ALDH9A1	5	6
Aldehyde/histidinol dehydrogenase	0.00485295	A0A287ADK3	Aldehyde dehydrogenase 7 family member A1	ALDH7A1	6	2
Aldehyde/histidinol dehydrogenase	0.00485295	A0A287BHY7	Aldehyde dehydrogenase, mitochondrial	ALDH2	7	2
Aldehyde/histidinol dehydrogenase	0.00485295	F1SDC7	Aldehyde dehydrogenase	ALDH3A2	3	4
Class I glutamine amidotransferase-like	0.00399822	A0A287ANM8	Uncharacterized protein	C13H21orf33	4	3
Class I glutamine amidotransferase-like	0.00399822	Q0R678	DJ-1 protein	PARK7	7	7
Class I glutamine amidotransferase-like	0.00399822	A0A287AXF3	Gamma-glutamyl hydrolase	GGH	1	1
CARG-binding factor, N-terminal	0.00423412	A0A286ZIN0	Heterogeneous nuclear ribonucleoprotein D	HNRNPD	9	12
CARG-binding factor, N-terminal	0.00423412	F1S420	Uncharacterized protein	HNRNPAB	6	5
Band 7 domain	0.000133864	A0A286ZSD7	Stomatin like 2	STOML2	4	2
Band 7 domain	0.000133864	A0A287A518	Prohibitin	PHB	1	2
Band 7 domain	0.000133864	A0A287A7F6	Uncharacterized protein	PHB2	6	2
Band 7 domain	0.000133864	F1RX83	Uncharacterized protein	ERLIN2	6	5
Cyclic nucleotide-binding domain	0.370805	A0A287AEK2	cAMP-dependent protein kinase type II-alpha regulatory subunit	PRKAR2A	2	1
Cyclic nucleotide-binding domain	0.370805	A0A286ZNQ7	Protein kinase cAMP-dependent type II regulatory subunit beta	PRKAR2B	3	2
Zinc-binding ribosomal protein	0.150708	A0A287AZA7	Uncharacterized protein	RPS27A	1	6
Zinc-binding ribosomal protein	0.150708	A0A287BNS9	Uncharacterized protein	---	2	2
Chromo/chromo shadow domain	0.0531549	A0A287ALB2	SWI/SNF related, matrix associated, actin dependent regulator of chromatin subfamily c member 2	SMARCC2	2	1
Chromo/chromo shadow domain	0.0531549	F2Z5T3	Chromobox 5	CBX5	1	2
Chromo/chromo shadow domain	0.0531549	F1RWH1	Chromobox 1	CBX1	1	2
Chromo/chromo shadow domain	0.0531549	A0A287AN98	Chromodomain helicase DNA binding protein 4	CHD4	1	1
LEM/LEM-like domain	0.0416586	A0A286ZRK0	Uncharacterized protein	TMPO	3	3
LEM/LEM-like domain	0.0416586	A0A0U2ETD0	Emerin	EMD	1	1
Ribosomal protein S5 domain 2-type fold, subgroup	0.101556	K7GKC0	40S ribosomal protein S16	RPS16	3	3
Ribosomal protein S5 domain 2-type fold, subgroup	0.101556	I3LJ87	Uncharacterized protein	RPS2	3	4
Ribosomal protein S5 domain 2-type fold, subgroup	0.101556	A0A287AWI9	Eukaryotic translation elongation factor 2	EEF2	19	17
ATPase, AAA-type, core	0.0942974	F1SID4	Proteasome 26S subunit, ATPase 3	PSMC3	3	1
ATPase, AAA-type, core	0.0942974	A0A287BR45	Uncharacterized protein	PSMC2	2	1
ATPase, AAA-type, core	0.0942974	F2Z5J1	Uncharacterized protein	PSMC1	1	4
ATPase, AAA-type, core	0.0942974	A0A287BG14	Proteasome 26S subunit, ATPase 6	PSMC6	4	2
Septin-type guanine nucleotide-binding (G) domain	0.000409611	I3LBW6	Septin 10	10-Sep	2	1
Septin-type guanine nucleotide-binding (G) domain	0.000409611	F1SIK9	Septin 7	7-Sep	7	6
Septin-type guanine nucleotide-binding (G) domain	0.000409611	A0A287BS14	Septin 11	11-Sep	4	5
Septin-type guanine nucleotide-binding (G) domain	0.000409611	A0A287A8W9	Uncharacterized protein	2-Sep	4	5
Septin-type guanine nucleotide-binding (G) domain	0.000409611	F1RZ71	Uncharacterized protein	9-Sep	1	1
3-hydroxyacyl-CoA dehydrogenase, C-terminal	0.0121359	P00348	Hydroxyacyl-coenzyme A dehydrogenase, mitochondrial	HADH	9	3
3-hydroxyacyl-CoA dehydrogenase, C-terminal	0.0121359	Q29554	Trifunctional enzyme subunit alpha, mitochondrial	HADHA	5	1
AAA+ ATPase domain	0.148067	F1SLA0	ATP synthase subunit beta	ATP5B	9	6
AAA+ ATPase domain	0.148067	F2Z5M9	Signal recognition particle 54 kDa protein	SRP54	2	1
AAA+ ATPase domain	0.148067	A0A287B9W3	Dynein cytoplasmic 1 heavy chain 1	DYNC1H1	14	6
AAA+ ATPase domain	0.148067	A0A287BG14	Proteasome 26S subunit, ATPase 6	PSMC6	4	2
AAA+ ATPase domain	0.148067	F1SID4	Proteasome 26S subunit, ATPase 3	PSMC3	3	1
AAA+ ATPase domain	0.148067	A0A287B8A9	RuvB-like helicase	RUVBL2	2	4
AAA+ ATPase domain	0.148067	A0A287BR45	Uncharacterized protein	PSMC2	2	1
AAA+ ATPase domain	0.148067	F2Z5J1	Uncharacterized protein	PSMC1	1	4
Thioredoxin-like fold	4.21722e-09	F1S418	Uncharacterized protein	PRDX3	5	2
Thioredoxin-like fold	4.21722e-09	E1CAJ6	Protein disulfide isomerase P5	pdi-p5	12	9
Thioredoxin-like fold	4.21722e-09	F1S7C8	Uncharacterized protein	GSTA4	11	3
Thioredoxin-like fold	4.21722e-09	P82460	Thioredoxin	TXN	5	4
Thioredoxin-like fold	4.21722e-09	A0A286ZVF0	Uncharacterized protein	---	2	1
Thioredoxin-like fold	4.21722e-09	F1RJM2	Endoplasmic reticulum resident protein 29	ERP29	2	6
Thioredoxin-like fold	4.21722e-09	F1S5N8	Uncharacterized protein	---	3	1
Thioredoxin-like fold	4.21722e-09	Q9TSX9	Peroxiredoxin-6	PRDX6	6	5
Thioredoxin-like fold	4.21722e-09	F1SAD9	Protein disulfide-isomerase	PDIA4	18	13
Thioredoxin-like fold	4.21722e-09	I3LBL7	Uncharacterized protein	LOC100510917	4	4
Thioredoxin-like fold	4.21722e-09	A0A287BAZ6	Peroxiredoxin 2	PRDX2	9	7
Thioredoxin-like fold	4.21722e-09	A0A287ARZ1	Thioredoxin domain containing 5	TXNDC5	1	1
Thioredoxin-like fold	4.21722e-09	F1S3U9	Uncharacterized protein	PRDX1	9	5
Thioredoxin-like fold	4.21722e-09	F1RPW9	Elongation factor 1-gamma	EEF1G	8	6
Thioredoxin-like fold	4.21722e-09	F1S0D8	UBX domain protein 4	UBXN4	1	1
Thioredoxin-like fold	4.21722e-09	F1S1R4	SH3 domain-binding glutamic acid-rich-like protein	SH3BGRL	1	2
Thioredoxin-like fold	4.21722e-09	G9F6X8	Protein disulfide-isomerase	P4HB	18	12
Thioredoxin-like fold	4.21722e-09	F1RQP0	Uncharacterized protein	PRDX5	3	1
Thioredoxin-like fold	4.21722e-09	F6QA08	Protein disulfide-isomerase	PDIA3	27	22
Thioredoxin-like fold	4.21722e-09	M3V836	Glutathione S-transferase pi 1	GSTP1	7	4
Tetratricopeptide-like helical domain	0.00252783	A0A023PN04	Peptidylprolyl isomerase	FKBP5	1	2
Tetratricopeptide-like helical domain	0.00252783	I3LIP6	Aspartate beta-hydroxylase	ASPH	3	1
Tetratricopeptide-like helical domain	0.00252783	F1S7E0	Coatomer subunit epsilon	COPE	1	1
Tetratricopeptide-like helical domain	0.00252783	A0A287B8B1	Uncharacterized protein	ST13	7	5
Tetratricopeptide-like helical domain	0.00252783	F1RKW8	Proteasome 26S subunit, non-ATPase 11	PSMD11	3	1
Tetratricopeptide-like helical domain	0.00252783	F1RLB6	Uncharacterized protein	NAPA	1	2
Tetratricopeptide-like helical domain	0.00252783	F1RTY6	Uncharacterized protein	PPID	3	1
Tetratricopeptide-like helical domain	0.00252783	I3LNG8	Stress induced phosphoprotein 1	STIP1	18	17
Tetratricopeptide-like helical domain	0.00252783	A0A287BND4	Translocase of outer mitochondrial membrane 70	TOMM70	2	1
Tetratricopeptide-like helical domain	0.00252783	A0A286ZQE6	Uncharacterized protein	KLC1	1	1
Tetratricopeptide-like helical domain	0.00252783	A0A287B7J5	Nuclear autoantigenic sperm protein	NASP	3	7
Tetratricopeptide-like helical domain	0.00252783	F1SK86	Peptidylprolyl isomerase	FKBP4	5	5
Tetratricopeptide-like helical domain	0.00252783	A0A287ADK7	Mitochondrial fission 1 protein	FIS1	2	2
Tetratricopeptide-like helical domain	0.00252783	A1X898	Procollagen-proline 2-oxoglutarate-4-dioxygenase	P4HA1	2	1
Tetratricopeptide-like helical domain	0.00252783	F1RM25	Serine/threonine-protein phosphatase	PPP5C	1	1
Tetratricopeptide-like helical domain	0.00252783	A0A286ZQC1	SGT1 homolog, MIS12 kinetochore complex assembly cochaperone	SUGT1	1	1
Tetratricopeptide-like helical domain	0.00252783	A0A287A6E6	G protein pathway suppressor 1	GPS1	3	2
Tetratricopeptide-like helical domain	0.00252783	I3LGD4	Clathrin heavy chain	CLTC	26	11
Cystatin domain	0.0732262	Q29290	Cystatin-B	CSTB	6	7
Cystatin domain	0.0732262	F1SFI7	Alpha-2-HS-glycoprotein	AHSG	9	4
Histone H2A, C-terminal domain	0.00341013	A0A287ALI7	Core histone macro-H2A	H2AFY	5	4
Histone H2A, C-terminal domain	0.00341013	A0A287B959	Histone H2A	HIST1H2AC	1	4
Histone H2A, C-terminal domain	0.00341013	A0A287B0L6	Histone H2A	HIST1H2AH	1	1
Heat shock chaperonin-binding	0.00341013	A0A287B8B1	Uncharacterized protein	ST13	7	5
Heat shock chaperonin-binding	0.00341013	F1SP32	Uncharacterized protein	RAD23B	3	4
Heat shock chaperonin-binding	0.00341013	I3LNG8	Stress induced phosphoprotein 1	STIP1	18	17
Thiamin diphosphate-binding fold	0.0159299	F1SGH5	Uncharacterized protein	PDHB	2	1
Thiamin diphosphate-binding fold	0.0159299	A8U4R4	Transketolase	tkt	15	6
Thiamin diphosphate-binding fold	0.0159299	I3L954	Transketolase like 1	TKTL1	9	4
Serum albumin-like	0.033885	A0A286ZT13	Serum albumin	ALB	42	33
Serum albumin-like	0.033885	I3LN42	GC, vitamin D binding protein	GC	8	7
Zinc finger, RanBP2-type	0.282637	F1RFI8	EWS RNA binding protein 1	EWSR1	3	1
Zinc finger, RanBP2-type	0.282637	K7GSY7	Uncharacterized protein	FUS	5	1
Transcription factor, GTP-binding domain	0.0602657	F1RFI1	Elongation factor Tu	TUFM	1	1
Transcription factor, GTP-binding domain	0.0602657	A0A286ZUI3	Uncharacterized protein	EEF1A1	13	9
Transcription factor, GTP-binding domain	0.0602657	A0A287AWI9	Eukaryotic translation elongation factor 2	EEF2	19	17
NADP-dependent oxidoreductase domain	0.0683485	P80276	Aldose reductase	AKR1B1	17	6
NADP-dependent oxidoreductase domain	0.0683485	P50578	Alcohol dehydrogenase [NADP(+)]	AKR1A1	12	6
Ribosomal protein S5 domain 2-type fold	0.00371747	K7GKC0	40S ribosomal protein S16	RPS16	3	3
Ribosomal protein S5 domain 2-type fold	0.00371747	I3LJ87	Uncharacterized protein	RPS2	3	4
Ribosomal protein S5 domain 2-type fold	0.00371747	O02705	Heat shock protein HSP 90-alpha	HSP90AA1	29	33
Ribosomal protein S5 domain 2-type fold	0.00371747	A0A287AWI9	Eukaryotic translation elongation factor 2	EEF2	19	17
Ribosomal protein S5 domain 2-type fold	0.00371747	Q29092	Endoplasmin	HSP90B1	27	23
Ribosomal protein S5 domain 2-type fold	0.00371747	A0A287A9T4	Uncharacterized protein	HSP90AB1	16	15
Peptidase C2, calpain, catalytic domain	0.0937673	I3LQD3	Calpain-2 catalytic subunit	CAPN2	2	3
Peptidase C2, calpain, catalytic domain	0.0937673	P35750	Calpain-1 catalytic subunit	CAPN1	1	1
Anticodon-binding	0.0782121	F1S9K5	Glutamyl-prolyl-tRNA synthetase	EPRS	5	2
Anticodon-binding	0.0782121	F1SII4	Glycyl-tRNA synthetase	GARS	1	1
Leucine-rich repeat N-terminal domain	0.0591668	F1S6B4	Proline and arginine rich end leucine rich repeat protein	PRELP	7	3
Leucine-rich repeat N-terminal domain	0.0591668	Q9XSD9	Decorin	DCN	16	16
Leucine-rich repeat N-terminal domain	0.0591668	F1SQ09	Uncharacterized protein	LUM	1	2
Leucine-rich repeat N-terminal domain	0.0591668	F1S6B5	Fibromodulin	FMOD	2	1
Aldolase-type TIM barrel	0.0699532	F1RJ25	Fructose-bisphosphate aldolase	ALDOC	4	2
Aldolase-type TIM barrel	0.0699532	D0G7F6	Triosephosphate isomerase	TPI1	12	8
Aldolase-type TIM barrel	0.0699532	F1RYY6	Transaldolase	TALDO1	10	6
Aldolase-type TIM barrel	0.0699532	A0A286ZYX8	Fructose-bisphosphate aldolase	ALDOA	13	7
GroES-like	0.00739718	F1SMZ6	Uncharacterized protein	HSPE1	7	7
GroES-like	0.00739718	A0A287AZV4	S-(hydroxymethyl)glutathione dehydrogenase	ADH5	4	5
GroES-like	0.00739718	I3L9V2	Vesicle amine transport 1	VAT1	4	1
GroES-like	0.00739718	A0A287AHU8	Quinone oxidoreductase	CRYZ	2	1
Domain of unknown function DUF1897	0.0121359	A0A287BMF7	Far upstream element binding protein 1	FUBP1	4	1
Domain of unknown function DUF1897	0.0121359	A0A287AMD3	KH-type splicing regulatory protein	KHSRP	2	1
Thiolase, C-terminal	0.0203316	F1SDN2	Uncharacterized protein	HADHB	4	1
Thiolase, C-terminal	0.0203316	I3LP02	Acetyl-CoA acetyltransferase 1	ACAT1	8	7
Longin-like domain	0.282637	A0A287A480	Coatomer subunit delta	ARCN1	2	3
Longin-like domain	0.282637	I3LL07	Uncharacterized protein	AP2M1	2	2
PapD-like	0.0376944	A5GFS8	Vesicle-associated membrane protein-associated protein B	VAPB	1	1
PapD-like	0.0376944	A0A287AC42	VAMP associated protein A	VAPA	3	1
Chromo domain-like	0.159353	F2Z5T3	Chromobox 5	CBX5	1	2
Chromo domain-like	0.159353	F1RWH1	Chromobox 1	CBX1	1	2
Chromo domain-like	0.159353	A0A287AN98	Chromodomain helicase DNA binding protein 4	CHD4	1	1
KOW	0.000992734	I3L7Y1	Uncharacterized protein	RPL26	4	3
KOW	0.000992734	F1RQ91	40S ribosomal protein S4	RPS4X	10	4
KOW	0.000992734	A1XQU5	60S ribosomal protein L27	RPL27	6	3
Lipocalin/cytosolic fatty-acid binding domain	0.0912102	F1SL52	Uncharacterized protein	RBP1	2	1
Lipocalin/cytosolic fatty-acid binding domain	0.0912102	F1SN68	Alpha-1-acid glycoprotein	ORM1	6	6
Lipocalin/cytosolic fatty-acid binding domain	0.0912102	O02772	Fatty acid-binding protein, heart	FABP3	5	4
Translation elongation factor EFTu-like, domain 2	0.0159299	F1RFI1	Elongation factor Tu	TUFM	1	1
Translation elongation factor EFTu-like, domain 2	0.0159299	A0A286ZUI3	Uncharacterized protein	EEF1A1	13	9
Translation elongation factor EFTu-like, domain 2	0.0159299	A0A287AWI9	Eukaryotic translation elongation factor 2	EEF2	19	17
50S ribosomal protein L30e-like	0.156728	P46405	40S ribosomal protein S12	RPS12	3	3
50S ribosomal protein L30e-like	0.156728	A0A287BM53	60S ribosomal protein L7a	RPL7A	7	4
S100/CaBP-9k-type, calcium binding, subdomain	0.00330138	K7GQ50	Protein S100	S100A1	2	1
S100/CaBP-9k-type, calcium binding, subdomain	0.00330138	P04163	Protein S100-A10	S100A10	4	4
S100/CaBP-9k-type, calcium binding, subdomain	0.00330138	K9J4R8	Protein S100-A13	S100A13	4	3
S100/CaBP-9k-type, calcium binding, subdomain	0.00330138	Q2EN75	Protein S100-A6	S100A6	3	4
ADF-H/Gelsolin-like domain	0.00715964	P10668	Cofilin-1	CFL1	11	9
ADF-H/Gelsolin-like domain	0.00715964	A0A287AJU1	Coactosin like F-actin binding protein 1	COTL1	1	2
ADF-H/Gelsolin-like domain	0.00715964	I3L5V7	Uncharacterized protein	GMFB	2	1
ADF-H/Gelsolin-like domain	0.00715964	A0A286ZIC1	Gelsolin	GSN	3	3
ADF-H/Gelsolin-like domain	0.00715964	P60982	Destrin	DSTN	4	3
Disulphide isomerase	4.27641e-07	G9F6X8	Protein disulfide-isomerase	P4HB	18	12
Disulphide isomerase	4.27641e-07	F6QA08	Protein disulfide-isomerase	PDIA3	27	22
Disulphide isomerase	4.27641e-07	E1CAJ6	Protein disulfide isomerase P5	pdi-p5	12	9
Disulphide isomerase	4.27641e-07	F1SAD9	Protein disulfide-isomerase	PDIA4	18	13
Heat shock protein 70kD, C-terminal domain	6.20766e-07	Q6S4N2	Heat shock 70 kDa protein 1B	HSPA1B	18	11
Heat shock protein 70kD, C-terminal domain	6.20766e-07	A0A286ZIH0	Hypoxia up-regulated 1	HYOU1	11	8
Heat shock protein 70kD, C-terminal domain	6.20766e-07	F1RS36	78 kDa glucose-regulated protein	HSPA5	27	23
Heat shock protein 70kD, C-terminal domain	6.20766e-07	F1RI15	Heat shock protein family A (Hsp70) member 4	HSPA4	15	7
Heat shock protein 70kD, C-terminal domain	6.20766e-07	F1SA70	Heat shock protein family A (Hsp70) member 2	HSPA2	11	6
Heat shock protein 70kD, C-terminal domain	6.20766e-07	F1S9Q1	Uncharacterized protein	HSPA8	26	21
Heat shock protein 70kD, C-terminal domain	6.20766e-07	F1RGJ3	Uncharacterized protein	HSPA9	10	9
EF-hand domain pair	0.000103934	P04574	Calpain small subunit 1	CAPNS1	2	2
EF-hand domain pair	0.000103934	F1S9A4	Uncharacterized protein	---	1	2
EF-hand domain pair	0.000103934	F1S0M9	Peptidylprolyl isomerase	FKBP10	1	1
EF-hand domain pair	0.000103934	I3LQD3	Calpain-2 catalytic subunit	CAPN2	2	3
EF-hand domain pair	0.000103934	F1RK02	Lymphocyte cytosolic protein 1	LCP1	3	3
EF-hand domain pair	0.000103934	P60662	Myosin light polypeptide 6	MYL6	6	4
EF-hand domain pair	0.000103934	F1RWT2	Plastin 3	PLS3	5	5
EF-hand domain pair	0.000103934	F1SMN1	Calumenin	CALU	4	8
EF-hand domain pair	0.000103934	A0A286ZM82	Calumenin	CALU	1	1
EF-hand domain pair	0.000103934	F2Z5G3	Uncharacterized protein	CALM3	4	4
EF-hand domain pair	0.000103934	F1SMT0	EF-hand domain family member D1	EFHD1	1	1
EF-hand domain pair	0.000103934	B2MUB6	Small calcium-binding mitochondrial carrier 1	SCAMC-1	3	2
EF-hand domain pair	0.000103934	P04163	Protein S100-A10	S100A10	4	4
EF-hand domain pair	0.000103934	A0A287AB86	Signal transducer and activator of transcription	STAT1	4	1
EF-hand domain pair	0.000103934	K9J4R8	Protein S100-A13	S100A13	4	3
EF-hand domain pair	0.000103934	A0A287AR67	Uncharacterized protein	SRI	1	1
EF-hand domain pair	0.000103934	K7GQ50	Protein S100	S100A1	2	1
EF-hand domain pair	0.000103934	I3LLY3	Actinin alpha 1	ACTN1	6	5
EF-hand domain pair	0.000103934	K9J6K2	Utrophin	UTRN	1	1
EF-hand domain pair	0.000103934	A0A287A4Q7	Actinin alpha 4	ACTN4	17	15
EF-hand domain pair	0.000103934	F6Q9P4	Uncharacterized protein	---	1	1
EF-hand domain pair	0.000103934	P35750	Calpain-1 catalytic subunit	CAPN1	1	1
EF-hand domain pair	0.000103934	Q2EN75	Protein S100-A6	S100A6	3	4
EF-hand domain pair	0.000103934	F1SGP8	Reticulocalbin 1	RCN1	2	1
Helicase, C-terminal	0.171979	A6M931	Eukaryotic initiation factor 4A-III	EIF4A3	3	1
Helicase, C-terminal	0.171979	A0A286ZT22	Uncharacterized protein	EIF4A2	6	5
Helicase, C-terminal	0.171979	I3LLD5	Uncharacterized protein	EIF4A1	2	1
Helicase, C-terminal	0.171979	K7GND3	DExH-box helicase 9	DHX9	10	2
Helicase, C-terminal	0.171979	F1SCS1	DEAD-box helicase 1	DDX1	5	3
Helicase, C-terminal	0.171979	A0A287AQJ7	Uncharacterized protein	DHX15	2	1
Helicase, C-terminal	0.171979	A0A287AN98	Chromodomain helicase DNA binding protein 4	CHD4	1	1
U2A'/phosphoprotein 32 family A, C-terminal	0.0121359	F1SSG6	Uncharacterized protein	ANP32B	6	2
U2A'/phosphoprotein 32 family A, C-terminal	0.0121359	F1SIV3	Uncharacterized protein	ANP32A	2	3
S15/NS1, RNA-binding	0.0267576	F1S9K5	Glutamyl-prolyl-tRNA synthetase	EPRS	5	2
S15/NS1, RNA-binding	0.0267576	F1SII4	Glycyl-tRNA synthetase	GARS	1	1
Proteasome activator pa28, N-terminal domain	0.00423412	Q64L94	Proteasome activator complex subunit 1	PSME1	4	2
Proteasome activator pa28, N-terminal domain	0.00423412	Q863Z0	Proteasome activator complex subunit 2	PSME2	2	2
