# Supplementary material for: Qualitative lysine crotonylation and 2-hydroxyisobutyrylation analysis in the ovarian tissue proteome of piglets
Source: Front Cell Dev Biol. 2023 May 15;11:1176212. doi: 10.3389/fcell.2023.1176212 (PMC10225730; doi:10.3389/fcell.2023.1176212)
Supplement: Supplementary file 11 [file Table7.XLSX]

## Sheet: ident Classification
Subcellular Location	No. of Protein
cytoplasm	304
nucleus	133
mitochondria	80
extracellular	67
cytoplasm,nucleus	26
plasma membrane	19
endoplasmic reticulum	14
other	10

## Sheet: ident list
Category	Protein accession	Protein description	Gene name	Site count of PI2o	Site count of PICr
cytoplasm	A0A023PN04	Peptidylprolyl isomerase	FKBP5	1	2
	A0A0U2ETD0	Emerin	EMD	1	1
	A0A286ZJK2	Uncharacterized protein	HNRNPM	10	9
	A0A286ZK95	Transcription and mRNA export factor ENY2	ENY2	1	1
	A0A286ZKX2	Citrate synthase	CS	4	1
	A0A286ZL51	Uncharacterized protein	RPL23A	5	4
	A0A286ZLH8	Ribosomal protein L35a	RPL35A	5	2
	A0A286ZM70	Uncharacterized protein	---	4	6
	A0A286ZNQ7	Protein kinase cAMP-dependent type II regulatory subunit beta	PRKAR2B	3	2
	A0A286ZNV5	4-trimethylaminobutyraldehyde dehydrogenase	ALDH9A1	5	6
	A0A286ZQC1	SGT1 homolog, MIS12 kinetochore complex assembly cochaperone	SUGT1	1	1
	A0A286ZQE6	Uncharacterized protein	KLC1	1	1
	A0A286ZQY6	Isocitrate dehydrogenase [NAD] subunit, mitochondrial	IDH3A	2	2
	A0A286ZRE1	Tropomyosin alpha-1 chain	TPM1	3	2
	A0A286ZRK0	Uncharacterized protein	TMPO	3	3
	A0A286ZRR3	Selenium binding protein 1	SELENBP1	6	2
	A0A286ZT13	Serum albumin	ALB	42	33
	A0A286ZU91	Vacuolar protein sorting-associated protein 35	VPS35	2	1
	A0A286ZUI3	Uncharacterized protein	EEF1A1	13	9
	A0A286ZUJ1	Coronin	CORO1A	1	1
	A0A286ZV86	Uncharacterized protein	---	2	1
	A0A286ZVF0	Uncharacterized protein	---	2	1
	A0A286ZXU2	Filamin A	FLNA	40	17
	A0A286ZYX8	Fructose-bisphosphate aldolase	ALDOA	13	7
	A0A287A044	Aspartate aminotransferase	GOT2	3	5
	A0A287A1H3	40S ribosomal protein S9	RPS9	7	5
	A0A287A1J6	Uncharacterized protein	---	1	1
	A0A287A3C5	Uncharacterized protein	ARFIP1	3	3
	A0A287A480	Coatomer subunit delta	ARCN1	2	3
	A0A287A481	Plasminogen	PLG	1	2
	A0A287A4Q7	Actinin alpha 4	ACTN4	17	15
	A0A287A518	Prohibitin	PHB	1	2
	A0A287A608	Uncharacterized protein	---	14	16
	A0A287A6E6	G protein pathway suppressor 1	GPS1	3	2
	A0A287A7F5	60S ribosomal protein L31	RPL31	3	4
	A0A287A7F6	Uncharacterized protein	PHB2	6	2
	A0A287A8T0	Uncharacterized protein	RPL7	11	4
	A0A287A8W9	Uncharacterized protein	2-Sep	4	5
	A0A287A9S3	Uncharacterized protein	TPD52	2	1
	A0A287A9T4	Uncharacterized protein	HSP90AB1	16	15
	A0A287ABG2	Proliferating cell nuclear antigen	PCNA	2	1
	A0A287AC42	VAMP associated protein A	VAPA	3	1
	A0A287ACK2	Rap1 GTPase-GDP dissociation stimulator 1	RAP1GDS1	1	1
	A0A287ACN2	Uncharacterized protein	ADIRF	3	2
	A0A287ADK7	Mitochondrial fission 1 protein	FIS1	2	2
	A0A287AE63	Neural precursor cell expressed, developmentally down-regulated 8	NEDD8	2	1
	A0A287AE76	60S ribosomal protein L4	RPL4	13	9
	A0A287AEG8	60S ribosomal protein L10	RPL10	6	3
	A0A287AEK2	cAMP-dependent protein kinase type II-alpha regulatory subunit	PRKAR2A	2	1
	A0A287AEQ8	Uncharacterized protein	---	1	1
	A0A287AH93	Extended synaptotagmin 1	ESYT1	1	1
	A0A287AID2	Tropomyosin alpha-3 chain	TPM3	13	6
	A0A287AJQ2	Phosphoglycerate mutase	PGAM1	6	6
	A0A287AJU1	Coactosin like F-actin binding protein 1	COTL1	1	2
	A0A287AKA2	Uncharacterized protein	AIMP1	1	2
	A0A287AKV4	Uncharacterized protein	TCP1	10	4
	A0A287ALZ4	Actin-related protein 2/3 complex subunit 3	ARPC3	1	1
	A0A287AMU3	Uncharacterized protein	---	3	2
	A0A287AN65	Exportin 1	XPO1	4	1
	A0A287ANN7	Eukaryotic translation elongation factor 1 delta	EEF1D	7	2
	A0A287AP66	Uncharacterized protein	RPL12	3	3
	A0A287AS45	COP9 signalosome subunit 7B	COPS7B	1	1
	A0A287AVN6	Insulin like growth factor 2 mRNA binding protein 3	IGF2BP3	3	1
	A0A287AVV3	Cytoplasmic FMR1 interacting protein 2	CYFIP2	1	1
	A0A287AWI9	Eukaryotic translation elongation factor 2	EEF2	19	17
	A0A287AWS4	60S ribosomal protein L27a	RPL27A	5	2
	A0A287AXR5	Uncharacterized protein	YWHAZ	12	13
	A0A287AYN4	Golgi glycoprotein 1	GLG1	1	3
	A0A287AYV8	Uncharacterized protein	---	1	1
	A0A287AYW6	Translin	TSN	4	2
	A0A287AZ47	Uncharacterized protein	PPP1R7	1	1
	A0A287AZV4	S-(hydroxymethyl)glutathione dehydrogenase	ADH5	4	5
	A0A287B013	Ras-related protein Rab-1B	RAB1B	2	2
	A0A287B0I3	Uncharacterized protein	ARHGDIB	3	1
	A0A287B194	Sorting nexin 2	SNX2	5	5
	A0A287B2M3	40S ribosomal protein SA	RPSA	4	7
	A0A287B2R9	Dimethylarginine dimethylaminohydrolase 2	DDAH2	3	2
	A0A287B356	Eukaryotic translation initiation factor 5A	EIF5A	5	4
	A0A287B4B7	Rab GDP dissociation inhibitor	GDI2	6	2
	A0A287B4G4	Uncharacterized protein	RAC1	5	3
	A0A287B4I0	ATP synthase subunit d, mitochondrial	ATP5H	6	5
	A0A287B5N7	Tropomyosin alpha-1 chain	TPM1	5	18
	A0A287B5V1	60S ribosomal protein L3	RPL3	12	7
	A0A287B6S3	Programmed cell death 4	PDCD4	1	1
	A0A287B8A9	RuvB-like helicase	RUVBL2	2	4
	A0A287B8E9	Cortactin	CTTN	1	1
	A0A287B929	60S ribosomal protein L13a	RPL13A	5	4
	A0A287B931	RAP1B, member of RAS oncogene family	RAP1B	2	1
	A0A287B9W3	Dynein cytoplasmic 1 heavy chain 1	DYNC1H1	14	6
	A0A287BA60	Uncharacterized protein	RANBP1	1	3
	A0A287BAW0	Uncharacterized protein	NDUFA5	1	1
	A0A287BAZ6	Peroxiredoxin 2	PRDX2	9	7
	A0A287BED1	Prefoldin subunit 1	PFDN1	4	1
	A0A287BFJ2	Clathrin light chain	CLTA	3	2
	A0A287BG14	Proteasome 26S subunit, ATPase 6	PSMC6	4	2
	A0A287BHE7	40S ribosomal protein S14	RPS14	2	1
	A0A287BJJ0	Chromosome 5 open reading frame 42	C5orf42	1	1
	A0A287BM53	60S ribosomal protein L7a	RPL7A	7	4
	A0A287BND4	Translocase of outer mitochondrial membrane 70	TOMM70	2	1
	A0A287BR45	Uncharacterized protein	PSMC2	2	1
	A0A288CFW1	Uncharacterized protein	PGRMC2	1	1
	A0A288CFY3	Tropomyosin alpha-3 chain	TPM3	3	2
	A0A2C9F3C2	Caveolin-1	CAV1	3	3
	A0PFK5	Capping protein (Actin filament) muscle Z-line, alpha 1	CP	5	3
	A1XQU1	Proteasome subunit beta type-7	PSMB7	1	1
	A1XQU9	40S ribosomal protein S20	RPS20	4	3
	A5GFS8	Vesicle-associated membrane protein-associated protein B	VAPB	1	1
	A8U4R4	Transketolase	tkt	15	6
	B2CCY7	Nuclear matrix protein 200	nmp-200	2	2
	B5APU3	Actin-related protein 2-like protein	ACTR2	6	4
	B5APV0	Actin-related protein 2/3 complex subunit 5	ARPC5	2	1
	C4MXZ1	ADP-ribosylation factor 1	ARF1	2	1
	C5H0C6	Ubiquitin thioesterase	OTUB1	3	2
	D0G0C8	Chaperonin containing TCP1, subunit 2 (Beta)	CCT2	16	8
	D0G0C9	Chaperonin containing TCP1, subunit 7 (Eta)	CCT7	11	9
	D0G7F6	Triosephosphate isomerase	TPI1	12	8
	D9U8D1	Dynein light chain	LC8	2	2
	E7EI20	Rho GDP dissociation inhibitor alpha	ARHGDIA	4	3
	F1RFQ7	GTP-binding nuclear protein Ran	RAN	9	5
	F1RFY1	Profilin	PFN1	1	1
	F1RGC9	Proteasome 26S subunit, non-ATPase 13	PSMD13	2	1
	F1RGG1	40S ribosomal protein S19	RPS19	9	8
	F1RGJ3	Uncharacterized protein	HSPA9	10	9
	F1RIF8	6-phosphogluconate dehydrogenase, decarboxylating	PGD	7	4
	F1RJ25	Fructose-bisphosphate aldolase	ALDOC	4	2
	F1RJX8	Coatomer subunit alpha	COPA	2	3
	F1RK02	Lymphocyte cytosolic protein 1	LCP1	3	3
	F1RKG8	Uncharacterized protein	PEBP1	5	7
	F1RKW8	Proteasome 26S subunit, non-ATPase 11	PSMD11	3	1
	F1RLB6	Uncharacterized protein	NAPA	1	2
	F1RLG5	Receptor expression-enhancing protein	REEP5	6	2
	F1RM25	Serine/threonine-protein phosphatase	PPP5C	1	1
	F1RMJ4	IQ motif containing GTPase activating protein 1	IQGAP1	6	4
	F1RNX2	Programmed cell death protein 5	PDCD5	3	3
	F1RQ91	40S ribosomal protein S4	RPS4X	10	4
	F1RQP0	Uncharacterized protein	PRDX5	3	1
	F1RQQ7	Alpha-1,4 glucan phosphorylase	PYGB	2	2
	F1RR69	Uncharacterized protein	SET	8	7
	F1RR89	Uncharacterized protein	RARS	1	1
	F1RSM2	Proteasome 26S subunit, non-ATPase 12	PSMD12	1	2
	F1RT25	Sorting nexin 3	SNX3	1	2
	F1RTV5	Uncharacterized protein	PAICS	2	2
	F1RTY6	Uncharacterized protein	PPID	3	1
	F1RWJ5	Importin subunit beta-1	KPNB1	1	3
	F1RWT2	Plastin 3	PLS3	5	5
	F1RYI3	Cullin associated and neddylation dissociated 1	CAND1	2	2
	F1S0A3	Uncharacterized protein	SNX1	3	2
	F1S0V3	Annexin	ANXA6	26	20
	F1S192	Prefoldin subunit 2	PFDN2	1	3
	F1S1G0	Eukaryotic translation initiation factor 3 subunit E	EIF3E	2	1
	F1S2E2	Annexin	ANXA11	3	3
	F1S2G3	Tubulin-specific chaperone A	TBCA	4	4
	F1S395	Uncharacterized protein	NQO1	4	3
	F1S3U9	Uncharacterized protein	PRDX1	9	5
	F1S543	Calponin	CNN3	2	2
	F1S663	Uncharacterized protein	LAMC1	5	5
	F1S7C8	Uncharacterized protein	GSTA4	11	3
	F1S7E0	Coatomer subunit epsilon	COPE	1	1
	F1S9K5	Glutamyl-prolyl-tRNA synthetase	EPRS	5	2
	F1S9Q1	Uncharacterized protein	HSPA8	26	21
	F1SA70	Heat shock protein family A (Hsp70) member 2	HSPA2	11	6
	F1SA98	Tyrosine 3-monooxygenase/tryptophan 5-monooxygenase activation protein theta	YWHAQ	13	8
	F1SB42	Ezrin	EZR	20	14
	F1SBW4	Protein quaking	QKI	1	1
	F1SCS1	DEAD-box helicase 1	DDX1	5	3
	F1SDC7	Aldehyde dehydrogenase	ALDH3A2	3	4
	F1SDR7	Tyrosine 3-monooxygenase/tryptophan 5-monooxygenase activation protein beta	YWHAB	10	6
	F1SDX6	Transglutaminase 2	TGM2	9	5
	F1SE73	Uncharacterized protein	DNAJA1	2	1
	F1SFF4	Uncharacterized protein	C14orf166	5	3
	F1SFF8	Alpha-1,4 glucan phosphorylase	PYGL	9	3
	F1SGP8	Reticulocalbin 1	RCN1	2	1
	F1SHH7	Apoptosis inhibitor 5	API5	4	1
	F1SHL9	Pyruvate kinase	PKM	14	13
	F1SHR3	ATPase H+ transporting V1 subunit E1	ATP6V1E1	3	2
	F1SID4	Proteasome 26S subunit, ATPase 3	PSMC3	3	1
	F1SIK9	Septin 7	7-Sep	7	6
	F1SIV3	Uncharacterized protein	ANP32A	2	3
	F1SIX3	UTP--glucose-1-phosphate uridylyltransferase	UGP2	4	3
	F1SJK6	Very-long-chain (3R)-3-hydroxyacyl-CoA dehydratase	HACD3	2	1
	F1SJS8	Transgelin	TAGLN	8	8
	F1SK86	Peptidylprolyl isomerase	FKBP4	5	5
	F1SL58	Dynactin subunit 2	DCTN2	4	2
	F1SLA0	ATP synthase subunit beta	ATP5B	9	6
	F1SMC0	Adenylyl cyclase-associated protein	CAP1	9	5
	F1SNF6	MICOS complex subunit	CHCHD3	1	4
	F1SNK3	S-methyl-5'-thioadenosine phosphorylase	MTAP	2	2
	F1SNL7	Uncharacterized protein	CNDP2	4	1
	F1SP32	Uncharacterized protein	RAD23B	3	4
	F1SPG0	RAB7A, member RAS oncogene family	RAB7A	2	1
	F1SQ14	Uncharacterized protein	---	1	1
	F1SQN1	T-complex protein 1 subunit delta	CCT4	10	5
	F1SR70	Uncharacterized protein	FARSB	2	1
	F1SS01	Arp2/3 complex 34 kDa subunit	ARPC2	3	2
	F1SS25	Uncharacterized protein	ATIC	1	1
	F1SSG6	Uncharacterized protein	ANP32B	6	2
	F1SSL6	Proteasome subunit alpha type	PSMA3	3	4
	F1SUG4	Elongin B	ELOB	2	2
	F1SUQ9	Peptidyl arginine deiminase 6	PADI6	10	7
	F2Z4Y1	Tyrosine 3-monooxygenase/tryptophan 5-monooxygenase activation protein eta	YWHAH	4	1
	F2Z4Y8	Uncharacterized protein	RPS11	9	6
	F2Z4Z1	Tyrosine 3-monooxygenase/tryptophan 5-monooxygenase activation protein gamma	YWHAG	6	7
	F2Z546	Ribosomal protein L19	RPL19	2	2
	F2Z565	Solute carrier family 25 member 5	SLC25A5	6	3
	F2Z5E6	Ribosomal protein S5	RPS5	2	1
	F2Z5G2	Structural maintenance of chromosomes protein	SMC3	3	1
	F2Z5J5	Enhancer of rudimentary homolog	ERH	3	2
	F2Z5K2	Proteasome subunit alpha type	PSMA5	1	3
	F2Z5L7	Proteasome subunit alpha type	PSMA1	4	1
	F2Z5M9	Signal recognition particle 54 kDa protein	SRP54	2	1
	F2Z5N0	Proteasome subunit alpha type	PSMA6	4	2
	F2Z5Q2	Uncharacterized protein	RPL24	1	2
	F2Z5W4	Uncharacterized protein	HNRNPH3	3	1
	F6Q1M2	Uncharacterized protein	ASNS	1	1
	F6Q4F9	Uncharacterized protein	CDC37	5	2
	F6Q9P4	Uncharacterized protein	---	1	1
	I3L5V7	Uncharacterized protein	GMFB	2	1
	I3L651	Fibrinogen beta chain	FGB	2	2
	I3L893	Rab GDP dissociation inhibitor	GDI1	4	3
	I3L954	Transketolase like 1	TKTL1	9	4
	I3L9J4	Uncharacterized protein	CCT6A	12	9
	I3LAB6	Proteasome subunit alpha type	PSMA2	1	1
	I3LBL7	Uncharacterized protein	LOC100510917	4	4
	I3LCA2	Chaperonin containing TCP1 subunit 8	CCT8	12	5
	I3LDC7	Isocitrate dehydrogenase [NADP]	IDH1	2	5
	I3LDM7	Lactoylglutathione lyase	GLO1	3	2
	I3LEI8	1,2-dihydroxy-3-keto-5-methylthiopentene dioxygenase	ADI1	1	1
	I3LGD4	Clathrin heavy chain	CLTC	26	11
	I3LJ87	Uncharacterized protein	RPS2	3	4
	I3LK24	AP-2 complex subunit alpha	AP2A1	2	1
	I3LK59	Uncharacterized protein	ENO1	21	21
	I3LNG8	Stress induced phosphoprotein 1	STIP1	18	17
	I3LP78	Uncharacterized protein	RPL9	3	2
	I3LQ79	Major vault protein	MVP	19	19
	I3LQD3	Calpain-2 catalytic subunit	CAPN2	2	3
	I3LR32	Uncharacterized protein	CCT5	18	9
	I3LSZ1	Uncharacterized protein	UBE2I	2	1
	I3LT81	Uncharacterized protein	RPL17-C18orf32	4	2
	K7GKC0	40S ribosomal protein S16	RPS16	3	3
	K7GLP9	Uncharacterized protein	SMS	6	2
	K7GNZ3	Uncharacterized protein	NACA	1	1
	K7GQ50	Protein S100	S100A1	2	1
	K7GS49	Interleukin enhancer binding factor 2	ILF2	3	1
	K9IVR7	WD repeat domain 1	WDR1	4	5
	K9IVW4	Myotrophin	MTPN	3	3
	K9J4R8	Protein S100-A13	S100A13	4	3
	M3V836	Glutathione S-transferase pi 1	GSTP1	7	4
	O02705	Heat shock protein HSP 90-alpha	HSP90AA1	29	33
	O02772	Fatty acid-binding protein, heart	FABP3	5	4
	P00172	Cytochrome b5	CYB5A	3	1
	P00336	L-lactate dehydrogenase B chain	LDHB	7	7
	P00339	L-lactate dehydrogenase A chain	LDHA	6	4
	P00355	Glyceraldehyde-3-phosphate dehydrogenase	GAPDH	14	13
	P01965	Hemoglobin subunit alpha	HBA	9	8
	P02067	Hemoglobin subunit beta	HBB	8	7
	P04163	Protein S100-A10	S100A10	4	4
	P04178	Superoxide dismutase [Cu-Zn]	SOD1	6	7
	P04574	Calpain small subunit 1	CAPNS1	2	2
	P08059	Glucose-6-phosphate isomerase	GPI	9	4
	P11708	Malate dehydrogenase, cytoplasmic	MDH1	9	5
	P12026	Acyl-CoA-binding protein	DBI	8	9
	P19620	Annexin A2	ANXA2	16	8
	P28768	Superoxide dismutase [Mn], mitochondrial (Fragment)	SOD2	1	1
	P46405	40S ribosomal protein S12	RPS12	3	3
	P50578	Alcohol dehydrogenase [NADP(+)]	AKR1A1	12	6
	P54612	Serine/threonine-protein phosphatase 2A 65 kDa regulatory subunit A alpha isoform	PPP2R1A	7	6
	P60662	Myosin light polypeptide 6	MYL6	6	4
	P61958	Small ubiquitin-related modifier 2	SUMO2	3	1
	P62831	60S ribosomal protein L23	RPL23	4	3
	P62844	40S ribosomal protein S15	RPS15	4	1
	P62936	Peptidyl-prolyl cis-trans isomerase A	PPIA	9	7
	P63221	40S ribosomal protein S21	RPS21	1	1
	P67937	Tropomyosin alpha-4 chain	TPM4	14	11
	P80276	Aldose reductase	AKR1B1	17	6
	P80895	Protein-L-isoaspartate(D-aspartate) O-methyltransferase	PCMT1	3	1
	P83686	NADH-cytochrome b5 reductase 3 (Fragment)	CYB5R3	4	1
	Q007T2	Cell division control protein 42 homolog	CDC42	5	4
	Q08094	Calponin-2 (Fragment)	CNN2	4	3
	Q0R678	DJ-1 protein	PARK7	7	7
	Q0Z8U2	40S ribosomal protein S3	RPS3	7	6
	Q19PY3	tRNA-splicing ligase RtcB homolog	RTCB	2	2
	Q29205	60S ribosomal protein L11	RPL11	5	5
	Q29290	Cystatin-B	CSTB	6	7
	Q29329	Small nuclear ribonucleoprotein Sm D2 (Fragment)	SNRPD2	1	1
	Q29361	60S ribosomal protein L35	RPL35	2	2
	Q29380	Voltage-dependent anion-selective channel protein 3	VDAC3	3	1
	Q2EN75	Protein S100-A6	S100A6	3	4
	Q2EN76	Nucleoside diphosphate kinase B	NME2	6	4
	Q2VTP6	Uncharacterized protein	FKBP1A	3	1
	Q2XVP5	Microtubule-associated protein RP/EB family member 1	MAPRE1	2	2
	Q2YGT9	60S ribosomal protein L6	RPL6	6	3
	Q52NJ3	GTP-binding protein SAR1a	SAR1A	2	1
	Q6QAP7	40S ribosomal protein S17	RPS17	3	2
	Q6QRN9	ADP/ATP translocase 3	SLC25A6	11	9
	Q6S4N2	Heat shock 70 kDa protein 1B	HSPA1B	18	11
	Q6SEG5	Ubiquitin carboxyl-terminal hydrolase isozyme L1	UCHL1	4	2
	Q6UAQ8	Electron transfer flavoprotein subunit beta	ETFB	5	4
	Q710C4	Adenosylhomocysteinase	AHCY	13	5
	Q863Z0	Proteasome activator complex subunit 2	PSME2	2	2
	Q95339	ATP synthase subunit f, mitochondrial	ATP5J2	2	1
	Q9GJT2	S-formylglutathione hydrolase	ESD	3	1
	Q9MZ15	Voltage-dependent anion-selective channel protein 2	VDAC2	4	2
	Q9MZ16	Voltage-dependent anion-selective channel protein 1	VDAC1	5	1
	Q9TSX9	Peroxiredoxin-6	PRDX6	6	5
nucleus	A0A286ZHV7	Heparan sulfate proteoglycan 2	HSPG2	2	1
	A0A286ZIC1	Gelsolin	GSN	3	3
	A0A286ZIN0	Heterogeneous nuclear ribonucleoprotein D	HNRNPD	9	12
	A0A286ZJL8	DnaJ heat shock protein family (Hsp40) member C8	DNAJC8	2	1
	A0A286ZJL9	Uncharacterized protein	---	4	3
	A0A286ZL07	BUB3, mitotic checkpoint protein	BUB3	1	1
	A0A286ZLA4	Uncharacterized protein	MATR3	6	5
	A0A286ZNI3	Caveolae associated protein 1	CAVIN1	6	2
	A0A286ZSH4	FACT complex subunit SSRP1	SSRP1	1	1
	A0A286ZT22	Uncharacterized protein	EIF4A2	6	5
	A0A286ZYE7	Heterogeneous nuclear ribonucleoprotein D like	HNRNPDL	7	2
	A0A286ZYY2	Heterogeneous nuclear ribonucleoprotein A2/B1	HNRNPA2B1	7	5
	A0A286ZZB7	Histone cluster 1 H1 family member e	HIST1H1E	11	12
	A0A287A699	Heterogeneous nuclear ribonucleoprotein K	HNRNPK	10	4
	A0A287A7G8	Histone H2B	HIST1H2BJ	3	1
	A0A287A8M2	Nuclear receptor binding SET domain protein 1	NSD1	1	1
	A0A287A9P3	Myosin light chain kinase, smooth muscle	MYLK	2	1
	A0A287AB86	Signal transducer and activator of transcription	STAT1	4	1
	A0A287ACN9	Fibrillarin	FBL	2	1
	A0A287AG18	SON DNA binding protein	SON	1	1
	A0A287AL90	Poly [ADP-ribose] polymerase	PARP2	1	1
	A0A287ALB2	SWI/SNF related, matrix associated, actin dependent regulator of chromatin subfamily c member 2	SMARCC2	2	1
	A0A287AN48	Radixin	RDX	2	3
	A0A287AN98	Chromodomain helicase DNA binding protein 4	CHD4	1	1
	A0A287AP48	Uncharacterized protein	PABPC1	3	4
	A0A287AQJ7	Uncharacterized protein	DHX15	2	1
	A0A287ARA0	Uncharacterized protein	---	1	1
	A0A287ASD0	60S ribosomal protein L5	RPL5	14	5
	A0A287AUW4	Uncharacterized protein	LOC100512195	2	1
	A0A287AZH1	Uncharacterized protein	NAP1L4	2	2
	A0A287B0L6	Histone H2A	HIST1H2AH	1	1
	A0A287B1C7	Prelamin-A/C	LMNA	24	22
	A0A287B1U2	HECT and RLD domain containing E3 ubiquitin protein ligase 2	HERC2	1	1
	A0A287B3U6	Uncharacterized protein	---	3	2
	A0A287B7G2	Heterochromatin protein 1 binding protein 3	HP1BP3	6	2
	A0A287B7J5	Nuclear autoantigenic sperm protein	NASP	3	7
	A0A287B8B1	Uncharacterized protein	ST13	7	5
	A0A287B8R2	Nuclear distribution C, dynein complex regulator	NUDC	3	5
	A0A287B959	Histone H2A	HIST1H2AC	1	4
	A0A287BBS6	Catenin delta 1	CTNND1	1	1
	A0A287BE52	Uncharacterized protein	PSIP1	3	4
	A0A287BJW3	Uncharacterized protein	---	2	1
	A0A287BNK7	Plectin	PLEC	9	3
	A0A287BQ14	PDGFA associated protein 1	PDAP1	5	1
	A0A287BQW3	H1 histone family member 0	H1F0	9	7
	A0A287BRG3	Splicing factor proline and glutamine rich	SFPQ	12	8
	A0A287BRL8	Myristoylated alanine rich protein kinase C substrate	MARCKS	3	3
	A0A287BRM0	Discs large MAGUK scaffold protein 5	DLG5	1	1
	A0A287BS14	Septin 11	11-Sep	4	5
	A6M931	Eukaryotic initiation factor 4A-III	EIF4A3	3	1
	B9TRW9	Guanine nucleotide-binding protein subunit gamma	GNG12	1	1
	F1RF07	Uncharacterized protein	ZCCHC9	1	1
	F1RFI8	EWS RNA binding protein 1	EWSR1	3	1
	F1RG04	Coiled-coil domain containing 6	CCDC6	3	4
	F1RKM0	Lamin B1	LMNB1	15	20
	F1RN28	Paraspeckle component 1	PSPC1	2	4
	F1RSE7	DNA helicase	MCM4	1	1
	F1RUH5	Uncharacterized protein	DEK	3	1
	F1RWB7	Uncharacterized protein	---	2	1
	F1RWH1	Chromobox 1	CBX1	1	2
	F1RY92	Serine and arginine rich splicing factor 3	SRSF3	2	2
	F1RZ28	Uncharacterized protein	RPS10	1	1
	F1RZT9	Methyl-CpG binding protein 2	MECP2	2	3
	F1S0D8	UBX domain protein 4	UBXN4	1	1
	F1S1V1	Sjogren syndrome antigen B	SSB	9	8
	F1S300	Translocated promoter region, nuclear basket protein	TPR	3	3
	F1S420	Uncharacterized protein	HNRNPAB	6	5
	F1S6R7	Polypyrimidine tract-binding protein 1	PTBP1	9	4
	F1S710	Calcyclin binding protein	CACYBP	5	5
	F1S7K5	HDGF like 2	HDGFL2	1	2
	F1S827	SERPINE1 mRNA binding protein 1	SERBP1	4	3
	F1S8L9	Heterogeneous nuclear ribonucleoprotein U	HNRNPU	24	17
	F1SDN2	Uncharacterized protein	HADHB	4	1
	F1SFU0	Y-box binding protein 2	YBX2	1	2
	F1SHD6	Uncharacterized protein	EEF1B2	4	2
	F1SKI0	Myosin-11	MYH11	31	34
	F1SKJ1	Myosin heavy chain 9	MYH9	70	55
	F1SL99	Prostaglandin E synthase 3	PTGES3	3	2
	F1SLI3	Microtubule-associated protein	MAP4	4	4
	F1SMT0	EF-hand domain family member D1	EFHD1	1	1
	F1SMV6	Nucleolin	NCL	23	19
	F1SPG1	H1 histone family member X	H1FX	7	2
	F1SPJ5	SAP domain containing ribonucleoprotein	SARNP	3	1
	F1SQ89	Cullin associated and neddylation dissociated 2 (putative)	CAND2	3	2
	F1SR61	Cullin 3	CUL3	1	1
	F1SSA6	Uncharacterized protein	---	26	19
	F2Z568	Uncharacterized protein	RPL38	3	2
	F2Z580	Histone H2B	HIST1H2BB	1	1
	F2Z584	Histone H2B	LOC100156127	10	8
	F2Z594	High mobility group protein B1	HMGB1	12	10
	F2Z5B4	Heterogeneous nuclear ribonucleoprotein A3	HNRNPA3	9	3
	F2Z5C7	40S ribosomal protein S3a	RPS3A	14	6
	F2Z5G8	Uncharacterized protein	RPS25	7	6
	F2Z5T3	Chromobox 5	CBX5	1	2
	F6PYW2	Histone cluster 1 H1 family member d	HIST1H1D	3	2
	I3L7S4	Caldesmon 1	CALD1	12	11
	I3L7Y1	Uncharacterized protein	RPL26	4	3
	I3L804	Tyrosine--tRNA ligase	YARS	1	1
	I3L816	Heterogeneous nuclear ribonucleoprotein H1	HNRNPH1	5	3
	I3LA27	LSM family member 14B	LSM14B	2	3
	I3LBW6	Septin 10	10-Sep	2	1
	I3LDH3	Poly [ADP-ribose] polymerase	PARP1	2	3
	I3LL97	Cysteine and glycine rich protein 1	CSRP1	4	2
	I3LLD5	Uncharacterized protein	EIF4A1	2	1
	I3LLY3	Actinin alpha 1	ACTN1	6	5
	I3LNE5	Uncharacterized protein	---	1	1
	I3LR51	Peptidylprolyl isomerase	FKBP3	8	8
	I3LRZ4	PPFIA binding protein 1	PPFIBP1	1	2
	I3LUP6	Uncharacterized protein	NPM1	11	8
	K7GKR9	Uncharacterized protein	RBMX	3	2
	K7GL83	Interleukin enhancer binding factor 3	ILF3	10	5
	K7GLQ8	Uncharacterized protein	FHL1	3	2
	K7GMK4	Stathmin	STMN2	2	2
	K7GND3	DExH-box helicase 9	DHX9	10	2
	K7GNR4	FERM and PDZ domain containing 4	FRMPD4	1	1
	K7GRY0	Ubiquitin like modifier activating enzyme 1	UBA1	6	1
	K7GSY7	Uncharacterized protein	FUS	5	1
	K9IVQ3	Non-POU domain containing octamer binding	NONO	8	8
	K9J6K2	Utrophin	UTRN	1	1
	M3VJZ7	LIM and SH3 domain protein 1	LASP1	5	2
	P02543	Vimentin	VIM	18	17
	P09571	Serotransferrin	TF	33	2
	P10775	Ribonuclease inhibitor	RNH1	3	1
	P17741	High mobility group protein B2	HMGB2	7	4
	P35750	Calpain-1 catalytic subunit	CAPN1	1	1
	P62802	Histone H4	---	6	5
	P67985	60S ribosomal protein L22	RPL22	5	2
	Q06A94	Heterogeneous nuclear ribonucleoprotein A1	HNRNPA1L2	4	3
	Q06A98	Serine/arginine-rich splicing factor 2	SRSF2	1	1
	Q06AT9	RNA-binding protein 4B	RBM4B	1	1
	Q3YLA6	Serine/arginine-rich splicing factor 1	SRSF1	2	3
	Q5PXT2	LIM and cysteine-rich domains protein 1	LMCD1	1	1
	Q6DUB7	Stathmin	STMN1	11	10
mitochondria	A0A286ZIS4	Coiled-coil domain containing 60	CCDC60	1	1
	A0A286ZIZ9	RNA exonuclease 2	REXO2	3	1
	A0A286ZPR8	Cytochrome b-c1 complex subunit 7	UQCRB	1	3
	A0A286ZSD7	Stomatin like 2	STOML2	4	2
	A0A286ZTJ6	Coronin	CORO1C	1	2
	A0A286ZTL8	Lamin B2	LMNB2	12	11
	A0A286ZY90	Uncharacterized protein	OLFML1	1	1
	A0A286ZYM6	ATP synthase, H+ transporting, mitochondrial Fo complex subunit B1	ATP5F1	5	5
	A0A287A1W5	Glyoxylate and hydroxypyruvate reductase	GRHPR	3	1
	A0A287A293	C-terminal binding protein 1	CTBP1	1	1
	A0A287A2N6	MICOS complex subunit MIC60	IMMT	8	7
	A0A287A3Z5	Eukaryotic translation initiation factor 3 subunit A	EIF3A	3	2
	A0A287AA21	Uncharacterized protein	ECHS1	1	2
	A0A287AD09	Uncharacterized protein	NAP1L1	2	1
	A0A287ADK3	Aldehyde dehydrogenase 7 family member A1	ALDH7A1	6	2
	A0A287AE24	Uncharacterized protein	---	3	1
	A0A287AHM1	ATP synthase subunit gamma	ATP5C1	7	3
	A0A287AHU8	Quinone oxidoreductase	CRYZ	2	1
	A0A287AJ96	Catenin alpha 1	CTNNA1	3	4
	A0A287AJT7	Uncharacterized protein	RPL28	3	3
	A0A287ALI7	Core histone macro-H2A	H2AFY	5	4
	A0A287AMT2	Laminin subunit beta 2	LAMB2	2	2
	A0A287ANM8	Uncharacterized protein	C13H21orf33	4	3
	A0A287AQY1	Desmin	DES	4	6
	A0A287ASI0	Keratin 7	KRT7	1	1
	A0A287AU48	Uncharacterized protein	CD34	1	1
	A0A287B9X9	Uncharacterized protein	---	5	2
	A0A287BAX8	Eukaryotic translation initiation factor 3 subunit J	EIF3J	3	1
	A0A287BBS4	ATP synthase subunit alpha	ATP5A1	13	11
	A0A287BDF8	Inositol-3-phosphate synthase 1	ISYNA1	2	4
	A0A287BGV6	Collagen type XIV alpha 1 chain	COL14A1	8	4
	A0A287BH14	Elastin microfibril interfacer 1	EMILIN1	2	1
	A0A287BHY7	Aldehyde dehydrogenase, mitochondrial	ALDH2	7	2
	A0A287BIV4	Proteasome subunit alpha type	PSMA4	3	4
	A0A287BK04	Uncharacterized protein	TMED7	3	2
	A1XQU5	60S ribosomal protein L27	RPL27	6	3
	B2MUB6	Small calcium-binding mitochondrial carrier 1	SCAMC-1	3	2
	B5APU9	Actin-related protein 2/3 complex subunit 4	ARPC4	2	1
	F1RFI1	Elongation factor Tu	TUFM	1	1
	F1RI15	Heat shock protein family A (Hsp70) member 4	HSPA4	15	7
	F1RJJ3	Uncharacterized protein	SBDS	1	1
	F1RNS2	Uncharacterized protein	DIABLO	1	1
	F1RVI4	Phosphatidylinositol 5-phosphate 4-kinase type-2 alpha	PIP4K2A	1	1
	F1RYY6	Transaldolase	TALDO1	10	6
	F1RYZ0	60S acidic ribosomal protein P2	RPLP2	2	3
	F1RZQ6	Solute carrier family 25 member 4	SLC25A4	1	1
	F1S0J8	Keratin 14	KRT14	4	3
	F1S0P0	Cytochrome c oxidase subunit 6C	COX6C	1	1
	F1S1R4	SH3 domain-binding glutamic acid-rich-like protein	SH3BGRL	1	2
	F1S418	Uncharacterized protein	PRDX3	5	2
	F1S5N8	Uncharacterized protein	---	3	1
	F1S8H0	LSM7 homolog, U6 small nuclear RNA and mRNA degradation associated	LSM7	2	2
	F1S9A4	Uncharacterized protein	---	1	2
	F1S9K1	Isoleucyl-tRNA synthetase 2, mitochondrial	IARS2	1	1
	F1SAB6	Acyl carrier protein	NDUFAB1	1	2
	F1SGH5	Uncharacterized protein	PDHB	2	1
	F1SII4	Glycyl-tRNA synthetase	GARS	1	1
	F1SJQ6	60S ribosomal protein L14	RPL14	6	5
	F1SL52	Uncharacterized protein	RBP1	2	1
	F1SMZ6	Uncharacterized protein	HSPE1	7	7
	F1SRC5	Aconitate hydratase, mitochondrial	ACO2	8	5
	I3L6T2	Uncharacterized protein	UBE2V2	2	1
	I3LD43	Cytosol aminopeptidase	LAP3	8	9
	I3LNY6	Nestin	NES	1	3
	I3LP02	Acetyl-CoA acetyltransferase 1	ACAT1	8	7
	K7GP28	Hydroxysteroid 17-beta dehydrogenase 10	HSD17B10	1	1
	K7GPK8	Leucine zipper transcription factor like 1	LZTFL1	2	2
	P00346	Malate dehydrogenase, mitochondrial	MDH2	7	2
	P00348	Hydroxyacyl-coenzyme A dehydrogenase, mitochondrial	HADH	9	3
	P09623	Dihydrolipoyl dehydrogenase, mitochondrial	DLD	10	5
	P10668	Cofilin-1	CFL1	11	9
	P60982	Destrin	DSTN	4	3
	Q0PIT9	NAD(P)H-hydrate epimerase	NAXE	1	1
	Q29081	Phosphomevalonate kinase	PMVK	1	1
	Q29554	Trifunctional enzyme subunit alpha, mitochondrial	HADHA	5	1
	Q2EN81	ATP synthase subunit O, mitochondrial	ATP5O	8	4
	Q5S1U1	Heat shock protein beta-1	HSPB1	4	2
	Q5S3G4	Cytochrome c oxidase subunit 5B, mitochondrial	COX5B	1	1
	Q6QAT1	40S ribosomal protein S28	RPS28	2	2
	Q9MYT8	ATP synthase subunit e, mitochondrial	ATP5I	1	1
extracellular	A0A0D5BWD2	Mitochondrial complement component 1 Q subcomponent-binding protein	C1QBP	1	1
	A0A0H5ANC0	Osteoglycin/mimecan	OGN	7	5
	A0A286ZJ38	Uncharacterized protein	---	1	1
	A0A286ZM82	Calumenin	CALU	1	1
	A0A286ZN81	Nuclear mitotic apparatus protein 1	NUMA1	5	12
	A0A286ZRI5	Galectin	LGALS1	6	6
	A0A286ZRU9	Uncharacterized protein	SERPINH1	15	16
	A0A286ZV95	Transmembrane p24 trafficking protein 10	TMED10	4	3
	A0A286ZW70	Peptidyl-prolyl cis-trans isomerase	PPIB	14	11
	A0A286ZZQ0	Uncharacterized protein	SNX6	1	1
	A0A287AB52	Microfibril associated protein 4	MFAP4	2	1
	A0A287APK0	6-phosphogluconolactonase	PGLS	1	1
	A0A287AR67	Uncharacterized protein	SRI	1	1
	A0A287ARZ1	Thioredoxin domain containing 5	TXNDC5	1	1
	A0A287AXF3	Gamma-glutamyl hydrolase	GGH	1	1
	A0A287AYH9	Palmitoyl-protein thioesterase 1	PPT1	3	2
	A0A287AZA7	Uncharacterized protein	RPS27A	1	6
	A0A287B8X4	Serine and arginine rich splicing factor 7	SRSF7	2	2
	A0A287BLD2	Collagen type I alpha 1 chain	COL1A1	1	2
	A0A287BNS9	Uncharacterized protein	---	2	2
	A0A288CFV5	Serotransferrin	TF	1	27
	A1E295	Cathepsin B	CTSB	4	3
	B3SP85	Gamma-interferon-inducible-lysosomal thiol reductase	IFI30	1	1
	D0G0C7	Antioxidant protein 1 homolog (Yeast)	ATOX1	4	2
	E0YLM4	Mesencephalic astrocyte-derived neurotrophic factor	MANF	3	4
	E1CAJ6	Protein disulfide isomerase P5	pdi-p5	12	9
	F1RHA7	Transforming growth factor-beta-induced protein ig-h3	TGFBI	6	2
	F1RJM2	Endoplasmic reticulum resident protein 29	ERP29	2	6
	F1RLH7	Uncharacterized protein	COX6B	2	1
	F1RU33	Barrier to autointegration factor 1	BANF1	4	4
	F1RX36	Uncharacterized protein	---	8	6
	F1RX83	Uncharacterized protein	ERLIN2	6	5
	F1S2A8	B-cell receptor associated protein 31	BCAP31	13	13
	F1S596	Uncharacterized protein	PRKCSH	7	5
	F1S6B4	Proline and arginine rich end leucine rich repeat protein	PRELP	7	3
	F1S6B5	Fibromodulin	FMOD	2	1
	F1S8M9	Uncharacterized protein	LRPAP1	4	4
	F1SAD9	Protein disulfide-isomerase	PDIA4	18	13
	F1SAE9	Laminin subunit beta 1	LAMB1	4	1
	F1SES5	N-acylsphingosine amidohydrolase 1	ASAH1	3	2
	F1SFI7	Alpha-2-HS-glycoprotein	AHSG	9	4
	F1SJT7	Apolipoprotein A-IV	APOA4	3	1
	F1SM61	Fibulin-1	FBLN1	1	1
	F1SMN1	Calumenin	CALU	4	8
	F1SN68	Alpha-1-acid glycoprotein	ORM1	6	6
	F1SQ09	Uncharacterized protein	LUM	1	2
	F2Z545	Elongin C	ELOC	1	1
	F2Z5E2	Uncharacterized protein	SERPINC1	6	4
	G9F6X8	Protein disulfide-isomerase	P4HB	18	12
	I3LE12	Hydroxysteroid 17-beta dehydrogenase 12	HSD17B12	2	2
	I3LJW2	Uncharacterized protein	FGG	7	3
	I3LN42	GC, vitamin D binding protein	GC	8	7
	I3LQ84	Collagen type VI alpha 2 chain	COL6A2	8	4
	I3LS60	ATP-dependent (S)-NAD(P)H-hydrate dehydratase	CARKD	2	2
	I3LS72	Uncharacterized protein	---	10	9
	I3LUR7	Collagen type VI alpha 3 chain	COL6A3	25	2
	P11493	Serine/threonine-protein phosphatase 2A catalytic subunit beta isoform (Fragment)	PPP2CB	1	1
	P27917	Apolipoprotein C-III	APOC3	1	1
	P50828	Hemopexin	HPX	4	3
	P79388	Folate binding protein	FOLR2	1	1
	P82460	Thioredoxin	TXN	5	4
	Q197W4	Cyclin-dependent kinase 5	CDK5	1	1
	Q8SPS7	Haptoglobin	HP	11	5
	Q9GL01	Dolichyl-diphosphooligosaccharide--protein glycosyltransferase subunit 2	RPN2	6	1
	Q9GLP0	Integrin beta-1	ITGB1	2	1
	Q9XSD9	Decorin	DCN	16	16
	X5FUA3	CDGSH iron sulfur domain 1	CISD1	1	3
cytoplasm,nucleus	A0A287A275	Tubulin beta chain	TUBB4B	1	1
	A0A287A5B4	Programmed cell death 6 interacting protein	PDCD6IP	6	2
	A0A287AKQ5	LSM4 homolog, U6 small nuclear RNA and mRNA degradation associated	LSM4	1	1
	A0A287B1X5	Tumor protein D52 like 2	TPD52L2	1	2
	A0A287B5R0	Uncharacterized protein	---	2	1
	A0A287BQR7	Dihydropyrimidinase like 2	DPYSL2	9	4
	A0A287BSA8	Ribosomal protein	RPL10A	6	5
	A0A2C9F3H3	Aminoacylase-1	ACY1	1	1
	A9XFX6	F-actin capping protein beta subunit	Capzb	5	5
	F1RPW9	Elongation factor 1-gamma	EEF1G	8	6
	F1RZ71	Uncharacterized protein	9-Sep	1	1
	F1S0M9	Peptidylprolyl isomerase	FKBP10	1	1
	F1S8C1	Heat shock protein family A (Hsp70) member 12B	HSPA12B	1	1
	F1SFA7	Uncharacterized protein	COL1A2	1	2
	F1SQR8	Leukotriene A(4) hydrolase	LTA4H	4	5
	F2Z5G3	Uncharacterized protein	CALM3	4	4
	F2Z5J1	Uncharacterized protein	PSMC1	1	4
	I3L9V2	Vesicle amine transport 1	VAT1	4	1
	I3LUR1	Uncharacterized protein	---	1	1
	P63246	Receptor of activated protein C kinase 1	RACK1	7	3
	P80928	Macrophage migration inhibitory factor	MIF	2	1
	Q29529	Carbonyl reductase [NADPH] 2	CBR2	1	1
	Q64L94	Proteasome activator complex subunit 1	PSME1	4	2
	Q767L7	Tubulin beta chain	TUBB	4	2
	Q95250	Membrane-associated progesterone receptor component 1	PGRMC1	3	2
	Q9GL51	Platelet-activating factor acetylhydrolase IB subunit alpha	PAFAH1B1	2	4
plasma membrane	A0A286ZIK9	Phospholipid phosphatase 1	PLPP1	1	1
	A0A286ZP65	Uncharacterized protein	---	2	2
	A0A286ZQI6	Uncharacterized protein	---	1	1
	A0A286ZVL5	Uncharacterized protein	STT3A	1	1
	A0A286ZVU6	Proteasome 26S subunit, non-ATPase 7	PSMD7	4	3
	A0A286ZZK2	Leukocyte surface antigen CD47	CD47	1	1
	A0A287AA97	HECT, UBA and WWE domain containing 1, E3 ubiquitin protein ligase	HUWE1	1	1
	A0A287AWV1	Dynactin subunit 1	DCTN1	3	1
	A0A287AYT7	Uncharacterized protein	SEC61A1	1	1
	A0A287AZ79	AP complex subunit beta	AP2B1	5	2
	A0A287BB01	Reticulon	---	2	2
	A0A287BLM4	Collagen type VI alpha 3 chain	COL6A3	1	18
	A0A287BTK2	Calcium-transporting ATPase	ATP2B1	1	1
	F1RJI1	Malectin	MLEC	1	1
	F1S3E0	Transmembrane p24 trafficking protein 9	TMED9	2	2
	F1SPP8	Uncharacterized protein	CKAP4	11	9
	F1SQT3	Uncharacterized protein	SLC25A3	5	4
	I3LT88	Sodium/potassium-transporting ATPase subunit alpha	ATP1A1	5	5
	Q29243	Dystroglycan	DAG1	3	1
endoplasmic reticulum	A0A286ZIH0	Hypoxia up-regulated 1	HYOU1	11	8
	A0A286ZTV9	Uncharacterized protein	KTN1	10	10
	A0A287BFC9	Dolichyl-diphosphooligosaccharide--protein glycosyltransferase subunit 1	RPN1	11	10
	A0A2C9F385	Epoxide hydrolase	EPHX1	1	1
	A1X898	Procollagen-proline 2-oxoglutarate-4-dioxygenase	P4HA1	2	1
	F1RQI0	Collagen type XII alpha 1 chain	COL12A1	11	8
	F1RS36	78 kDa glucose-regulated protein	HSPA5	27	23
	F1RYT3	Uncharacterized protein	SCARB2	3	3
	F1SCD0	Uncharacterized protein	LOC396685	8	5
	F6QA08	Protein disulfide-isomerase	PDIA3	27	22
	I3LGC2	Uncharacterized protein	RRBP1	12	12
	I3LIP6	Aspartate beta-hydroxylase	ASPH	3	1
	P79403	Neutral alpha-glucosidase AB	GANAB	7	4
	Q29092	Endoplasmin	HSP90B1	27	23
other | cytoskeleton	A0A287AMD3	KH-type splicing regulatory protein	KHSRP	2	1
	A0A287BMF7	Far upstream element binding protein 1	FUBP1	4	1
	F1SFQ4	Uncharacterized protein	PCBP2	1	3
	F1SIJ9	Phosphoserine aminotransferase	PSAT1	6	6
	F2Z5C1	Annexin	ANXA5	13	10
	I3LEC2	Poly(rC) binding protein 1	PCBP1	3	1
	I3LL07	Uncharacterized protein	AP2M1	2	2
	O77591	Inositol monophosphatase 1	IMPA1	1	1
	P00795	Cathepsin D	CTSD	6	3
	Q52NJ1	Ras-related protein Rab-11A	RAB11A	4	2
